# Supplementary material for: Off-Target Effects of Psychoactive Drugs Revealed by Genome-Wide Assays in Yeast
Source: PLoS Genet. 2008 Aug 8;4(8):e1000151. doi: 10.1371/journal.pgen.1000151 (PMC2483942; doi:10.1371/journal.pgen.1000151)
Supplement: Table S1 — Drugs used in genome-wide fitness profiles. Catalogue number (Tocris), solvent, highest drug concentration tested in wildtype yeast, drug concentration used, and brand names for FDA-approved drugs. (0.04 MB XLS) [file pgen.1000151.s002.xls]

## Sheet: Sheet1
Table S1. Drugs used in the fitness profiling.
Tocris ligand set/collection	Tocris catalogue number	Compound (12 drugs are included in two Tocris igand sets/collections and are therefore listed twice.)	Solvent	Highest concentration tested (μM)	Concentration (μM) used in genome-wide fitness assay. 0=drug did not inhibit wild-type yeast growth by at least 10% at highest tested concentration. The drug efficacy sometimes differs between compound batches, so we recommend testing the drug for growth inhibition on wild-type yeast before screening it genome-wide.	Brand name (FDA-approved drugs)
1718 Dopaminergic Tocriscreen collection	678	(+)-AJ 76 hydrochloride	water	200	200
1718 Dopaminergic Tocriscreen collection	894	(RS)-(+/-)-Sulpiride	DMSO	200	200
1718 Dopaminergic Tocriscreen collection	895	(S)-(-)-Sulpiride	DMSO	200	200
1718 Dopaminergic Tocriscreen collection	782	2-Chloro-11-(4-methylpiperazino)dibenz[b,f]oxepin maleate	DMSO	200	26.57
1718 Dopaminergic Tocriscreen collection	917	3a-[(4-Chlorophenyl)phenylmethoxy] tropane hydrochloride	water	200	65.61
1718 Dopaminergic Tocriscreen collection	918	3a-Bis-(4-fluorophenyl) methoxytropane hydrochloride	water	200	131.22
1718 Dopaminergic Tocriscreen collection	701	3'-Fluorobenzylspiperone maleate	DMSO	200	81
1718 Dopaminergic Tocriscreen collection	719	7-Hydroxy-PIPAT maleate	DMSO	200	200
1718 Dopaminergic Tocriscreen collection	1701	A 77636 hydrochloride	DMSO	200	100
1718 Dopaminergic Tocriscreen collection	524	AMI-193	DMSO	200	200
1718 Dopaminergic Tocriscreen collection	2132	Amisulpride	DMSO	200	200
1718 Dopaminergic Tocriscreen collection	427	Bromocriptine mesylate	DMSO	200	200	Parlodel
1718 Dopaminergic Tocriscreen collection	702	BTCP	EtOH	200	200
1718 Dopaminergic Tocriscreen collection	2193	Carmoxirole hydrochloride	DMSO	200	200
1718 Dopaminergic Tocriscreen collection	444	Clozapine	DMSO	200	200	Clozaril
1718 Dopaminergic Tocriscreen collection	1249	CY 208-243	DMSO	200	128
1718 Dopaminergic Tocriscreen collection	1659	Fenoldopam hydrochloride	DMSO	200	200
1718 Dopaminergic Tocriscreen collection	513	GBR 12783 dihydrochloride	DMSO	200	40.5
1718 Dopaminergic Tocriscreen collection	421	GBR 12909 dihydrochloride	DMSO	200	26.572
1718 Dopaminergic Tocriscreen collection	514	GBR 12935 dihydrochloride	water	200	59.049
1718 Dopaminergic Tocriscreen collection	420	GBR 13069 dihydrochloride	water	100	22.5
1718 Dopaminergic Tocriscreen collection	1109	GR 103691	DMSO	200	200
1718 Dopaminergic Tocriscreen collection	931	Haloperidol hydrochloride	DMSO	200	131.22	Haldol
1718 Dopaminergic Tocriscreen collection	1005	L-741,741 hydrochloride	DMSO	200	6.26
1718 Dopaminergic Tocriscreen collection	1004	L741,742 hydrochloride	DMSO	200	6.25
1718 Dopaminergic Tocriscreen collection	1347	Nafadotride	DMSO	200	200
1718 Dopaminergic Tocriscreen collection	1746	Nemonapride	DMSO	200	200
1718 Dopaminergic Tocriscreen collection	1065	PD 168077 maleate	DMSO	200	200
1718 Dopaminergic Tocriscreen collection	937	Pimozide	DMSO	200	72.9	Orap
1718 Dopaminergic Tocriscreen collection	1559	Roxindole hydrochloride	DMSO	200	200
1718 Dopaminergic Tocriscreen collection	2299	SCH 39166 hydrobromide	DMSO	200	200
1718 Dopaminergic Tocriscreen collection	1662	SKF 77434 hydrobromide	DMSO	200	200
1718 Dopaminergic Tocriscreen collection	1447	SKF 81297 hydrobromide	DMSO	200	200
1718 Dopaminergic Tocriscreen collection	1586	SKF 83566 hydrobromide	DMSO	200	200
1718 Dopaminergic Tocriscreen collection	2075	SKF 83822 hydrobromide	DMSO	200	200
1718 Dopaminergic Tocriscreen collection	2074	SKF 83959 hydrobromide	DMSO	200	200
1718 Dopaminergic Tocriscreen collection	2175	Tetrabenazine	DMSO	200	200
1718 Dopaminergic Tocriscreen collection	1061	(-)-Quinpirole hydrochloride	water	200	0
1718 Dopaminergic Tocriscreen collection	1243	(+)-PD 128907 hydrochloride	water	200	0
1718 Dopaminergic Tocriscreen collection	775	(+)-UH 232 maleate	water	200	0
1718 Dopaminergic Tocriscreen collection	2073	(R)-(-)-Apomorphine hydrochloride	DMSO	200	0
1718 Dopaminergic Tocriscreen collection	730	4-Phenyl-1,2,3,4-tetrahydroisoquinoline hydrochloride	water	200	0
1718 Dopaminergic Tocriscreen collection	706	7-Hydroxy-DPAT hydrobromide	water	200	0
1718 Dopaminergic Tocriscreen collection	1534	A 68930 hydrochloride	water	200	0
1718 Dopaminergic Tocriscreen collection	2214	ABT 724 trihydrochloride	water	200	0
1718 Dopaminergic Tocriscreen collection	884	Dihydrexidine hydrochloride	water	200	0
1718 Dopaminergic Tocriscreen collection	1003	L-741,626	DMSO	200	0
1718 Dopaminergic Tocriscreen collection	1002	L-745,870 trihydrochloride	water	200	0
1718 Dopaminergic Tocriscreen collection	1674	LE 300	DMSO	200	0
1718 Dopaminergic Tocriscreen collection	1031	Piribedil hydrochloride	water	200	0
1718 Dopaminergic Tocriscreen collection	1810	Raclopride	water	200	0
1718 Dopaminergic Tocriscreen collection	916	Remoxipride hydrochloride	water	200	0
1718 Dopaminergic Tocriscreen collection	925	SCH 23390 hydrochloride	water	100	0
1718 Dopaminergic Tocriscreen collection	922	SKF 38393 hydrobromide	DMSO	200	0
1718 Dopaminergic Tocriscreen collection	1357	U 99194 maleate	water	200	0
1732 Serotonergic Tocriscreen collection	523	4F 4PP	DMSO	200	38.4
1732 Serotonergic Tocriscreen collection	901	5-Nonyloxytryptamine oxalate	DMSO	200	4.56
1732 Serotonergic Tocriscreen collection	1809	Altanserin hydrochloride	DMSO	200	128
1732 Serotonergic Tocriscreen collection	1207	BRL 15572 hydrochloride	DMSO	200	200
1732 Serotonergic Tocriscreen collection	638	CGS 12066B dimaleate	DMSO	200	25
1732 Serotonergic Tocriscreen collection	457	Clomipramine hydrochloride	water	200	30
1732 Serotonergic Tocriscreen collection	996	Cyproheptadine hydrochloride	DMSO	200	128	Cyproheptadine hydrochloride
1732 Serotonergic Tocriscreen collection	927	Fluoxetine hydrochloride	DMSO	200	52.43	Prozac
1732 Serotonergic Tocriscreen collection	1477	GR 127935 hydrochloride	water	200	52.4288
1732 Serotonergic Tocriscreen collection	1588	Indatraline hydrochloride	DMSO	200	11.75
1732 Serotonergic Tocriscreen collection	870	MDL 11,939	DMSO	200	200
1732 Serotonergic Tocriscreen collection	640	MDL 72222	DMSO	200	200
1732 Serotonergic Tocriscreen collection	590	Metergoline	DMSO	200	73.728
1732 Serotonergic Tocriscreen collection	582	Methiothepin maleate	water	200	200
1732 Serotonergic Tocriscreen collection	553	NAN 190 hydrobromide	EtOH	200	160
1732 Serotonergic Tocriscreen collection	1007	N-Desmethylclozapine	DMSO	200	200
1732 Serotonergic Tocriscreen collection	566	N-Methylquipazine dimaleate	water	200	200
1732 Serotonergic Tocriscreen collection	2141	Paroxetine maleate	DMSO	200	115.2	Paxil
1732 Serotonergic Tocriscreen collection	610	Parthenolide	DMSO	200	200
1732 Serotonergic Tocriscreen collection	1955	Ritanserin	DMSO	200	33.55
1732 Serotonergic Tocriscreen collection	991	RS 39604 hydrochloride	DMSO	200	200
1732 Serotonergic Tocriscreen collection	1771	S 14506 hydrochloride	DMSO	200	80
1732 Serotonergic Tocriscreen collection	1661	SB 206553 hydrochloride	DMSO	200	200
1732 Serotonergic Tocriscreen collection	1242	SB 216641 hydrochloride	water	200	52.4288
1732 Serotonergic Tocriscreen collection	1221	SB 224289 hydrochloride	DMSO	200	12.5
1732 Serotonergic Tocriscreen collection	1375	SB 228357	DMSO	200	200
1732 Serotonergic Tocriscreen collection	2395	Sertraline hydrochloride	DMSO	200	12.5	Zoloft
1732 Serotonergic Tocriscreen collection	641	Tropanyl 3,5-dimethylbenzoate	DMSO	200	200
1732 Serotonergic Tocriscreen collection	2173	WAY 629	DMSO	200	92.16
1732 Serotonergic Tocriscreen collection	1080	(R)-(+)-8-Hydroxy-DPAT hydrobromide	water	200	0
1732 Serotonergic Tocriscreen collection	1253	(S)-WAY 100135 dihydrochloride	DMSO	200	0
1732 Serotonergic Tocriscreen collection	969	1-Phenylbiguanide hydrochloride	water	200	0
1732 Serotonergic Tocriscreen collection	736	2-[1-(4-Piperonyl)piperazinyl]benzothiazole	DMSO	200	0
1732 Serotonergic Tocriscreen collection	558	2-Methyl-5-hydroxytryptamine hydrochloride	water	200	0
1732 Serotonergic Tocriscreen collection	666	3-(4-Allylpiperazin-1-yl)-2-quinoxalinecarbonitrile maleate	water	100	0
1732 Serotonergic Tocriscreen collection	458	5-Carboxamidotryptamine maleate	water	200	0
1732 Serotonergic Tocriscreen collection	529	8-Hydroxy-DPAT hydrobromide	water	200	0
1732 Serotonergic Tocriscreen collection	797	8-Hydroxy-PIPAT	DMSO	200	0
1732 Serotonergic Tocriscreen collection	557	alpha-Methyl-5-hydroxytryptamine maleate	water	200	0
1732 Serotonergic Tocriscreen collection	703	Anpirtoline hydrochloride	water	200	0
1732 Serotonergic Tocriscreen collection	556	BP 554 maleate	DMSO	200	0
1732 Serotonergic Tocriscreen collection	1129	BRL 54443	DMSO	200	0
1732 Serotonergic Tocriscreen collection	962	Busipirone hydrochloride	water	200	0
1732 Serotonergic Tocriscreen collection	1059	BW 723C86 hydrochloride	DMSO	200	0
1732 Serotonergic Tocriscreen collection	460	Cinanserin hydrochloride	water	200	0
1732 Serotonergic Tocriscreen collection	1427	Citalopram hydrobromide	water	200	0
1732 Serotonergic Tocriscreen collection	1032	CP 93129 dihydrochloride	water	200	0
1732 Serotonergic Tocriscreen collection	1317	CP 94253 hydrochloride	water	200	0
1732 Serotonergic Tocriscreen collection	993	Cyanopindolol hemifumarate	DMSO	200	0
1732 Serotonergic Tocriscreen collection	1322	GR 113808	DMSO	200	0
1732 Serotonergic Tocriscreen collection	1658	GR 125487 sulfamate	water	200	0
1732 Serotonergic Tocriscreen collection	864	GR 46611	DMSO	200	0
1732 Serotonergic Tocriscreen collection	1054	GR 55562 dihydrochloride	water	200	0
1732 Serotonergic Tocriscreen collection	1869	Ipsapirone	DMSO	200	0
1732 Serotonergic Tocriscreen collection	992	Isamoltane hemifumarate	water	200	0
1732 Serotonergic Tocriscreen collection	908	Ketanserin tartrate	DMSO	200	0
1732 Serotonergic Tocriscreen collection	781	L-694,247	DMSO	200	0
1732 Serotonergic Tocriscreen collection	440	m-Chlorophenylbiguanide hydrochloride	water	200	0
1732 Serotonergic Tocriscreen collection	875	m-CPP hydrochloride	water	200	0
1732 Serotonergic Tocriscreen collection	412	MDL 72832 hydrochloride	water	100	0
1732 Serotonergic Tocriscreen collection	411	MDL 73005EF hydrochloride	water	200	0
1732 Serotonergic Tocriscreen collection	549	Methylergometrine maleate	water	200	0
1732 Serotonergic Tocriscreen collection	1064	Methysergide maleate	water	200	0
1732 Serotonergic Tocriscreen collection	997	Mianserin hydrochloride	water	200	0
1732 Serotonergic Tocriscreen collection	2018	Mirtazepine	DMSO	200	0
1732 Serotonergic Tocriscreen collection	941	MK 212 hydrochloride	water	200	0
1732 Serotonergic Tocriscreen collection	933	MM 77 dihydrochloride	DMSO	200	0
1732 Serotonergic Tocriscreen collection	1413	NAS-181	water	200	0
1732 Serotonergic Tocriscreen collection	878	Oleamide	EtOH	200	0
1732 Serotonergic Tocriscreen collection	938	p-Chlorophenylalanine	water	200	0
1732 Serotonergic Tocriscreen collection	2201	PNU 22394 hydrochloride	water	200	0
1732 Serotonergic Tocriscreen collection	629	Quipazine dimaleate	water	200	0
1732 Serotonergic Tocriscreen collection	1742	R-96544 hydrochloride	water	200	0
1732 Serotonergic Tocriscreen collection	1854	Ro 60-0175 fumarate	water	100	0
1732 Serotonergic Tocriscreen collection	1050	RS 102221 hydrochloride	DMSO	200	0
1732 Serotonergic Tocriscreen collection	1015	RS 16566 dihydrochloride	water	200	0
1732 Serotonergic Tocriscreen collection	728	RS 23597-190 hydrochloride	water	200	0
1732 Serotonergic Tocriscreen collection	988	RS 56812 hydrochloride	water	200	0
1732 Serotonergic Tocriscreen collection	989	RS 67333 hydrochloride	water	200	0
1732 Serotonergic Tocriscreen collection	990	RS 67506 hydrochloride	water	200	0
1732 Serotonergic Tocriscreen collection	912	RU 24969 hemisuccinate	DMSO	200	0
1732 Serotonergic Tocriscreen collection	1371	SB 200646 hydrochloride	DMSO	200	0
1732 Serotonergic Tocriscreen collection	785	SB 203186 hydrochloride	water	200	0
1732 Serotonergic Tocriscreen collection	1372	SB 204741	DMSO	200	0
1732 Serotonergic Tocriscreen collection	1379	SB 221284	DMSO	200	0
1732 Serotonergic Tocriscreen collection	1961	SB 258585 hydrochloride	water	200	0
1732 Serotonergic Tocriscreen collection	1612	SB 269970 hydrochloride	water	200	0
1732 Serotonergic Tocriscreen collection	1255	SDZ SER 082 fumarate	water	200	0
1732 Serotonergic Tocriscreen collection	2290	Sibutramine hydrochloride	water	100	0
1732 Serotonergic Tocriscreen collection	995	Spiperone hydrochloride	DMSO	200	0
1732 Serotonergic Tocriscreen collection	1205	SR 57227 hydrochloride	water	200	0
1732 Serotonergic Tocriscreen collection	1801	WAY 161503 hydrochloride	DMSO	200	0
1732 Serotonergic Tocriscreen collection	380	Y-25130 hydrochloride	water	200	0
1732 Serotonergic Tocriscreen collection	1795	Zacopride hydrochloride	water	200	0
1732 Serotonergic Tocriscreen collection	1767	Zimelidine dihydrochloride	water	200	0
alfa1-adrenoceptor	946	WB 4101 hydrochloride	water	200	200
alfa1-adrenoceptor	1052	A 61603 hydrobromide	DMSO	200	0
alfa1-adrenoceptor	1006	BMY 7378 dihydrochloride	DMSO	200	0
alfa1-adrenoceptor	888	Cirazoline hydrobromide	DMSO	200	0
alfa1-adrenoceptor	623	Prazosin hydrochloride	DMSO	200	0
alfa-2-adrenoceptor	928	ARC 239 dihydrochloride	DMSO	200	0
alfa-2-adrenoceptor	1133	BRL 44408 maleate	water	200	0
alfa-2-adrenoceptor	1030	Guanfacine hydrochloride	DMSO	200	0
alfa-2-adrenoceptor	891	Rauwolscine hydrochloride	water	100	0
alfa-2-adrenoceptor	425	UK 14,304	DMSO	200	0
AMPA receptor	306	(S)-(-)-5-Fluorowillardiine	water	200	200
AMPA receptor	254	(S)-AMPA	DMSO	100	0
AMPA receptor	713	Cyclothiazide	DMSO	200	0
AMPA receptor	1454	GYKI 52466 hydrochloride	DMSO	100	0
AMPA receptor	1044	NBQX disodium salt	water	200	0
betaadrenoceptor antagonist	1511	SR 59230A hydrochloride	DMSO	200	45
betaadrenoceptor antagonist	1024	CGP 20712A dihydrochloride	DMSO	200	0
betaadrenoceptor antagonist	821	ICI 118,551 hydrochloride	DMSO	100	0
beta-adrenoreceptor agonist	1660	Salmeterol	DMSO	200	200
beta-adrenoreceptor agonist	948	BRL 37344 sodium salt	DMSO	200	0
beta-adrenoreceptor agonist	1747	Isoproterenol hydrochloride	water	200	0
excitatory amino acid transporter inhibitor	111	Dihydrokainic acid	water	200	0
excitatory amino acid transporter inhibitor	1223	DL-TBOA	DMSO	200	0
excitatory amino acid transporter inhibitor	183	L(-)-threo-3-Hydroxyaspartic acid	water	200	0
excitatory amino acid transporter inhibitor	298	L-trans-2,4-PDC	water	200	0
excitatory amino acid transporter inhibitor	903	SYM 2081	water	200	0
group I mGlu receptor	337	(S)-MCPG	water	200	200
group I mGlu receptor	1237	LY 367385	DMSO	200	200
group I mGlu receptor	1212	MPEP hydrochloride	DMSO	200	180
group I mGlu receptor	805	(S)-3,5-DHPG	water	200	0
group I mGlu receptor	188	L-Quisqualic acid	DMSO	200	0
group II mGLU receptor	1208	(2R,4R)-APDC	DMSO	200	0
group II mGLU receptor	337	(S)-MCPG	DMSO	200	0
group II mGLU receptor	975	DCG IV	DMSO	200	0
group II mGLU receptor	971	EGLU	DMSO	200	0
group II mGLU receptor	1209	LY 341495	DMSO	200	0
histamine H3 receptor	752	Clobenpropit dihydrobromide	DMSO	200	200
histamine H3 receptor	729	Imetit dihydrobromide	DMSO	200	50
histamine H3 receptor	779	Iodophenpropit dihydrobromide	DMSO	200	200
histamine H3 receptor	569	(R)-(-)-a-methylhistamine dihydrobromide	DMSO	200	0
histamine H3 receptor	644	thioperamide maleate	DMSO	200	0
kainate receptor	1107	ATPA	water	200	0
kainate receptor	1045	CNQX disodium salt	DMSO	200	0
kainate receptor	1454	GYKI 52466 hydrochloride	DMSO	100	0
kainate receptor	222	Kainic acid	water	200	0
kainate receptor	903	SYM 2081	water	200	0
mixed adrenergic	888	Cirazoline hydrochloride	DMSO	200	0
mixed adrenergic	1747	Isoproterenol hydrochloride	water	200	0
mixed adrenergic	623	Prazosin hydrochloride	DMSO	200	0
mixed adrenergic	952	Sotalol hydrochloride	water	200	0
mixed adrenergic	425	UK 14,304	DMSO	200	0
mixed mGLU receptor	805	(S)-3,5-DHPG	water	200	0
mixed mGLU receptor	337	(S)-MCPG	water	200	0
mixed mGLU receptor	975	DCG IV	water	200	0
mixed mGLU receptor	103	L-AP4	water	200	0
mixed mGLU receptor	1209	LY 341495	DMSO	200	0
NMDA receptor - glycine site	237	7-chlorokynurenic acid	water	200	100
NMDA receptor - glycine site	1493	CGP 78608 hydrochloride	water	200	65.6
NMDA receptor - glycine site	281	(R)-(+)-HA-966	water	200	0
NMDA receptor - glycine site	219	Glycine	water	200	0
NMDA receptor - glycine site	742	L-689,560	DMSO	200	0
phospodiesterase inhibitor	1046	Zardaverine	DMSO	200	200
phospodiesterase inhibitor	1349	(R)-(-)-rolipram	DMSO	200	0
phospodiesterase inhibitor	915	Cilostamide	DMSO	200	0
phospodiesterase inhibitor	1504	Milrinone	DMSO	200	0
phospodiesterase inhibitor	1349	Ro 20-1724	DMSO	200	0
PKA	1140	8-bromo-cAMP, sodium salt	water	200	0
PKA	1337	cAMPS-Rp TEA salt	water	200	0
PKA	1099	Forskolin	DMSO	200	0
PKA	1288	KT 5720	DMSO	2	0
PKA	1603	NKH 477	DMSO	200	0
serotonin uptake inhibitor (ligand set)	596	6-nitroquipazine maleate	DMSO	200	200
serotonin uptake inhibitor (ligand set)	457	Clomipramine hydrochloride	DMSO	200	30
serotonin uptake inhibitor (ligand set)	927	Fluoxetine hydrochloride	DMSO	200	52.43	Prozac
serotonin uptake inhibitor (ligand set)	1033	Fluvoxamine maleate	DMSO	200	200
serotonin uptake inhibitor (ligand set)	1427	Citalopram hydrobromide	DMSO	200	0
