# Supplementary material for: Off-Target Effects of Psychoactive Drugs Revealed by Genome-Wide Assays in Yeast
Source: PLoS Genet. 2008 Aug 8;4(8):e1000151. doi: 10.1371/journal.pgen.1000151 (PMC2483942; doi:10.1371/journal.pgen.1000151)
Supplement: Table S2 — Fitness ratios for indicated compounds for all deletion strains with intensity values above background. (9.73 MB XLS) [file pgen.1000151.s003.xls]

## Sheet: Sheet1
Table S2. Fitness ratios for the indicated compounds for all deletion strains with intensity values above background on the DNA chip. For replicated experiments, values for the individual replicates are shown.
ORF	Gene	6-nitroquipazine maleate	Fluvoxamine maleate	Zardaverine	Imetit dihydrobromide	Iodophenpropit dihydrobromide	Salmeterol	SR 59230A hydrochloride	LY 367385	MPEP hydrochloride	CGP 78608 hydrochloride	(S)-MCPG	7-chlorokynurenic acid	GBR 13069 dihydrochloride	GBR 12909 dihydrochloride	GBR 12783 dihydrochloride	GBR 12935 dihydrochloride	(RS)-(+/-)-Sulpiride	3'-Fluorobenzylspiperone maleate	A 77636 hydrochloride	3a-Bis-(4-fluorophenyl) methoxytropane hydrochloride	Haloperidol hydrochloride	Bromocriptine mesylate	AMI-193	(+)-AJ 76 hydrochloride	BTCP	7-Hydroxy-PIPAT maleate	(S)-(-)-sulpiride	Metergoline	Parthenolide	5-Nonyloxytryptamine oxalate	Cyproheptadine hydrochloride	GR 127935 hydrochloride	NAN 190 hydrobromide	CGS 12066B dimaleate	Paroxetine maleate	WAY 629	Altanserin hydrochloride	Sertraline hydrochloride	Ritanserin	Carmoxirole hydrochloride	SCH 39166 hydrobromide	L-741,741 hydrochloride	CY 208-243	L741,742 hydrochloride	Pimozide	PD 168077 maleate	GR 103691	Nafadotride
YAL001C	TFC3	-0.808898	-1.32501	-0.670831	-0.325576	-0.252302	-0.172921	0.0107477	-0.58001	-0.895115	-0.855304	-0.95075	-0.748634	-0.214166	-0.266827	0.0250272	-0.438521	0.0327134	0.633762	-0.311275	-0.851869	-0.311275	-0.0953686	0.07253	-0.164886	-0.219403	0.125753	0.837738	0.569064	0.0992923	0.279531	-0.0678538	0.185338	0.145997	0.429775	-0.0555616	-1.95364	-0.417846	-0.238153	0.236403	0.355005	0.503615	0.091968	-0.69677	-0.00045761	0.497545	0.294981	0.192781	0.411388
YAL002W	VPS8	-1.09763	-0.770822	-0.991552	-1.19722	-0.793416	-0.761811	-0.301568	-0.779557	-0.864139	-0.812038	-0.728671	-0.758637	0.884859	1.00982	1.11713	0.876505	0.714035	0.977858	0.632205	1.89311	0.933429	0.674306	0.724774	0.770241	0.857015	0.554325	0.60043	1.48851	0.979017	0.815672	1.70464	-1.11464	0.758053	0.711853	0.515546	0.557316	0.279282	0.708525	0.615719	0.648864	0.398513	0.411613	1.83587	0.736017	1.42182	0.632205	0.576654	0.6102
YAL003W	EFB1	-0.483805	-0.335716	-0.450622	-0.182541	-0.434479	-0.781484	-0.781484	-0.536665	-0.349459	-0.671899	-0.696593	-0.79618	0.265915	-0.112474	-0.318571	-0.0241025	0.348186	0.102242	-0.136816	-0.539155	-0.177483	0.318995	0.055437	0.284828	-0.0693351	0.265915	0.23178	-0.171236	0.136026	0.23178	-0.20868	-0.501722	0.223168	0.108757	-1.61122	-2.38105	-0.868533	0.0902253	0.187488	0.64852	0.252987	0.318995	-1.04568	0.00275215	-0.397263	0.540517	0.160983	0.187488
YAL005C	SSA1	-0.047399	-0.094895	0.00458064	-0.0289177	-0.0351012	-0.108385	-0.159151	-0.112678	-0.137368	-0.11661	-0.0351012	-0.159151	0.000286397	0.0776435	-0.00550719	-0.0516932	0.0357129	0.0813177	0.00282042	0.0165661	0.013982	0.0655308	0.0289562	0.000286397	-0.0146883	0.00536403	0.106191	0.0165661	0.141749	0.0776435	0.0531369	0.111584	0.121035	-0.0121551	0.055181	0.0289562	0.15947	0.0446148	0.0792795	0.011217	0.037554	0.00536403	-0.0516932	0.0511805	0.0850448	0.046948	0.0511805	-0.00261586
YAL007C	ERP2	0.115854	-0.0143141	-0.0757115	0.204233	0.0177172	0.219656	-0.0942514	0.104052	-0.0116942	0.361541	0.242382	0.119777	0.490653	0.367993	0.340489	0.0371426	0.00424382	-0.281754	-0.00433551	0.195264	0.257642	0.260659	0.277986	-0.0876379	0.416189	0.388492	-0.476919	0.104197	0.0614521	-0.0768134	0.0421039	-0.0583896	0.152495	0.0864635	-0.341366	-0.461902	-0.0846017	-0.129357	-0.328263	0.0840416	0.0245894	0.200432	0.0164016	0.142866	-0.145797	0.0447334	0.0641093	0.0864635
YAL008W	FUN14	0.395128	0.506416	0.355413	0.401514	0.355413	0.375198	0.321695	0.248587	0.346613	0.361975	0.32563	0.21576	-0.256978	-0.292968	-0.121739	-0.0693662	-0.157297	-0.180123	-0.336017	-0.221703	-0.314396	-0.234305	-0.26163	-0.162905	-0.128296	-0.18562	-0.10417	-0.121739	-0.126909	-0.13813	-0.216885	-0.240894	-0.116961	-0.1344	-0.289084	-0.141671	-0.318554	-0.20417	-0.14302	-0.0444642	-0.102964	-0.0183508	-0.129499	-0.148378	0.0273854	-0.0495844	-0.237764	-0.218542
YAL009W	SPO7	-0.3519	0.386035	-0.245868	-0.391304	-0.542195	-0.312357	1.02904	-0.624484	-0.570974	-0.284545	-0.575698	-0.23213	0.164344	0.106034	0.207723	-0.195852	0.124352	-0.150894	0.445514	0.323617	-0.0163561	0.00992013	0.476509	0.274212	0.471318	0.206175	0.188648	2.16076	0.400534	0.37299	2.1692	2.11335	0.25215	0.395847	0.993298	0.460798	1.00873	0.813343	-0.116123	0.29118	1.17581	0.484136	2.57961	0.379764	0.212239	0.373753	0.577393	0.376257
YAL011W	SWC3	0.238293	2.11645	0.155865	0.392846	0.152255	0.42107	1.14985	-0.580565	-0.319543	-0.148619	-0.294893	-0.409414	-0.586603	-0.338499	0.0823248	-0.198996	-0.195055	0.302673	0.790891	0.120252	-0.114599	-0.213666	-0.098007	-0.731066	-0.507406	0.0724759	0.00410267	1.25097	0.201289	-0.0416632	1.14166	1.01818	0.046109	-0.0763301	0.221894	0.0973955	0.781058	0.319106	-0.366617	0.0778815	1.29688	-0.226439	2.1731	-0.282728	0.245836	0.417622	0.085814	0.264873
YAL012W	CYS3	0.222867	0.605883	0.128129	0.0896171	-0.179699	0.235232	-0.0459448	0.200143	-0.265198	0.722972	0.745056	0.964656	0.844269	0.681648	0.675706	0.496322	-0.0917066	0.924276	0.286387	-0.112744	0.795527	-0.0357114	-0.137756	-0.29318	-0.231169	-0.00458638	0.0192135	0.204735	1.46435	0.700065	0.302808	-1.14878	0.2555	0.0638619	-0.220817	-0.454887	-0.277917	-0.185591	0.355221	-0.350906	-0.140509	0.19088	0.101658	-0.113639	0.66286	-0.145392	-0.12303	0.183765
YAL013W	DEP1	-0.0528539	-0.22831	-0.248569	-0.0627761	-0.357661	-0.0976434	-0.744807	-0.00469588	-0.249404	0.144751	0.0793266	-0.079821	0.365807	0.191339	-0.226263	-0.208342	-0.271634	0.0887073	-1.29627	-0.197931	-0.0183821	0.134713	-0.101984	0.324137	0.569284	0.276729	-0.343532	-0.00704259	0.0861359	-0.0994487	-0.518517	-0.165482	-0.0380877	-0.0380877	-1.0357	-0.783584	0.568134	-0.0324584	0.147201	-0.108961	0.152292	0.174408	-0.839617	0.168295	0.119803	0.0750171	0.311765	0.396147
YAL014C	SYN8	-0.0807862	0.00343694	-0.20535	-0.082937	-0.0652485	0.125697	0.00528703	0.141911	-0.0443837	0.125697	0.0353209	0.0157938	0.0636041	-0.0734712	0.16878	0.2557	-0.0416649	0.0573111	0.0186766	0.201917	0.015908	0.00758922	0.012479	0.125177	-0.104233	-0.0608327	0.0336923	0.13149	-0.154834	-0.182424	0.0388467	-0.450755	-0.128504	-0.04626	0.00295364	-0.10734	-0.0313936	-0.0656577	0.176752	-0.0668119	-0.109403	-0.101368	0.0565168	0.268958	-0.0668119	-0.0581364	-0.0313936	0.0271051
YAL015C	NTG1	0.0536472	0.19457	-0.0149606	0.19457	-0.0149606	0.0442516	0.108044	-0.0614089	-0.0149606	0.0228652	-0.100784	-0.100784	-0.0899103	-0.169987	-0.0429712	-0.0767874	0.00931256	0.144375	0.0644859	-0.0899103	-0.0178668	-0.0429712	-0.0530464	0.0847024	-0.0899103	0.0359959	0.00426746	-0.00183804	-0.169987	-0.192452	-0.140913	0.0598992	-0.169987	-0.0530464	-0.00930259	-0.00183804	0.0685238	-0.0178668	-0.0178668	-0.0429712	-0.0262687	-0.10369	-0.118506	-0.00930259	-0.192452	-0.00930259	-0.0530464	0.118963
YAL017W	PSK1	-0.329256	-0.36039	-0.365188	-0.261504	-0.494031	-0.26972	-0.232203	-0.25516	-0.356526	-0.189408	-0.338027	-0.26617	0.187068	-0.00150176	0.125799	0.187806	-0.00668417	-0.140872	-0.020833	0.0887737	0.112966	0.0520341	0.0840861	0.200309	0.119145	0.0686239	0.0692284	0.0650775	0.2616	-0.0164442	0.0191345	0.0925874	0.0752551	0.143458	0.228922	-0.0733732	0.335499	0.193856	0.226271	0.232037	0.200309	0.197946	0.139213	0.36775	0.0475706	0.186377	0.217784	0.280676
YAL019W	FUN30	-0.241134	-0.255271	-0.302097	-0.327708	-0.299782	-0.314061	-0.178621	-0.35278	-0.377317	-0.304285	-0.379505	-0.361099	0.0483605	0.0226634	-0.00583819	0.0826397	0.234299	0.291388	0.191948	0.398601	0.13384	0.118187	0.0211308	0.204717	0.285568	0.0754863	0.107222	0.0345561	0.257003	0.00669776	0.174035	0.144821	0.108118	0.144064	0.463631	0.10251	0.157169	0.0115257	0.214388	0.119693	0.0305587	0.208276	0.0785846	0.268829	0.188132	0.0393609	-0.0106894	0.109728
YAL020C	ATS1	0.18183	0.552658	0.239642	0.275914	0.25226	0.297731	0.648249	0.208873	0.220807	0.261296	0.241385	0.185566	-0.200317	-0.242012	-0.145583	-0.0789398	-0.0877239	0.046572	-0.153687	-0.0525983	-0.145583	-0.147335	-0.208301	-0.0626185	-0.161445	-0.158113	0.0570664	-0.0489445	-0.137485	-0.0550168	-0.0260097	0.199068	-0.0777449	-0.0987832	0.158992	0.167668	-0.0106238	0.00318595	0.0932565	-0.0736544	-0.00950955	-0.194982	0.00664005	-0.14014	-0.013993	-0.172878	-0.0418923	-0.061483
YAL022C	FUN26	0.295525	0.381433	0.214926	0.314563	0.180344	0.156889	0.186948	0.140469	0.173934	0.19986	0.186948	0.113828	-0.189479	-0.193401	-0.139989	-0.0322773	-0.0613332	-0.0767191	-0.190849	-0.202782	-0.223587	-0.10217	-0.185651	-0.0937835	-0.231237	-0.131071	0.00201069	-0.165693	-0.249121	-0.210367	-0.14819	-0.182906	-0.162816	-0.154533	-0.0119926	0.0476214	-0.084611	-0.0173809	0.0758777	-0.179999	-0.141175	-0.228023	-0.192321	-0.160197	-0.124364	-0.23789	-0.0836261	-0.160197
YAL023C	PMT2	0.534849	0.882821	0.104148	1.02897	0.0736982	0.579255	0.108459	0.162797	-0.0268171	1.02615	1.07868	0.486535	0.129883	-0.0128318	0.613179	0.115886	-0.214908	0.970525	0.119474	0.141072	-0.153389	-0.198412	0.285237	0.574958	1.34687	-0.154286	-0.141452	-0.779373	-0.2296	-0.145732	-0.496016	1.32191	-0.209888	-0.125774	-0.38913	-0.585467	-0.0417103	-0.052814	0.257855	-0.156347	0.464016	-0.259851	-0.788361	-0.209888	0.290174	-0.147984	-0.22875	-0.0789483
YAL024C	LTE1	-0.488971	-0.425284	-0.595008	-0.628042	-0.615753	-0.397442	-0.589748	-0.833427	-0.531315	-0.636956	-0.630203	-0.574804	1.23029	1.74989	1.16094	0.705136	0.730946	-0.0238309	0.842998	0.754394	1.52475	0.703323	0.658347	0.215195	2.82013	1.13425	0.0296553	0.11155	2.52886	0.147739	0.500207	2.43924	0.513951	0.233036	-0.11497	0.119849	1.61022	0.669209	0.257854	0.0959576	1.99987	1.67072	0.847417	1.39818	-0.167272	0.661776	0.768318	0.799806
YAL025C	MAK16	-0.401355	-0.327211	-0.2914	-0.287542	-0.471427	-0.406401	-0.690111	-0.411957	-0.456149	-0.323261	-0.345943	-0.180409	-0.147983	-0.0747005	-0.285633	-0.26605	-0.108427	-0.339302	-0.543267	-0.158145	-0.166316	-0.133525	-0.0248406	-0.129613	-0.0818444	0.0371946	-0.0913462	-0.384753	-0.10149	0.0171327	-0.318937	0.455466	-0.0286095	0.000318463	-0.0643748	4.04121	0.0560254	-0.335868	-0.323103	0.0774936	0.251194	-0.200612	-0.154961	-0.0947154	-0.582729	-0.144373	0.313189	0.000318463
YAL026C	DRS2	-0.0590993	1.10252	-0.53473	-0.259335	-0.400457	-0.268694	0.483783	-0.692351	-0.63953	-0.381046	-0.500466	-0.467803	1.59173	1.52162	1.5147	1.30478	0.0862079	1.59173	0.578351	1.59037	1.53656	-0.215467	0.0431773	0.281922	0.974551	-0.0593886	0.240519	1.38046	0.266414	1.7111	1.24118	-0.195917	-0.111282	0.312239	1.26921	0.82884	0.113588	1.57752	1.11012	-0.0600973	0.13149	1.86985	0.835932	1.90207	0.750194	0.334532	0.100898	0.220884
YAL028W	FRT2	0.2128	0.481008	0.0949533	0.349348	0.149566	0.298998	0.310684	0.193843	0.134858	0.347926	0.25541	0.162907	0.0516538	-0.0144354	0.023092	-0.088403	-0.00943586	-0.0144354	-0.186345	-0.0717004	-0.0308724	-0.0308724	0.0629757	-0.0193807	-0.0193807	0.0277063	-0.163938	0.0392706	-0.135342	-0.135342	-0.0472698	0.0629757	-0.0790088	-0.0547343	-0.0193807	-0.0411643	-0.0632985	-0.135342	0.00530927	-0.0547343	-0.0547343	-0.0040863	0.0439612	-0.0144354	-0.135342	-0.088403	-0.0547343	-0.0790088
YAL029C	MYO4	-0.0159505	0.0403015	-0.212989	-0.00113105	0.248034	0.493125	0.227664	0.336323	0.215011	0.69354	0.393784	0.461737	-0.137371	-0.297861	0.0473661	-0.0178481	-0.0148394	0.0507134	-0.00171303	-0.0642404	-0.23318	-0.170219	-0.0880716	0.152077	-0.0974806	-0.103731	0.0572712	-0.338433	-0.199697	-0.360389	-0.237049	-0.389585	-0.233958	-0.236265	-0.209257	0.0885068	-0.0934608	-0.222771	0.0928854	-0.275696	-0.171066	-0.243319	-0.101211	0.00109818	-0.301725	-0.0711682	-0.316415	-0.256026
YAL030W	SNC1	0.510225	0.162845	0.616175	0.340451	0.376484	0.304013	0.161314	0.393839	0.326832	0.259757	0.224308	0.298652	-0.233329	-0.182152	-0.17876	-0.0822445	-0.0713837	-0.0357411	-0.264357	-0.303767	-0.237657	-0.319851	-0.18449	0.0109067	-0.353445	-0.227646	0.147329	-0.208084	-0.250479	-0.270541	-0.198639	-0.00791705	-0.196283	-0.140326	-0.0596244	-0.0309441	-0.0440637	-0.052627	0.0858776	-0.135516	-0.335601	-0.279328	-0.282837	-0.37209	-0.0235116	-0.22396	-0.133745	-0.278395
YAL031C	GIP4	0.117725	0.141066	0.170265	0.0947797	0.213023	0.227069	0.179604	0.207779	0.150199	0.202732	0.0575791	0.123401	-0.11992	-0.171523	-0.0779971	-0.248123	-0.0627859	0.080007	-0.202298	-0.236559	-0.131971	-0.165703	-0.0117997	-0.00499678	-0.0338529	-0.11992	-0.0354965	-0.0504476	-0.102368	-0.0307325	0.0163083	0.358196	-0.0880175	-0.115994	-0.102368	-0.0456997	-0.11992	-0.0815761	-0.0385346	-0.0554098	-0.0291336	-0.0685035	-0.0627859	-0.0490188	0.0299083	-0.0722305	-0.139566	-0.14522
YAL032C	PRP45	-0.288368	-0.413881	-0.200095	-0.569735	-0.479514	-0.44844	-0.385954	-0.359295	-0.620983	-0.514992	-0.615142	-0.36631	0.196806	-0.0436153	-0.0909116	-0.0351474	0.219584	-0.0703168	-0.363111	-0.178324	0.112914	0.0602678	-0.0100547	0.489538	-0.0869441	-0.20843	0.20534	0.0731023	0.172864	0.108314	-0.0869441	-0.0703168	0.163419	0.0991781	-0.148534	-0.178324	0.2883	0.209945	0.404336	0.446433	0.209945	0.297387	0.196806	0.182499	-0.578757	0.103889	0.0907651	0.0477213
YAL033W	POP5	0.745516	1.14462	0.429013	1.83885	0.827033	0.788216	0.801144	0.571319	1.02712	1.95984	0.941318	0.70843	-0.836895	-0.552827	-0.633293	-0.749398	-0.273915	-0.366675	-0.937972	-1.37564	-0.869529	-0.414194	0.0276222	-0.228409	-0.488301	-0.134435	-0.242332	-0.756061	-0.358027	-0.339388	-0.620551	-0.536422	-0.652676	-0.158206	-1.24524	3.71344	0.130437	-0.233036	0.333381	-0.302595	-0.0990146	-0.527867	-0.710856	-0.289052	-1.12517	0.000577276	-0.314726	-0.218476
YAL034C	FUN19	0.0167808	0.0689109	0.219237	-0.0232325	0.0750802	0.0508295	0.0500919	0.072549	0.147174	-0.0616298	-0.0454621	-0.00963996	-0.366147	-0.207457	-0.306901	-0.0805599	-0.0488597	-0.172104	-0.495956	-0.39399	-0.173842	-0.311806	-0.226871	-0.0821404	-0.336071	-0.277473	0.221081	-0.0422054	-0.121302	0.0388981	-0.104067	0.447366	-0.0138919	-0.0705204	0.0585058	0.0414042	-0.0224239	0.0397018	0.0716484	0.223599	-0.101726	0.000624889	-0.0617488	-0.305466	-0.153321	-0.0216886	-0.198585	-0.157463
YAL036C	RBG1	0.207276	0.18682	0.154428	0.363102	0.126905	0.130569	0.0268882	0.131994	0.145297	0.242949	0.202968	0.0842432	-0.0959792	-0.149352	-0.104557	-0.129222	-0.228542	-0.144797	-0.107698	-0.127059	-0.128028	-0.0740868	-0.129222	-0.0318968	-0.138661	-0.15377	-0.0532288	-0.138661	-0.152589	-0.112137	-0.150337	-0.044426	-0.0487178	-0.0786039	-0.127059	-0.0584717	-0.0295825	-0.0872983	-0.00905678	-0.0698633	-0.141243	-0.0263606	-0.15377	-0.0553864	-0.152589	-0.0831069	-0.0786039	-0.00100302
YAL038W	CDC19	0.0544463	-0.106731	-0.0935812	-0.096994	-0.0126745	0.347436	0.030411	0.144197	-0.116834	0.228795	0.0916545	0.226276	-0.198027	-0.142876	0.208454	0.0450823	-0.0220385	-0.198027	-0.234855	0.400728	-0.116095	-0.269753	0.0822905	0.219431	0.60449	-0.00417481	0.00509217	-0.033065	0.0450823	-0.245432	-0.00967269	3.22041	-0.142876	-0.00967269	-0.16498	0.134833	0.259628	-0.329179	-0.0248203	-0.273665	1.08846	-0.113169	0.228095	0.0545577	-0.421452	-0.225427	-0.0964892	0.0851912
YAL040C	CLN3	-0.458924	-0.761409	-1.14844	-0.915499	-1.14844	-0.9512	-1.10658	-1.34606	-1.19258	-1.02423	-1.15295	-0.890346	0.328915	0.704447	0.694689	0.54112	0.0757035	0.250264	-0.236347	0.929549	0.0739754	0.409318	0.13524	-0.0753999	-0.479778	0.315846	0.26338	0.177066	0.34022	-0.116936	0.00165351	-1.14776	0.104089	0.175579	1.01951	0.651737	0.315846	0.104089	0.158845	0.300544	0.417477	0.334821	-0.0237538	0.204823	0.325332	0.687951	0.559094	0.959249
YAL042W	ERV46	0.757088	0.841877	0.37718	0.725554	0.488932	0.713631	0.182181	0.476385	0.530798	0.793866	0.80305	0.475582	-0.202242	-0.216027	-0.178005	-0.325353	-0.33344	-0.214731	-0.426012	-0.163637	-0.25103	-0.23233	-0.30333	-0.289783	-0.0199807	-0.158026	-0.293644	-0.267248	-0.105015	-0.12284	-0.117522	-0.154504	-0.186978	-0.032253	-0.280388	-0.270953	-0.180247	-0.0605338	-0.109761	-0.207148	-0.213421	-0.30488	-0.264628	-0.140907	-0.249824	-0.113009	-0.123938	-0.322522
YAL043C	PTA1	-0.811264	-0.913072	-0.641486	-1.09289	-0.846288	-0.913072	-1.18625	-0.748541	-0.989654	-0.955956	-1.00062	-0.698724	0.665526	0.523519	0.80326	0.661091	0.544095	0.919041	0.315469	0.408878	0.591657	0.601208	0.639817	0.752971	0.925541	0.4937	0.528268	0.242546	0.758757	0.4937	0.0612534	2.11963	0.747172	0.736504	0.0612534	-0.552347	0.949668	0.518741	0.786739	0.591657	1.02543	0.764232	-0.478437	0.601208	0.943137	0.650156	0.448918	0.925541
YAL044C	GCV3	-0.149953	-0.287815	-0.0153082	-0.161907	-0.0928393	-0.300558	-0.429719	-0.127654	-0.14032	-0.160876	-0.0912055	-0.310939	-0.09758	-0.00784725	-0.174572	-0.299589	0.00914705	-0.432603	-0.573787	-0.248002	-0.207586	-0.095805	-0.224681	-0.161727	-0.0820869	-0.0552732	0.0115445	-0.228897	0.0629834	0.289659	-0.0966706	-0.527273	0.0859324	0.0107556	-0.429717	-0.30054	-0.357399	0.11551	-0.0910686	0.0579941	-0.204439	-0.0270827	-0.279089	-0.191194	-0.348582	0.112267	0.0184566	-0.146983
YAL048C	GEM1	-0.0752314	-0.191823	-0.0827233	-0.133929	-0.10421	-0.10667	-0.0792255	-0.152466	-0.145485	-0.102919	-0.0764503	-0.152466	-0.0304528	-0.0677025	0.135174	0.0914534	0.0275948	0.102365	-0.0315805	-0.0629591	-0.039563	0.0499384	0.0592848	0.133217	-0.0970741	0.00363518	0.0933613	-0.0639632	-0.0442964	-0.0281567	-0.034858	0.0456465	-0.0200473	0.0349955	0.163026	0.127067	0.0521992	0.0582724	0.0680037	-0.0360639	-0.0245792	0.0553864	0.0112575	0.0883498	-0.0985118	0.0711855	0.0379796	0.0510584
YAL051W	OAF1	-0.214509	-0.265046	-0.182309	-0.294193	-0.29046	-0.32797	-0.29046	-0.315875	-0.260534	-0.194529	-0.264258	-0.38056	-0.010817	-0.0908948	0.150855	0.14353	0.062869	0.0376959	-0.00670524	0.0583322	-0.0139196	-0.0522405	-0.0442389	0.241289	-0.0391375	0.0561246	0.121558	-0.00591453	0.0643308	-0.199139	0.0348637	-0.017484	-0.0376947	0.235152	0.447305	0.139686	0.337004	0.250736	0.257776	-0.101816	0.031819	-0.0442389	-0.0254952	0.182279	-0.100479	-0.0240387	0.0424611	0.0403142
YAL053W	FLC2	-0.588643	-0.210237	-0.590714	-0.578625	-0.299517	-0.0197142	0.288475	-0.185173	-0.334201	0.054066	0.0806171	-0.00508826	0.018107	0.149797	0.398133	0.459515	0.0423105	-0.0238442	0.533744	0.838675	0.174418	0.114466	0.177265	0.360707	0.0729205	0.0896634	0.170841	0.149797	0.265211	-0.0766952	0.263267	1.71738	-0.0792061	0.160053	0.715423	0.43928	0.741702	0.361773	0.56908	0.012239	0.398133	0.146933	0.664196	0.781117	-0.130953	0.114466	0.157535	0.090499
YAL054C	ACS1	0.0875882	-0.00847125	0.132768	0.0293016	0.18783	-0.0523603	-0.0677544	-0.0104605	-0.136354	-0.0956947	-0.0632132	-0.0816163	0.0085998	0.11704	0.0444114	0.196684	-0.0584897	-0.276089	-0.0632473	0.277813	0.0465835	-0.000755973	0.100521	-0.0552375	0.154885	-0.0283144	-0.0769674	0.0463098	0.0271034	0.0416492	0.15076	0.0885758	0.0236879	0.0257294	0.130985	0.0724568	-0.0573383	-0.0314589	-0.120134	-0.0297694	0.144431	0.0578255	-0.0146668	0.0472496	-0.0422552	-0.0174049	0.00704691	-0.0482202
YAL055W	PEX22	0.43575	0.563158	0.309112	0.729327	0.280891	0.276886	0.804927	0.173703	0.282756	0.785844	0.705823	0.249404	-0.198264	-0.285205	-0.340296	-0.0950273	-0.00468641	-0.114337	-0.301052	-0.153521	-0.201986	-0.354817	-0.164097	-0.0548634	-0.105166	-0.1958	-0.0187936	-0.304002	-0.214705	-0.231395	-0.123449	-0.67779	-0.116072	-0.161589	0.166364	0.225052	-0.142238	0.0203259	-0.0148826	-0.264846	-0.349655	-0.150391	-0.0498289	-0.327765	-0.0464864	-0.196608	-0.129998	-0.22412
YAL056W	GPB2	-0.317798	-0.297167	-0.225916	-0.255644	-0.0602752	-0.0611666	-0.1177	-0.0362925	-0.0807527	-0.139048	-0.0823411	0.0448226	0.148752	0.283324	0.17047	0.159806	0.230632	0.105789	0.402332	0.240359	0.158412	0.178097	0.251648	0.0231866	0.351916	0.303852	0.402332	0.108924	0.542593	0.287729	0.247697	0.109674	0.371993	0.310054	0.19686	0.363779	0.143744	0.212885	0.125819	0.265869	0.159072	0.350288	0.137989	-0.00550977	0.244668	0.238807	0.230632	0.149512
YAL058W	CNE1	-0.214454	-0.335487	-0.0807615	-0.277711	0.0100385	-0.131468	-0.296899	-0.0740297	-0.061489	-0.00743496	-0.12662	-0.102603	0.157713	0.0203295	-0.0360986	0.113185	0.113185	0.0651151	0.0918502	0.102164	0.0734138	0.113185	0.190376	0.265477	0.101351	0.0659397	0.17144	-0.0601593	0.159187	0.371267	0.172065	0.501884	0.321467	0.136143	0.0813872	0.253744	0.14732	0.306392	0.200025	0.0772327	-0.0610875	0.0796891	-0.0370571	0.212448	0.311793	0.103687	0.0278687	0.0933866
YAL059W	ECM1	-0.191554	-0.41318	-0.198296	-0.302823	-0.18588	-0.128417	-0.404019	-0.164635	-0.203502	-0.0599928	-0.159594	-0.233688	0.0846425	0.0267937	-0.00755159	0.0537974	0.0837186	-0.0554403	-0.0544796	-0.0630454	0.014853	0.0257164	0.237183	0.298671	-0.0250568	0.050824	0.163708	-0.0512534	0.114454	0.170311	0.0599777	0.621014	0.0933041	0.0498044	-0.0544796	0.0171673	0.203903	0.179994	0.0537974	0.0952858	0.172026	0.0998132	0.00344383	0.182453	0.18821	0.173009	0.0925094	0.189052
YAL060W	BDH1	0.0927322	0.0350295	0.292845	0.169762	0.202139	0.104215	0.0854248	0.195696	0.189929	0.0374036	0.0927322	-0.00721655	-0.0566732	-0.131507	-0.155369	-0.0992572	-0.0338453	-0.0613638	-0.126107	-0.0992572	-0.0409285	-0.0376588	0.00949171	-0.0566732	-0.172335	-0.136754	0.0852631	-0.0815803	-0.0409285	0.0455978	-0.0524824	0.0992903	-0.0177486	-0.0524824	-0.0613638	-0.0338453	-0.0566732	-0.0177486	-0.104721	-0.00845843	-0.0775424	-0.0815803	-0.126107	-0.179643	0.050603	-0.147904	-0.0338453	-0.141799
YAL062W	GDH3	0.284245	0.287552	0.271788	0.547107	0.345139	0.2439	0.257394	0.252455	0.384664	0.358503	0.368907	0.135239	-0.202951	-0.179852	-0.164303	-0.168933	-0.0649314	-0.132209	-0.217124	-0.171765	-0.151292	-0.173369	-0.185017	-0.238068	-0.213241	-0.192776	0.127427	-0.116252	-0.0879793	-0.0195417	-0.118577	0.133607	-0.0256661	-0.108162	-0.171765	0.099346	-0.167634	-0.0244172	-0.0124326	-0.0310036	-0.149742	-0.0461826	-0.211543	-0.204357	0.017127	-0.179852	-0.0948391	-0.183236
YAL067C	SEO1	-0.553174	-0.258207	-0.638568	-0.545687	-0.678659	-0.656151	-0.562717	-0.719954	-0.797999	-0.556897	-0.455351	-0.662879	0.204519	0.229915	0.247561	0.473658	0.479122	0.0548135	0.0662037	0.37078	0.364177	0.299255	0.18207	0.285702	0.397366	0.193588	0.174537	0.49184	0.359706	0.310275	0.410541	0.615044	0.445768	0.315313	0.415312	0.305671	0.364177	0.303936	0.234193	0.266987	0.303936	0.452516	0.376294	0.25282	0.0170921	0.361499	0.376294	0.340443
YAR002C-A	ERP1	-0.0440948	-0.0985673	0.00648015	0.0316395	-0.0282617	-0.0326714	-0.250396	-0.129273	0.0626982	-0.0245662	-0.00588126	-0.109301	0.0161439	-0.11153	0.182921	0.0441314	0.132129	0.0767958	-0.0612017	0.0583243	0.0162576	0.068219	0.0522025	0.206417	0.159314	-0.0237412	0.0769701	-0.195381	-0.0318762	0.0103421	-0.105878	-0.095348	0.0424287	0.161048	-0.174546	-0.209819	-0.0297851	-0.099436	0.0853317	-0.0341053	0.0902111	-0.136512	-0.182359	0.0357953	0.0969497	0.0147163	-0.0106293	-0.146032
YAR002W	NUP60	-1.02414	-0.890744	-1.23864	-0.983057	-0.686713	-0.332336	0.531347	-1.05998	-1.04789	-0.462934	-0.635333	-0.915863	0.252161	0.426143	0.715009	0.675037	0.419676	0.324658	0.766757	1.36386	0.158115	0.396477	0.722401	0.240199	-0.184083	0.378885	0.240199	0.824682	0.532986	0.579613	0.808568	0.673214	0.414966	0.369037	0.602945	0.736805	0.285078	0.230183	0.119315	0.510744	0.594043	0.344853	1.07995	0.367312	0.756849	0.543661	0.642584	0.621074
YAR003W	SWD1	-0.388486	-0.0244027	-0.367049	-0.454018	-0.458903	-0.39194	-0.323116	-0.455405	-0.485591	-0.291573	-0.430074	-0.307054	0.467099	0.245265	0.298533	-0.122154	0.293329	0.224508	-0.106891	0.04117	0.232552	0.298533	0.556775	0.128038	0.621492	0.646646	-0.175694	0.266075	0.271774	0.140298	0.606961	1.6342	0.311503	0.39223	-0.19359	0.146357	0.68637	0.248263	-0.0848255	0.483357	1.13927	0.400731	0.956087	0.526718	0.136529	0.45092	0.230961	0.421822
YAR007C	RFA1	-0.528369	-0.675619	-0.53127	-0.721001	-0.457929	-0.519685	-0.692033	-0.57922	-0.665336	-0.721001	-0.639724	-0.714904	0.356308	0.28685	0.417125	0.030134	0.37707	-0.103535	0.146052	-0.0189606	0.298864	0.490474	-0.355869	0.0126743	0.282047	0.537711	-0.208085	0.0858857	0.181273	0.218285	0.0372732	0.717572	0.164702	0.0569171	-0.29566	-0.613548	0.265376	-0.0526446	-0.157234	0.330703	0.386338	0.206264	-0.233458	0.294554	-0.0435599	0.37707	0.290936	0.390187
YAR008W	SEN34	-0.133917	-0.214576	-0.373058	-0.226856	-0.260269	-0.157028	-0.286397	-0.187707	-0.353619	-0.0804458	-0.101533	-0.214576	0.150812	0.0515437	0.1808	0.198704	0.0763468	-0.0794883	0.0326351	0.0228981	0.0618947	0.108674	0.0425038	0.618902	0.888527	0.331433	0.0960357	0.125829	0.198704	-0.209898	0.00257907	-0.167462	-0.0958622	0.175371	-0.152672	-0.398948	-0.37581	0.0484237	0.0326351	-0.0561552	0.314667	0.0159859	0.0326351	0.564229	-0.123724	0.0763468	0.108674	0.134818
YAR014C	BUD14	0.109494	0.583528	0.115174	0.153094	0.202397	0.046327	0.675653	0.1278	0.116704	0.0353414	0.0562466	-0.00671401	0.00247845	-0.0750216	-0.114568	-0.244738	-0.00897872	-0.0200468	0.12026	0.0606362	-0.0419823	-0.0612177	-0.00410048	-0.151423	-0.177988	-0.00113845	0.0496178	-0.028564	0.0387365	0.222295	0.34587	0.759446	0.108362	0.0130676	0.0496178	0.29363	0.294335	0.355463	0.0349742	-0.0605165	0.232755	-0.0922863	0.48309	-0.223006	0.205017	-0.1371	-0.0344626	-0.138524
YAR015W	ADE1	-0.846189	-1.06354	-0.92716	-0.874686	-1.26671	-1.24284	-1.51245	-1.31587	-1.41275	-0.867956	-1.05389	-1.04367	1.96526	1.57406	1.20566	0.643985	0.707029	0.8612	0.171795	1.71339	1.51534	1.03648	0.685285	0.256183	1.02284	1.18438	0.379136	0.632716	0.875255	0.272615	0.532415	-0.371982	0.853189	1.17987	-0.525155	-0.843033	-0.0449537	-0.603489	0.37065	0.907925	0.482248	0.54408	0.218512	0.566882	1.77341	0.997411	0.982379	0.910801
YAR018C	KIN3	-0.34802	0.0620821	-0.623421	-0.509603	-0.281891	-0.150211	-0.26188	-0.384671	-0.373464	-0.0119743	-0.4275	-0.485269	0.50944	0.0990222	-0.00260017	0.194346	0.187162	-0.0168776	0.277509	0.734524	0.165907	0.0933882	0.0107673	0.325875	0.266795	0.121694	0.0179671	0.268338	0.368281	0.457595	0.721978	0.784699	0.311559	0.545783	0.63871	0.413766	0.388259	0.657307	0.290448	0.302722	0.422333	0.410803	0.970707	0.250874	0.0244631	0.308217	0.242531	0.29328
YAR019C	CDC15	0.461805	0.251519	0.569014	0.439524	0.266206	0.142957	-0.450268	0.16097	0.251519	0.563992	0.434539	0.38697	-0.249182	-0.0833483	-0.356411	-0.647938	-0.141686	-0.611049	-0.55535	-0.958126	-0.362284	-0.0623557	-0.227694	-0.484697	-0.413175	-0.0150857	-0.384335	-0.671771	-0.371383	-0.387351	-0.668672	-0.0791287	-0.311715	-0.25623	-0.466874	3.54762	-0.732846	-0.463421	-0.681154	-0.318372	0.204915	-0.308495	-0.890106	-0.2124	-1.05165	-0.0315515	-0.216522	0.0210634
YAR020C	PAU7	0.142489	0.2563	0.055463	0.369383	0.255537	0.381543	0.399833	0.20426	0.246561	0.624763	0.615639	0.0433262	-0.220496	-0.256279	-0.135477	-0.234965	-0.196216	-0.127325	-0.317829	-0.261221	-0.219018	-0.291562	-0.181912	-0.263653	-0.353117	-0.222557	-0.0865717	-0.36377	-0.306794	-0.269599	-0.15767	-0.193882	-0.179664	-0.200599	-0.192406	-0.0818697	-0.245723	-0.282971	-0.143402	-0.288252	-0.378512	-0.327062	-0.367552	-0.1172	-0.187939	-0.24191	-0.163439	-0.293049
YAR027W	UIP3	-0.289547	-0.434658	0.0502608	-0.177731	0.008649	-0.140295	-0.0564645	0.0876842	0.0116055	-0.167476	-0.212506	-0.283784	-0.0438749	-0.00717877	-0.0901828	0.26418	0.0418248	-0.01263	-0.212559	-0.0641938	-0.220782	-0.0339255	0.320288	-0.0598602	-0.363355	-0.0582834	0.25121	-0.140915	-0.0559902	0.184557	0.0643182	0.340936	0.101112	-0.0851895	-0.222079	0.292636	-0.151929	0.184557	0.0174712	0.0915649	-0.22361	0.0109407	-0.0417233	-0.100349	0.149133	-0.120301	-0.0379948	-0.161402
YAR031W	PRM9	0.149209	0.304919	0.00589989	0.609718	-0.226034	-0.177873	0.244971	-0.12835	0.303318	-0.00903037	0.155812	-0.270859	0.360755	0.242738	0.242738	-0.0781526	0.000820715	-0.2273	-0.11114	-0.0362156	0.132797	0.183343	0.246869	0.105016	-0.114353	0.180835	-0.204331	-0.129473	-0.132735	0.0428907	0.106418	0.266686	0.0791685	-0.0734317	0.185947	0.288589	0.0469344	0.124713	-0.132735	-0.174461	-0.165122	0.0169735	-0.0864318	-0.306988	-0.166143	-0.0758778	-0.19547	-0.205375
YAR035W	YAT1	0.102627	0.128748	0.220574	0.0812585	0.167438	-0.0132611	0.0598354	0.093189	0.0962726	-0.031954	0.0954219	0.0558142	-0.056267	0.0626233	-0.0662003	-0.0126606	0.039117	0.102283	-0.190804	0.0350864	-0.00475882	-0.145032	-0.0505889	-0.0319544	-0.225752	-0.0409924	0.129574	0.0307577	-0.0859884	0.129574	-0.0523044	0.378491	-0.0779424	-0.00289281	0.150309	0.288518	-0.0118831	0.207051	0.0324559	-0.0589077	-0.0194704	-0.0959814	-0.0969399	-0.224583	0.0501027	-0.0745109	-0.0959814	-0.172811
YAR042W	SWH1	-0.116765	0.774688	-0.168303	-0.0526393	-0.201908	-0.0401669	1.41174	-0.168303	-0.145839	-0.0526393	-0.0094289	-0.116765	0.244005	0.144017	0.216118	0.150784	0.0614431	0.274392	0.397523	0.870807	0.0795474	-0.00289326	0.0209686	0.128248	0.156148	0.0837488	-0.0365619	0.558389	0.0708952	0.0324604	0.841412	0.432658	0.0424052	0.111547	1.20747	0.946734	0.114817	0.459311	0.131749	0.0324604	0.134727	0.122429	2.11222	0.107454	0.423839	0.0477548	0.0614431	0.0999932
YAR050W	FLO1	0.931383	1.26293	0.872351	0.872351	0.651986	1.10581	0.764607	0.584119	0.534189	0.834	0.769658	0.860182	-0.48716	-0.271122	-0.263162	-0.413064	-0.339628	-0.427721	-0.406954	-0.173476	-0.18243	-0.43314	-0.447816	-0.0592277	-0.0910588	-0.186679	-0.21062	-0.201952	-0.269263	-0.271735	-0.149516	-0.336576	-0.233039	-0.177584	-0.181248	-0.0243655	-0.112858	-0.192953	-0.304113	-0.317412	-0.417388	-0.29337	0.0948081	-0.242736	-0.427721	-0.228015	-0.180741	-0.322334
YBL001C	ECM15	0.05426	0.242734	0.09775	0.225349	0.00401913	-0.0230459	0.00478495	0.0772476	0.105042	-0.087918	-0.0581183	0.0385388	-0.0436402	0.0746878	-0.0559611	0.0410799	-0.156501	-0.0732754	0.0484162	-0.0207013	0.0609933	0.0448571	-0.202867	-0.0837727	-0.218896	-0.112336	-0.00425751	0.166648	-0.0610873	0.104832	-0.0732872	-0.188496	-0.0106849	0.111087	0.0184872	-0.0865757	-0.0870443	0.146196	-0.0731991	-0.082502	0.00426488	0.177281	0.280003	-0.132942	-0.0793558	0.0155924	0.0150881	-0.114687
YBL002W	HTB2	0.304178	0.301796	0.536455	0.530589	0.498636	0.226721	0.194912	0.207628	0.33078	0.0104215	0.14212	0.0201726	-0.209314	-0.290202	-0.374722	-0.347494	-0.331975	0.0241215	-0.0757928	-0.379241	-0.23746	0.00347591	-0.0769514	-0.344149	-0.378727	-0.317571	0.108763	-0.132642	-0.442094	-0.089131	-0.410082	-0.266089	0.0543099	-0.173844	-0.215151	0.24003	-0.202855	-0.114644	-0.147486	-0.108434	-0.375779	-0.343213	-0.0888469	-0.457239	-0.0534544	-0.269499	-0.0203278	-0.322059
YBL003C	HTA2	0.405929	0.44827	0.380299	0.32987	-0.00712227	0.110728	-0.251974	-0.0468283	0.133678	-0.17324	0.126447	0.111077	-0.0183757	-0.0463432	-0.137102	-0.277947	-0.00299356	0.106586	-0.074431	-0.244172	0.163852	-0.116687	-0.169362	-0.00863921	-0.315945	-0.356564	-0.119146	0.0301378	-0.193728	-0.141951	-0.0437175	-0.465165	-0.243772	-0.0421161	0.123285	0.101869	0.141926	-0.226413	0.204574	0.00764627	-0.132584	-0.168804	-0.271881	-0.0559929	-0.392675	-0.256884	-0.290749	0.183801
YBL004W	UTP20	-0.0356487	0.113574	0.0935853	-0.0298892	-0.0174662	-0.128306	0.12686	-0.0140376	0.0310398	-0.146979	-0.0439133	-0.0997223	-0.14132	-0.0411523	-0.168493	-0.15676	-0.0565224	-0.142191	-0.0949031	0.00397307	0.0563553	0.108091	-0.0632249	-0.00172409	0.0190149	0.0748762	-0.0321974	0.19276	-0.0192736	0.21517	0.136356	0.159451	0.133894	0.0735527	0.821278	1.33314	-0.0752659	0.27699	0.0919399	0.0979763	0.235903	-0.1042	-0.0327825	-0.128638	-0.18356	0.185186	-0.118871	-0.00679914
YBL005W	PDR3	0.215787	0.0148899	0.57852	0.414464	-0.0299868	-0.17738	-0.103944	0.168329	0.0862319	-0.104571	0.0531568	-0.131545	0.112161	0.298043	-0.151989	-0.182194	-0.064793	-0.356328	0.102087	0.121172	0.18596	0.243094	-0.143889	-0.12664	-0.0278919	-0.0475434	-0.1073	-0.650599	-0.175539	0.150594	-0.233437	-0.313712	0.0483696	-0.161446	-0.312807	0.158447	-0.1757	-0.184253	-0.19056	-0.0126121	-0.202747	0.233073	-0.718944	-0.448539	-0.428824	-0.0760297	-0.312124	-0.121098
YBL006C	LDB7	-0.36792	0.320201	-0.1948	-0.779265	-0.997571	-0.554597	-0.911144	-1.05465	-0.565092	0.00940278	-0.284112	-0.852293	1.73104	1.43088	1.04611	0.846902	-0.0242741	0.989731	0.60691	0.187767	1.12393	0.0409724	0.861245	0.397994	1.17818	1.41048	0.64686	0.360438	-0.723594	0.759077	1.16944	1.71681	0.626743	0.411199	0.0706605	0.869589	1.5409	0.114281	1.4721	0.35036	1.44802	1.35498	1.1629	0.214403	1.57143	0.463516	1.04341	1.39165
YBL008W	HIR1	-0.33423	-0.44732	-0.0490255	-0.0280918	-0.373409	-0.000440469	0.00515591	-0.140691	0.0781296	-0.193064	-0.0829918	0.0960829	0.898817	1.10045	0.293056	0.104783	0.27836	0.623135	0.383051	0.454993	0.590688	0.604719	0.736181	0.301601	0.0597505	0.300564	-0.25335	0.47491	0.0111201	0.117589	0.164108	0.362408	0.452946	0.274188	-0.180362	-0.381506	0.230896	0.508081	-0.0243758	-0.0170727	0.164108	0.449687	-0.31542	0.426676	-0.00328839	0.284874	-0.189598	0.390738
YBL009W	ALK2	-0.337847	-0.198567	0.0615522	-0.261199	-0.186654	-0.341849	-0.402351	-0.347208	-0.185607	-0.565745	-0.584853	-0.375625	0.275647	0.18273	0.219465	0.315151	0.198467	-0.184181	0.356491	0.135651	0.244828	0.317689	0.0181969	0.0842375	0.0518809	-0.0331517	0.367813	-0.00551709	-0.119945	0.0701243	0.0378792	0.0568848	0.396722	0.238734	-0.0374235	0.141863	0.051231	-0.0801378	0.0947992	0.0944918	0.120019	0.238821	-0.0582873	0.00641583	0.259814	0.208421	0.131219	0.12251
YBL011W	SCT1	-0.78483	-1.12972	-0.880504	-0.858115	-0.425343	-0.485949	-1.09645	-0.507798	-0.403909	-0.587471	-0.519341	-0.509352	0.642014	0.659362	0.464306	0.627002	0.620526	0.00345613	0.999884	0.55725	0.600859	0.724994	0.545443	0.524188	0.494476	0.618963	0.235487	0.297347	0.93712	0.57594	0.243306	0.549294	0.616956	0.30625	0.287745	0.12143	0.788864	0.498123	0.559104	0.550995	0.452307	0.686124	-0.181927	0.528961	0.525969	0.700347	0.389518	0.439047
YBL013W	FMT1	-0.0496952	-0.182802	-0.144443	-0.160645	-0.0748679	-0.127984	-0.273379	-0.0692938	-0.231912	-0.152643	-0.190103	-0.0763414	0.260068	0.215501	0.100553	0.214662	0.234936	0.0872176	0.183277	0.00482722	0.250058	0.112871	-0.0704254	0.233155	0.197758	0.180764	0.0825324	-0.138459	0.0272078	0.0168155	0.00412512	-0.103557	0.0417092	0.152674	0.295258	0.188144	0.207689	0.116735	0.0851956	0.0449963	0.0135919	-0.014181	0.0168155	0.316334	0.382994	0.157734	0.154078	-0.0877287
YBL014C	RRN6	-0.465865	-0.450592	-0.335488	-0.327945	-0.259403	-0.341224	-0.306151	-0.311799	-0.130898	-0.395468	-0.272584	-0.358575	-0.0501783	0.233317	-0.0797632	-0.0922487	0.152473	-0.124187	0.0707035	-0.161792	0.00725833	0.092447	0.106575	0.184736	0.326227	0.0621912	0.0769313	0.14146	0.105009	0.349593	0.0388386	0.306846	0.298905	0.0117704	-0.336943	-0.156504	0.0823741	-0.191419	0.222042	0.198099	0.123901	0.302015	0.0846413	0.138991	-0.181799	0.217947	0.110463	0.160493
YBL015W	ACH1	-0.101667	-0.176527	0.0673969	-0.0463697	-0.125987	-0.16282	-0.278178	-0.14472	0.114772	-0.245612	-0.0533451	-0.217951	-0.129918	0.0655206	-0.0663023	-0.0305697	0.0058442	-0.168731	0.0445219	-0.0850237	-0.0120352	-0.00228621	-0.134676	-0.0451612	-0.200559	0.0957785	0.11644	0.0149334	-0.0554688	0.172405	-0.0937296	0.154034	0.191613	0.172238	0.0195206	0.216334	0.0471347	0.02946	-0.00389832	0.051707	-0.0014569	0.13739	-0.0493904	-0.100671	-0.0684229	0.0347933	0.108549	-0.0507897
YBL016W	FUS3	-0.0713925	0.170414	0.165176	0.0335632	0.00615111	-0.191401	0.0106455	-0.13914	0.157727	-0.177669	-0.11783	-0.062921	-0.0222962	0.0944208	-0.250735	-0.239798	0.139985	-0.0967017	0.0243161	-0.144886	-0.00423248	-0.138577	-0.258623	-0.0457108	-0.361674	-0.0936981	0.123925	-0.164986	-0.0296429	0.135114	0.137232	0.661957	0.293617	0.045585	0.514424	2.1275	-0.108011	-0.093925	-0.384777	0.0878229	0.143477	0.0547376	0.436428	-0.068833	0.269725	0.013338	0.017346	0.260936
YBL017C	PEP1	0.226174	-0.284895	0.118989	-0.0204848	0.046262	0.0439435	-0.324908	-0.0336693	-0.0512543	0.160249	0.0984798	-0.123378	0.413682	0.179754	-0.1626	-0.112883	-0.0274646	0.288592	0.317851	-0.0522761	0.112154	0.22185	-0.123485	0.0739221	-0.125292	0.117412	-0.164554	-0.276071	0.00113219	-0.180083	-0.0374243	-0.437283	0.0404167	0.147107	-0.0635544	0.106129	-0.202812	-0.130002	0.0333905	-0.145528	-0.280531	-0.370668	-0.321634	-0.236952	-0.0266986	-0.412385	-0.0935501	-0.0446987
YBL018C	POP8	-0.015234	-0.424889	-0.0689984	0.0855694	0.193106	0.234732	-0.0731453	0.0886963	-0.0383227	-0.0116954	0.171272	0.10411	-0.0247356	-0.0277219	0.224908	-0.265529	0.157065	-0.655791	0.0464662	-0.109561	0.0403344	-0.0574921	-0.0471055	0.0792528	0.109916	0.000125936	0.0746824	0.3051	0.178203	0.25514	0.0213248	0.383414	0.175931	0.194581	0.714404	3.53762	0.611239	0.551591	0.162026	0.163007	0.216155	0.335612	0.0175466	0.0186989	-0.635652	0.124979	-0.0353578	0.298273
YBL019W	APN2	-1.26807	-1.45253	-0.984681	-1.17732	-0.524724	-0.369237	-0.0432294	-0.197577	0.0246424	-0.639939	-0.508572	-0.599143	0.321021	0.472963	0.190793	0.62153	0.537367	0.427061	0.0952467	0.23343	0.323598	0.454401	1.14412	0.22425	0.0479844	0.155919	0.378273	0.418328	0.376755	0.891167	0.3118	0.663517	0.488772	0.705488	0.609276	0.776085	0.928481	0.627675	0.462155	0.622965	0.305112	0.877165	0.0134753	0.615094	0.989675	0.648997	0.56636	0.41236
YBL020W	RFT1	0.0786471	0.375136	0.207643	0.131525	0.0750675	-0.0817186	0.612836	-0.0346357	0.118039	-0.0508372	0.0301313	-0.062153	-0.115859	0.101164	0.457418	0.0945257	0.128416	-0.133748	-0.102702	0.136222	-0.000739311	0.10994	-0.109727	-0.205338	-0.0508061	-0.00235186	-0.0367125	0.440794	-0.105558	0.117523	0.822957	0.670228	0.311798	0.110329	2.07036	2.86642	0.0742837	0.69253	-0.0539866	-0.0409797	0.203283	0.0369486	1.50517	-0.222963	-0.565933	0.0715364	0.127454	-0.111611
YBL021C	HAP3	-0.246877	-0.429541	-0.123315	-0.0593541	-0.43712	-0.633889	-0.931845	-0.475153	-0.516978	-0.60263	-0.441472	-0.222934	0.574251	0.677729	0.795037	0.461906	0.406347	0.427004	-0.0437823	0.215226	0.582262	0.325836	0.380209	0.26839	0.494131	0.621269	0.223166	-0.122142	0.152808	0.640291	-0.144672	-1.3778	0.51573	0.0160899	-0.346609	-0.205771	0.0160899	0.181364	0.0805012	0.431415	0.221051	0.29594	-0.55678	0.0265841	0.891896	0.326802	0.409938	0.382749
YBL022C	PIM1	0.019805	1.67296	0.241137	0.070579	-0.367569	-0.101232	2.23074	-0.0203139	-0.314591	-0.397588	-0.334105	-0.305194	0.283334	0.954559	0.676869	0.612825	-0.322999	0.391246	-0.0601418	1.06259	0.159009	-0.0091772	0.128497	0.0800009	0.740992	0.226433	-0.0409544	0.733609	0.733609	0.62997	0.507334	1.61741	0.00220726	-0.0441457	1.31913	1.07738	0.218168	0.473641	0.356644	-0.37509	0.316388	0.023217	1.75766	0.247835	2.0316	-0.0844975	-0.377625	0.0500387
YBL023C	MCM2	-0.742716	-0.575341	-0.645835	-0.495813	-0.829021	-0.589903	-0.777267	-0.946316	-0.551528	-0.804585	-0.733948	-0.786385	-0.179953	0.148191	0.163497	-0.218235	0.693595	0.228937	0.321057	-0.201125	0.00371949	0.253562	0.343001	0.067323	0.275268	0.240894	0.37047	0.0243552	-0.0142338	0.361112	-0.264999	0.592638	0.505877	0.438524	-0.0427034	-0.825456	1.27929	-0.206567	0.133	0.124613	0.447742	-0.146623	-0.351112	0.0326907	-0.348485	0.262572	0.53454	0.206523
YBL024W	NCL1	-1.05115	-1.19466	-1.03616	-1.15216	-0.783256	-0.922282	-1.2473	-0.902602	-0.625507	-1.00686	-1.07441	-0.687297	0.746151	0.959977	0.917997	0.612962	0.701521	0.820135	0.459833	0.601516	0.784215	1.0055	0.820396	0.726556	0.699713	0.664318	0.448915	0.479248	0.677097	0.674968	0.114371	-1.99714	0.77827	0.735049	0.502918	0.29227	0.443851	0.552229	0.797983	0.75107	0.687711	0.672607	0.114657	0.853415	1.07076	0.689232	0.801275	0.723469
YBL025W	RRN10	0.201618	0.265041	-0.0430164	0.17031	-0.0569545	0.135939	0.418747	0.0475398	0.147087	0.266505	0.239579	0.097706	-0.00672337	0.119817	0.214008	0.0447987	-0.0537871	-0.113327	0.195636	0.552904	0.32575	-0.0142046	-0.137419	0.0599061	-0.0938455	0.0162413	-0.0515307	0.0370093	0.124911	-0.114867	0.200832	0.141658	-0.00179492	-0.0442129	0.390802	1.04005	-0.178719	-0.0784921	0.250789	0.0174905	0.00441788	-0.0119127	0.543827	-0.0935254	0.0531249	0.060568	-0.0248473	0.00111037
YBL026W	LSM2	-0.729256	0.0819824	-0.910496	-0.98318	-0.673501	-0.893996	0.859202	-0.852508	-0.997144	-0.978859	-1.0677	-0.634505	-0.139176	0.00806995	0.701705	0.148959	0.332602	-0.104225	0.21497	0.444341	-0.189548	0.344757	0.817982	-0.597525	-0.177039	0.907043	0.21497	1.7104	0.102598	0.968041	2.57092	-1.14724	0.144694	0.623907	1.35354	-0.677464	0.639045	2.57092	-0.788498	0.219233	1.7104	-0.0271406	2.84017	0.323995	-0.519906	0.505397	0.354024	0.47327
YBL027W	RPL19B	-1.10311	-1.36701	-1.02475	-1.32092	-1.26359	-1.03847	-1.48551	-0.889084	-0.397665	-1.07737	-1.02966	-0.612314	1.25441	1.40442	1.08146	1.12426	1.31476	1.26356	1.07352	1.26645	1.16052	1.16939	1.44021	1.04471	0.916975	1.17273	0.716583	1.2038	0.998755	1.25885	0.859119	0.423383	1.07676	1.14828	0.634505	0.794604	0.990628	0.994955	0.895179	0.822858	0.67762	0.859367	0.663234	0.854787	0.703544	0.82748	1.09509	1.00427
YBL028C	YBL028C	-0.0660208	0.0524722	0.0470779	0.00595045	-0.25828	-0.30858	-0.254404	-0.0942751	-0.309178	-0.397221	-0.280834	-0.341078	0.690422	0.277094	0.430518	0.312219	0.275401	-0.00243133	0.373538	0.441059	0.40102	0.45694	0.372264	0.289475	0.314935	0.461945	0.108012	0.353613	0.264605	0.140176	0.0980614	-0.869037	0.249185	0.207024	0.417857	0.260201	-0.288568	0.324941	0.223887	0.275975	0.069947	0.338108	-0.29883	-0.0778754	0.525625	0.189983	0.487819	0.191926
YBL030C	PET9	-0.2315	0.107231	-0.0062641	-0.180292	-0.106877	-0.378113	-0.0460156	-0.393336	0.0813165	-0.485334	-0.114817	-0.411443	0.169199	0.13248	0.278207	0.127877	0.177758	0.550367	0.396084	-0.0657359	0.114472	0.223412	-0.0267128	0.155435	0.385889	0.295013	-0.0526554	0.237367	0.0166142	0.332347	0.00322621	0.332347	0.177758	0.252155	0.380933	4.54916	0.380933	-0.189326	0.312537	0.0795709	0.181771	0.14649	0.0710309	0.223412	-0.404219	0.205289	0.263206	0.14649
YBL031W	SHE1	-0.0166523	-0.338353	-0.0230551	-0.0985974	0.090329	-0.0376953	0.839141	-0.194241	-0.101052	-0.221056	-0.4167	-0.241488	0.175708	0.393442	0.408864	0.290247	0.364977	1.68411	0.10077	0.646052	0.393115	0.0104617	0.0608003	0.172217	0.637325	0.222292	0.26164	0.218311	0.146979	0.0515066	0.139383	1.85546	0.790679	-0.158687	0.251352	0.73158	0.170633	0.520365	0.0748165	0.175659	0.301898	0.0645175	0.653765	-0.0835675	1.18132	-0.0113588	0.60008	0.0577651
YBL032W	HEK2	-0.160287	0.226218	-0.220979	-0.00269905	-0.23836	-0.130213	-0.183349	-0.129625	0.0525626	-0.213125	-0.0434907	-0.348634	0.0812698	0.40891	0.26107	0.456022	0.125706	1.04186	0.754324	1.04332	0.180914	0.225888	0.289534	0.3347	0.286824	0.222397	-0.0610931	0.119975	0.139441	0.303366	0.0255643	-0.0361921	0.266608	0.41658	0.409338	0.20041	0.00346199	0.24369	0.304119	0.161659	0.232787	0.394011	0.0140037	0.228677	0.917601	0.265685	0.327292	0.0714124
YBL034C	STU1	-0.0753045	-0.173187	-0.151311	-0.0775786	0.115427	0.159415	-0.155402	0.0353587	0.104099	0.199174	-0.0367878	0.186422	0.0877403	-0.0822539	0.0709311	-0.203278	0.0041156	0.117293	-0.178975	-0.248394	0.0520967	0.157758	-0.00272165	0.216859	0.0158546	0.0160233	-0.00330113	-0.126005	0.0927331	-0.0213845	-0.214347	-0.0183347	0.121768	0.206293	-0.380459	0.989547	0.253372	-0.00753762	0.795586	-0.0758936	0.18101	0.141586	-0.219239	0.165859	-0.296789	0.0704474	0.126949	-0.0399892
YBL035C	POL12	-0.0473433	0.0576273	-0.062512	-0.0534194	0.0887638	-0.0749971	0.27373	-0.0600019	-0.0236834	0.013517	0.0491713	0.140151	-0.226099	0.0357437	0.064212	0.00461133	-0.321683	-0.00924476	-0.0572578	0.115714	0.0236633	-0.23273	-0.138066	-0.208706	-0.133201	-0.0488284	0.0795004	0.108916	-0.158008	0.216255	0.0467243	0.531145	0.0290278	0.0364745	1.02246	0.496092	0.1429	0.225314	0.176751	0.0798793	0.00415093	-0.00212226	0.417599	0.0779046	0.0960318	0.209429	-0.065838	0.0537955
YBL036C	YBL036C	-0.0409663	-0.0949383	-0.0016994	0.000954622	-0.0342426	-0.112281	-0.127625	-0.150944	0.0184506	-0.213207	-0.168985	-0.124339	0.164191	0.0263738	-0.0371345	0.104164	0.0225165	0.301872	0.0449565	-0.0100941	0.0982606	0.0693334	0.0877439	-0.0249644	-0.0176019	-0.000191117	0.0568843	0.164365	0.052925	0.227779	0.0482802	0.508409	0.105652	0.024005	-0.0202629	0.263693	0.137736	0.0814909	-0.0439367	0.158934	0.162901	0.126253	0.00370041	-0.084484	0.378873	-0.0069752	0.0702298	0.035731
YBL037W	APL3	0.318321	0.215745	0.27332	0.274881	0.334531	0.423122	-0.0151421	0.279717	0.297981	0.00798382	-0.0817336	0.310299	0.322775	0.0542685	0.035666	-0.00599684	-0.100755	0.133428	-0.136605	-0.283087	0.0304586	0.085665	-0.120762	0.0909087	-0.116896	0.120125	-0.0583384	0.13417	-0.101484	0.103684	-0.0206222	0.0950861	-0.0632535	-0.104981	0.303087	0.318955	-0.101624	0.175697	-0.243115	-0.209689	0.00223391	-0.0473243	-0.109561	0.0618124	-0.0760555	0.0904504	-0.0836843	-0.0326632
YBL039C	URA7	-0.485968	-0.629391	-0.621783	-0.3168	-0.720679	-0.556596	-0.891321	-0.532312	-0.181688	-0.690469	-0.761645	-0.792	0.0841771	-0.245953	-0.268035	-0.569915	0.0423943	-0.305387	-1.01159	-0.382231	-0.244475	0.143606	-0.0128558	0.215164	-0.221152	0.281284	0.050768	0.0899999	0.194888	0.201177	0.0258647	-0.584618	0.49202	0.26754	-0.825858	-0.448131	-0.230926	-0.264478	-0.208387	0.566761	-0.0169985	0.107475	-0.102028	-0.0414949	0.475183	0.525482	0.60953	0.298657
YBL040C	ERD2	0.125055	0.0302781	0.118558	0.0913241	0.0872504	0.0528088	-0.014713	0.0596025	-0.0573786	0.0468665	0.0149286	0.101501	0.0124663	0.0615306	0.0982968	0.174512	-0.00171056	0.0205923	0.113084	-0.137597	-0.0723942	0.0276861	0.160392	0.10253	0.311514	-0.0499346	-0.097308	0.112807	0.00222606	0.0475533	-0.187353	0.203312	-0.0231543	0.0322062	-0.0580087	0.762939	0.235531	0.0479991	-0.025955	-0.00435057	0.233438	0.0474735	-0.0693097	0.0207667	-0.176833	0.0421605	-0.00658568	0.0460328
YBL041W	PRE7	0.246424	0.109315	0.380491	0.21699	0.3041	0.370882	-0.302001	0.268724	0.157139	0.0708308	0.193929	0.324638	-0.369688	-0.139123	-0.315863	-0.493815	-0.0404026	-0.192557	0.129707	0.440524	0.154443	-0.0725531	-0.22523	0.0440595	-0.389695	-0.24815	-0.21177	-0.358801	-0.0610485	0.0677323	-0.389081	0.298801	-0.0569683	-0.200186	-0.746569	-0.733814	-0.161506	0.474814	0.371501	-0.0699199	-0.238806	0.0439026	-0.452963	-0.245389	-0.719662	-0.0122145	-0.136399	-0.0026804
YBL043W	ECM13	-0.212834	-0.817325	-0.474533	-0.13534	0.0768516	-0.292769	-0.0593472	0.0237012	0.137384	-0.187405	-0.129157	-0.24978	0.654304	0.359116	0.543613	0.539237	0.483937	0.626778	0.331379	0.334727	0.335076	0.54581	0.393782	0.312616	0.161452	0.336195	0.330581	0.649249	0.466902	0.267637	0.339588	0.364986	0.293402	0.392874	0.713511	0.818277	0.325986	0.709593	0.398088	0.330094	0.313705	0.653963	0.417241	0.281055	0.440293	0.237376	0.419494	0.305995
YBL046W	PSY4	-0.27816	1.34612	-0.0731514	-0.0995937	-0.440651	-0.554921	0.669986	-0.463936	-0.20365	-0.372333	-0.609218	-0.374655	0.325395	0.622402	1.28219	1.12909	0.425697	0.653448	0.700063	1.83108	0.490201	0.178682	0.169973	0.258431	0.73215	0.461588	0.343534	1.43316	0.278672	0.374064	1.73078	1.20777	0.547168	0.180399	3.01709	1.42108	0.198163	0.94274	0.252083	0.115572	0.0745748	0.33456	1.4557	0.0621086	1.93253	0.497179	0.108287	0.419158
YBL047C	EDE1	-0.204146	0.273771	-0.146061	-0.0682113	-0.278273	-0.331451	0.356905	-0.269898	-0.280321	-0.260501	-0.413909	-0.271796	0.388237	0.564081	0.398427	0.187009	0.0651268	0.0591466	1.21076	0.476102	0.270928	0.287012	-0.0100938	-0.0583949	-0.11888	0.00668946	-0.0796355	0.26059	0.174826	0.12827	0.247742	-0.538286	0.125243	0.0196959	0.545621	0.28783	-0.130214	0.207463	-0.203347	0.135604	0.0502226	-0.0308181	0.288672	-0.101401	0.0978635	0.246019	0.0320414	0.238134
YBL050W	SEC17	0.156387	0.372624	0.172765	0.261922	0.136907	0.0273612	0.50363	0.0755709	-0.131989	0.169762	0.107819	0.0966544	0.122314	-0.0623427	0.226119	0.292834	-0.262992	-0.474046	0.0418558	0.30569	0.045235	0.0140158	-0.202675	-0.103908	0.143212	-0.0173741	-0.132099	0.218902	0.055342	-0.245582	0.22369	0.0345672	-0.217357	-0.0992007	0.997194	0.34496	0.125152	0.143212	0.0180166	-0.348333	0.0140158	-0.271599	0.722507	-0.0210904	-0.550811	-0.310451	-0.334597	-0.254237
YBL051C	PIN4	2.01078	1.97755	2.15159	2.57705	1.97043	2.23397	2.93086	1.45481	1.3482	1.42732	1.22482	1.43766	-0.408738	-0.399245	-0.116255	-0.0707155	-0.371837	0.11589	0.433552	0.506053	0.295044	-0.39236	-0.480669	-0.0894921	-0.646735	-0.455503	-0.218596	0.194331	-0.555348	-0.102972	0.463278	-1.6271	-0.330024	-0.0129504	1.30329	0.387043	-0.453635	0.415842	-0.0958609	-0.54326	-0.632696	-0.542125	-0.331123	-0.590685	-0.247569	-0.681597	-0.417886	-0.501231
YBL052C	SAS3	-0.106549	0.221099	0.0289315	-0.219068	-0.152538	0.0494194	0.342378	-0.11761	-0.139411	-0.176476	-0.136011	-0.252468	0.290134	0.222318	0.261731	-0.227392	0.214883	-0.110613	0.0404237	-0.143427	0.339655	0.166661	0.336707	-0.145756	0.144597	0.134898	-0.268418	0.216827	0.0692501	0.153468	0.0313673	0.468554	0.258106	0.128667	0.160596	0.0907704	0.449137	0.173219	0.235416	0.0167286	0.127813	0.141781	0.582824	0.00369546	0.306226	0.00618283	0.0208527	0.271597
YBL055C	YBL055C	0.131851	-0.0616893	-0.113326	-0.112869	-0.0438736	0.0400062	-0.212283	-0.193966	-0.285497	0.000188892	-0.0451477	0.0142152	0.074099	0.180332	-0.0370677	0.0835939	0.250982	0.495044	0.293227	-0.0718987	0.195696	0.0975807	0.117283	0.132218	0.171766	0.0491649	-0.0362515	0.102707	0.183332	0.111595	-0.159088	0.152734	-0.0662674	0.131159	0.898127	-0.105157	-0.025141	0.145292	-0.0172277	-0.0456096	0.131766	0.185036	-0.216172	0.629541	0.154609	0.225813	0.125152	-0.101406
YBL056W	PTC3	-0.103266	-0.109441	-0.377123	-0.207191	-0.178979	-0.321167	-0.354937	-0.485178	-0.329271	-0.391719	-0.428509	-0.384832	0.501441	0.504495	0.236081	0.133803	0.221393	0.187146	0.176832	0.228827	0.25933	0.238922	0.254917	0.143341	0.586249	0.330194	0.0594231	0.375363	0.418171	0.38777	-0.00482863	0.822226	0.29697	-0.00698976	0.179575	0.165725	0.626335	0.154101	0.26499	0.160334	0.239744	0.250797	0.271643	0.0849718	0.237332	0.224976	0.355912	0.37764
YBL057C	PTH2	-0.266188	-0.490728	-0.427666	-0.351755	-0.0330762	-0.147502	-0.140318	0.100981	0.126527	-0.131863	-0.188665	0.19285	0.389854	0.333153	0.423591	0.473027	0.225085	0.00805749	-0.268313	0.252945	0.232922	0.103975	0.216992	0.284494	-0.136153	0.239644	0.314245	0.244879	0.246341	0.164506	0.469408	-0.00470104	0.342714	0.251137	0.0688697	0.469917	0.42087	0.2575	0.450976	0.19255	0.334708	0.406973	0.0168749	0.303875	0.205198	0.16132	0.333088	0.108236
YBL061C	SKT5	-0.455514	0.201119	-0.215472	-0.130514	-0.38888	-0.47037	0.540442	0.0729885	0.0462173	0.0230644	0.112891	0.261129	-0.0256626	0.447432	0.575295	0.343487	0.152134	0.26801	0.552694	0.393214	0.525702	0.289296	0.0515421	-0.0372899	-0.16208	0.187958	-0.0249598	0.976454	0.0193539	-0.0988072	0.136944	0.50224	0.0940856	0.135055	1.03455	0.481443	0.166313	0.0598667	-0.400681	-0.188086	0.582341	-0.390659	0.437032	-0.206617	-0.148741	0.133845	0.0147539	0.416044
YBL063W	KIP1	0.134327	0.00380982	0.279038	0.154686	0.207122	0.0418807	0.130402	0.029493	-0.00931184	-0.260836	-0.0112034	0.0271716	-0.00727233	0.000536163	0.110872	-0.017127	-0.0454899	0.0694333	-0.113255	0.0239737	0.0948997	0.0516127	-0.0447355	0.0776836	-0.229776	-0.135188	0.15179	-0.192533	-0.0615924	0.145068	-0.073629	0.547264	0.252371	-0.0358368	-0.0884077	0.187164	0.0352775	0.0494158	-0.0886285	0.0850191	-0.0346836	0.0678094	-0.136996	-0.248048	0.140283	0.0519453	0.0230642	-0.0200973
YBL064C	PRX1	-0.499213	-0.651561	-0.422896	-0.313651	-0.356303	-0.1994	-0.122655	-0.243975	-0.0206423	-0.231012	-0.443509	-0.104657	0.578251	0.499261	0.404102	0.554186	0.485804	0.247194	0.531759	0.514652	0.431182	0.41793	0.3635	0.453659	0.326655	0.587258	0.407952	0.258631	0.231981	0.369566	0.374548	0.804693	0.399339	0.44912	0.503426	0.519664	0.629865	0.36297	0.437636	0.514349	0.430427	0.509798	0.33855	0.396007	0.37293	0.441327	0.395633	0.388689
YBL066C	SEF1	-0.541788	-0.572499	-0.603672	-0.67128	-0.42112	-0.202702	-0.23536	-0.287831	-0.0149329	-0.445279	-0.284956	-0.210918	0.0312008	0.341348	0.362123	0.433452	0.0682551	0.367162	0.257342	-0.0252002	0.471693	0.230752	0.231821	0.385617	0.206917	0.28615	0.539182	0.216726	0.112914	0.443468	0.36063	0.257914	0.164936	0.631899	0.636727	0.416286	0.322168	0.447789	0.61454	0.0877465	0.243534	0.284031	0.0312873	0.347462	0.0619603	0.227883	0.284851	0.397306
YBL067C	UBP13	-0.324815	-0.475857	-0.171619	-0.500971	-0.292622	0.117555	-0.272257	-0.337578	-0.654926	-0.2129	-0.26005	-0.19052	1.08821	1.41819	1.05739	1.02052	0.698889	0.715216	1.00484	1.25893	1.13326	0.825476	1.0594	0.815792	1.81123	1.12064	0.277191	0.660474	1.07478	0.764894	0.453876	2.9498	0.695518	0.527132	0.988299	0.0147557	1.90622	0.581184	0.051498	0.323107	1.93281	0.985823	0.404124	1.35326	0.924732	0.566477	0.857486	0.595561
YBL068W	PRS4	-0.162137	-0.129331	-0.108177	-0.0654295	-0.0307145	-0.087837	0.00892273	-0.158833	-0.267659	-0.255419	-0.110552	-0.0365249	0.270667	0.220412	0.0387934	0.00593274	0.111288	0.429733	0.230896	0.213414	0.426931	0.219153	0.507015	0.220796	0.118335	0.311349	0.182428	0.152514	-0.00704133	0.262638	0.103529	0.408291	0.35196	0.0474198	0.0366862	0.151364	0.255977	0.113155	-0.0709781	0.224063	0.403425	0.0280861	-0.145434	0.361877	0.503704	0.261545	0.223797	0.0992943
YBL069W	AST1	0.0839292	0.046262	0.0134257	0.108512	-0.0426022	-0.227799	-0.200977	-0.130145	0.0485532	-0.334985	-0.221539	-0.217793	0.223591	0.175306	0.0838962	0.406847	0.198907	-0.0114949	-0.0388492	0.292961	0.293652	0.0795608	0.0924396	0.214124	0.16449	0.134421	0.206871	0.047505	0.188902	0.163013	0.119786	0.277514	0.167181	0.0947219	0.0549895	-0.0849991	-0.159455	-0.153499	0.0382902	0.0355194	-0.0662252	0.0929247	-0.0476482	0.0117676	0.445227	0.421557	0.0407241	-0.0446009
YBL072C	RPS8A	0.163085	-0.107492	0.0842043	0.15063	-0.0790606	-0.2386	-0.391236	-0.142663	-0.53736	-0.124521	-0.140486	-0.204535	0.394744	0.188109	-0.199011	0.0999771	0.177736	1.13619	0.32997	0.118897	0.134675	-0.0144936	-0.0259633	0.0809365	0.181181	0.00785558	0.00313152	0.0635626	-0.0735871	-0.144744	0.440687	-0.877665	-0.15744	-0.195412	-0.759477	-0.958623	-0.187428	-0.624413	-0.424728	-0.223564	-0.467146	0.0832955	0.166708	-0.235431	0.470615	-0.0429822	0.0559572	-0.212039
YBL074C	AAR2	-0.418514	-0.293622	-0.358626	-0.309403	-0.168814	-0.29611	-0.118281	-0.160291	-0.479136	-0.136754	-0.109885	-0.214023	0.0570504	0.0913987	0.0151469	-0.073282	0.27913	-0.232256	0.118453	-0.112626	0.182394	0.231989	0.271558	0.100048	0.267552	0.148935	-0.0246887	0.0679149	0.267166	0.0714194	-0.0667322	0.75943	0.0826143	0.327347	1.44195	0.347124	0.474467	0.415545	0.250851	0.0826681	0.299621	0.0848536	0.0252667	0.40283	-0.704035	0.194993	0.00511457	0.0417382
YBL075C	SSA3	0.0297033	-0.231179	0.0328574	-0.283311	0.148798	0.0621583	-0.375094	0.00244896	-0.0350686	-0.0880864	-0.092144	0.0115389	0.0357059	0.118622	0.0712236	-0.0267971	0.14363	0.030435	0.0704299	0.299988	0.233764	0.247276	0.0426563	0.0251458	-0.0684435	0.0341481	-0.00163022	0.126769	0.0733649	0.140082	0.0462488	0.277652	0.0689405	0.140082	0.148913	-0.114491	0.012467	0.0372465	-0.113682	-0.0418252	0.180042	0.254645	0.0939507	-0.0777993	0.11277	-0.0239448	0.23828	-0.0349155
YBL076C	ILS1	0.12671	-0.15621	-0.146912	0.106144	0.498907	0.840813	0.300129	0.584812	0.355273	0.780199	0.67012	0.712702	-0.565601	-0.370102	-0.59986	-0.429701	-0.224224	-0.753272	-0.265366	-0.490602	-0.284069	-0.215323	0.133684	-0.0290537	-0.245152	-0.207285	0.0961668	-0.093003	-0.195008	-0.120122	-0.407914	-0.0238962	-0.26842	-0.210566	-0.578024	-0.0619039	1.4125	-0.473158	-0.215323	-0.0663337	-0.12948	-0.0199895	0.102047	0.554524	-0.810566	-0.105725	0.0326254	-0.0976408
YBL078C	ATG8	0.240947	0.136145	0.124175	0.170703	0.1714	0.0615264	0.0107926	0.0611141	-0.101349	0.205412	0.171331	0.165204	-0.0278759	-0.0920839	-0.0100606	-0.101752	0.0284628	-0.0667993	-0.0720715	0.0215774	-0.0734992	-0.0274618	-0.117059	-0.0118938	0.012428	0.0010499	0.0900662	0.0421102	0.201395	0.10178	0.138627	0.533195	-0.00488779	0.00487666	0.0353644	-0.0671687	0.126489	0.00780546	0.0862474	0.146675	0.0115948	-0.0228092	-0.0502839	0.0405285	0.0573633	-0.0602004	0.0147963	-0.0363326
YBL079W	NUP170	-0.473698	-0.821413	-0.527198	-0.599411	-0.354614	-0.383511	-0.115398	-0.170875	-0.488621	-0.378042	-0.239068	-0.204601	0.228228	0.543438	0.519283	0.347111	0.624362	0.74934	1.30658	0.397757	0.561157	0.462948	0.514338	0.537731	0.310984	0.484644	0.444143	0.58786	0.881845	0.579081	0.800721	-0.398025	0.459465	0.649631	0.739234	-0.00244295	0.428822	0.512771	0.455805	0.415868	0.434637	0.434893	0.0836541	0.474243	0.394405	0.406778	0.501121	0.30897
YBL080C	PET112	-0.726166	-1.01825	-0.780446	-0.480703	-0.965409	-0.287867	-0.627009	-0.103917	-0.810209	-0.517615	-0.661318	-0.482047	0.248583	-0.0769943	-0.216807	-0.203083	0.718915	0.338284	0.25332	-0.0445306	0.310674	0.554689	0.273706	0.67421	1.91308	1.43467	0.914109	0.224676	0.804879	0.299227	0.207523	0.946986	0.482799	0.889077	-0.108767	-0.166428	0.41834	0.632705	-0.212087	0.206602	0.887997	0.362503	-0.189234	1.09156	0.832284	0.459874	0.770816	0.67421
YBL082C	ALG3	-0.9037	-0.462854	-0.673949	-0.702778	-0.775481	-0.637703	-0.443738	-0.754173	-0.8218	-0.764795	-0.881697	-0.615462	0.229638	0.603932	0.620368	0.518823	0.438057	0.738525	1.67303	0.81694	0.360753	0.518596	0.893209	0.975217	0.925605	0.322861	0.638335	0.493499	0.529828	0.929377	0.578669	1.123	0.105055	0.480184	0.869759	1.00153	0.398099	0.77514	0.986814	0.553068	0.752742	0.671497	0.469378	0.935321	0.825819	0.368312	0.541473	0.409518
YBL084C	CDC27	0.110637	0.20597	0.313625	0.236592	0.128527	-0.00087854	0.015793	0.0561867	0.0702749	0.148245	0.241198	0.0235278	-0.144083	-0.11198	0.0108975	0.123999	-0.147615	-0.406711	-0.379361	0.113824	0.0642438	-0.24727	-0.000117772	-0.0793901	0.0848705	-0.252367	0.0290637	-0.0065822	0.0307017	0.416239	0.00332636	0.463869	0.116926	-0.0997222	-0.646927	1.72838	0.212118	0.0572847	0.271282	0.124524	-0.157173	0.112482	0.326911	-0.319324	-0.302469	-0.0694445	0.070561	-0.153689
YBL085W	BOI1	0.0864768	0.232474	0.282633	0.130064	0.26513	-0.17663	0.0952696	-0.175818	-0.0377821	-0.129551	0.0903542	-0.308215	0.080478	-0.0880743	0.138565	0.160374	0.180939	0.589625	0.524416	0.119686	0.116544	-0.173247	0.161944	0.001386	-0.103537	0.110019	0.224703	0.046263	0.0486525	0.207722	0.0780638	0.550426	0.323607	-0.00493308	-0.0260982	0.131733	-0.163857	0.0511896	-0.0650503	-0.0142258	-0.120583	-0.278092	0.172381	-0.132514	0.237941	-0.0762154	-0.115688	-0.13168
YBL087C	RPL23A	0.232612	0.0456424	0.0182732	0.826384	-0.122519	0.056975	-0.00376412	-0.294362	-0.0990574	0.251328	-0.137018	-0.0899749	0.0596099	0.203881	-0.145617	0.0732252	0.000758372	0.694269	-0.161741	-0.0639989	-0.0821274	0.027094	0.0206288	0.223265	-0.073929	-0.157871	-0.083196	-0.49099	-0.229895	0.0260573	-0.0497521	-0.553135	-0.318896	-0.014185	-0.73155	-0.478345	-0.308853	-0.662501	-0.4686	0.159508	-0.0540263	-0.132303	-0.698064	0.211741	0.118909	-0.0690213	-0.0588125	-0.055898
YBL088C	TEL1	-0.388312	-0.340112	-0.633508	-0.472177	-0.0999978	0.143547	-0.0230893	-0.0764916	-0.209859	0.207378	-0.0793211	0.121297	0.333416	0.2692	0.337934	0.448267	0.317347	0.474968	0.227183	0.308084	0.496677	0.247455	0.385394	0.298949	0.583766	0.273542	0.206324	0.278041	0.0293984	0.0676184	-0.0302449	0.308995	-0.00298697	-0.00253725	0.328255	0.029975	0.471502	0.368996	0.211879	-0.0219501	0.0101268	0.34724	-0.108203	0.675505	0.119905	0.32315	0.288603	0.0734763
YBL089W	AVT5	-0.259154	0.69195	-0.299131	-0.323265	-0.374719	-0.541192	1.04562	-0.764774	-0.615819	-0.518519	-0.593067	-0.401667	0.309459	0.310619	0.528046	0.606236	0.668504	0.569262	0.575982	0.283866	0.209208	0.551655	0.120602	0.185266	-0.0504184	0.459581	0.295537	0.576337	-0.142535	0.510985	-0.0121093	-0.784319	0.211778	0.0157609	1.00504	1.1636	0.412811	0.28226	-0.173001	0.000598117	0.173651	-0.267793	1.5563	-0.239075	0.57251	0.0328148	-0.0972033	-0.0222777
YBL091C	MAP2	-0.127501	-0.111649	-0.131357	-0.0439115	0.0269383	0.0264297	-0.292326	-0.0695459	-0.0925593	-0.20223	-0.151668	-0.0295443	0.090353	0.0908613	-0.197601	-0.170693	-0.0394921	-0.080575	-0.0840285	0.118553	0.0439295	0.0660507	0.123786	0.0926801	0.00817576	-0.0677799	0.186901	-0.083779	0.147124	0.2511	0.0634984	-0.174489	0.206839	0.110923	-0.18286	-0.116708	0.0402624	-0.00290868	0.0723593	-0.0185848	0.17377	0.0247043	-0.274164	0.0161525	0.19273	0.0666758	-0.0157431	0.181676
YBL091C-A	SCS22	-0.291212	0.146369	-0.229179	-0.154022	-0.222708	-0.235076	0.0675453	-0.301333	0.0777232	-0.179982	-0.081448	-0.28319	-0.169129	-0.0481975	0.0897493	0.12747	0.102426	-0.0861104	-0.13124	0.250856	-0.0617977	-0.0393788	0.100149	-0.174381	-0.0812661	-0.103788	0.159028	0.470719	0.171703	0.357753	0.326352	-0.155777	0.188155	0.0972246	0.451659	0.320985	0.0921021	-0.0318046	0.14485	0.158466	0.118364	0.0763039	0.226147	0.229049	0.0432246	0.163854	-0.0114149	0.053528
YBL092W	RPL32	-1.17441	0.801226	-1.09118	-0.958403	-1.00735	-1.18331	1.88396	-1.20792	-1.2286	-0.977214	-1.00514	-0.947891	0.164878	0.316135	1.30752	0.845472	0.49904	0.206603	0.730469	1.2178	-0.42851	0.596037	0.505421	-0.577798	0.0616454	0.863938	0.36419	2.11967	0.0444168	0.984481	1.99964	-1.65422	0.129932	0.0283716	4.50616	1.14291	0.664119	3.75526	0.188091	-0.0227203	1.3734	-0.241109	3.5103	-0.00137285	-0.868024	0.957065	0.36934	0.570648
YBL097W	BRN1	-0.223666	-0.0393854	-0.0214095	-0.075834	-0.175228	-0.0232704	0.138805	0.132114	0.0100134	-0.0794149	0.0542584	0.0338407	0.0381762	0.0823466	0.26127	0.141777	0.342951	-0.355798	0.0199616	0.250494	0.180666	0.233385	0.0412731	0.0379936	0.170388	0.23895	0.0252518	0.0488414	-0.0876232	0.143749	-0.024772	0.541206	0.239179	0.182172	0.39321	2.13891	-0.135582	0.21874	0.810606	0.0614638	0.200485	0.0908718	0.41197	0.00745132	-0.647864	-0.0273399	-0.0889061	0.0905955
YBL098W	BNA4	-0.149858	-0.461542	-0.0751728	-0.284266	0.11374	0.0354029	-0.0337058	0.041887	0.159139	-0.0798539	-0.0503348	-0.047336	-0.0196067	-0.132331	0.0101887	0.0895049	0.150552	0.102752	-0.0416598	0.0353599	-0.0226259	0.149111	0.279255	0.202223	-0.117849	0.0736312	0.285042	-0.0584288	-0.0248788	0.260118	-0.0343107	0.144084	0.0666676	0.112152	0.21849	0.422978	0.233588	0.0396135	0.164386	0.0323453	-0.0772342	-0.0284801	-0.00686457	0.072265	0.328953	0.00788401	-0.0107768	-0.147359
YBL099W	ATP1	-1.48443	-1.59961	-1.29231	-1.43219	-0.528738	-0.176255	-0.623738	-0.407013	0.10676	-0.343226	-0.501245	-0.365323	0.437859	0.455294	0.556457	0.271797	0.188578	0.386632	0.235724	0.388038	0.442431	0.330671	0.980686	0.35175	0.726749	0.309902	0.342466	0.268959	1.08599	0.663375	0.0595875	0.620507	0.185662	0.338028	0.0731053	-0.197952	0.362571	0.431367	0.637929	0.423586	1.0478	0.608232	0.124476	1.43836	2.00513	0.546492	0.58161	0.661845
YBL101C	ECM21	-0.258193	-0.143832	0.0592517	-0.00328909	-0.0260354	-0.397652	-0.360075	-0.27868	0.713752	-0.3467	-0.271378	-0.500325	0.240804	0.283867	-0.0768899	0.0987583	0.386699	-0.335995	-0.137784	0.00644299	0.129115	0.0580323	0.0879936	-0.0707152	-0.412073	0.0749361	0.0559151	-0.0583728	-0.232514	0.362894	-0.0960956	-1.60887	0.381676	-0.112806	-0.380398	0.149597	-0.623541	0.245291	-0.13564	-0.0636599	-0.310938	-0.0173365	-0.271528	-0.648139	-0.139655	0.105545	-0.0746405	-0.186598
YBL102W	SFT2	-0.645549	-0.586862	-0.515553	-0.527398	-0.230614	-0.247475	-0.301548	-0.295401	0.081808	-0.234033	-0.286889	-0.15423	0.118489	0.0131951	0.0409512	-0.0855493	0.107839	0.14948	0.0997563	0.0199432	0.065793	0.264728	0.252129	0.134378	-0.248002	0.0186608	0.373929	0.246553	0.346153	0.349073	0.163241	0.230849	0.223696	0.228419	0.206872	0.470888	0.28853	0.400952	0.444811	0.158722	0.240228	0.248517	0.230346	0.240469	0.190525	0.127907	0.182093	0.334998
YBL103C	RTG3	-0.356562	-0.429386	-0.12518	-0.117297	-0.33465	-0.585371	-0.739041	-0.516621	-0.342253	-0.478337	-0.527837	-0.596839	-0.193067	-0.100402	0.00138914	-0.00750967	0.293063	-0.0378189	-0.296874	-0.278853	0.00539219	-0.0214118	0.0184337	-0.052676	-0.175684	-0.248485	0.377043	-0.16955	-0.112779	-0.0400204	-0.225787	-1.21343	0.123803	-0.0439967	-0.69966	0.0430031	-0.300795	0.0461742	0.21378	0.152746	-0.408841	-0.0867722	-0.653013	-0.494415	-0.30466	-0.0160425	0.0437834	-0.130083
YBL105C	PKC1	0.191076	1.38592	-0.134981	0.0980702	-0.117216	-0.0805605	3.52863	-0.204123	-0.534851	-0.328942	-0.155526	-0.158777	0.100303	-0.326482	0.614367	-0.584722	0.296354	1.36115	0.141194	-0.167506	0.286036	-0.173802	0.0035243	0.128307	1.02993	-0.121589	-0.000520627	-0.163041	0.255875	0.174582	0.0294553	0.956741	-0.249575	-0.288594	4.10451	3.36328	3.00458	0.92644	1.14361	0.0254967	1.26707	0.197359	1.35548	-0.104949	2.36882	0.0547265	-0.212985	0.0035243
YBL106C	SRO77	1.28672	0.965478	1.01397	1.63973	1.37893	1.9338	1.5415	0.984507	2.43525	1.3039	1.24737	1.27978	-0.459222	-0.377068	-0.30121	-0.38432	-0.291198	-0.308547	-0.440826	-0.438295	-0.0956391	-0.412455	-0.326207	-0.251454	-0.42779	-0.286144	-0.341725	-0.337843	-0.430375	-0.337843	-0.35506	-0.069778	-0.36796	-0.297966	-0.284787	-0.173139	-0.132498	-0.224842	-0.361509	-0.203738	-0.21301	-0.391405	-0.381939	-0.374482	-0.267793	-0.361509	-0.326207	-0.379719
YBR001C	NTH2	0.262272	0.0347799	0.121221	0.224111	0.552532	0.454348	0.264575	0.422195	0.638234	0.423915	0.389804	0.345118	-0.1588	-0.0765154	-0.0971059	-0.127008	-0.0473953	-0.13007	-0.239078	-0.293977	-0.0859408	-0.107228	0.125641	-0.0952413	-0.306448	-0.197603	0.0276175	-0.180247	-0.168355	0.0061919	-0.284777	0.0487073	-0.0691124	-0.0857295	-0.0794035	0.00428371	-0.105445	-0.186113	-0.132212	-0.0689542	-0.192868	-0.188302	-0.148272	-0.247242	-0.0724671	-0.111442	-0.0911535	-0.26447
YBR003W	COQ1	-0.545762	-0.572859	-0.282681	-0.231191	-0.629061	-0.435322	-0.935614	-0.270327	0.247301	-0.316367	-0.345518	-0.0959201	-0.096395	0.0565931	-0.199141	-0.133645	0.295843	-0.0695413	-0.0111927	-0.06736	0.194883	0.172886	0.231791	0.354545	0.59911	0.304048	0.492953	-0.342	0.239966	0.340383	-0.120792	0.535309	0.354596	0.490885	-0.119904	0.306794	0.734112	0.55016	0.255951	0.532836	0.263632	0.0894145	-0.496971	0.0775217	0.237492	0.0705264	0.262833	0.125653
YBR005W	RCR1	-0.533307	-0.578627	-0.409417	-0.713426	-0.420723	-0.49072	-0.688869	-0.48657	-0.331852	-0.654342	-0.522058	-0.571108	0.327075	0.487049	0.501235	0.523447	0.579146	0.313119	0.482876	0.539494	0.662547	0.522155	0.311992	0.542396	0.30675	0.37268	0.50563	0.375129	0.47135	0.379368	0.503621	0.281278	0.404618	0.481553	0.573955	0.843466	0.702128	0.707889	0.568557	0.216022	0.259932	0.253052	0.417272	0.312438	0.0915144	0.11354	0.406488	0.119338
YBR006W	UGA2	0.09674	0.345032	0.148407	0.116227	0.0317473	0.035534	0.87646	0.163944	0.433047	-0.0375351	0.087415	0.0670361	0.271501	0.213654	0.359235	0.159292	0.0949746	0.317704	-0.118257	0.385748	0.0462237	0.0211308	0.0895984	-0.115572	-0.111705	-0.0744693	0.180167	0.377941	0.0489343	0.229594	0.498317	-0.448316	0.11744	-0.10912	1.21757	0.820751	-0.261979	0.201091	0.0985083	0.135086	-0.149097	0.0646759	0.952345	-0.184958	0.430672	0.0876111	0.0956974	-0.221733
YBR008C	FLR1	0.366042	0.411544	0.200837	0.494488	0.168689	0.261359	0.267513	0.160632	0.114171	0.337457	0.357253	0.31218	0.0243393	-0.156371	-0.0643832	0.0453619	-0.0369874	0.00458016	0.0018563	-0.0838371	-0.000936924	-0.119215	-0.122975	0.0560364	0.054363	0.0295483	-0.11303	-0.154722	0.103583	-0.186504	-0.101279	0.0690995	-0.137218	-0.00708765	0.159423	-0.0426283	0.0116266	-0.0310726	-0.0211862	-0.162671	-0.0645681	-0.195036	-0.0978349	-0.0686123	-0.219628	-0.0422866	-0.0939102	-0.119382
YBR009C	HHF1	0.145124	-0.135572	0.312996	0.320043	0.102785	0.0740582	0.182924	0.136631	0.122766	-0.103903	0.023461	0.0893169	-0.285538	0.132782	-0.242317	0.0774	0.0787424	0.278812	-0.214418	-0.336882	-0.0230996	-0.239837	-0.127024	-0.232927	-0.336943	0.0610372	-0.0333054	-0.307894	-0.277312	-0.0271731	-0.280221	-0.840284	-0.0312108	-0.0264226	-0.431222	-0.0490625	-0.166566	0.0661101	-0.292671	-0.041362	-0.194941	-0.320398	-0.678406	-0.258811	0.0893964	-0.149558	-0.309627	-0.310654
YBR010W	HHT1	0.327148	0.230451	0.298458	0.375001	0.441875	0.560113	0.498164	0.451698	0.542942	0.382681	0.467556	0.489382	-0.182805	-0.224666	-0.209629	-0.175395	-0.194151	0.0152096	-0.210762	-0.163271	-0.0312212	-0.0980096	-0.0455098	0.0107277	-0.240328	-0.237892	-0.0352863	-0.22824	-0.201331	-0.0901676	-0.215777	-0.0574099	-0.128416	-0.0485065	-0.0720919	-0.0826967	-0.02844	-0.00700019	-0.0418482	-0.103928	-0.124814	-0.225185	-0.206412	-0.0411135	-0.0515543	-0.144751	-0.141744	-0.143525
YBR011C	IPP1	0.13449	-0.0144098	0.260176	0.241619	0.0176549	-0.0944474	0.232155	0.130276	-0.0561023	0.00635434	0.120659	-0.102864	-0.000130249	0.136207	0.0647551	0.0430401	0.0629579	-0.134891	0.0213166	0.159717	-0.161775	0.133661	-0.0186872	0.00637702	0.203502	-0.00208908	-0.098777	0.217541	-0.166489	0.00183776	0.224783	-0.267804	-0.0966407	-0.148152	-0.0881189	0.0584544	0.68781	-0.125936	-0.270403	0.0323439	-0.12384	-0.0732091	0.162331	-0.161775	-0.441863	-0.0605186	-0.02773	-0.233327
YBR015C	MNN2	0.188486	0.173111	-0.0701906	-0.16573	-0.0694249	-0.0497954	-0.715231	0.151212	0.255888	-0.154219	-0.374898	-0.0437154	0.553064	0.313925	0.400452	0.761245	0.145183	0.126435	1.16699	0.955737	0.622418	0.0761778	0.27717	0.845162	0.873066	0.447689	0.220711	-0.280694	1.07056	0.0641808	0.658672	0.639455	0.0209982	-0.0146137	-0.523454	-0.337582	0.136266	0.0633313	0.108351	-0.0329023	0.146975	0.356766	0.898503	0.141775	-0.0371887	-0.241298	0.293455	0.117826
YBR018C	GAL7	-1.09004	-1.02426	-1.06725	-1.06836	-0.612021	-0.470127	-0.617998	-0.483706	-0.283806	-0.490401	-0.574414	-0.46671	0.433445	0.576592	0.375575	0.401344	0.393655	0.249592	0.542524	0.323268	0.460219	0.502884	0.598951	0.532929	0.299236	0.363182	0.304625	0.425242	0.478696	0.419953	0.458592	0.67708	0.548546	0.326272	0.789078	0.386882	0.610109	0.437106	0.374979	0.417616	0.430189	0.387957	0.380521	0.871215	0.344526	0.635328	0.383541	0.445841
YBR019C	GAL10	-0.273251	-0.308969	-0.337298	-0.366236	-0.0816296	-0.0958503	-0.0699708	0.00221979	0.0676107	-0.101195	-0.0934439	-0.00232897	-0.106101	0.0036778	-0.0127245	-0.0760023	0.0486447	-0.0395661	-0.215887	-0.221237	0.133378	-0.157947	0.179997	0.111876	-0.0868981	-0.128108	0.206668	0.129542	0.219005	0.13547	-0.100232	-0.0612791	0.118554	0.0759853	0.120563	0.179139	0.0265512	0.0812978	-0.0030896	0.093758	-0.028993	-0.0427327	-0.159803	-0.0681769	0.135459	-0.0103008	0.102007	-0.128507
YBR020W	GAL1	-0.277517	-0.241525	-0.344385	0.221708	-0.136322	-0.289542	-0.314769	-0.330852	-0.235101	-0.471377	-0.343335	-0.455551	-0.144819	-0.225322	-0.320263	-0.49279	-0.0453761	-0.0779277	0.25848	-0.647406	-0.131507	0.00677142	-0.185316	-0.450164	-0.419967	-0.0847117	-0.174198	-0.501721	-0.180576	-0.22838	-0.61814	-1.29111	0.0489845	-0.132237	-0.968208	-0.525191	-0.294056	-0.201187	0.0119209	-0.00891624	-0.0442231	-0.311202	-0.96	-0.231821	-0.176802	0.119656	0.224063	-0.0713871
YBR020W	GAL1	0.357014	0.15335	0.268883	0.195469	0.323657	0.24281	-0.00274685	0.233881	0.106433	0.179079	0.225507	0.276077	-0.110179	0.04602	-0.0189548	-0.0418681	0.0590242	-0.0861048	-0.0909897	-0.0812851	-0.00428786	-0.058829	-0.0179226	-0.109971	-0.0564961	-0.0108293	0.0275847	-0.192484	-0.13486	0.0236736	-0.11305	0.330015	0.0398494	0.0470954	-0.000967821	0.0838171	-0.0128395	-0.0110552	-0.167756	-0.027537	-0.0633968	-0.0467497	-0.115057	-0.155849	0.0981476	-0.137329	-0.0464167	-0.168136
YBR021W	FUR4	-0.295178	-0.196831	0.0446565	-0.00201601	-0.167446	-0.275491	-0.0906562	-0.154289	0.11299	-0.462286	-0.15599	-0.0725653	0.111747	0.373098	0.430157	0.412448	0.442421	0.654684	0.997111	0.560456	0.674445	0.164986	0.407008	0.210678	0.96084	0.356771	0.323884	0.189242	-0.0763331	0.206251	0.156062	2.32261	0.297992	0.191985	0.454941	0.337904	-0.0690552	0.416977	0.324052	0.122835	0.458164	0.229145	0.131709	0.1124	0.361525	0.189167	0.399129	0.115687
YBR022W	POA1	-0.20583	-0.201491	-0.271236	-0.176373	-0.205121	-0.134535	-0.215165	-0.197654	-0.160678	-0.156214	-0.133883	-0.038412	0.230029	0.141692	0.279423	0.117319	0.142867	0.128634	0.24998	0.104319	0.179226	0.0606528	0.260404	0.13874	0.0973824	0.221119	0.138037	0.12318	0.00801059	0.068074	-0.00952269	0.464582	0.0544809	0.0665466	-0.0307466	0.0350213	0.187981	0.173206	-0.0381178	0.00906655	0.272701	0.00303902	-0.0682832	0.144239	0.0763304	0.129722	0.152699	0.154712
YBR023C	CHS3	0.0259506	0.155666	0.17591	0.43776	0.0805486	-0.29938	1.08221	0.663945	0.269419	0.268313	0.795985	0.560679	0.255655	0.345761	0.514572	0.477347	0.385466	0.770067	0.661973	0.418687	0.160754	0.365295	0.285242	0.0891442	0.115265	0.188538	0.129672	0.827598	0.0799607	0.0271028	0.0855542	0.64614	0.280775	0.122745	0.460682	0.64798	-0.161878	0.123148	-0.158074	0.000862799	0.178601	-0.199493	0.51268	-0.200506	-0.224997	0.140895	0.200208	0.275727
YBR024W	SCO2	-0.177235	-0.331039	-0.223588	-0.241145	-0.156823	-0.0636094	-0.146471	-0.0708253	-0.197172	-0.270005	-0.218786	-0.140776	0.266214	0.297744	0.0679308	0.222815	0.222491	0.184973	0.101227	-0.0206888	0.0500864	0.117318	0.275118	0.216228	-0.0551087	0.184073	0.138253	0.0812021	-0.0850026	0.266578	0.0567867	0.334515	0.101254	-0.01257	0.163861	0.203371	0.106985	0.14114	0.26606	0.133108	0.130637	0.0965565	0.0017498	-0.00816282	0.117078	-0.0784526	0.00133207	-0.000628384
YBR026C	ETR1	-0.850983	-0.739626	-0.912959	-0.939006	-0.850983	-0.730071	-1.21223	-0.408618	-0.398554	-0.392816	-0.520897	-0.507813	0.215326	0.0150672	-0.261443	-0.222962	0.574237	0.0496499	0.0435798	0.362216	0.340842	0.417587	0.170478	0.753727	0.507209	0.624489	0.49401	-0.205951	0.290057	0.622725	0.111148	-1.03167	0.496298	0.38862	-0.353304	-0.533105	0.0435798	0.504817	0.937315	0.478931	0.261135	0.421127	-0.357843	0.350411	-0.0472104	0.447838	0.593691	0.687282
YBR031W	RPL4A	-0.187441	-0.290713	-0.137284	-0.0749674	-0.0654327	0.0580904	-0.480472	0.0748398	-0.13226	0.0536996	0.0867353	-0.0884602	-0.0606198	-0.128825	-0.403977	-0.303916	-0.0316687	-0.053641	-0.218701	-0.321369	-0.0981854	0.0199645	0.0789804	-0.0292464	-0.435425	-0.0517935	0.0431951	-0.140443	0.0470488	-0.164943	-0.0798317	0.267612	0.0260115	0.113136	-0.544485	-0.573562	-0.280336	-0.245791	-0.297522	0.0456306	-0.301569	-0.148329	-0.362321	-0.0485552	-0.14917	0.0598251	0.0385315	-0.023109
YBR034C	HMT1	-0.662681	-0.835118	-0.714355	-0.891631	-0.724761	-1.01974	-0.991673	-0.840974	-0.382249	-0.798071	-0.845059	-0.98204	0.85385	0.915783	0.462001	0.451024	0.821011	0.201233	0.31079	0.520116	0.466266	0.843702	0.508469	0.297276	0.555276	0.651628	0.388223	0.476043	0.404014	0.46288	0.662014	1.60138	0.952035	0.516214	0.112137	0.663852	0.613113	0.463839	0.57365	0.529471	0.625138	0.428016	0.559969	0.430736	0.112889	0.508469	0.57049	0.478814
YBR035C	PDX3	-1.0169	-1.33365	-1.07129	-1.06619	-0.301156	-0.760199	-1.02873	-0.730379	-0.58699	-0.863825	-0.968514	-0.868787	0.414379	0.381099	0.472068	0.234556	0.523105	1.15162	0.0309624	0.427299	0.698371	0.635056	0.797185	0.488865	-0.127011	0.497087	0.671133	0.402081	0.345953	0.574548	0.219753	-0.859557	0.579196	0.533799	-0.225983	0.132655	0.447971	0.721101	1.11319	0.906649	0.642516	0.417841	-0.107829	0.492946	0.837153	0.621289	1.04591	0.48496
YBR036C	CSG2	0.383256	2.35395	0.628034	0.434491	0.507375	1.09826	2.0646	0.14341	0.137656	0.0708773	0.0481386	0.115478	0.141822	-0.395766	-0.277323	-0.876635	0.0127123	0.538156	-0.982766	-0.582415	0.185708	-0.254079	0.013974	-0.587667	-0.315495	-0.0274898	0.0191825	1.74366	-0.333741	0.108097	2.43052	0.128326	-0.0744961	0.129085	0.856543	1.58404	0.556095	1.51079	0.721892	-0.133595	0.569783	0.170237	3.1183	0.260415	1.0261	-0.071374	-0.0998793	0.333996
YBR037C	SCO1	0.8246	0.0802721	0.430758	1.10868	0.446476	0.38964	-0.402965	0.743445	0.614864	0.571206	0.73942	0.45328	-0.582118	-0.702354	-1.02198	-0.90339	-0.48068	-0.0906614	-1.00616	-1.00831	-0.613022	-0.370783	-0.209101	-0.316543	0.322876	-0.195675	-0.190403	-0.959778	-0.220405	0.00941629	-0.689138	-0.0357443	-0.195675	-0.0998915	-1.19066	-0.573258	-0.105493	-0.206265	-0.177722	0.033878	-0.130919	-0.0484586	-1.05609	-0.0769809	-0.516739	0.126065	-0.27637	-0.443045
YBR038W	CHS2	-0.336389	0.0514173	-0.135999	0.422488	-0.153546	-0.484912	-0.165678	-0.616793	-0.484912	-0.415209	-0.420974	-0.227729	-0.327978	0.0223054	0.0432572	0.0714937	0.427079	-0.060044	0.176726	0.364305	0.455696	-0.0105488	-0.194744	0.573164	0.118353	0.219	0.201324	-0.0661715	-0.214362	0.201324	0.584135	0.243959	-0.00307484	0.417442	-0.590332	1.89775	0.49906	0.808152	0.201324	0.15826	0.15069	0.243959	-0.475451	0.0432572	-0.786701	-0.0547694	0.126609	-0.0485251
YBR039W	ATP3	-0.425112	-0.548537	-0.526162	-0.51385	-0.444923	-0.546532	-0.711513	-0.441172	-0.545951	-0.184734	-0.355878	-0.388637	-0.145799	-0.305129	-0.490737	-0.378681	0.58326	-0.0571353	-0.778133	-0.0618003	-0.108352	-0.111274	0.00447973	0.163482	0.96081	0.47078	0.326279	-0.0494634	0.181097	0.0852575	-0.0382173	-0.788377	0.248166	0.304645	-0.452348	0.0837916	0.0325967	0.406503	0.680686	0.149143	0.0400468	0.0738665	0.323981	0.272692	0.233293	0.457455	0.386946	0.618604
YBR040W	FIG1	-0.108302	0.0496304	-0.135686	-0.0329392	-0.046391	0.353888	-0.061019	-0.0445174	-0.328995	0.152739	0.176455	0.290402	-0.115635	-0.169127	0.0580909	-0.0318239	-0.0130499	-0.0465298	-0.0271324	0.102426	0.101352	-0.0271324	0.0342556	0.458479	0.166616	-0.0838806	0.0788404	-0.0312351	-0.00159524	-0.143168	-0.102102	0.0969163	-0.120764	-0.0136138	0.180931	-0.0420829	0.0101553	0.0765002	0.156126	-0.103302	0.0795107	0.00742401	0.0586563	0.361601	-0.0727654	0.0739916	-0.00572549	0.0395236
YBR041W	FAT1	-0.344175	0.346528	-0.261032	-0.278253	-0.32419	-0.3041	-0.114511	-0.472768	-0.12315	-0.256569	-0.338631	-0.348338	0.083194	0.0612773	-0.0887262	-0.0217494	0.175072	0.3375	-0.170886	0.00396242	0.161718	0.0522927	0.0312315	0.20561	0.173745	0.116026	0.106429	0.267019	0.148172	0.143527	0.203809	0.431388	0.148747	-0.0836121	0.12183	0.189218	0.447272	0.174439	0.45172	0.123774	0.319572	-0.107817	0.487891	0.120046	0.133223	0.12829	0.088142	0.157735
YBR043C	QDR3	0.580173	0.382139	0.529184	0.536239	0.430568	0.489488	0.328563	0.454976	0.650234	0.353083	0.486752	0.369894	-0.224119	-0.109827	-0.196902	-0.124267	-0.178028	-0.146903	-0.203556	-0.248045	-0.0818299	-0.146032	-0.147899	-0.201288	-0.200188	-0.171734	-0.0932966	-0.194022	-0.222119	-0.240753	-0.105363	0.00343131	-0.234488	-0.182727	0.0381212	-0.0737144	-0.106725	-0.129253	-0.0362594	-0.128447	-0.178885	-0.202883	-0.324154	-0.279613	-0.152688	-0.193726	-0.179942	-0.240359
YBR044C	TCM62	-0.712955	-0.651671	-0.680457	-0.673588	-0.622579	-0.456003	-0.869231	-0.573729	-0.769053	-0.460602	-0.557409	-0.51342	0.482846	0.63523	0.784627	0.931343	0.572006	0.129985	0.562466	0.50481	1.08909	0.691543	0.40433	0.534102	0.711174	0.410179	0.254186	-0.0431248	-0.0496949	0.156786	0.302095	-0.910497	0.165679	0.346513	-0.0767642	0.00617028	0.189712	0.0849328	0.595869	0.384242	0.321294	0.448381	0.123666	1.05849	-0.0574346	0.29726	0.262909	0.356278
YBR045C	GIP1	-0.119489	-0.307305	-0.102289	-0.0977081	0.162296	0.258845	0.123648	0.158732	0.256547	0.0891697	0.196082	0.120485	0.00756397	0.112438	0.0225078	0.0560785	0.051044	0.122382	0.0374112	-0.00136014	0.178381	0.0278581	0.155308	-0.0606302	0.0192252	0.197808	0.205547	-0.119913	-0.0278194	0.0576552	-0.10884	0.473625	0.0239451	0.032905	0.150583	0.228512	0.193166	0.0266516	0.0147512	0.0659518	0.0113884	-0.0271616	-0.117743	-0.00823445	0.0282954	0.127254	0.068646	0.0288773
YBR046C	ZTA1	-0.16139	-0.475845	-0.136623	-0.380148	-0.207397	-0.208987	-0.477003	-0.126805	-0.186457	-0.429139	-0.294198	-0.22676	0.253802	0.467592	0.202045	0.195717	0.370082	-0.00295716	0.258307	0.222499	0.516357	0.302171	0.00414199	0.178331	0.274495	0.490526	0.152593	0.183795	0.219537	0.484293	0.183335	0.504544	0.349984	0.10557	-0.0314549	0.32234	0.306182	0.213427	0.131414	0.344984	0.162919	0.24066	-0.0357805	0.0372807	0.264975	0.30315	0.352675	0.0807802
YBR048W	RPS11B	-0.383041	-0.697708	-0.346648	-0.50883	-0.169567	-0.241745	-1.04983	-0.298047	-0.0750068	0.189781	0.0689296	-0.102693	0.454566	0.600973	0.235005	0.484407	0.426298	0.448495	0.259109	0.280781	0.86006	0.555476	0.101369	0.0775577	-0.445247	0.496344	-0.139491	-0.204625	-0.34941	-0.248041	-0.244979	-1.50757	0.00059314	0.0868045	-1.05619	-0.478487	0.14347	-0.382433	-0.0091474	-0.052608	-0.558175	-0.127565	-0.517792	-0.203627	-0.198279	0.0499809	-0.0503225	0.0411184
YBR050C	REG2	0.240216	0.217481	0.161186	0.210713	0.201793	0.272496	0.207485	0.164232	0.291927	0.304877	0.246705	0.330259	-0.127701	-0.132799	-0.136998	-0.124455	-0.154725	-0.0254079	-0.042889	-0.163219	-0.120591	-0.204722	-0.148435	-0.0153566	-0.0976962	-0.137798	-0.0704428	-0.195351	-0.021897	-0.133557	-0.1009	0.143556	-0.165937	-0.105779	0.0231172	-0.0208298	0.0599613	-0.00494723	0.0332819	-0.170064	-0.143398	-0.129448	-0.0675458	-0.0614184	-0.0388504	-0.114594	-0.157069	-0.103742
YBR054W	YRO2	0.0265648	-0.36145	-0.0124759	-0.0884308	0.193018	0.26174	-0.0503656	0.232588	0.343065	-0.0100742	0.0655817	-0.012153	0.192469	0.172276	0.25755	0.235854	0.17542	0.0585065	0.183132	0.0254081	0.0462235	0.137849	0.132633	0.0384087	0.110972	0.221643	0.00166824	0.149275	0.0947662	0.0647896	0.108396	0.24001	0.091375	0.288218	0.374157	0.293653	0.244295	0.210526	0.287805	0.0367779	0.0421014	0.126608	0.084949	-0.0385847	-0.0497289	0.00589273	0.131148	0.0449806
YBR055C	PRP6	0.177649	0.141903	0.314766	0.22341	0.0940121	0.0494932	0.119462	0.299808	0.291417	0.0327789	0.0631979	0.0979281	-0.242982	-0.160898	-0.231708	-0.151193	-0.0471689	-0.415243	-0.238242	-0.184322	-0.151377	-0.224447	-0.0533679	-0.126587	-0.127705	-0.141107	-0.0677047	0.0746353	-0.107021	-0.133557	-0.0350257	-0.00646965	-0.0910002	-0.19498	0.149161	0.389476	-0.0910915	-0.216325	0.145313	-0.0536106	0.00585781	-0.137157	0.0146481	-0.182735	-0.497469	-0.142227	-0.170762	-0.0671758
YBR057C	MUM2	-0.407059	-0.791413	-0.331835	-0.50148	0.0209733	0.0175773	-0.636135	0.177909	0.13399	-0.0762628	0.0877085	0.21617	0.2011	0.251904	0.123214	0.332506	0.208672	0.274705	0.375175	0.295431	0.343582	0.365518	0.312064	0.355864	0.136713	0.332274	0.168478	-0.473879	-0.0858868	0.0786495	-0.14443	-0.16429	0.214974	0.191285	-0.119164	0.223702	0.254195	0.285965	0.311768	0.264693	0.233066	0.143435	-0.358967	0.460213	-0.117156	0.0851695	0.18369	0.110925
YBR058C	UBP14	0.256686	-0.107869	0.290834	0.191462	0.202253	0.143974	-0.387536	0.197745	0.469736	0.0963017	0.0405736	0.113481	-0.167336	-0.189654	-0.285791	-0.252217	-0.0545555	-0.328914	-0.432879	-0.438089	0.0651556	-0.128266	-0.098268	-0.0145641	-0.306906	-0.0830993	0.0513875	-0.418467	0.00313954	-0.200609	-0.195933	-0.663429	-0.000679983	0.0357214	-0.531015	-0.130207	-0.2019	-0.0651013	-0.0603969	-0.0465728	-0.285121	-0.126588	-0.437804	-0.220286	-0.266735	-0.00167905	-0.0453295	-0.230735
YBR059C	AKL1	-0.475633	-0.65409	-0.599595	-0.571444	-0.473207	-0.0693393	-0.477191	-0.435692	-0.0554955	-0.325929	-0.390639	-0.260382	0.116231	0.10345	-0.0597011	-0.0533652	0.0339467	-0.0319938	-0.0693262	0.0414267	0.229465	0.126083	0.125978	0.0104487	0.24614	0.262287	0.0339214	0.614908	0.501878	0.226548	0.52082	2.4347	0.235476	0.281241	-0.135998	-0.0136123	0.948705	0.0803701	0.205564	0.379562	0.912033	0.439648	0.616822	0.454211	0.141265	0.25841	0.212906	0.324951
YBR060C	ORC2	-0.0361138	0.218002	-0.0976603	0.00224877	0.0239268	0.199879	0.353993	0.150025	0.322413	0.465926	0.00224877	0.176361	-0.133035	-0.266329	0.189355	-0.144286	-0.172566	-0.643464	-0.230469	-0.00523251	0.0996076	-0.314726	0.0359097	0.189355	0.0273516	-0.036319	-0.0121027	0.0402583	0.04481	-0.183039	-0.0585096	0.0738081	0.0738081	0.090599	0.43868	-1.23915	-0.339727	0.516944	-0.29068	0.600926	0.158212	0.140011	0.799142	-0.0239357	-0.818177	-0.163135	-0.0669607	0.0495667
YBR061C	TRM7	-0.555899	-0.578004	-0.384342	-0.451354	-0.61991	-0.286427	0.525659	-0.373912	-0.144624	-0.403022	-0.259223	-0.177624	0.442497	0.407858	0.719217	0.425925	0.396255	0.902617	0.692761	0.375612	0.323601	0.125058	0.447082	0.378079	0.564799	0.196361	0.327333	0.200419	0.42445	0.199939	0.0366631	1.63274	0.333584	0.271867	0.814487	-0.0245066	0.273445	0.0852109	0.398688	0.323013	0.324998	0.394966	0.203738	0.264609	0.995613	0.511345	0.612931	0.402591
YBR065C	ECM2	-0.0395058	-0.101121	-0.0288251	-0.03483	-0.0479627	-0.174452	-0.109965	-0.0271575	-0.0697902	-0.133008	-0.130332	-0.110523	0.161763	0.0927015	0.157034	0.191157	0.0289409	0.0236949	0.0570782	0.118516	0.115229	-0.000461899	0.0171404	0.0553229	0.0899627	0.0262681	0.0217853	0.102275	0.0852462	0.0542507	0.00261117	0.019992	0.0785877	0.0533579	0.193834	0.116294	0.154876	0.0856874	0.146889	0.0950582	0.100905	0.0382739	-0.00962648	0.0179921	0.0916712	-0.0341611	0.105305	0.0228724
YBR066C	NRG2	-0.0626772	-0.344385	-0.0236409	-0.158079	0.102964	-0.0688592	-0.290415	0.00473198	0.20765	-0.1638	-0.179694	-0.0378406	0.0100578	0.00706116	-0.111783	-0.133134	0.0108719	-0.0779409	-0.0334928	0.0486284	0.0221076	0.00456016	-0.00948868	-0.0667388	-0.167032	-0.0186562	0.0714021	0.0126313	0.00662164	0.163527	-0.131298	-0.0423073	0.205081	0.07773	-0.124981	0.239586	0.0224967	0.105189	0.114284	0.0998465	0.0776313	0.0388658	0.0208389	-0.0558233	-0.0160134	0.0392634	-0.00905733	-0.00702264
YBR067C	TIP1	-0.215045	-0.221819	-0.237833	-0.228338	-0.152418	-0.136205	-0.246087	-0.116921	-0.179506	-0.172376	-0.157227	-0.102467	0.313326	0.173995	0.254452	0.160321	0.0563226	0.0608859	0.16507	0.16734	0.0847453	0.152405	0.123708	0.110117	0.217845	0.198833	-0.0216677	0.0644328	0.171407	0.236647	0.162658	0.36716	0.18596	0.193237	0.105657	0.152557	0.0867885	0.148644	0.212783	0.185533	0.196963	0.147474	0.136674	0.22101	0.0863948	0.122068	0.18562	0.0586095
YBR068C	BAP2	0.151338	0.0816908	0.126033	0.120421	0.119895	-0.00708305	0.0249504	0.147751	0.187956	0.148968	0.130032	0.143222	-0.0301232	0.0158589	-0.0423358	-0.00296612	-0.0864205	-0.0482206	-0.0929709	-0.108609	-0.026596	-0.0746425	-0.101601	-0.12514	-0.0729765	0.00883508	-0.112781	-0.0608443	0.293079	-0.0789857	-0.0914185	0.256949	-0.103248	-0.0893047	-0.0789857	0.0631796	-0.0288945	-0.0307316	-0.0233185	-0.0419628	-0.0680439	-0.0746425	-0.091433	-0.0730993	-0.0739366	-0.103199	-0.0443954	-0.0988123
YBR069C	TAT1	0.276482	0.651685	0.239828	0.0528376	0.529856	0.771387	0.420151	1.34422	0.646537	1.45253	1.55451	1.31714	0.819937	0.628541	0.446258	0.248038	0.474897	0.869984	-0.213079	0.316518	0.720926	-0.213501	1.07633	1.44854	1.37213	0.811931	0.28309	0.174199	1.00908	1.34072	0.743838	0.968149	0.127825	0.26987	0.30222	0.219698	0.382307	0.357412	0.254771	0.55107	0.804424	1.09934	0.550692	1.2775	1.08181	0.33683	0.57005	0.647055
YBR070C	ALG14	-0.245203	-0.222413	-0.394348	-0.285697	-0.527738	-0.269308	-0.00465559	-0.318508	-0.539687	-0.131155	-0.0933615	-0.518038	0.42466	0.547127	0.312293	0.0544595	0.341506	-0.790559	0.306782	0.376543	0.465786	0.558264	0.590875	0.199841	0.386729	0.691877	-0.354682	0.376543	0.0976997	0.00395533	0.16693	0.514908	0.321526	0.531212	0.488059	4.13633	1.62404	0.482751	-0.337253	0.0587894	0.295909	0.356644	0.251656	0.0937619	-0.863932	0.203861	0.3171	0.286822
YBR072W	HSP26	0.0907358	0.312426	0.18372	0.121	0.126247	0.138302	-0.0390475	0.00972798	0.450321	0.0320581	0.0465146	0.0842749	-0.257451	-0.138194	-0.166897	0.0343687	-0.147805	-0.0938628	-0.11257	-0.185474	0.117761	-0.203273	-0.131066	-0.150645	-0.165508	-0.0705702	0.0377465	-0.0783274	-0.0641749	0.103222	-0.0611949	0.047111	0.0955516	-0.03856	-0.0798131	0.138354	0.0242067	-0.00760233	0.0715507	-0.052845	0.0489094	0.0287229	-0.19034	-0.0935969	-0.176912	0.00474619	0.0539027	-0.127233
YBR073W	RDH54	-0.488053	-0.793517	-0.406425	-0.53193	-0.461251	-0.46647	-0.502022	-0.326488	-0.0600707	-0.486824	-0.413916	-0.479205	0.450964	0.366156	0.386978	0.176209	0.222382	0.0136791	0.292496	0.211363	0.257534	0.289829	0.419847	0.0836924	0.161234	0.373311	0.0297617	0.301716	0.384598	0.332802	0.465928	0.296093	0.393552	0.451167	0.270634	0.386323	0.355953	0.270707	0.300971	0.443632	0.456111	0.294191	0.391709	0.187006	0.283354	0.368602	0.39025	0.427351
YBR076W	ECM8	0.0870599	0.0599899	0.0297604	0.11235	-0.000855345	-0.0227436	-0.0553472	0.0385105	0.0185982	0.0792122	0.0508225	0.0304156	0.107468	0.099411	0.139844	0.0690804	-0.0793017	0.099411	-0.0169348	-0.0776441	0.0792992	0.0917753	-0.151724	-0.039309	0.00706479	0.021494	-0.0462313	-0.138093	-0.231828	-0.157007	-0.172449	0.00769642	0.00634997	0.123112	-0.0911098	-0.086133	0.00909639	-0.0574689	-0.0676686	-0.107882	-0.053606	-0.0557262	-0.241911	-0.194269	-0.0439107	-0.0669201	-0.00481149	-0.177045
YBR077C	SLM4	-0.139647	-0.0968441	-0.301906	-0.523332	-0.343772	-0.0307462	-0.135018	-0.320769	-0.211422	-0.39705	-0.359871	-0.162843	0.448127	0.571359	0.3382	0.406698	0.448162	0.470113	0.465586	0.222416	0.360439	0.408907	0.353829	0.164316	0.573514	0.122067	0.129122	0.321604	0.829748	0.0523337	0.727228	-0.24808	0.156454	0.123741	0.242418	-0.00458873	0.325593	0.239574	-0.0263683	0.300687	0.400063	0.0174167	0.323589	0.133343	0.212537	0.235853	0.132315	0.0813359
YBR078W	ECM33	-0.393403	-0.442899	-0.175109	-0.461318	-0.187258	-0.357561	-0.335688	-0.26659	-0.042627	-0.369016	-0.281084	-0.235028	0.119105	0.183948	0.626262	0.445583	0.142006	1.19838	0.904224	0.911035	0.499569	0.27994	0.160909	0.086103	-0.333631	0.114639	0.0457212	-0.77593	-0.167818	-0.235263	-0.495428	-0.0461417	-0.292582	0.243972	0.908925	1.24609	1.02387	0.120313	0.820901	0.234867	-0.116426	-0.241494	-0.608645	0.017197	-0.360229	-0.144474	0.0350325	-0.0416138
YBR080C	SEC18	0.52904	0.456265	0.27946	0.456568	0.428444	0.628	0.525403	0.376301	0.839234	0.759843	0.785863	0.696639	0.349624	0.230843	0.235127	0.0474716	0.180809	0.742526	0.523488	0.302786	0.520554	-0.030402	-0.023273	0.236404	-0.241251	-0.0456627	0.13582	-0.132883	0.119156	-0.134088	-0.268181	0.37626	-0.0911246	0.0225224	-0.0206352	-0.2781	0.638706	0.0167838	0.272872	-0.22339	0.00463702	-0.172064	-0.155269	-0.153808	-0.0687321	-0.292455	-0.0620974	-0.242906
YBR081C	SPT7	0.293062	0.664648	0.426138	0.0242434	0.268391	0.49331	0.870006	-0.867894	-1.08975	-0.607208	-0.569525	-0.363013	0.354178	0.335894	0.452912	0.335894	0.046936	0.395917	0.526783	0.24739	0.143586	0.0539536	0.407026	-0.349244	0.0679239	0.504706	-0.0335781	0.393396	0.955693	0.585072	0.121828	0.537988	0.470362	0.134262	-1.01707	-1.19581	-0.303643	-0.876533	-0.587722	0.531149	0.533565	0.290513	0.522379	0.428908	0.103245	0.627094	0.87223	0.725455
YBR082C	UBC4	-0.44366	-0.586157	-0.552914	-0.765675	-0.236243	-0.275319	-0.593095	-0.300908	-0.476396	-0.351085	-0.341489	-0.351932	0.0692784	0.146295	0.161079	0.15961	0.53689	0.473042	-0.0308402	-0.0392181	0.278946	0.294169	0.15961	0.442037	0.117494	0.285852	0.466787	0.143809	-0.0618474	-0.00084765	0.193188	-0.554315	0.288212	0.378895	0.14303	0.338244	0.256239	0.265027	0.513432	0.234668	-0.0324805	-0.265441	-0.0175181	-0.22321	0.0254118	0.000600323	0.164748	0.0539173
YBR083W	TEC1	0.0297315	0.146323	0.0414134	-0.103773	-0.376	-0.20243	-0.231474	-0.29118	-0.404907	-0.274416	-0.195932	-0.159148	0.0911263	0.326868	0.295016	0.336223	0.185355	0.0547569	0.398416	0.628617	0.408161	0.206284	0.0582836	0.242988	0.321027	0.260623	0.146274	0.105142	0.0929987	0.209923	0.372738	0.45674	0.212352	0.338132	0.69439	0.20411	0.182638	0.330932	0.0668295	0.283663	0.150842	0.478588	0.745123	0.425164	0.106774	0.349742	0.385837	0.340846
YBR084W	MIS1	-0.118179	-0.145297	-0.135134	-0.176859	-0.168893	-0.137744	-0.023739	0.00347361	0.106847	-0.105081	-0.107594	-0.13275	0.123941	0.136258	0.183583	0.18528	-0.00579274	-0.123636	-0.00453642	-0.0769279	0.115866	-0.0380733	0.00738899	-0.0536132	0.172418	0.113942	0.00596642	0.229205	0.18422	0.131454	0.28697	0.00434829	0.13503	0.0343192	-0.0338044	0.118389	0.143753	0.0304098	0.11808	0.0504028	0.0771166	0.161235	0.183878	0.0410384	0.332469	0.0997475	0.15509	0.0676166
YBR085W	AAC3	0.217755	0.162331	0.530507	0.251509	0.371679	0.188972	0.234604	0.337857	0.426693	0.0865545	0.181553	0.264146	-0.257744	-0.12223	-0.214177	-0.279474	-0.138696	-0.165352	-0.217905	-0.2645	-0.167257	-0.23195	-0.169042	-0.22984	-0.316795	-0.163988	0.01519	-0.137147	-0.279474	0.0252766	-0.11275	0.0564226	-0.0371828	-0.170641	-0.208412	0.121175	-0.107285	-0.0809405	-0.193187	0.0446162	-0.153208	-0.107285	-0.175405	-0.269505	-0.051066	-0.177074	-0.0498435	-0.198948
YBR086C	IST2	0.063889	-0.156703	0.32732	0.0593038	0.242128	0.114954	0.100193	0.223515	0.402307	-0.0437938	-0.0640152	0.107628	-0.25908	-0.163571	-0.355664	-0.453784	-0.055284	-0.218729	-0.580603	-0.522155	0.0495544	-0.191069	-0.129792	-0.154346	-0.291158	-0.187065	-0.0100704	-0.182548	0.16352	-0.0221155	-0.0927737	-0.00460503	-0.10043	-0.169558	0.143858	0.18276	-0.166139	0.0836221	-0.0913237	0.00462829	-0.100104	-0.0938547	0.237951	-0.125379	0.026422	-0.0245009	-0.0913702	-0.0361011
YBR087W	RFC5	-0.43776	-0.247059	-0.408021	-0.4551	-0.288412	0.076269	-0.12286	0.0455538	0.368919	-0.0807938	-0.111901	0.0211929	-0.074282	0.116372	0.185106	-0.245851	-0.113117	-0.458879	0.308888	0.297862	0.167198	0.156412	0.382538	0.160244	-0.0265861	-0.0361555	0.209384	0.235817	0.429292	0.228494	0.267357	0.558868	0.0698472	0.125209	0.305071	0.554114	0.325258	0.224508	-0.101284	0.185106	0.185106	0.402778	0.18104	0.664035	0.325258	0.188388	0.0295951	0.0511165
YBR088C	POL30	-0.38061	-0.467278	-0.28996	-0.718823	-0.159493	-0.134325	-0.754668	-0.164878	-0.169128	-0.45443	-0.340184	-0.0484159	0.15138	0.336801	0.277238	0.0850705	0.200413	-0.113664	0.157688	0.017091	0.347636	0.144453	0.230004	0.430899	0.611594	0.330736	0.436077	0.466545	0.506611	0.342056	0.122633	0.671124	0.351275	0.379791	-0.495047	-0.134788	-0.162772	0.144319	0.0870088	0.228228	0.489749	0.293982	-0.156167	0.468292	0.36318	0.170969	0.261836	0.460133
YBR090C-A	NHP6B	-0.543056	-0.426223	-0.545531	-0.471052	-0.29038	-0.322057	-0.280141	-0.127819	0.0446339	-0.257378	-0.204651	-0.185187	0.124776	0.231647	0.0834547	0.054875	0.237814	0.205993	0.0889738	-0.00418467	0.176156	0.0452914	0.25143	0.306607	0.156394	0.145504	0.283685	0.255869	0.315149	0.25275	0.146134	0.322595	0.235427	0.373637	0.383348	0.155393	0.488605	0.220711	0.666577	0.219058	0.298342	0.283096	0.192917	0.37367	0.189301	0.165383	0.221852	0.262941
YBR091C	MRS5	-0.286614	1.56281	-0.515325	-0.328064	-0.521155	-0.469425	1.72587	-0.630526	-0.65307	-0.566888	-0.55524	-0.305295	-0.425129	-0.369314	0.417452	0.39441	0.348186	0.0472714	0.0448632	0.509721	-0.258577	0.142602	0.18489	-0.572878	-0.495957	0.155974	0.0774826	1.69857	-0.234521	0.652267	2.08831	-1.06656	-0.113555	-0.0599846	3.58881	1.42371	1.2784	0.343813	-0.150451	0.00191743	0.887262	-0.479031	2.45933	-0.190105	-0.705152	0.204194	0.0866162	0.274766
YBR092C	PHO3	0.016238	-0.0528178	0.0185957	0.067083	0.206162	0.26953	0.215137	0.19519	0.195209	0.358622	0.061403	0.203186	0.097545	0.084315	0.0355022	0.0960886	0.0122915	0.0424242	0.12801	-0.0543031	-0.0163168	0.0066286	-0.0847953	0.159513	-0.0397592	0.0306891	-0.0287823	-0.190395	-0.0889792	-0.3119	-0.12571	-0.0402597	-0.200424	0.0266264	0.0300707	-0.0640528	0.103384	-0.126834	0.13405	-0.107417	-0.096532	-0.0944857	0.0620526	0.093962	-0.188292	-0.0796219	-0.0350175	-0.0683253
YBR093C	PHO5	0.456098	0.245727	0.466136	0.446321	0.280824	0.432042	0.149082	0.412888	0.51497	0.301933	0.234786	0.381555	-0.240524	-0.260588	-0.169537	-0.00727126	-0.178244	-0.169198	-0.124978	-0.393359	-0.270436	-0.189573	-0.11684	0.0438783	-0.252842	-0.283308	-0.179688	-0.228597	-0.288343	-0.280762	-0.249019	-0.0879257	-0.186711	-0.231834	0.196247	-0.0731634	-0.0690394	-0.0727855	0.0182976	-0.0481332	-0.293834	-0.26593	-0.218954	-0.318206	-0.154193	-0.399651	-0.251518	-0.354416
YBR095C	RXT2	-0.752223	-0.753057	-0.806512	-0.714293	-0.428754	-0.367417	-0.632077	-0.340932	-0.0809636	-0.22262	-0.299609	-0.282002	-0.0935337	-0.0881821	-0.167321	-0.227484	0.133428	0.142514	-0.368972	-0.399298	-0.0309904	0.0311102	0.251778	0.11042	0.170756	0.0372403	0.276092	0.269211	0.102261	0.106355	-0.241319	-0.284333	0.192664	0.143247	-0.168246	-0.0318051	0.512352	0.0726579	0.646795	0.305557	0.511567	0.0334801	-0.0482279	0.172329	0.207643	0.2603	0.279063	0.430883
YBR098W	MMS4	-0.948181	-0.960311	-1.00254	-1.11113	-0.18456	0.0814489	-0.0348218	0.154666	0.543928	0.0977325	-0.131544	-0.0560578	-0.352889	-0.174707	-0.335845	-0.0754218	-0.165479	0.019821	0.181988	-0.401243	-0.285812	-0.315327	-0.008391	-0.382781	-0.647466	-0.478857	0.122199	-0.110836	-0.228788	-0.296926	-0.223131	-0.435987	-0.447238	-0.0586705	0.0539008	-0.202377	-0.278678	-0.217364	-0.0321338	-0.188592	-0.269627	-0.0339312	-0.169585	0.0558377	-0.158466	-0.0421864	-0.255145	-0.265605
YBR101C	FES1	0.28596	0.288169	0.761949	0.674081	0.151261	0.113189	0.46592	0.405603	0.252507	0.0333307	-0.0024957	0.340077	-0.0282286	-0.0473971	-0.131594	-0.0307179	0.0281312	0.0811409	-0.304303	-0.304982	-0.216251	-0.0602107	-0.190411	-0.0122071	-0.420385	-0.351952	0.0552899	0.392386	-0.0173373	0.175588	-0.0550965	0.255746	0.267111	-0.0240494	0.0488102	0.0698698	0.0176382	0.182462	0.163159	-0.0742515	-0.193669	-0.0873081	0.123455	-0.416326	0.272914	-0.0257974	0.0508221	-0.00851157
YBR102C	EXO84	-0.161277	0.419466	-0.172387	-0.143691	-0.236965	0.0512771	0.0210359	-0.136676	-0.0782635	-0.0679291	-0.138966	-0.0497342	0.0926811	-0.0651021	0.816526	0.596365	-0.0336901	0.169645	0.240896	1.17393	0.494741	-0.0713891	0.101378	0.375387	0.333724	0.287928	0.0503212	0.21994	0.134828	0.0482263	0.866967	0.215092	0.161834	0.0288096	0.13928	0.302705	0.408106	0.113184	-0.207364	-0.0672451	0.393907	0.212875	2.51199	0.305475	-0.275361	0.253692	0.134828	0.246012
YBR103W	SIF2	-0.389069	-0.43067	-0.430709	-0.370009	-0.0738911	0.120199	-0.428907	0.0493765	0.077541	-0.154474	-0.0197318	0.134218	-0.0504583	-0.0852372	0.311668	0.44765	0.0942508	0.186363	0.613187	0.389774	-0.0381074	0.205216	0.22388	0.197717	0.38348	0.198527	0.13838	-0.0376748	0.537404	-0.166014	0.208928	0.670408	0.0254431	0.0360803	-0.0321885	0.0320663	0.0899613	-0.148897	0.294642	0.433412	0.328311	0.157041	0.713103	0.6606	0.0619146	0.184752	0.420076	0.489059
YBR104W	YMC2	0.125792	0.255029	0.147065	0.242993	0.0155773	0.0544394	0.271728	0.0965489	0.0685038	0.14619	0.117983	0.144183	-0.0380615	-0.0832446	-0.0276826	0.196113	-0.0493002	0.254662	0.0652367	-0.00334835	-0.111581	-0.0188441	-0.0745104	0.0389038	-0.000564577	0.000783372	0.0471306	0.156548	0.0430203	-0.0926882	0.02942	0.347917	-0.100252	-0.13986	0.0971561	0.0361723	0.067762	-0.084728	0.0172948	-0.0728097	-0.0418125	-0.0430795	-0.0527248	-0.0347151	-0.0958766	-0.0742554	-0.13736	-0.129988
YBR105C	VID24	-0.106764	0.0507002	-0.114752	-0.143741	-0.0362271	-0.0923849	0.0407504	0.0451429	-0.0764113	0.179014	0.010113	0.246487	0.229559	0.0278045	0.0936519	0.250448	0.108554	0.259217	-0.0398395	0.252445	0.21364	0.101345	0.20463	0.381049	0.407888	0.152444	0.235172	0.137366	0.485335	0.345755	0.0876754	-0.777899	0.177624	0.0623404	0.28002	0.314155	0.0819783	0.180734	0.443073	0.223457	0.122905	0.370188	0.282524	0.500606	0.170217	0.131855	0.0482904	0.261219
YBR106W	PHO88	-0.169292	1.15106	-0.487265	0.131507	-0.654186	-0.488343	-0.212227	-0.618867	-0.427103	-0.456062	-0.26303	-0.396257	0.494701	0.320581	0.343079	0.475991	0.396435	0.382481	0.224886	0.730929	1.03832	0.338745	0.433087	0.632857	0.913126	0.268681	0.187505	0.696876	0.466277	1.16515	0.470867	0.6135	0.472424	0.0782717	0.403577	-0.275982	1.09636	0.65509	-0.0727202	0.306391	0.616844	0.946633	-0.0401224	0.773264	0.267265	0.165087	0.277797	0.606644
YBR107C	IML3	-0.808421	-0.449775	-0.543558	-0.477088	-0.180211	-0.162979	0.0350239	-0.1018	0.305497	-0.423687	-0.465115	-0.354202	0.154036	0.0977956	0.0869941	0.316131	0.140221	-0.077994	0.359833	0.139966	0.179903	0.211582	0.428408	0.0323601	-0.0987534	0.354355	0.468596	0.494975	0.392169	0.363734	0.0852302	0.289945	0.208649	0.104886	0.481683	0.594539	0.416719	0.580826	0.613757	0.774377	0.254155	0.285686	0.287766	0.498225	0.496423	0.338674	0.449842	0.178519
YBR109C	CMD1	0.066489	0.160602	0.283014	0.0347457	0.28649	0.704969	0.938021	0.196529	0.348046	0.0962577	0.099467	-0.0453971	-0.217395	-0.263812	0.860871	0.414244	-0.184846	0.676576	0.944385	1.75204	0.275164	-0.0692199	-0.000810736	0.230115	-0.171596	-0.162288	0.194522	0.478726	-0.0502571	0.252904	0.673324	4.45526	0.143364	0.0239972	3.43381	0.730946	-0.0796962	0.778243	0.534375	0.0183841	-0.126382	-0.0772346	1.04633	-0.0346293	0.898809	-0.142984	0.111878	-0.0988999
YBR110W	ALG1	0.258764	0.182944	0.338717	0.324792	0.294492	0.20011	0.211731	0.284044	0.0538208	0.551313	0.321672	0.206103	0.0916667	0.0637786	0.160592	0.432068	-0.187545	0.520061	0.174305	0.604231	0.312281	-0.222461	-0.222461	0.0749316	0.289891	-0.0547116	-0.0714148	-0.350839	-0.132621	-0.269981	-0.222461	0.692683	-0.0906853	-0.132621	0.117685	0.837392	0.245771	-0.350839	0.550526	-0.269981	-0.187545	-0.158509	-0.0239017	0.0149329	0.100274	-0.132621	-0.187545	-0.269981
YBR114W	RAD16	-0.198589	-0.0262482	0.0135088	-0.0698611	-0.209003	-0.231718	-0.193296	-0.159949	0.275525	-0.125064	-0.253062	-0.181532	-0.0752723	-0.0558147	0.0208278	-0.15391	0.0324266	0.0665656	0.0373607	-0.0622585	0.175851	-0.0279128	-0.000570149	-0.00862726	-0.283087	-0.058579	0.173318	-0.0752723	0.0831416	0.162781	-0.124246	-0.793547	0.096354	0.152996	-0.00672826	0.265875	-0.0603278	0.00609358	0.172221	0.0110133	0.020174	0.108886	-0.0430687	-0.0172216	0.0884042	0.0464603	0.0707129	-0.0492761
YBR115C	LYS2	0.351129	0.473254	0.342498	0.436519	0.470699	0.389498	0.58006	0.338329	0.704565	0.384251	0.424314	0.311443	-0.187627	-0.187627	-0.117986	-0.0880537	-0.341333	-0.212267	-0.0738994	-0.167469	-0.101946	-0.187627	-0.212267	-0.187627	-0.167469	-0.284774	-0.0464625	-0.187627	-0.0880537	-0.0254825	-0.167469	0.374643	-0.00528784	-0.0880537	0.00533937	0.23849	-0.0738994	-0.0738994	-0.117986	-0.101946	-0.0738994	-0.0600455	0.0516726	-0.101946	0.0391374	-0.0464625	-0.0366652	-0.0880537
YBR118W	TEF2	-0.0843172	0.0769881	0.0421433	0.255653	-0.0716899	0.0519053	0.117643	0.105079	0.603555	0.0641802	0.148453	0.231262	-0.224888	-0.210731	-0.142312	-0.0180231	0.0970639	0.27775	-0.0926478	-0.218196	0.200582	-0.0323579	-0.0928274	0.3184	-0.11719	-0.0183383	0.255309	-0.105213	-0.0877116	-0.147765	-0.0213752	0.165642	-0.00216879	0.124301	0.228762	0.60292	0.146568	0.258233	0.252021	0.0287961	-0.110387	-0.0886261	0.0813576	-0.154745	-0.0948611	-0.182181	0.0531846	-0.0871517
YBR119W	MUD1	0.337096	0.208904	0.448829	0.511665	-0.0253021	0.376627	-0.256654	-0.0560877	0.366644	0.0652316	-0.251787	0.215352	-0.00818161	-0.199052	-0.271576	-0.271576	-0.213397	-0.0259463	-0.278482	-0.595301	-0.0751291	-0.132284	0.0250658	-0.441752	-0.354127	-0.231786	-0.0104194	-0.552608	-0.246636	0.0172667	-0.532241	-0.542026	-0.159725	-0.41316	-0.329394	-0.304257	-0.111221	-0.165696	-0.0235884	-0.351312	-0.155462	-0.655783	-1.09448	-0.748408	0.0876741	-0.403905	-0.352238	-0.295441
YBR120C	CBP6	0.466064	0.227054	0.23497	0.402675	0.415344	0.420424	0.128082	0.256949	0.468988	0.332901	0.353848	0.382724	-0.289812	-0.296652	-0.101709	-0.0324168	-0.305869	-0.00689361	-0.12201	-0.295871	0.174369	-0.23244	-0.273746	0.120424	-0.25875	-0.330817	-0.00812947	-0.223542	-0.0477608	-0.22255	-0.218803	-0.330253	-0.206842	0.0139102	-0.0937124	0.0568324	0.246081	0.0802177	-0.0962363	-0.0237721	-0.138026	-0.259431	-0.214332	-0.120771	-0.311635	-0.239545	-0.148842	-0.207256
YBR121C	GRS1	0.344306	0.0398991	0.131863	0.0745603	0.263726	0.114989	0.0144488	0.153544	0.0547726	-0.0331348	0.150189	0.0438004	0.0126031	0.0984855	-0.210718	-0.308928	0.0272723	-0.035209	-0.131467	-0.164815	-0.222284	-0.136153	-0.0233356	-0.289021	-0.0406172	0.0227002	0.0387794	-0.0390974	0.130235	-0.0255526	-0.0973739	0.368524	0.0209554	-0.0685553	0.781821	0.487921	0.0983743	-0.113718	0.116806	0.0594559	-0.0212966	0.123987	-0.283143	-0.202796	0.195444	-0.00958794	-0.0481687	-0.0489971
YBR123C	TFC1	-0.0044436	0.205567	0.0225788	0.0776398	-0.0504484	-0.0884879	-0.947537	0.00173677	0.139556	0.0776398	-0.0915919	-0.397586	-0.563261	-0.501505	-0.686219	-0.587573	0.0608009	-0.516286	-0.220074	-1.22793	-0.516286	-0.419629	0.0937816	0.323555	-0.129017	-0.330103	0.0423404	-0.696088	-0.103389	-0.0686613	-0.877853	-0.248727	-0.445698	-0.0658819	-1.30643	-0.00601092	1.14936	-0.425438	-0.0813384	-0.223749	0.537676	-0.556659	-1.22261	-0.209987	-0.787757	-0.297387	-0.229886	-0.075465
YBR125C	PTC4	0.174599	0.0197418	0.2573	0.0830356	0.140396	-0.0210418	-0.0500236	-0.0307559	-0.133263	-0.0128237	0.0495872	-0.120986	0.0548473	0.121547	0.0988725	0.0596646	-0.00988363	-0.229038	-0.221257	-0.0561495	0.0693144	-0.110296	-0.142939	-0.0259256	0.0232507	0.021048	0.0386971	-0.129333	0.0280538	0.0149316	-0.143521	0.117887	-0.0721722	-0.0367321	-0.249622	0.0598192	-0.127592	-0.136854	-0.129837	0.00218728	0.102199	0.108625	-0.170706	-0.0307867	-0.143741	-0.0387837	-0.0432007	-0.106533
YBR126C	TPS1	-0.767101	-1.04927	-0.735668	-1.17568	-0.566793	-0.4403	-0.841584	-0.597422	-0.73341	-0.695346	-0.559914	-0.464376	0.629612	0.902666	1.02922	0.903844	1.07412	0.520047	0.931706	0.986075	0.947532	0.886387	0.566705	0.931706	0.476858	0.820993	1.00816	0.898834	0.960748	0.566705	0.949891	0.728346	0.741801	1.20898	1.36515	1.01733	1.29556	1.17653	1.12788	0.355903	0.476858	0.268946	0.587216	0.509182	0.19557	0.278475	0.699638	0.462632
YBR128C	ATG14	-0.636443	-0.650075	-0.452183	-0.709947	-0.523821	-0.534677	-0.489331	-0.171265	-0.24073	-0.475573	-0.520915	-0.404415	0.359465	0.37153	0.399201	0.170994	0.165264	1.45859e-05	0.436394	-0.0568967	0.429761	0.351763	0.184985	0.119057	0.726964	0.396416	0.357112	0.385672	0.631072	0.452817	0.331528	1.20812	0.326758	0.341652	0.00449247	0.0813181	0.662741	0.277948	0.503656	0.347585	0.668011	0.76935	0.802028	0.69123	0.640441	0.324474	0.466759	0.645493
YBR129C	OPY1	-0.487135	-0.463574	-0.477594	-0.357996	-0.157451	-0.00861968	-0.0148484	-0.00232857	0.292252	-0.0588672	0.00341549	-0.0540468	-0.10689	-0.327898	-0.120231	-0.0625074	-0.089906	0.0129264	-0.295264	-0.337566	0.0891462	0.0564164	0.13662	0.0631448	-0.262454	-0.13096	0.213438	-0.142027	0.302636	0.202207	0.118953	-0.417248	0.0670251	0.122152	0.0555368	0.39957	0.165947	0.0634239	0.139335	0.191823	0.133796	0.26075	0.129656	0.160121	0.0954083	0.139176	0.241853	0.169239
YBR130C	SHE3	-0.0729157	-0.264174	0.0218584	-0.175787	0.143512	0.205153	0.106885	0.299111	0.234117	0.129751	0.154451	0.244216	-0.0913352	-0.0728223	0.00186674	-0.110739	-0.137979	0.0243607	0.110528	-0.0903358	0.146309	0.0087753	0.195721	0.172041	-0.0311808	0.00170534	0.364476	-0.0169802	0.126924	0.21299	0.0672458	0.122553	0.110056	0.174784	0.409265	0.277354	0.136247	0.241639	0.230208	0.0238443	0.0371913	0.0144615	0.0943277	0.0978102	0.0352051	-0.0316938	0.0881459	0.0758503
YBR131W	CCZ1	-0.10262	1.24828	0.091553	0.0493583	-0.375856	-0.121383	0.299502	-0.170538	-0.284398	0.0491477	0.0858611	0.0567281	0.229471	-0.0288334	0.329369	0.285196	0.0716065	-0.401892	0.358623	0.652225	0.0709547	0.0196825	-0.0671863	-0.0860181	0.0894258	-0.0726487	-0.00162128	1.17164	0.242849	0.121835	1.78654	-0.275797	0.257302	-0.0054708	0.594568	0.950264	0.287818	0.59828	0.269557	-0.21407	0.02939	-0.119935	2.234	-0.260561	-0.00797068	-0.0703013	-0.0367146	-0.0709496
YBR135W	CKS1	-1.07686	-1.02569	-0.979861	-0.825728	-0.535273	-0.286522	-0.767147	-0.37355	0.127909	-0.609283	-0.325691	-0.458649	-0.13143	-0.0368755	-0.338944	-0.47915	0.325027	0.20063	0.142224	-0.765273	-0.152225	0.269217	0.389737	0.0485732	-0.188601	0.506768	0.51225	0.036616	0.400318	0.036616	-0.387718	0.12426	0.090986	0.164537	0.260125	-0.167966	0.84363	0.0102107	0.482589	0.255422	0.452735	0.132991	-0.794601	0.458491	-0.503846	0.378749	0.260125	0.347984
YBR136W	MEC1	-0.500944	-0.615857	-0.264316	-0.603285	-0.81576	-0.81576	0.298318	-0.551596	-0.228455	-0.216323	0.0504642	-0.657179	0.774638	0.375184	0.375184	0.664632	0.774638	-0.335481	0.198069	-0.0445076	0.0543591	0.114228	0.375184	0.528701	0.293951	0.688523	-0.0445076	0.216758	0.0862797	-0.0445076	0.293951	0.238211	0.096215	0.314812	3.90752	3.02044	-0.697346	1.13893	-0.294873	0.854601	0.0132927	0.438693	-0.306801	0.355345	-1.25653	0.104554	0.283794	0.273707
YBR142W	MAK5	-0.354879	0.00663733	-0.194456	-0.209213	-0.38072	-0.212475	-0.304064	-0.284937	0.049802	-0.152684	-0.321593	-0.156815	0.0878061	-0.335255	-0.127954	-0.140906	-0.010231	-0.136389	-0.24403	-0.236235	0.17514	-0.204255	0.0809644	-0.0738388	0.022743	0.143688	0.105448	0.140641	0.109002	-0.0302381	0.00921925	-0.195647	0.071348	0.347733	0.0115649	-0.975932	-0.188951	-0.012386	0.099953	0.287578	0.113977	0.139877	-0.0683244	0.168277	-0.720146	0.137723	0.362638	0.389326
YBR143C	SUP45	-0.927273	-0.497943	-0.970494	-0.765641	-1.21621	-0.873038	-0.672813	-1.03771	-1.0779	-0.936257	-1.05277	-1.01969	-0.332668	-0.282226	-0.0813444	-0.36753	0.619725	-0.134765	0.48028	0.124614	-0.00104907	0.255419	-0.11493	0.117905	-0.0830761	0.132484	0.514335	0.547424	-0.00472024	0.0192064	-0.0119447	-1.30738	-0.283694	0.0245774	2.79997	0.221603	1.69429	-0.119996	1.51386	0.00778587	0.685737	-0.177228	-0.0324803	0.116127	-0.21483	0.818419	0.0779805	0.329038
YBR145W	ADH5	-0.228292	-0.179913	-0.110977	-0.126475	-0.282106	-0.417692	-0.284162	-0.257661	-0.0201517	-0.368958	-0.337158	-0.245754	0.000158566	0.00967041	0.202792	0.0317772	0.27688	0.352459	0.185322	0.0808764	0.173606	0.169005	0.105765	0.0910342	0.121356	-0.0123709	0.145924	-0.0341711	-0.0589353	0.125122	0.0864131	0.232448	0.0383324	0.133403	0.259483	0.201186	0.245524	0.0699253	0.117229	0.0422539	0.0743093	0.0455179	0.0762576	-0.0163084	0.153528	0.10277	0.111443	0.0869773
YBR146W	MRPS9	-0.464157	-0.504398	-0.652269	-0.632478	-0.551902	-0.492479	-0.497901	-0.710388	-0.161488	-0.573483	-0.475018	-0.654026	0.379342	0.485006	0.222428	0.350976	0.321172	0.310484	0.252776	0.172536	0.430149	0.332559	0.466863	0.458506	0.626956	0.291704	0.269708	0.346615	0.374733	0.376955	0.217076	0.608335	0.266207	0.315659	0.427107	0.34031	0.505208	0.201363	0.390734	0.269138	0.34534	0.240263	0.249286	0.481611	0.169956	0.234647	0.26501	0.473384
YBR148W	YSW1	0.125146	0.0294126	0.0625547	0.0118225	0.0292735	-0.0224814	-0.0480736	-0.00741228	-0.189799	0.0271682	0.00945101	0.00691799	0.0967314	0.158583	0.108988	0.135763	0.0611219	0.0373495	0.014388	-0.0220415	-0.0196301	0.0367071	0.0489137	0.117131	0.0205491	0.0554894	-0.0765048	0.104698	0.134207	-0.0819038	0.0219174	-0.000435933	0.0262629	0.0979053	0.0985209	0.0815841	0.107166	0.0515768	0.271167	0.0901641	0.0665634	0.0524124	0.117304	0.0279703	0.00927571	0.00501494	0.0799261	0.10365
YBR149W	ARA1	-0.634044	-0.731854	-0.795074	-0.63857	-0.515209	-0.196712	-0.494739	-0.267068	-0.116284	-0.258489	-0.408986	-0.328827	0.351774	0.0419718	0.206192	0.1296	0.274699	-0.034729	0.0855484	0.133774	0.265933	0.348745	0.46911	0.50003	0.166502	0.146768	0.556689	0.278663	0.544394	0.227117	0.128578	0.395328	0.220703	0.379175	0.397223	0.290291	0.637906	0.538925	0.606915	0.384373	0.630642	0.364089	0.486861	0.935087	0.120183	0.307587	0.370768	0.267944
YBR150C	TBS1	-0.437771	-0.360607	-0.321973	-0.33746	-0.306996	-0.314692	-0.390083	-0.361827	-0.171396	-0.345465	-0.418337	-0.325327	0.0334728	0.144969	0.0750185	0.10001	0.251855	-0.0795999	-0.11151	0.1143	0.128858	0.303505	0.200006	0.356261	-0.00550249	0.200829	0.271459	0.0593166	0.13437	0.168935	0.100763	0.492785	0.248519	0.124437	0.0926126	0.323632	0.256658	0.438037	0.362906	0.320889	0.131718	0.254575	-0.0806766	0.247069	0.0862782	0.102934	0.397909	0.0245805
YBR151W	APD1	0.248833	0.46001	0.237138	0.29541	0.0136661	-0.128681	-0.0771752	0.122395	0.0843438	0.152342	-0.0407573	0.0634835	-0.149344	-0.0665496	-0.122243	0.0727261	-0.021233	-0.224212	-0.34601	-0.141315	-0.0321496	-0.214575	-0.0969025	0.0695786	-0.222571	-0.183945	-0.0126826	-0.0466897	-0.179733	-0.199147	-0.0704633	-0.877462	-0.0268787	-0.0326394	-0.403219	0.0656366	-0.0837731	0.054217	-0.0203988	-0.203316	-0.0463869	-0.166709	-0.12083	-0.111159	-0.367592	-0.182199	0.0517015	-0.143683
YBR152W	SPP381	0.0976489	0.025377	0.0572589	-0.00990349	-0.133955	-0.144615	-0.107802	0.0943111	0.012925	-0.323556	-0.137579	-0.160775	-0.19708	0.0508674	-0.0479145	-0.0391786	-0.0851604	0.0860398	-0.0691667	-0.116811	-0.19086	-0.217399	-0.0941496	0.0656525	-0.161738	-0.0128068	0.117919	-0.252835	-0.180426	-0.0879269	-0.114051	0.103047	-0.146442	-0.174555	3.67681	0.363851	0.205452	0.561997	0.0803216	0.100134	-0.133497	-0.168435	0.00996052	-0.223861	-0.269656	-0.226864	-0.158084	0.105795
YBR153W	RIB7	-0.260573	-0.220989	-0.290012	-0.242101	-0.253598	-0.108067	-0.144386	-0.0533532	-0.0838896	-0.0670667	-0.137789	0.0844001	0.270465	0.177673	0.367561	0.234904	0.32092	-0.0180341	0.293396	0.252104	0.264902	0.267551	0.306478	0.433544	0.507486	0.363186	-0.00716763	0.341759	0.0147381	-0.111867	0.0259688	0.115635	0.0384691	0.186864	-0.317749	0.694403	0.0398918	-0.0677481	-0.0567086	0.0827436	0.0914171	0.060043	0.326361	0.304889	-0.315814	0.0163184	0.116504	0.0860227
YBR155W	CNS1	-0.192941	-0.0702228	-0.0736106	0.125924	-0.0474965	0.305234	-0.0466005	0.00727345	0.0969153	0.132521	0.342465	0.259701	0.122959	0.0352111	0.174935	0.375383	0.161547	-0.0418515	0.122456	0.128498	0.212755	0.254712	0.167393	0.603442	0.533699	0.52102	0.0886083	0.143164	0.196597	0.0701692	-0.203974	0.286071	0.245424	0.236953	-0.0822754	0.646846	-0.00984542	-0.206798	0.457159	-0.0202245	0.189952	0.498048	-0.534005	0.65747	-0.669751	-0.0419442	0.131321	0.0180565
YBR156C	SLI15	-0.4474	0.195438	-0.510965	-0.359598	-0.549604	-0.487414	-0.219794	-0.700341	-0.726109	-0.355971	-0.446533	-0.603607	-0.224944	0.132488	0.948043	0.87999	-0.113719	-0.36357	0.130007	0.191109	0.226787	-0.120252	-0.0907586	0.0381942	-0.156276	0.294137	0.131307	0.565616	0.126096	0.273443	0.555477	-1.1446	0.344575	-0.219778	0.126096	-0.305061	0.242764	0.76812	0.146377	0.393571	0.458587	0.147833	1.49885	0.639387	-0.369915	0.279159	0.731744	0.612066
YBR157C	ICS2	0.890416	0.4468	0.434577	0.474718	0.416815	0.474132	0.385757	0.388791	-0.131931	0.472241	0.628419	0.420419	-0.207657	-0.29575	-0.187035	-0.134918	-0.238959	-0.217462	-0.298569	-0.320334	-0.199168	-0.157792	-0.334925	-0.0978933	-0.291205	-0.236741	-0.175845	-0.135504	-0.17725	-0.0804406	-0.243171	-0.631187	-0.130749	-0.17654	-0.378698	-0.173538	0.0784411	0.0939933	-0.244154	0.0428691	-0.113164	-0.166104	-0.231702	-0.085886	-0.171201	-0.319478	-0.0221128	-0.200825
YBR158W	AMN1	-0.211419	-0.421409	-0.201773	-0.294404	-0.41074	-0.365724	-0.497507	-0.423103	-0.275993	-0.538613	-0.558892	-0.310622	0.0891035	0.329497	0.121878	0.374221	0.24722	-0.0748264	0.121933	0.0238117	0.247715	0.191962	0.0677569	0.181223	0.00552119	0.175396	0.20257	0.192035	0.173213	0.191082	-0.180392	-0.232205	0.138002	0.405588	0.25133	0.56805	0.167936	0.453677	0.404069	0.3368	0.335545	0.33936	-0.0889908	0.0304742	0.315846	0.115196	-0.00178862	0.0470954
YBR159W	IFA38	0.613483	0.446271	0.243659	0.983866	1.76311	0.482974	0.546261	0.727505	1.26874	0.511486	0.68514	0.651701	-0.373679	-0.295575	-0.277048	-0.395811	-0.155163	-0.105345	-0.198718	-0.493418	0.000615578	-0.21202	-0.308004	-0.277836	-0.338478	-0.199722	0.171407	-0.237787	-0.170366	-0.109489	-0.190912	0.272448	-0.120702	-0.239823	-0.463071	0.0947457	-0.221719	-0.0668863	-0.221719	-0.30201	-0.182465	-0.305396	-0.338478	-0.143138	0.108619	-0.00809817	-0.20557	-0.264883
YBR160W	CDC28	0.175465	0.463567	0.10262	0.0665441	-0.0226976	0.158332	-0.0141195	0.136984	-0.0270945	0.0665441	0.150981	0.26152	-0.403503	-0.244392	-0.167329	-0.197764	-0.0677256	-0.730496	-0.307442	0.464168	0.0917893	-0.294646	-0.125355	-0.00840915	-0.229829	-0.0477426	0.0261992	-0.469233	-0.123234	-0.285877	-0.371794	-0.273423	-0.0727019	-0.27804	0.493139	1.7881	-0.356515	0.13496	0.37618	-0.0851433	-0.256684	-0.502949	-0.156638	-0.143871	-0.741236	-0.249077	-0.137656	-0.298893
YBR161W	CSH1	0.338426	0.298168	0.38015	0.553104	0.12549	0.120361	0.234503	0.470809	0.176287	0.110992	0.294532	0.445523	-0.0744077	-0.162155	-0.0442552	-0.13597	-0.105568	-0.0157746	-0.198827	-0.126574	0.00138039	-0.116199	-0.135982	0.112504	-0.0737647	-0.100437	-0.0360856	-0.0737369	-0.110225	-0.218521	-0.158551	-0.0716904	-0.132578	-0.0735705	-0.221063	0.0998079	-0.131894	-0.0708711	0.263795	-0.211342	-0.0389105	-0.178362	-0.0738123	-0.210587	-0.22465	-0.238307	-0.247338	-0.130432
YBR162W-A	YSY6	-0.238806	-0.0659342	-0.113243	-0.211829	-0.348419	-0.2404	-0.239731	-0.166658	-0.119419	-0.276811	-0.198495	-0.174292	0.138374	0.0552847	0.0187063	0.0353569	0.0830027	0.0507312	0.397288	0.100334	0.330305	-0.0403099	0.148201	0.0459524	0.1726	0.0515696	0.130374	0.318762	0.409929	0.00837357	0.31705	0.302316	-0.0278923	0.100351	0.312445	0.460807	0.410143	0.320469	0.438179	0.0116903	0.118637	0.17353	0.548512	0.144587	0.0916593	0.113107	0.118412	0.203655
YBR164C	ARL1	0.133361	-0.277931	0.108089	-0.316261	0.0224828	0.113363	-0.0269625	-0.0749976	-0.360685	-0.217842	0.0995771	0.0499324	0.218489	0.161268	0.202566	-0.0178367	0.365167	0.369182	0.848198	0.143506	0.245906	0.0454522	0.0442296	-0.018194	0.259898	0.198682	0.122623	0.49719	0.915033	-0.226559	0.967621	0.869844	0.253118	0.366465	1.03871	0.202164	0.725882	0.432692	0.599806	0.0442568	0.146796	-0.391402	0.12518	-0.108442	-0.0373911	-0.328037	-0.0149384	0.0776368
YBR165W	UBS1	-0.133286	-0.107894	-0.0722842	-0.0505683	0.0681021	0.0648627	0.140729	0.0640362	0.133531	0.00480095	0.00049274	0.0449597	-0.0260185	-0.0329297	0.00434235	0.0526581	0.0378734	-0.0448346	0.0625307	-0.0486099	0.095028	0.0154822	-9.69094e-05	0.00258433	-0.0486099	0.0715921	0.0824845	0.0223038	0.00366585	0.025006	0.148973	0.284118	0.0231977	0.0360037	0.132849	0.146184	0.1283	0.0226602	0.119182	-0.0347378	0.0257294	0.0454171	0.0913026	0.0316415	-0.00304989	0.00639445	0.00762073	0.0243982
YBR169C	SSE2	0.179665	0.298893	0.100528	0.136552	0.0680792	0.089472	0.0504336	0.158311	0.340602	0.257213	-0.0137515	0.0391855	-0.217261	-0.165452	0.0679531	0.116083	0.0180314	-0.209404	-0.203964	0.00789325	0.00788163	-0.193951	-0.139389	0.159941	-0.122182	-0.0718302	0.0724691	0.0449068	-0.157291	-0.239489	-0.0613358	0.118697	-0.154554	-0.0463435	0.524265	0.273026	0.073918	0.0050249	0.159874	-0.00810023	0.00812116	0.00393853	0.173428	0.0494004	-0.212471	-0.0651482	0.0862936	0.0664062
YBR171W	SEC66	-0.632719	0.045872	-0.389664	-0.445637	-0.528415	-0.392918	-0.749649	-0.400213	-0.144939	-0.497643	-0.38251	-0.350455	0.642959	0.405827	0.547784	0.514302	0.459208	1.44575	0.101981	0.514264	0.499565	0.0627469	0.731689	0.108072	1.45508	0.530073	0.316033	0.07572	0.651401	0.637444	0.835302	1.28972	0.10426	0.0350056	-0.0975348	-0.162917	0.319261	0.0919972	0.599884	0.0248413	0.505378	0.504725	0.67306	0.0320793	1.71935	0.174449	0.27356	0.625845
YBR172C	SMY2	-0.0239599	-0.183582	-0.0502295	-0.00893943	0.124345	0.209641	0.075738	0.132436	0.226308	0.0126614	-0.0334195	0.0745402	-0.127759	-0.0596974	0.0422508	-0.163039	-0.115726	-0.00886317	0.0573793	-0.0885168	0.028255	-0.00917406	0.185474	0.025033	-0.113019	-0.169356	0.0611038	0.0345901	0.164821	0.174535	-0.221674	0.0100639	0.0798771	-0.0907719	-0.236167	-0.180232	0.164202	0.0608071	-0.0739578	0.110756	0.0109229	0.11865	-0.0232953	-0.035837	0.0367408	0.147	0.00204955	0.0865698
YBR173C	UMP1	-0.68601	-0.596656	-0.902002	-0.976443	-0.942561	-0.954732	-1.0179	-0.766862	-0.118326	-0.67881	-0.831678	-0.787668	0.291218	0.347889	0.532267	0.551879	0.556786	0.480894	0.64261	0.449716	0.919142	0.603675	0.296875	0.527753	0.52456	0.631163	0.86576	0.410167	0.509314	0.500129	0.363073	0.254247	0.603675	0.704794	0.789435	0.563991	0.960285	0.90473	0.915237	0.470261	0.546946	0.411888	0.388696	0.558705	0.266509	0.562249	0.791235	0.556786
YBR175W	SWD3	-0.70412	-0.590582	-0.685562	-1.02313	-0.990932	-0.995421	-1.11438	-0.798624	-0.347642	-0.858659	-0.756416	-0.748452	0.486379	0.701063	0.550986	0.49083	0.664276	0.664415	0.682539	0.412247	0.850644	0.634271	0.573903	0.800152	0.527011	0.769121	0.555846	0.635611	0.711385	0.651629	0.717679	1.76435	0.520457	0.706738	0.597132	0.796675	1.18891	0.863561	0.726112	0.414013	0.95526	0.604036	1.03825	0.792612	0.248184	0.399376	0.586155	0.671948
YBR176W	ECM31	0.559364	0.153571	0.556196	0.414012	0.203125	0.188414	0.0968176	0.320103	0.307249	0.247451	0.266514	0.221635	-0.0862748	-0.254151	-0.0128472	0.102671	-0.0103246	-0.22886	-0.0475451	-0.292007	-0.0356588	-0.1631	-0.127006	0.103984	-0.203768	-0.138864	-0.0809415	-0.450299	-0.48166	-0.430684	-0.268117	0.0758056	-0.2785	-0.00598107	-0.207318	-0.14255	-0.06027	-0.0394923	-0.0450365	-0.467526	-0.297583	-0.45559	-0.453732	-0.341316	-0.467526	-0.208327	-0.184869	-0.420471
YBR177C	EHT1	0.214334	0.414852	0.393827	-0.00562674	0.144032	0.0429046	-0.104733	0.348058	0.273517	0.0178623	0.0461537	0.281216	-0.31964	-0.347414	-0.00638034	0.0340721	-0.142675	0.0387957	-0.123535	-0.282507	-0.113469	-0.276741	-0.163669	0.0316377	-0.233368	-0.195316	0.100707	-0.23727	-0.323774	-0.121591	-0.191459	0.374339	-0.0373202	-0.0812242	-0.0493311	0.157465	-0.0312397	-0.141425	0.106572	-0.0688297	-0.190476	-0.321015	-0.322311	-0.332047	-0.0579511	-0.239953	-0.293982	-0.0412812
YBR179C	FZO1	-0.466454	-0.70977	-0.426017	-0.471278	-0.559219	-0.272305	-0.870079	-0.171667	0.0815144	-0.19578	-0.322855	-0.27819	-0.224098	-0.189698	-0.484605	-0.50107	0.262431	-0.223731	-0.528643	-0.491069	-0.0555431	-0.14382	0.0960969	0.483753	1.18071	0.0774003	0.388722	-0.00762085	0.473281	0.21946	-0.205311	-0.251941	0.0136751	0.366373	-0.700641	-0.36362	0.771188	-0.0230125	-0.191912	0.307703	0.429042	-0.0502171	-0.544277	0.19221	-0.0558138	0.300107	0.494759	0.298339
YBR180W	DTR1	-0.415294	-0.381226	-0.355446	-0.454294	-0.361268	-0.428098	-0.462604	-0.240786	-0.401113	-0.471162	-0.341078	-0.366999	0.295212	0.293536	0.308605	0.241994	0.265979	0.0246558	0.393315	0.322198	0.299227	0.25604	0.176249	0.296581	0.288172	0.233117	0.28813	0.272226	0.177156	0.112164	0.332532	0.514508	0.36929	0.426215	0.200327	0.493893	0.36121	0.527508	0.329022	0.2947	0.318481	0.285324	0.381554	0.406752	0.128223	0.218941	0.323199	0.28743
YBR181C	RPS6B	-0.230139	0.101389	-0.510112	-0.340452	-0.791093	-0.788457	-1.11716	-0.370868	-1.09922	-0.657568	-0.563365	-0.400101	0.0307906	-0.174194	0.0593691	-0.15332	0.181458	0.755819	-0.467034	-0.262483	-0.100032	0.358146	-0.0179438	0.4295	0.202334	-0.0202371	0.196055	0.0998527	0.197649	0.101423	0.322437	-1.53768	0.443478	0.135668	-0.658345	-1.05346	-0.136284	-0.527358	0.0969594	0.364861	0.292886	0.322437	0.261379	0.336371	-0.0690441	0.354916	0.376064	0.0851955
YBR182C	SMP1	-0.225296	-0.230076	0.212487	-0.231836	-0.159534	-0.382742	-0.201237	-0.0799627	-0.260169	-0.390165	-0.38512	-0.265243	-0.1101	0.0177903	0.0825328	0.244246	0.155778	-0.0980659	-0.328999	-0.0558306	0.299841	0.014972	0.157578	-0.0162109	0.117221	0.0270674	0.366352	0.0413654	-0.010832	0.269524	-0.00451301	0.175407	0.303684	0.118117	-0.198586	-0.0196572	-0.00365035	0.44532	0.211689	0.0296986	-0.0153366	-0.156977	0.0343114	0.00851065	-0.0542095	0.180356	0.22302	-0.0630159
YBR183W	YPC1	0.25505	0.371977	0.193661	0.210975	-0.047766	0.170915	-0.0294469	0.245993	0.0773692	0.0942795	0.164512	0.176377	-0.214692	0.0877059	0.0586643	0.0514982	0.172763	-0.0109486	-0.26497	-0.163417	-0.0666316	-0.217595	-0.193672	0.100017	0.0192477	-0.297184	0.138366	-0.105606	-0.166273	-0.0889245	-0.256912	-0.0656645	0.00372861	0.0596414	-0.141659	0.239218	0.0222297	0.391625	-0.0392423	-0.149137	-0.182686	-0.359759	-0.319316	-0.239269	-0.245448	-0.279629	-0.165216	-0.222996
YBR185C	MBA1	-0.616592	-0.652527	-0.558051	-0.590963	-0.401176	-0.539775	-0.675177	-0.420186	-0.19099	-0.406422	-0.40762	-0.474888	0.391399	0.154203	0.210885	0.288767	0.439886	0.273942	0.206418	-0.02147	0.39788	0.25112	0.250367	0.454685	0.466375	0.329777	0.462417	0.0293014	0.454114	0.282763	0.126205	0.567878	0.384484	0.383607	0.105286	0.697978	0.328144	0.445285	0.533421	0.306498	0.426028	0.557285	0.337441	0.309842	0.789384	0.370508	0.649025	0.316938
YBR186W	PCH2	-0.44658	-0.557351	-0.398084	-0.451674	-0.497589	-0.472123	-0.526515	-0.305675	-0.546377	-0.373597	-0.416976	-0.358261	0.711501	0.819605	0.626913	0.818412	0.66281	0.391645	0.866203	0.170131	0.387621	0.558184	0.45224	0.52909	0.724769	0.655965	0.183281	0.24199	0.528314	0.159009	0.412671	0.440009	0.342348	0.709794	0.513294	0.309638	0.597745	0.277603	0.461376	0.219884	0.0398638	0.433954	0.128443	0.423656	0.182578	0.137887	0.335876	0.345471
YBR189W	RPS9B	-0.535464	-0.769264	-0.127057	-0.901041	-0.781179	-0.868459	-1.19026	-0.624025	-0.969512	-1.21489	-0.82959	-0.795588	0.795871	0.922548	0.631047	0.76105	0.825773	0.396293	1.00031	0.873437	0.808363	0.905533	0.538135	0.539601	0.883774	0.814543	0.855747	1.12429	0.591021	0.971066	1.05068	0.541622	0.964786	0.539601	0.285431	0.768867	0.589417	0.491572	0.120391	0.779821	0.441134	0.774266	1.16334	0.689866	0.73619	0.745974	0.768867	0.699532
YBR189W	RPS9B	-0.823772	-0.572175	-0.707811	-0.733832	-0.534493	-0.793922	-0.765075	-0.555249	-0.0698717	-0.249051	-0.364867	-0.623931	0.413827	-0.00392044	-0.536389	0.277731	0.34156	-0.214419	-0.188382	0.381738	0.507849	0.477617	0.311281	0.790617	0.00372231	0.294632	0.294632	0.166954	-0.0618725	-0.00721907	1.01395	-1.3649	0.435702	0.23224	-0.536389	1.81676	-0.856936	1.44822	-0.832163	0.368127	-0.659772	0.239229	2.84691	0.120174	-1.04554	0.201154	0.264825	0.277731
YBR191W	RPL21A	-0.925598	-0.82407	-0.730449	-0.803219	-1.17255	-1.17408	-1.45621	-1.24529	-1.3119	-0.835677	-0.714127	-0.932947	1.06269	0.766241	0.729569	0.157287	0.918186	-0.0385341	0.790175	0.399613	1.10228	0.620584	0.921115	0.382033	1.08466	1.00461	0.085953	0.752337	1.01763	0.661565	0.570364	0.835707	0.732561	0.854109	-0.811632	-0.537636	0.184894	-0.0802788	-0.355294	0.844217	0.759429	0.901715	0.575878	1.09531	0.369495	1.14089	0.903166	1.05561
YBR192W	RIM2	-0.787876	-0.613864	-0.871489	-0.837987	-0.858745	-0.533396	-0.870061	-0.615693	-0.365663	-0.597145	-0.701877	-0.617305	0.254336	0.18221	0.33058	0.120005	0.398629	-0.0994324	0.434755	-0.113664	0.200698	0.387788	0.444313	0.559062	0.833421	0.714619	0.232032	0.306984	0.568492	0.18699	0.150557	0.67258	0.314177	0.508446	-0.338393	-1.6066	0.899748	-0.176364	1.08286	0.58681	0.950151	0.726716	-0.0066734	0.91407	-0.257111	0.612422	0.58477	0.698083
YBR193C	MED8	0.577038	0.530515	0.212271	0.832031	0.475523	0.520089	-0.0257317	0.441819	0.618142	0.287604	0.417558	0.530515	-0.377035	-0.223146	-0.0207036	0.0575612	-0.0655662	-0.0707168	-0.39049	-0.693134	0.488302	0.147213	-0.471486	0.192261	-0.394258	-0.21924	0.050452	-0.265584	-0.534396	-0.149537	-0.377035	-0.0390293	-0.274835	0.27461	-0.526344	-0.610883	0.0147297	0.00375381	-0.34684	-0.432032	0.0827524	-0.287407	-0.979524	0.161131	-1.23324	-0.385575	-0.32873	-0.133292
YBR195C	MSI1	-0.503703	-1.05508	-0.449657	-0.450078	-0.271355	0.178788	-0.924721	-0.0968115	0.443203	0.114247	-0.175624	-0.130575	0.50018	0.216656	0.397256	0.238628	0.447347	-0.148841	0.317773	0.146805	0.417987	0.28655	0.232281	0.375256	0.15584	0.280816	0.0782484	0.0340394	0.2226	0.184919	-0.0633364	0.409433	0.0953574	0.701446	0.10399	-0.113116	0.299065	0.280663	0.3151	0.259254	0.506293	0.146619	-0.466692	0.619685	-0.128863	0.0925759	0.387543	0.209408
YBR198C	TAF5	0.00926558	-0.0423084	-0.116646	-0.038611	-0.290697	-0.00132126	0.283816	0.0876919	0.00926558	0.0946409	-0.155512	-0.317442	-0.199477	0.0855616	0.465775	0.487352	0.0603794	-0.315965	-0.118776	1.58579	-0.110941	-0.173126	-0.187894	-0.0063729	0.0439534	-0.225605	-0.131113	0.0374191	0.00713529	-0.191783	-0.184214	1.71629	0.172174	0.0105776	0.386268	2.07521	-0.206653	0.102794	-0.0159265	-0.107203	-0.0298784	-0.0731257	-0.166064	0.202546	-0.42147	0.141223	-0.0407413	0.287319
YBR199W	KTR4	0.307057	0.0424878	0.266489	-0.00560749	0.117317	0.128064	-0.0767049	0.0667719	0.0736167	0.0208795	0.0613323	0.124176	-0.00692661	0.0405836	0.206132	0.179601	-0.027212	-0.228477	0.0886728	0.114977	-0.0227646	-0.0592887	-0.0497114	-0.00255975	-0.0790685	-0.0674748	-0.0806836	-0.0372206	-0.180862	-0.252121	0.0257288	0.190885	-0.0672728	0.0502981	0.0392567	0.0504807	0.0635398	0.0142345	0.0606737	-0.131185	-0.0600582	-0.0161804	0.0643004	0.112654	-0.284681	-0.0572867	-0.0562517	-0.0616125
YBR201W	DER1	-0.168826	0.60898	0.047437	-0.106134	-0.522024	-0.470791	-0.59279	-0.605015	-0.0431348	-0.409029	-0.392563	-0.14513	-0.163156	0.082022	0.185266	0.199548	0.151016	-0.394187	0.0456923	0.147043	0.25714	0.0763709	-0.266795	0.154711	-0.0381471	0.0272533	0.193204	0.0915911	-0.134158	0.115186	0.0641424	0.391971	0.328386	0.105232	0.014736	0.745597	0.490678	-0.141733	0.0855678	0.277715	0.56437	0.123552	-0.316423	0.359169	-0.603783	0.170302	0.0745949	-0.0701004
YBR203W	COS111	1.80255	1.17924	1.20904	1.74838	1.02768	1.21044	0.81814	0.944658	1.09288	1.36418	1.21034	1.03928	-0.483152	-0.314441	-0.174034	-0.239926	-0.265612	-0.305437	-0.244697	-0.179412	-0.447734	-0.376033	-0.513277	-0.148777	-0.228124	-0.319136	-0.217325	-0.562539	-0.466824	-0.435725	-0.371598	-0.0506652	-0.430877	-0.245253	-0.190261	-0.226147	-0.285246	-0.256846	-0.044492	-0.282798	-0.353124	-0.368663	-0.121005	-0.349329	-0.470858	-0.330555	-0.31854	-0.381081
YBR205W	KTR3	1.47908	1.39121	1.34666	1.13684	1.54783	1.05232	0.389928	0.724069	0.591009	0.830371	0.587104	0.721724	-0.221632	-0.238154	-0.310527	-0.280946	-0.245311	-0.365017	-0.340011	-0.113025	-0.433881	-0.00409281	-0.05652	-0.201815	-0.171148	-0.201815	-0.335506	-0.494049	-0.585169	-0.656357	-0.663702	-0.436024	-0.34548	-0.264893	-0.471034	-0.680005	-0.24766	-0.282775	-0.361378	-0.646496	-0.223919	-0.347768	-0.541563	-0.189324	-0.770596	-0.340011	-0.307171	-0.185581
YBR207W	FTH1	0.596172	0.0315791	0.337719	0.0484535	0.40864	0.205114	-0.192511	0.111947	0.203334	0.119494	0.425532	0.166793	-0.107309	-0.193227	0.0572151	-0.00556133	-0.0471367	-0.314041	-0.101951	0.0238538	-0.0823112	-0.101929	-0.192912	0.0614322	-0.175141	-0.072901	-0.0821931	-0.153915	-0.116933	-0.235538	-0.112846	0.00394702	-0.0921766	-0.034728	-0.222997	-0.2155	0.1677	-0.0365735	0.0351714	-0.000343872	0.225175	0.169688	-0.239515	0.0233261	-0.430324	0.0829194	0.00864041	0.0904648
YBR208C	DUR1,2	0.0633351	-0.333553	0.0980489	-0.111205	-0.172408	-0.344652	-0.627195	-0.329781	-0.12183	-0.48462	-0.401034	-0.0852494	0.040264	0.278172	0.41361	0.298728	0.0991359	0.139853	0.34399	0.0698845	0.284035	0.0424415	-0.0825894	0.168481	-0.176517	0.000656358	0.101462	-0.128334	-0.200804	-0.036392	-0.267774	-0.678526	-0.132921	0.0301503	-0.12308	-0.22698	-0.0535785	0.174925	-0.0658877	0.240273	-0.0451536	-0.123904	-0.404308	-0.00666719	-0.0876393	-0.0520034	0.0126978	-0.0236957
YBR210W	ERV15	0.721005	0.447972	0.429418	0.874115	0.303071	0.355031	0.472937	0.406244	0.253312	0.255389	0.890509	0.442026	-0.294766	-0.245852	-0.199675	0.0544006	-0.276643	-0.121857	-0.237082	-0.310217	-0.200046	-0.283919	-0.352937	-0.122209	-0.275348	-0.329229	-0.105997	-0.507802	-0.379273	-0.400627	-0.5043	-0.303813	-0.416117	-0.154242	-0.403629	-0.430922	-0.220462	-0.402816	-0.0605791	-0.340152	-0.496817	-0.438543	-0.358014	-0.375367	-0.690743	-0.0866788	-0.325301	-0.453365
YBR211C	AME1	0.606178	0.216502	0.835904	0.396562	0.828513	0.0952348	0.122749	0.366554	0.195506	0.114311	0.302936	-0.115638	-0.358688	-0.594551	-0.840508	-0.783126	-0.0593486	-0.249912	-0.292843	-1.00047	-0.571712	-0.383638	-0.141116	-0.246663	-0.480021	-0.309815	-0.0291107	-0.440277	-0.172988	-0.167205	-0.569801	-0.574885	-0.146638	-0.365371	-0.0402967	-0.881385	0.65426	-0.669557	0.227905	-0.00380031	-0.166764	-0.0658702	-0.927468	-0.226693	-0.545438	0.0340843	-0.196832	-0.115354
YBR212W	NGR1	0.299037	-0.177487	0.0856542	0.00832928	0.29613	0.0457718	-0.170703	0.214804	-0.161505	0.133369	0.0991827	0.269393	0.00711431	-0.047569	-0.0716753	-0.153886	0.191608	-0.328139	-0.213463	-0.148633	0.148067	0.0264872	-0.0466021	0.117225	-0.0347845	0.284676	-0.162364	0.0955155	0.00956013	-0.138392	-0.161542	-0.214397	-0.00125455	0.0806207	-0.316032	-0.399554	0.0866122	0.00750472	-0.250177	0.117921	0.25416	-0.0659925	-0.121761	0.0522197	-0.192739	-0.062149	0.110621	0.135088
YBR215W	HPC2	-0.75479	-0.87829	-0.573781	-1.53633	-1.03867	-0.983229	-1.48581	-0.908285	-1.1108	-1.11281	-0.915849	-0.79489	0.945486	1.14318	1.19542	1.2536	1.11119	0.520727	1.16217	1.28439	1.31995	1.24485	1.03699	1.21449	1.12806	1.19086	0.790311	0.873842	0.631327	0.452243	0.823198	0.619017	0.852899	0.947392	0.92266	1.11119	1.02701	1.10652	1.03449	0.139879	0.518622	0.347378	0.388804	0.819362	0.0906835	0.269715	0.698575	0.461773
YBR217W	ATG12	-0.766721	-1.01454	-0.713641	-1.2378	-0.536513	-0.569293	-1.02889	-0.614201	-0.75017	-0.830393	-0.670703	-0.366531	0.666164	0.865427	1.01296	0.902033	1.05181	0.541819	1.10277	1.02421	1.18212	0.994597	0.613638	1.06399	0.725705	0.901016	0.836617	0.693074	0.493187	0.48089	0.698136	0.579358	0.755662	0.692043	1.17523	1.15359	1.04896	1.17939	0.93048	0.262948	0.443762	0.152807	0.274124	0.580511	0.137972	0.0952963	0.510858	0.379611
YBR227C	MCX1	0.25998	0.112378	0.310635	0.218684	0.215893	-0.0229305	0.229802	-0.0424756	-0.1116	-0.258414	-0.138859	-0.0538274	-0.0187442	0.042565	-0.107705	0.00432088	0.233388	-0.169344	0.0682953	-0.317062	-0.032656	0.028205	-0.0175501	0.110318	-0.0857816	0.0199144	-0.0104013	-0.119647	-0.148715	0.147025	-0.169666	0.112737	0.00954836	0.00534773	0.0266168	0.0779227	-0.00224324	0.102315	0.00776868	0.329161	-0.0311906	-0.0474464	-0.231775	-0.101574	0.124374	-0.186766	0.0562397	0.0469946
YBR228W	SLX1	0.362272	0.0305622	0.248293	0.0792184	0.0611141	-0.0913496	0.0458383	-0.0973389	-0.0749746	-0.0270352	-0.107495	-0.167559	-0.111916	-0.125117	-0.136168	-0.347753	-0.177184	-0.464536	-0.0873742	-0.177686	-0.256347	-0.170837	-0.274781	0.0135179	-0.307522	-0.153705	-0.0347647	-0.291214	-0.210721	-0.124683	-0.190621	-0.00742193	-0.340984	-0.195803	-0.398902	-0.344706	0.13335	-0.278781	-0.0525077	-0.212029	-0.155652	0.0808722	-0.135546	-0.0736989	-0.293844	0.0266169	0.0818717	0.067123
YBR229C	ROT2	0.331252	0.177752	0.113144	0.0540604	0.38309	0.404209	0.216829	0.166511	0.0948725	0.364018	0.258541	0.221065	-0.011632	-0.0577457	-0.0491395	0.0773159	0.0114813	0.0569117	0.284674	0.240225	-0.0578788	-0.0760679	-0.0509417	0.064966	0.140615	-0.037333	-0.208	-0.14055	-0.0888609	-0.233794	-0.140733	0.82365	-0.155507	0.195976	0.461222	-0.105047	0.066401	0.148533	0.107919	0.0864711	-0.0816822	-0.102167	-0.00549734	0.0250358	-0.185014	0.000192834	-0.0951739	-0.0485778
YBR230C	OM14	-0.356139	-0.426272	-0.557267	-0.719489	-0.388718	-0.227202	-0.555581	-0.123414	0.0470456	-0.0832293	-0.216507	-0.169516	-0.210644	0.126841	0.0190692	0.0891259	0.13606	-0.135224	-0.0306364	0.0827608	0.038154	0.0702404	0.141851	0.25783	-0.0127981	0.108458	0.210291	0.136965	0.0175539	0.0281549	-0.0596127	0.24518	0.0246134	0.150862	0.1611	0.0874695	0.149572	0.327071	0.245867	0.124573	0.0731817	0.25945	0.109882	0.394532	-0.140559	0.249839	0.10013	0.06856
YBR233W	PBP2	0.455377	0.312358	0.431102	0.241376	0.315777	0.158435	0.153589	0.258769	0.1936	0.12435	0.189916	0.220759	-0.193566	-0.151567	-0.264424	-0.130991	-0.13852	0.0615232	-0.203442	-0.192797	-0.142218	-0.251	-0.307527	0.0693056	-0.0847342	-0.224453	0.0274199	-0.2318	-0.110985	-0.146944	-0.19639	0.0509087	-0.107308	-0.107828	-0.280947	-0.0132069	0.0060302	0.112208	0.0729212	-0.113727	-0.0892744	-0.0144166	-0.00962478	0.103857	-0.151759	-0.104592	-0.217172	-0.0904387
YBR233W-A	DAD3	-0.441744	-0.37382	-0.408625	-0.483813	-0.180113	-0.344889	-0.322379	-0.372067	-0.037322	-0.163252	-0.311247	-0.308185	0.402631	0.301788	0.0792265	0.169492	0.340584	0.104756	0.480717	0.357422	0.354201	0.168549	0.445619	0.370088	0.142837	0.344691	0.151564	-0.139451	0.565645	0.139413	0.0188039	0.844215	-0.0242217	0.243861	-0.342989	0.35582	0.544452	-0.150452	0.546701	0.245279	0.337139	0.375033	-0.176043	0.532919	1.29423	0.320541	0.175204	0.277165
YBR234C	ARC40	0.917668	0.901372	0.857478	1.07475	0.830898	0.940492	1.53048	0.788918	0.562576	0.772118	0.981066	1.00142	-0.248859	-0.139105	0.000380699	0.0800022	-0.265676	0.472133	-0.229655	0.0718501	0.186631	-0.0338351	-0.268743	-0.0281369	-0.230862	-0.160101	-0.00235517	-0.229107	-0.185368	-0.238495	0.0220794	0.245759	-0.182853	-0.147986	0.676571	1.57713	0.0415495	0.0407468	0.306062	-0.274686	-0.222759	-0.287759	0.393316	-0.170424	-0.436319	-0.341335	-0.260972	-0.366029
YBR236C	ABD1	0.545339	0.0850199	0.458676	-0.0837187	0.591218	0.301741	-0.0606536	0.382646	0.197852	-0.189991	0.14712	0.371462	-0.224893	-0.0795346	-0.00484246	0.0989924	0.215015	-0.0944965	-0.296545	-0.445168	-0.289507	-0.260235	0.0336679	0.212528	-0.0549895	-0.0770158	0.0735551	0.154859	-0.149718	-0.137191	-0.337766	-0.474299	-0.113922	-0.150764	-0.874142	1.55773	-0.176891	0.0353714	0.494515	0.0652415	-0.270275	0.00863054	-0.36612	0.0281381	-0.455554	-0.100261	0.240458	-0.132354
YBR237W	PRP5	-0.232215	-0.207073	-0.439962	-0.461654	-0.230697	-0.165512	-0.562313	0.0286949	0.0585191	-0.181947	-0.35713	-0.0346825	-0.0361968	-0.0251336	-0.0776855	0.223992	0.259887	-0.181982	0.0451084	-0.0503626	-0.106226	0.215179	-0.00840243	0.447944	0.425908	0.171538	0.144641	0.118061	0.0904893	0.118139	-0.0589714	0.256032	0.0251982	0.291828	-0.6455	-0.771606	-0.25566	-0.352138	-0.00381273	0.213546	-0.177606	0.21202	-0.0446914	0.182239	-0.809473	-0.0907802	0.126	0.0903431
YBR243C	ALG7	0.318316	0.00656202	0.190649	0.0464576	0.359485	0.158281	0.250199	0.303533	0.0225495	0.307703	0.405211	0.170278	-0.0905421	-0.140702	-0.187906	0.148636	0.161625	-0.356704	-0.141149	-0.0521646	-0.15225	-0.253243	0.157046	0.049975	0.111746	0.0966884	-0.190819	0.0270273	-0.148168	-0.173521	-0.00504699	0.05577	0.11068	-0.00791088	0.907361	0.0601096	-0.347808	-0.312222	-0.0910862	-0.0284721	-0.123112	0.0153547	0.343458	-0.0163628	-0.441836	-0.0373448	0.0160779	-0.00436934
YBR244W	GPX2	-0.135042	-0.505534	-0.296616	-0.389093	-0.513399	-0.327051	-0.758354	-0.665903	-0.781415	-0.542956	-0.687002	-0.466023	0.0978607	-0.0844518	-0.0107596	-0.184656	0.0188356	0.415236	0.450421	0.236892	-0.489712	0.0197785	-0.254449	-0.182485	-0.302265	-0.0429248	-0.172275	-0.176504	0.068784	-0.0100652	-0.467939	-0.902814	-0.154388	-0.0645883	-0.426263	-0.714219	0.034937	-0.25531	0.196329	0.000194607	0.125261	-0.0762196	-0.776528	-0.00127041	-0.23709	0.127479	-0.105585	-0.124522
YBR245C	ISW1	0.518023	0.988745	0.439479	0.106088	0.229046	0.211754	0.775252	0.371443	-0.0788054	0.0309985	0.0775173	0.069956	-0.10762	0.236687	0.129935	0.144971	0.308147	-0.0460626	0.113856	0.449431	-0.0863236	0.140902	0.135372	0.00620944	-0.132171	0.0343285	0.0183701	0.870219	-0.147222	-0.269398	0.782339	1.19676	-0.0387211	0.0169901	0.790981	1.13349	0.208669	0.464338	0.332846	-0.110074	-0.0551255	-0.037955	2.03519	-0.233276	-0.074207	0.0506338	0.159847	-0.112495
YBR247C	ENP1	0.400472	0.190436	0.465658	0.196	0.193275	-0.278727	-0.296355	0.0201285	-0.112628	0.0383346	-0.00613237	-0.210341	-0.407588	-0.655536	-0.86973	-0.303254	-0.108035	-0.749714	-0.63221	-0.0286685	-0.320646	-0.217187	-0.385513	-0.0480609	-0.43657	-0.262715	-0.269403	-0.351385	-0.418852	-0.241201	-0.243312	-0.934743	0.112888	-0.0776829	-0.758574	-0.275613	-1.01361	-0.412272	0.0245755	-0.00699641	-0.796765	-0.145853	0.184608	-0.325958	-0.961352	-0.00972528	-0.200834	-0.391693
YBR248C	HIS7	0.345047	0.229705	0.384015	0.302451	0.175732	0.144848	0.179888	0.187599	-0.00443644	0.20525	0.0558758	0.245447	-0.150497	-0.109215	-0.104494	-0.0003538	-0.1457	0.108186	-0.11074	-0.109442	-0.0774511	-0.138456	-0.0547767	-0.0805227	0.0113955	-0.0715713	-0.0348941	-0.175146	-0.247621	-0.259279	-0.25139	0.0671299	-0.0810498	-0.0960265	-0.141543	-0.234328	-0.278305	-0.0727786	0.0732681	-0.0520836	-0.163248	-0.0494475	0.114215	-0.042095	0.0434867	-0.0948131	-0.106746	-0.187806
YBR249C	ARO4	0.176974	0.204549	0.309002	0.0698241	-0.075274	0.059167	-0.256654	-0.0553705	-0.307049	0.101673	-0.246127	-0.0280815	0.0625635	0.0968881	0.0171533	0.141691	0.119297	0.575682	0.247843	-0.0851388	-0.10089	0.103427	0.00106589	0.250071	0.266495	-0.0962956	0.153158	-0.337945	-0.207504	-0.121581	-0.308734	-0.181056	-0.0254725	-0.231788	-0.17479	-0.0849546	-0.0762782	0.0604556	0.415222	0.0489372	-0.102743	-0.0818549	-0.536691	-0.151595	-0.185314	0.196767	0.0839113	0.194078
YBR252W	DUT1	0.632289	0.551069	0.747707	0.406957	0.304151	0.329546	0.334282	0.338437	-0.0561499	0.384208	0.184866	0.421518	-0.45549	-0.335921	-0.378227	-0.255444	-0.298769	-0.358144	-0.161328	0.0466545	-0.0908363	-0.0853546	-0.328947	-0.0419624	-0.215985	-0.10243	-0.0415631	-0.133794	-0.183148	-0.305412	-0.122132	-0.184659	-0.189724	-0.169409	-0.2141	3.90398	-0.246603	-0.221981	0.119042	-0.0179942	-0.187329	-0.142879	0.270198	-0.162231	-0.91868	-0.0591969	-0.130636	0.0737381
YBR253W	SRB6	0.491542	-0.147361	0.0445849	0.439508	1.26965	1.05901	0.632941	0.727609	1.2288	1.0012	0.776843	1.05847	-0.233524	0.109974	-0.0219512	-0.287908	0.0240411	-0.122928	-0.0868946	-0.360314	0.193114	-0.247399	0.0616378	0.29442	-0.208958	-0.00929431	0.0955808	-0.274071	0.081595	-0.0449149	-0.267855	-0.367902	-0.0289364	-0.0506503	-0.428642	0.93062	-0.133383	-0.376723	-0.138509	0.239172	-0.0933579	0.166944	-0.319385	-0.178515	-0.512992	-0.120997	-0.214408	-0.101081
YBR254C	TRS20	0.212597	0.107325	0.222786	0.133113	0.101953	-0.0232653	-0.259771	0.00175316	0.114074	0.0769737	-0.0544412	-0.0549342	-0.251997	-0.312934	-0.400606	-0.13972	-0.183825	-0.827472	-0.37238	-0.204772	-0.111778	-0.373037	-0.0233405	0.0182572	-0.255599	-0.284606	0.159985	0.28271	0.092327	0.108588	0.491233	0.265677	0.088984	0.0213929	-1.12371	0.972346	-0.405646	0.649663	1.0439	-0.01925	-0.171029	0.285189	1.86178	-0.125298	-0.840551	-0.0901916	-0.0688476	-0.0580987
YBR256C	RIB5	0.29326	0.12997	0.277626	0.17223	0.153077	0.0584249	0.054893	0.279934	-0.140598	0.348743	0.0828555	0.104075	0.0907541	0.134866	0.0274236	0.0922815	0.0706042	-0.452313	-0.0253886	-0.0896035	-0.119403	-0.00382151	0.0274236	0.116494	0.261271	0.043481	-0.197837	0.12783	-0.190907	-0.374335	-0.0758184	0.134617	-0.0847574	-0.0663004	-0.166307	2.69656	-0.29283	0.448482	0.424468	-0.196638	-0.161468	-0.11584	-0.0750624	-0.120443	-0.738079	-0.236871	0.0248681	-0.0274483
YBR257W	POP4	0.261503	-0.19849	0.402936	-0.0134264	0.0377785	0.0445781	0.0547707	0.541879	0.176073	-0.0640614	0.147758	0.22203	-0.0767916	-0.076422	0.0319314	0.00271815	-0.100908	-0.649555	0.519936	-0.217494	0.144807	-0.047538	-0.0061244	-0.0614123	0.315376	0.0802366	-0.0294609	0.0268563	0.359765	-0.0856033	-0.0822078	-0.223916	0.0521813	-0.241102	-0.131907	1.40833	-0.402739	-0.279306	-0.630459	-0.0640306	0.00383955	0.114074	0.885454	-0.173657	-0.710124	-0.231035	-0.0840694	-0.191831
YBR258C	SHG1	-0.393801	-0.597236	-0.314623	-1.05548	-0.439799	-0.398327	-0.726577	-0.20106	-0.742921	-0.638421	-0.551774	-0.0806863	0.595786	-0.0817008	0.459603	0.485738	0.44508	0.0363599	0.346415	0.421437	0.258789	0.329844	0.422856	0.261703	0.175261	0.192459	0.408587	0.325929	-0.013231	0.352387	0.113165	1.04055	0.0463111	0.494773	0.501963	0.655093	0.186846	0.668717	0.362588	0.427662	0.309866	0.216026	-0.136621	0.0632791	0.128747	0.0765413	0.363917	-0.067439
YBR260C	RGD1	-0.196898	-0.342088	-0.155003	-0.215919	1.01196	0.0207556	-0.0181764	0.47216	-0.312324	0.534113	0.498252	1.04287	0.257484	0.187769	0.436703	0.41537	0.429671	0.296942	0.560172	0.345103	0.31684	0.390855	0.442014	0.691792	0.490586	0.453314	0.205271	0.0902585	0.475858	0.224135	0.180133	-0.0233888	0.309049	0.152968	0.161722	0.33981	0.357295	0.225705	-0.00078397	0.299419	0.339985	0.493223	0.201691	0.448109	-0.205832	0.424108	0.295314	0.466468
YBR263W	SHM1	0.0299557	-0.130975	-0.0408275	-0.14701	0.0121908	0.148134	0.0700672	0.290382	-0.166866	0.193448	-0.0454192	0.155223	0.12084	-0.0744665	0.0230812	0.0923946	0.0348665	0.0848143	0.0273672	-0.030348	-0.0449904	-0.0347544	0.0875978	0.159344	0.342556	0.117771	-0.147854	0.298141	0.218617	-0.0381708	0.0327512	0.207114	-0.109342	0.0567209	0.276667	0.0332078	0.0386229	-0.050032	0.1276	0.0327993	0.0212242	0.361808	0.205127	0.0801395	0.135361	0.232544	-0.0853568	0.286734
YBR264C	YPT10	0.250853	0.0411806	0.0942391	-0.0177413	-0.00136243	0.054544	0.0607969	0.0686011	-0.0995853	-0.0416401	0.018134	0.0918627	-0.0447391	-0.197826	-0.0576942	0.0249838	0.0021974	0.0491874	-0.125574	-0.228927	-0.201004	-0.135349	-0.15805	0.182517	0.0701825	-0.0953384	0.156963	0.0708101	-0.0313382	0.0587601	-0.159624	0.310855	-0.110083	-0.0176743	0.569577	-0.0247465	0.200033	0.0531633	0.201921	-0.0556042	0.0553216	-0.0582972	-0.0620767	-0.0965666	0.103173	0.0160196	-0.0263805	-0.0507509
YBR265W	TSC10	0.300743	-0.087589	0.428206	0.0529044	0.404222	0.216852	0.174685	0.220871	0.261904	0.231189	0.286258	0.275923	-0.352118	-0.222557	-0.500055	-0.366803	-0.0301397	-0.56833	-0.481307	-0.35171	-0.382122	-0.28418	-0.196296	-0.108129	-0.183274	-0.0148331	0.00907475	-0.113795	-0.163467	-0.0378758	-0.194759	-0.187321	-0.0222152	0.111237	-0.707995	4.2228	0.755506	0.959563	0.349505	-0.175417	-0.0019627	-0.0175534	-0.00542277	-0.0481452	-0.761566	0.159113	-0.0696357	0.0297329
YBR267W	REI1	-0.458557	-0.97534	0.230279	-0.942101	-0.114205	-0.736028	-0.897059	-0.546651	-0.492101	-1.18735	-0.757073	-0.745213	0.517529	0.589892	0.6371	0.631907	0.937457	0.614745	0.580329	0.536845	0.888911	0.78314	0.494279	0.629386	0.377185	0.709765	1.05607	0.727834	0.623703	0.923446	0.99579	0.860053	1.01201	0.906025	0.843447	0.921983	0.734319	1.22223	0.975581	0.409751	0.483323	0.460342	0.179815	0.329731	0.449747	0.279988	0.649847	0.279988
YBR268W	MRPL37	0.632762	-0.144175	0.783394	1.04336	0.291153	0.269232	-0.642489	0.635993	-0.179834	0.87728	1.22977	0.476595	-0.28053	-0.367552	-0.85552	-0.550906	0.33223	-0.809009	-1.02221	-0.0870418	-0.201181	-0.175926	-0.199111	0.0994814	1.07385	0.00116612	-0.348764	-1.1359	-0.688114	-0.547025	-0.794251	-0.923702	-0.436616	-0.30569	-1.04523	-1.32456	-0.472402	-0.719296	-0.779768	0.280769	-0.656781	-0.228676	-1.22549	-0.273371	-0.919735	-0.292455	-0.135025	-0.165478
YBR275C	RIF1	-0.0584583	0.0381539	-0.00517515	-0.158934	-0.0650476	-0.305166	-0.0194774	-0.380639	-0.461686	-0.321254	-0.233161	-0.225037	-0.0865908	-0.2224	0.0648904	0.0426588	0.0334107	-0.138793	0.0139628	-0.024544	-0.150725	-0.0530003	0.0519076	0.24083	-0.118819	-0.196599	-0.0044974	-0.127266	-0.00172774	0.10917	-0.0474697	0.508977	-0.114116	-0.0385428	-0.165932	0.398288	-0.132755	-0.0399915	-0.113609	0.135061	0.350379	-0.00525611	-0.166256	-0.105857	-0.0439884	0.0208407	0.0987549	0.449634
YBR276C	PPS1	0.330537	0.220567	0.303613	0.115025	0.123687	0.183564	0.0307386	0.0177979	0.0191588	0.0531657	0.00695998	0.0995417	-0.274123	-0.222913	-0.247293	-0.0946977	-0.310229	-0.277893	0.00498169	-0.04539	-0.0952039	-0.260159	-0.182384	-0.00862843	-0.217773	-0.323266	-0.152409	-0.287882	-0.294324	-0.356163	-0.486599	-0.107201	-0.333438	-0.285022	0.0816015	-0.165619	-0.245694	-0.0942894	0.000860147	-0.425573	-0.235449	-0.202414	-0.0395733	-0.12406	-0.0830335	-0.0465609	0.0759158	-0.14244
YBR278W	DPB3	-0.635163	0.43733	-0.587977	-0.377436	-0.947944	-1.24163	0.758845	-0.757128	-0.585822	-1.04948	-1.18226	-0.914792	-0.151444	-0.0591263	0.249184	-0.228417	0.12882	-0.0674861	-0.658168	0.681874	-0.500167	-0.148501	-0.114032	-0.0033901	-0.472085	-0.0542917	0.300413	1.0472	0.155506	0.379187	0.820497	-1.41096	0.186061	0.366465	0.757198	0.638907	-0.842619	-0.123978	0.0882888	0.257935	0.0426531	-0.428269	1.37749	-0.733021	0.476274	0.274227	0.267994	0.0499737
YBR279W	PAF1	-0.608123	-1.13496	-0.365496	-1.16265	-0.412007	-0.755036	-0.923474	-0.572784	-0.656407	-1.07957	-0.776097	-0.729187	0.638433	0.946663	0.900371	0.824532	1.03694	0.502129	0.89309	0.918533	1.23962	0.858516	0.612366	0.996294	0.623768	0.854827	0.918533	0.815823	0.804048	0.919817	0.948589	1.0001	1.01519	1.02702	1.309	1.01176	1.01176	1.12526	1.15942	0.554043	0.591663	0.577667	0.452328	0.677781	0.264243	0.558693	0.963446	0.630543
YBR282W	MRPL27	-1.08555	-1.06469	-0.129347	-1.08305	-1.1615	-0.655515	-1.02005	-0.966164	0.154287	-0.120882	-0.711901	-1.17786	1.28705	0.141396	0.0457321	0.176429	0.988977	0.334221	0.0740851	0.66984	-0.0720523	0.305552	0.718984	0.892648	2.03872	0.450334	0.50529	-0.323963	1.23699	0.743486	0.643384	-0.865142	0.496531	0.430421	1.67107	-0.893822	0.156724	0.382265	1.41953	0.11808	-0.182292	0.590002	1.53632	0.290022	0.100849	0.96	1.2275	0.86468
YBR283C	SSH1	-0.717225	-0.0990504	-0.447156	-0.661678	-1.15019	-1.4629	-0.61312	-1.07962	-0.997147	-0.840199	-0.813731	-0.798626	1.3198	0.772686	0.89968	0.725547	0.317021	1.78208	0.737107	0.974851	0.799617	0.339805	0.840338	0.537878	0.748901	0.310276	0.625892	0.959752	0.9192	0.634078	1.15249	-1.26318	0.670904	0.437767	-0.261522	0.743079	0.034885	0.080644	0.147515	0.731023	0.0761355	0.947504	0.155569	0.852507	0.912898	0.491661	0.350396	0.254224
YBR286W	APE3	0.259277	0.582001	0.234951	0.194662	0.166971	0.187646	0.825158	0.169627	-0.0301332	0.249199	0.404712	0.403177	0.197172	0.0232732	0.54058	0.218837	-0.0476678	-0.00871439	0.0656773	0.455775	0.00150367	0.0349102	-0.0387712	0.247982	0.314914	-0.00561134	-0.0798184	0.411637	0.384668	0.0192816	0.321247	-0.284008	-0.0250728	0.124463	0.957618	0.434667	-0.0565667	0.384445	0.0601208	-0.0777535	-0.0996671	-0.166113	1.18702	0.0309729	0.212657	-0.254914	0.0271982	-0.0893083
YBR288C	APM3	0.715425	0.334263	0.444759	0.248199	0.344457	0.263489	0.344433	0.523361	0.286519	0.429464	0.610849	0.283799	-0.0784286	-0.110788	-0.271131	-0.0873932	-0.185528	0.189305	0.0025683	0.208575	-0.186724	-0.145333	-0.201828	0.336734	0.370529	0.0787031	-0.197392	-0.0787578	0.397714	0.50388	1.31026	0.920561	-0.0843195	-0.159338	-0.0262287	0.0211579	0.165521	-0.261434	-0.0395557	-0.207271	0.0507242	0.127702	0.852923	-0.0140008	0.270582	0.0290084	-0.172486	-0.00922459
YBR290W	BSD2	0.162595	0.28862	0.160515	0.13455	0.126038	0.186036	0.225849	-0.0430036	0.183553	0.079035	0.00915198	0.126935	-0.00234677	-0.0974453	0.201109	0.00129068	-0.00517548	0.731506	0.96619	1.51812	0.556229	-0.14256	-0.0420373	-0.119762	0.149647	0.0112439	-0.0115944	0.0949525	0.231511	-0.00935239	-0.1561	0.934683	-0.227377	-0.0155449	0.167537	-0.1291	-0.0187438	-0.203204	-0.0939644	-0.0533996	0.200783	-0.118908	-0.374985	0.105105	0.475508	0.0915021	0.0241881	0.346498
YBR291C	CTP1	-0.205866	1.04994	-0.125127	-0.0771716	-0.221109	-0.270859	1.50828	0.0167608	-0.0488053	-0.0277524	0.0542394	0.147052	0.672817	0.394731	0.852479	0.618379	0.210626	0.650419	0.410439	0.849135	0.172382	0.0637512	0.238185	0.401029	0.668864	0.21421	-0.0382575	1.5457	0.779266	0.345898	0.972944	-0.711248	-0.169268	0.218308	1.12519	0.683583	0.0921928	0.703833	0.198408	0.171174	-0.0703389	-0.0538509	2.22642	0.196763	1.18483	0.354591	0.167177	0.287846
YBR293W	VBA2	0.389019	0.385159	0.615659	0.652075	0.387598	0.342712	0.515273	0.226483	-0.104541	0.16713	0.352834	0.357615	-0.142635	0.0191142	0.148925	0.092536	-0.0407696	0.0363016	0.134261	-0.0928936	0.565634	-0.0480617	-0.116607	0.0289285	-0.145233	0.0363016	0.0580002	-0.0852418	0.0371623	0.0951541	-0.0439622	0.41634	-0.0541295	0.078756	0.0253214	0.194247	0.252929	0.104949	-0.0977909	-0.0904021	0.00813907	-0.149117	0.0562017	-0.0699333	-0.0191629	-0.145233	-0.219048	-0.153085
YBR294W	SUL1	-0.0671919	0.00374574	-0.0466582	-0.0957315	-0.13729	-0.0900635	-0.0844411	-0.122843	-0.161797	0.032277	-0.00747441	-0.117033	-0.0641947	-0.136918	0.0044409	0.0026405	0.209783	0.105787	0.0521494	0.0709327	-0.050937	0.0986964	0.0119228	0.320102	0.130194	0.0665308	0.0202555	0.0122352	-0.00841166	0.0212244	0.0592823	0.382938	0.00604225	0.0499708	0.253991	-0.0634301	-0.091103	-0.0297607	-0.0534711	0.10634	-0.0484998	0.114344	0.0648965	-0.0829993	-0.20881	-0.154413	-0.016188	0.0527407
YBR295W	PCA1	-0.168215	0.55023	-0.385296	-0.126647	-0.347432	-0.338838	0.820119	-0.246573	-0.418028	-0.104917	-0.239779	-0.096957	0.620982	0.504525	1.06486	0.815814	0.244867	0.271045	0.681644	0.674442	0.249994	0.315682	0.330226	0.513234	0.595771	0.544757	-0.0535734	0.732182	0.295051	-0.0935987	0.745007	-0.477929	0.345408	0.365891	1.24936	0.733125	-0.0226445	0.61219	0.586802	0.121258	0.0931629	0.288328	1.69296	0.0832634	0.284932	-0.0449905	0.165922	0.00360538
YBR296C	PHO89	-0.873775	-0.580622	-1.19703	-1.12016	-0.488034	-0.493568	0.695681	0.117286	-0.716333	0.0298725	-0.0791644	0.0653596	0.403579	0.577571	0.928438	0.950728	0.427669	-0.118879	0.521529	0.709116	0.215075	0.417635	0.490154	0.442223	0.0786342	0.417831	0.0147965	0.9828	0.457807	0.243771	0.774976	-0.692743	0.225922	0.233312	1.41451	1.10599	-0.147307	0.267779	0.280491	0.295381	0.200463	0.365331	1.33839	0.668149	-0.00228316	0.13249	0.412293	0.147994
YBR297W	MAL33	0.601103	1.35638	0.461717	0.723179	0.509885	0.624927	1.5708	0.516066	0.26263	0.651666	0.657656	0.590453	-0.201608	-0.13341	0.209935	0.0592498	-0.0939436	0.043539	-0.245305	0.138288	-0.347131	-0.266801	-0.180099	-0.00815271	-0.239949	-0.342224	-0.0985715	0.435421	-0.0687858	-0.247168	0.391836	-0.598425	-0.196539	-0.121057	1.28029	0.535249	-0.464324	-0.0166529	0.0150544	-0.207302	-0.275397	-0.17651	0.986752	-0.105649	0.0613612	-0.0968183	-0.213804	-0.127587
YBR298C	MAL31	1.07612	1.10514	0.227245	0.154605	0.712349	0.400249	1.12146	0.658207	-0.129386	0.882684	0.122721	0.652091	0.261114	0.247061	0.931229	0.682243	0.0611062	0.057256	0.141041	0.592049	-0.0468206	-0.0205083	-0.0778776	0.51617	0.411815	0.346507	-0.255041	0.753431	0.343689	-0.0872771	0.82469	-1.2865	-0.15895	0.0736258	0.969288	0.479229	-0.166969	0.498614	0.440505	0.0115431	-0.185212	0.125129	1.88368	-0.0139639	0.363051	0.11029	0.452179	0.101728
YBR299W	MAL32	-0.0179523	0.211529	-0.0442634	0.113545	-0.189237	-0.191672	-0.032465	-0.255369	-0.331358	-0.389351	-0.225032	-0.117805	-0.00961471	-0.045639	0.106633	-0.134226	0.0701116	-0.0871598	0.106633	-0.199742	0.0498241	-0.104084	-0.132962	0.0368696	0.0221177	-0.039062	0.251633	0.291918	0.177079	0.0899013	0.164762	0.182695	-0.0235374	0.0858645	0.816324	0.36734	0.279013	0.295461	0.166817	-0.0139738	0.0115924	-0.0150303	0.248096	0.391486	-0.306306	0.0720272	0.273172	-0.00235097
YBR301W	DAN3	0.211642	0.365528	0.0138867	0.174488	0.0721866	0.318506	0.177243	0.0476675	-0.130594	0.341213	0.264089	0.228666	-0.149053	-0.163684	-0.0101291	-0.055339	-0.173012	-0.131347	-0.0938825	-0.109828	-0.0430703	-0.174527	-0.131156	0.0761235	-0.0394079	-0.111541	-0.0689243	-0.145066	-0.190636	-0.218029	-0.12702	0.211387	-0.209893	-0.156243	-0.0529188	-0.145106	-0.125476	-0.176081	-0.21034	-0.0839358	-0.0480702	-0.0214763	0.0514629	0.136611	-0.232369	-0.122597	-0.00464958	-0.0578173
YCL001W	RER1	0.528296	0.245851	0.568235	0.614411	0.510332	0.436846	-0.0213534	0.46067	0.160958	0.417056	0.452311	0.334178	-0.172727	-0.270965	-0.150022	-0.136467	-0.27584	-0.068418	-0.27519	0.469572	-0.00870029	-0.319999	-0.433019	-0.38256	0.173292	-0.249098	-0.185706	-0.762907	0.222479	-0.220245	-0.468722	0.0685207	-0.0574306	-0.0453007	-0.905571	-0.549858	0.106101	-0.0391055	-0.232562	-0.261026	-0.281805	-0.0391055	-0.49953	-0.0648291	-0.152575	-0.183784	-0.118388	-0.0354745
YCL004W	PGS1	0.243308	0.168033	0.356733	0.383373	0.256557	0.0888298	-0.336718	-0.0290015	-0.228676	0.048939	0.171626	0.168033	-0.434983	-0.169155	-0.532466	-0.75919	0.178303	-0.143992	-0.232009	-1.05768	-0.248649	0.296927	-0.0679312	-0.36027	-0.394537	-0.00162112	-0.0759243	-0.465298	-0.311348	-0.246346	-0.770688	0.491547	-0.248649	-0.229485	-1.01562	1.00147	0.210343	-0.717914	-0.339852	-0.0787831	0.0835958	-0.346088	-1.18752	0.0468717	-0.912144	-0.0279579	-0.133978	0.00410648
YCL005W	LDB16	1.21445	1.43089	1.24746	1.89853	1.50807	1.17552	2.13486	0.721538	1.09775	0.831536	1.10377	0.876819	-0.34882	0.0226539	0.140649	0.149726	-0.288328	1.61499	-0.0524373	0.391926	-0.354919	-0.376767	-0.331117	-0.584284	-0.010805	-0.404163	-0.0349462	-0.21989	-0.513509	0.0619187	-0.183755	2.30796	0.154962	-0.143155	0.664241	-0.0447409	-0.217924	-0.146174	0.00700098	-0.383753	-0.0786636	-0.288328	0.383482	-0.331117	0.952235	-0.79146	-0.364023	-0.531424
YCL008C	STP22	0.151062	1.43137	0.386861	0.0451449	-0.105911	-0.21159	1.21198	0.0171126	0.210114	0.0689887	-0.0704165	-0.146317	0.225422	0.446626	0.392614	0.316797	0.0946744	0.777793	1.00903	0.890797	0.0551832	0.158671	0.0999659	-0.152806	0.216202	-0.216974	0.25872	1.61628	0.124731	0.699395	1.8898	-1.6946	0.076289	0.101059	0.325908	1.18962	-0.748077	0.827901	0.391696	0.0861322	-0.203236	0.00300512	1.99574	-0.269372	0.657441	-0.0118213	0.170028	-0.0863683
YCL009C	ILV6	0.109811	-0.437337	-0.130336	-0.247098	0.257523	0.548572	-0.234781	0.425552	0.0711581	0.242623	0.386008	0.188628	0.456282	0.215782	0.0581553	0.226267	-0.110301	-0.130313	-0.169519	-0.0144225	0.12824	0.237721	0.0890854	0.10334	0.111608	0.156279	-0.191615	0.0335778	-0.136369	-0.0925306	-0.132759	-0.750632	0.0134946	0.320555	-0.340094	-0.780479	-0.324052	0.161181	-0.0711736	0.0265376	-0.115415	-0.0815277	-0.330463	0.159888	-0.158632	0.0128919	0.035744	-0.0312036
YCL010C	SGF29	-0.282528	0.205687	-0.472448	-0.11794	0.316788	0.779684	0.361236	-0.201748	-0.4066	-0.00926816	-0.141875	0.00534567	-0.230512	-0.116789	0.35487	-0.352259	-0.0830664	0.28623	-0.0772703	0.13502	-0.246664	0.00808205	0.0159152	-0.205424	-0.118496	-0.194663	0.00340513	0.291842	0.197709	-0.146325	0.572689	3.14815	-0.0920462	0.116571	0.273254	0.0951939	0.116571	-0.410163	0.00340513	0.00448001	0.783782	-0.189648	0.304997	0.21085	-0.139938	0.553566	0.279078	0.558448
YCL011C	GBP2	0.673739	1.22627	0.703649	0.663232	0.0141416	0.476564	1.15802	0.335476	-0.266102	-0.0205178	0.38805	0.0815235	-0.209792	-0.091948	0.127439	0.195734	-0.429289	0.168674	-0.340243	0.37705	-0.186875	-0.47987	-0.208703	-0.41242	-0.351315	-0.444445	0.106852	0.158994	-0.31407	-0.0969961	-0.147105	0.412881	-0.269436	-0.310745	1.02292	-0.120807	0.629213	-0.241947	0.0107239	-0.270459	0.188384	-0.365037	0.0824163	-0.103319	0.276469	-0.178692	-0.229159	0.0120309
YCL014W	BUD3	0.747835	0.972609	0.623337	0.995577	0.662276	0.791188	0.759279	0.399773	0.504035	0.773194	1.03196	0.661698	-0.321224	-0.259499	-0.265281	-0.178939	-0.275838	-0.0569587	-0.459847	-0.242915	-0.0997735	-0.160567	-0.239229	-0.253578	-0.232731	-0.153262	-0.133978	-0.3451	-0.271727	-0.101195	-0.231236	0.228471	-0.262279	-0.226071	-0.265154	-0.341727	-0.10398	-0.223027	-0.017252	-0.224559	-0.141603	-0.223961	-0.289351	-0.019286	-0.0525109	-0.138183	-0.23624	-0.179852
YCL016C	DCC1	0.120514	0.0393324	0.818346	0.371177	0.365396	0.0229442	1.36791	-0.691463	-0.953948	-0.136167	-0.216299	-0.121524	0.525375	0.120284	-0.169001	0.408713	-0.233263	2.01545	-0.520469	0.168279	-0.0888998	0.402484	0.021203	1.03764	-0.573373	0.0738863	-0.386681	-0.124493	-0.240247	-0.128734	-0.373056	0.265747	-0.401699	-0.235338	0.212686	-1.04049	-0.171295	0.943928	0.500686	0.286544	0.374653	0.0439663	-0.160007	0.465227	0.768508	0.434935	0.0768097	0.27772
YCL024W	KCC4	0.489578	0.330974	0.589929	0.563488	0.451644	0.387127	0.1617	0.266906	0.358531	0.313122	0.460708	0.253281	-0.250994	0.0870388	-0.0945635	-0.173749	-0.00453075	0.208967	-0.42582	-0.295939	-0.17429	-0.184912	-0.0927863	-0.101217	-0.378119	-0.247581	0.142649	0.0098749	-0.272978	-0.0850286	-0.211845	-0.0566537	-0.0567771	-0.0716278	-0.254046	-0.225546	-0.415872	-0.194129	-0.020577	-0.0988423	-0.318071	-0.0781259	-0.451692	-0.342634	-0.0957711	-0.237441	-0.170255	-0.0344885
YCL025C	AGP1	0.729034	0.850716	0.757636	0.569951	0.446115	0.336369	0.520311	0.457462	0.0826079	0.37314	0.488861	0.478935	-0.345726	-0.340635	-0.35931	-0.331954	-0.040295	0.000714826	-0.504989	-0.363187	-0.367071	-0.36564	-0.448546	-0.232576	-0.320238	-0.29433	-0.172099	-0.426473	-0.200554	-0.050306	-0.119402	-0.0262969	-0.2446	-0.170456	-0.395374	-0.188137	-0.237117	-0.240421	-0.288958	-0.236262	-0.270135	0.084183	0.00349748	0.0179076	0.0295151	-0.00748437	-0.158072	-0.0854134
YCL026C-A	FRM2	0.264966	0.0503371	-0.0220401	0.100106	0.314943	0.417283	0.410643	0.375398	0.199771	0.505134	0.413726	0.28981	-0.112296	-0.0972171	0.090731	-0.0372841	-0.116035	-0.0741316	-0.112596	-0.0581361	-0.157702	0.0717515	0.120237	0.0236307	-0.00787295	-0.122393	-0.181267	-0.00558855	-0.0183907	-0.310876	-0.253854	0.0285	-0.251293	-0.0543974	-0.0465268	-0.108327	-0.0499458	-0.294178	0.126144	-0.0821927	-0.142236	-0.00605189	0.0262844	0.279442	-0.122729	-0.120363	0.117927	0.0392135
YCL027W	FUS1	0.984045	0.607222	0.75349	0.910788	0.619224	0.577544	0.275601	0.438931	0.156322	0.479427	0.652102	0.443094	-0.250594	-0.101174	-0.0862982	-0.139938	-0.137342	0.222564	-0.389021	-0.418676	-0.260622	-0.111655	-0.201465	0.0268091	-0.173019	-0.271292	-0.340455	-0.235141	-0.128775	-0.263229	-0.630164	-0.0685865	-0.283199	-0.0450387	-0.31165	-0.37652	-0.000951415	-0.266643	-0.230366	-0.18477	-0.36761	-0.0665127	-0.615838	-0.250492	-0.317729	-0.343649	-0.0881771	-0.108732
YCL028W	RNQ1	0.81189	0.917958	0.4218	0.507321	0.564976	0.638992	0.414534	0.490658	0.243518	0.702816	0.784399	0.42439	0.091277	0.0887387	0.0370674	-0.119036	-0.231369	-0.21404	-0.265723	-0.0526968	-0.111796	-0.288727	-0.121685	-0.183469	-0.155706	0.050802	-0.155367	-0.0309425	-0.205263	-0.183044	-0.275264	-0.259085	-0.156296	-0.219908	-0.295852	-0.332391	-0.208217	0.064365	-0.393015	-0.445345	-0.0820429	-0.258984	-0.21389	-0.136277	-0.226218	-0.155242	-0.150949	-0.113469
YCL029C	BIK1	-0.0207768	-0.502672	-0.132408	-0.487087	-0.467707	-0.516695	-0.0854871	-0.690805	-0.603169	-0.467707	-0.165616	-0.201689	-0.364508	-0.269702	-0.384895	-0.190817	0.0138206	0.399816	-0.560015	-0.199235	-0.611152	-0.259273	-0.111145	-0.00690679	0.0778122	-0.272611	0.0557869	0.16044	-0.413511	-0.527487	-0.192419	0.275773	0.0796605	-0.248865	0.0694104	-0.931081	-0.00159739	0.431825	0.0860043	-0.0413864	-0.112845	-0.136182	-0.432845	-0.252825	-0.106757	0.0778122	0.244723	0.203304
YCL030C	HIS4	-0.104492	-0.0175849	0.0362495	-0.197035	-0.216287	-0.156263	-0.0876101	-0.0465554	-0.519208	-0.0317992	-0.0995398	-0.209047	0.189401	0.237456	-0.00487532	-0.0379869	0.114953	0.227265	0.0950997	-0.0508759	-0.135541	0.0711061	0.0182642	-0.00423803	-0.200375	0.0758617	-0.136163	0.31971	0.142563	-0.259886	0.0447088	0.29488	-0.0958206	0.0487075	-0.016641	-0.464312	0.0117863	-0.0831107	0.202522	-0.196343	-0.0224574	-0.0248857	-0.167911	-0.141735	-0.169159	-0.04795	-0.0142603	0.282115
YCL031C	RRP7	0.178044	0.0535918	0.208036	0.19927	0.230717	0.274914	-0.511619	0.00951664	-0.0832985	0.326454	0.324626	0.163655	-0.668342	-0.491852	-0.834741	-0.749564	0.0176311	-0.669573	-0.398607	-1.1401	-0.725691	-0.139841	-0.257636	-0.544859	-0.257987	-0.0548066	-0.0100299	-0.419531	-0.0443501	-0.170368	-0.926707	0.841838	-0.205875	-0.415066	-1.1302	3.00065	1.06844	-1.13041	-0.143303	-0.12524	0.219046	-0.411043	-1.22388	-0.198492	-0.719133	-0.245028	-0.226285	-0.159169
YCL032W	STE50	0.479808	0.291568	0.255378	0.336546	0.493162	0.503195	0.419377	0.279737	0.0363625	0.361394	0.443391	0.453446	-0.151794	0.0854257	0.016327	-0.0883607	0.0389414	0.0336503	0.0169502	-0.14066	-0.117635	-0.120117	0.00568184	0.0756393	-0.100714	-0.07618	0.00568184	-0.116473	-0.134079	-0.0291421	-0.0373858	-0.0548255	0.00932718	0.0418572	-0.247703	0.00568184	-0.0804636	0.00451559	-0.118364	0.0169502	0.0412448	0.0372162	0.128	0.226193	0.235023	0.0418572	0.0867113	0.0636636
YCL034W	LSB5	1.05845	0.667216	1.13753	1.06634	1.33724	0.5197	0.718865	0.903756	0.212632	0.595761	0.903756	0.53266	-0.211375	-0.197381	-0.340323	-0.334641	-0.177647	-0.303837	-0.663815	-0.455833	-0.365193	-0.198958	-0.19553	-0.334641	-0.448633	-0.0993201	-0.272102	-0.235868	-0.241914	-0.214549	-0.435224	-0.476897	-0.164141	-0.262662	-0.479368	-0.236686	-0.333134	-0.293864	-0.644634	-0.439912	-0.356981	-0.46305	-0.295424	-0.235011	-0.525039	-0.318923	-0.285479	-0.341178
YCL035C	GRX1	0.1234	0.214803	0.105586	0.141621	0.255628	0.188253	0.245636	-0.0198996	0.431194	0.0271283	0.0982628	0.00844886	-0.157273	-0.0695467	-0.132844	-0.0405765	-0.0788913	-0.260496	-0.195417	-0.0691188	0.0386461	-0.0848643	-0.266825	-0.158967	-0.224252	0.0212447	0.10089	0.220787	-0.0469916	0.188557	0.172017	0.236037	0.0528993	-0.110052	0.0781319	0.387104	-0.209415	0.116926	-0.0469571	0.175291	0.0274029	0.0590521	0.244466	-0.146086	0.119205	-0.0376175	0.0390109	-0.122619
YCL038C	ATG22	0.348185	0.700295	0.427518	0.625612	0.402973	0.495666	0.802345	0.366447	0.342684	0.419039	0.506662	0.47574	0.0717613	-0.068457	-0.0138398	-0.0224837	-0.128676	-0.0526298	-0.256874	0.0145483	-0.130667	-0.155362	-0.00641772	-0.253592	-0.0632696	-0.0615975	-0.163485	-0.0997384	0.00532002	-0.0521018	0.395111	-0.0698656	-0.161052	-0.0961993	0.139283	0.0263495	-0.142054	-0.0930713	-0.236044	-0.244408	-0.259826	0.168875	0.457506	-0.0618111	-0.110132	-0.112485	-0.171937	-0.149625
YCL039W	GID7	0.442317	0.349127	0.473606	0.345704	0.397202	0.361099	0.170205	0.213987	-0.0803931	0.386973	0.376821	0.281029	0.1285	0.0962626	0.11537	0.0562005	-0.0941055	0.0610759	-0.130981	0.0927458	-0.20047	0.0957378	-0.0529763	0.000594072	0.237798	-0.0367182	-0.228663	0.114964	-0.161227	0.0139029	-0.201729	0.331504	-0.254236	-0.197516	-0.321407	-0.262735	-0.121608	-0.223814	-0.298909	0.00910013	-0.242716	0.0378749	-0.0520844	-0.0485825	-0.172203	-0.00924265	-0.0544424	-0.000871512
YCL040W	GLK1	1.00451	0.599725	0.638809	0.63293	0.627821	0.687598	0.553377	0.559729	0.100389	0.779627	0.574397	0.486044	-0.217516	-0.0962998	-0.124509	0.194129	0.0208546	0.0766388	-0.0131242	-0.0587028	-0.139346	-0.23478	-0.0354006	-0.213959	0.0615806	-0.00596692	-0.264201	-0.0855599	0.0325922	-0.294896	-0.0947965	0.0867887	-0.325307	-0.132315	0.44757	-0.569286	0.112967	-0.493248	-0.471537	-0.16367	-0.0996916	-0.185674	-0.469734	0.038168	0.246973	-0.134313	-0.238956	-0.108279
YCL043C	PDI1	0.0496191	-0.0142899	0.157107	0.127098	0.297751	0.193385	-0.344797	0.150203	0.0972674	0.215917	0.256567	0.191615	-0.417243	-0.374154	-0.72263	-0.570736	-0.211839	-0.351762	-0.350106	-0.824987	-0.336257	0.0169946	0.0149145	-0.288604	-0.232279	0.00290998	-0.0265909	-0.45983	-0.147009	-0.23155	-0.560158	0.108543	-0.300954	-0.10918	-0.648416	-0.88278	0.14612	-0.753979	0.0200113	-0.114535	0.249606	-0.241119	-0.838371	-0.0376477	-0.704733	0.0626731	-0.120216	0.0608864
YCL044C	MGR1	0.0764779	0.287628	0.124807	0.166157	0.241148	0.0593733	0.263675	0.090632	-0.126946	0.206158	0.172798	-0.0177663	0.0546599	0.0262573	-0.0294141	-0.0662561	0.0553705	0.0175112	-0.4451	-0.119895	-0.229005	-0.0333441	-0.052788	0.0281992	0.164611	-0.00832205	-0.0303924	0.0481839	-0.0540682	-0.149997	0.0589472	-0.210801	0.0693611	-0.0669497	-0.32545	-0.0964508	0.160251	0.378923	0.101078	-0.166977	-0.25547	-0.00823614	-0.114124	0.027852	0.109945	-0.0805386	-0.0066596	0.109874
YCL048W	SPS22	0.343206	0.32196	0.868008	0.518804	0.587671	0.249484	0.147873	0.318564	0.453442	0.10998	0.231464	0.0774891	-0.245404	-0.104676	-0.293831	-0.249139	-0.21646	0.0838933	-0.497615	-0.375596	-0.297838	-0.203956	0.0101984	-0.373304	-0.480902	-0.390629	0.134398	-0.108944	-0.25425	0.252536	-0.330835	0.132396	0.066393	-0.0958714	-0.516648	0.198749	-0.283723	-0.0425603	0.0630351	-0.200646	-0.174725	-0.134683	-0.307303	-0.331495	0.181869	-0.239353	-0.298358	-0.219077
YCL050C	APA1	-0.154236	-0.314199	-0.0465854	-0.18677	-0.0795986	-0.360027	-0.283614	-0.187233	0.0219947	-0.280024	-0.266116	-0.34894	0.181118	0.136568	0.048169	0.131735	0.254137	0.0812352	0.0277222	0.204598	0.262055	0.165141	0.193626	0.107202	0.25791	0.146779	0.225284	0.165941	0.196288	0.29872	0.172473	0.114581	0.294587	0.19285	0.0683507	-0.0304653	0.167527	0.0756565	0.0733663	0.179018	0.095692	0.126524	0.0920294	-0.000687421	0.212305	0.205974	0.186612	0.149857
YCL051W	LRE1	0.449716	0.317213	0.471403	0.675447	0.564816	0.408545	0.428889	0.352798	0.158359	0.428617	0.252276	0.146059	-0.140555	-0.114116	-0.141232	-0.340979	-0.211513	0.378301	-0.461958	-0.242428	-0.277223	-0.104676	-0.138745	-0.368754	-0.117219	-0.338312	-0.155189	-0.256669	-0.265602	-0.148482	-0.493242	-0.233376	-0.474861	0.0454775	-0.0336109	-0.442321	-0.161047	-0.392282	0.0661453	0.00971681	-0.0107895	-0.0528149	-0.341563	-0.281051	0.240581	-0.136167	0.0843927	-0.327986
YCL052C	PBN1	0.377564	0.484029	0.36688	0.316135	0.412423	0.272002	0.597861	0.232425	0.205584	0.354055	0.407185	0.16345	-0.247725	-0.181342	-0.181342	0.0201944	0.0363438	-0.319259	-0.406296	0.235283	-0.136085	-0.190064	-0.200741	-0.0743304	-0.0191001	-0.230093	-0.11283	0.138561	-0.250781	0.0387506	0.00818866	0.0499954	-0.241935	-0.173071	0.0499954	0.274728	-0.466158	0.369909	-0.288611	-0.0921397	-0.0870397	0.209681	0.127971	-0.036087	-0.589535	0.0387506	-0.275151	-0.00733698
YCL054W	SPB1	0.191632	0.330912	0.231728	0.458156	0.20999	0.244619	-0.799542	0.0131501	0.102014	0.203678	0.599106	0.187151	-0.86837	-0.743648	-1.32343	-1.30066	-0.119203	-0.894588	-0.829751	-1.42387	-0.862815	-0.394763	-0.317175	-0.238833	-0.425223	-0.386969	-0.347072	-0.949905	-0.568187	-0.33986	-1.08519	0.328791	-0.528543	-0.40953	-0.383837	-0.611611	1.17594	-0.97655	-1.21684	-0.336338	0.283906	-0.492483	-1.71949	-0.218375	-1.10287	-0.327063	-0.387387	-0.361201
YCL055W	KAR4	0.172143	-0.0882998	0.15682	0.119804	0.0818912	0.0149206	-0.101445	0.00952909	-0.154513	0.101097	0.0203827	-0.0348048	0.216646	-0.044344	0.000800681	-0.0101785	0.0239588	0.221814	0.274476	-0.00640475	-0.0401187	-0.0561028	0.0795247	-0.0101785	0.18872	-0.0508659	-0.127298	-0.332819	-0.119912	-0.0337088	-0.192985	-0.0776356	-0.0163111	-0.0677885	-0.0534517	-0.423799	-0.106759	-0.004497	-0.0534517	0.0735838	-0.0936137	0.0291317	-0.307724	-0.101499	0.0808081	0.0735838	-0.179111	-0.11721
YCL057W	PRD1	-0.0457888	0.0904277	0.0417512	-0.0539544	0.182455	-0.159992	0.00599893	-0.129652	0.0702764	-0.142999	-0.0926241	-0.0939605	0.159955	0.329692	0.186313	0.0798811	-0.0246214	0.198828	-0.237776	0.144606	0.110524	0.0760811	0.22393	0.335517	0.228132	0.106626	-0.0062749	0.0415739	0.134887	0.0715156	0.0219764	0.0799085	0.369187	-0.0507853	0.200302	-0.100499	-0.0551418	0.0855215	-0.171457	-0.0344224	-0.019109	-0.0745355	0.0566959	0.12003	0.126997	-0.160551	-0.0471348	-0.122247
YCL059C	KRR1	0.0259765	-0.228043	-0.166082	-0.122632	0.0393906	0.122405	-0.243562	0.0417638	-0.0866601	0.217543	0.186913	-0.00119636	0.301316	0.0571874	-0.0284422	-0.0195175	0.10542	0.119775	0.0172715	-0.27692	-0.2684	0.101078	0.202218	-0.151954	0.138175	0.356992	-0.0952343	-0.159502	-0.151954	-0.138843	-0.298003	0.0240002	-0.0239212	0.0438148	-0.405443	-0.377619	0.0710139	-0.336194	0.323571	0.0262895	-0.0609608	0.0240002	-0.381634	0.240936	-0.374053	0.0459681	-0.0172964	-0.0406078
YCL061C	MRC1	-0.401764	-0.693307	-0.946196	-0.544644	-0.637184	-0.641169	0.0739734	-0.791655	-0.777457	-0.869799	-0.813241	-0.936816	0.330604	0.350482	-0.25141	-0.129203	0.223737	0.532718	-0.0253365	0.0735346	-0.129203	0.1238	0.571451	-0.0195466	0.065417	0.350482	0.365003	0.416537	0.14985	0.23274	0.243127	1.22791	0.631379	0.251214	0.0712546	0.443416	0.366475	-0.43511	-0.347153	0.638158	0.132663	0.321608	0.441802	-0.131374	1.15696	0.541652	0.771686	0.354709
YCL063W	VAC17	0.567849	-0.129702	0.182382	0.159163	0.435868	0.15411	0.171047	0.215549	-0.677701	0.295728	0.351344	0.204224	-0.0278844	-0.323395	-0.29091	-0.338958	-0.163304	-0.120582	-0.296326	0.249442	-0.410553	-0.122265	-0.300257	-0.164927	0.265699	-0.077551	-0.200024	-0.0577261	-0.0585409	-0.0244861	0.393629	-0.706803	-0.0663679	-0.306629	-0.145824	-0.468563	-0.147454	-0.529619	-0.24107	-0.060182	-0.197243	0.130067	-0.00102299	-0.300257	-0.00907384	-0.018636	-0.159874	0.0857967
YCL064C	CHA1	0.241731	-0.0457156	0.185244	0.064142	0.299712	0.0495003	-0.0171139	0.128311	0.0627802	-0.0213851	0.115053	0.0486739	0.0529665	0.0826275	0.117521	0.130208	-0.121242	0.247365	-0.252172	-0.119378	0.167521	-0.110206	-0.0845829	-0.0100162	-0.21541	-0.0219379	-0.107347	-0.221252	-0.133198	-0.0178569	-0.0840126	-0.902941	-0.046713	-0.235725	-0.429211	-0.499589	0.0587188	-0.262291	-0.426986	-0.0449391	-0.279644	-0.0394231	-0.299884	-0.0802328	0.0265425	-0.0391119	0.056886	-0.010423
YCL069W	VBA3	0.52468	0.213233	0.40967	0.366826	0.281456	0.254876	0.158631	0.237706	0.102052	0.211976	0.215046	0.246571	-0.156863	-0.174124	-0.145388	-0.215255	-0.132324	-0.149348	-0.333624	-0.223239	-0.183932	-0.15292	-0.246255	-0.206812	-0.197569	-0.125407	-0.105877	-0.246078	-0.174041	-0.250919	-0.23889	-0.0789854	-0.155557	-0.213899	-0.244551	-0.192018	-0.239852	-0.197069	-0.0857287	-0.317651	-0.146038	-0.211752	-0.178759	-0.318038	0.0150897	-0.254665	-0.0953145	-0.0908782
YCR002C	CDC10	0.0942702	-0.264579	0.136721	0.258527	-0.372895	0.0201526	-0.626875	-0.729838	-0.958352	-0.399285	-0.528532	-0.22703	-0.319946	-0.251392	-0.219819	-0.526455	-0.547787	0.214628	0.104335	-0.863639	-0.597492	-0.196727	-0.42391	-0.661829	-0.249115	-0.408411	-0.353308	-0.582796	-0.207021	-0.56927	-1.05285	-0.845048	-0.481608	-0.203105	-1.50477	-1.30384	-0.72273	-1.18907	-0.918344	-0.412726	0.123185	-0.488385	-1.16751	-0.739533	0.192755	0.0679029	-0.128521	-0.144006
YCR003W	MRPL32	-0.342121	0.206136	-0.419454	-0.127479	-0.755238	-0.286197	-0.349188	-0.725945	-0.796298	0.209177	-0.454804	0.257902	0.451485	0.446987	0.495147	0.483671	0.022746	-0.00789329	0.41563	0.17616	0.439333	0.41563	-0.0668814	0.24886	0.993143	0.605803	-0.497137	0.459305	0.221867	-0.0740812	-0.513822	-1.37182	-0.0412318	0.498355	-0.161777	0.0141737	-0.142518	0.0610773	-0.544603	-0.165381	0.307893	0.105547	-0.0710427	-0.163985	0.847975	0.295259	-0.0974474	0.899726
YCR004C	YCP4	0.310637	0.512425	0.466963	0.437019	0.285767	0.234511	0.209585	0.239543	0.362058	0.224542	0.112627	0.290643	-0.0954454	0.0908914	0.178213	-0.233581	-0.188784	0.125476	0.0498775	-0.0958551	-0.263899	-0.192857	-0.157604	-0.133274	0.153277	-0.106863	0.0831115	-0.172622	0.000619821	-0.134174	-0.510531	1.059	-0.22466	-0.125338	-0.107384	-0.371752	0.00158273	-0.303211	0.0737871	-0.076434	0.157943	-0.238149	-0.409044	-0.104537	0.441824	-0.185951	-0.308507	-0.243011
YCR005C	CIT2	0.26434	-0.159661	0.425398	0.00611398	0.483619	0.197428	0.0798152	0.212806	0.156604	0.0195145	0.176257	0.0293012	0.0374839	-0.0106557	-0.00460029	0.118476	0.0209159	0.111355	-0.199173	-0.243939	-0.0676238	-0.0102697	-0.22694	0.036608	0.0177	-0.0802174	-0.088941	-0.0732866	-0.199046	-0.122568	-0.22304	-0.0156674	-0.0602066	-0.0459975	0.109508	-0.197594	0.183962	-0.0392778	-0.0330814	-0.357415	-0.177677	-0.257216	-0.412822	-0.138742	0.0808975	-0.116366	-0.17678	-0.174453
YCR008W	SAT4	0.0721271	0.666961	-0.16198	-0.176593	-0.0542038	0.182888	0.538389	-0.20382	-0.390944	0.0178404	-0.0276293	0.00356084	-0.0046989	-0.150566	0.0441783	0.348655	-0.164584	-0.22441	-0.0593661	1.10352	0.0880856	-0.202821	-0.354493	-0.11635	-0.207749	-0.085747	-0.0713	0.574942	-0.312368	-0.367837	0.274411	1.6099	-0.293161	-0.246659	1.06741	0.080838	0.22228	0.0644222	0.251542	-0.216697	0.0300969	0.0321119	0.257565	-0.0335718	-0.216247	-0.128197	-0.142879	-0.357657
YCR009C	RVS161	-0.493881	-0.425049	-0.111812	0.072973	-0.475481	-0.909299	1.89004	0.261415	-0.211257	0.37513	1.10175	0.879593	-0.561797	-0.631884	-0.836028	-0.140981	-0.449792	1.21742	-0.783639	0.379364	-1.04362	-0.261066	-1.001	-0.403244	-0.703578	-0.284564	-0.488881	-0.328843	0.703713	-1.5381	1.47602	-1.65134	-0.427918	-1.07465	0.282798	0.257962	-1.21953	-0.382461	-0.608755	-0.38913	-0.640723	-1.08508	0.776553	-0.579256	0.386837	0.013443	-0.355253	-0.097541
YCR010C	ADY2	0.99581	0.809436	0.825462	0.464433	0.829728	0.712895	0.616938	0.774258	0.691645	0.631303	0.472367	0.646305	-0.227605	0.0911053	-0.252115	-0.24456	-0.313445	-0.185223	-0.35503	-0.234752	-0.300643	-0.241489	-0.161896	-0.300451	-0.0936954	-0.191362	-0.0760446	-0.0861285	-0.316042	-0.232645	-0.168503	0.0229189	-0.32983	-0.165716	-0.273617	-0.476296	-0.202102	-0.302079	-0.224954	-0.271373	-0.312777	-0.0964492	-0.538016	-0.135242	-0.224105	-0.165546	-0.24035	-0.251784
YCR011C	ADP1	0.375518	0.283461	0.473158	0.636268	0.417351	0.173555	0.197692	0.215376	0.562562	0.165617	0.295465	0.149464	-0.310698	-0.146862	-0.190154	-0.239598	-0.0827071	0.0638701	-0.499987	-0.0735696	-0.13047	-0.177789	-0.158831	-0.313695	-0.294505	-0.293887	-0.0686676	-0.087816	-0.245968	-0.0154793	-0.121215	-0.224158	-0.107288	-0.195551	-0.126517	-0.479678	-0.287733	-0.412932	-0.340905	-0.177265	-0.0961386	-0.0484277	-0.506301	-0.252091	0.117254	0.0658206	-0.341428	-0.213278
YCR012W	PGK1	-0.678902	-0.396277	-0.531879	-0.640197	-0.564711	-0.576497	-0.55116	-0.603307	-0.734242	-0.37961	-0.255032	-0.383026	0.485606	0.0981041	0.185522	0.263877	0.716356	0.219016	0.716356	0.485606	0.512637	0.204457	0.47065	0.25902	1.14712	0.764626	0.163578	0.348084	0.3337	0.0232983	0.167925	0.816334	0.228711	0.0575051	-0.405949	0.3337	0.590115	0.180917	-0.198971	0.279286	0.459806	0.298581	0.0315149	0.886487	0.612169	0.390317	0.253677	0.279286
YCR012W	PGK1	-0.0801478	-0.119601	0.194604	0.0441148	0.361892	-0.169418	-0.505556	-0.17441	0.00219009	-0.166449	-0.218123	-0.209366	-0.411104	-0.3822	-0.831774	-0.828782	0.0587464	-0.417346	-0.285028	-0.986958	-0.577984	-0.202153	-0.0498955	-0.393846	-0.0628187	-0.220473	0.239769	-0.442667	-0.194157	-0.139856	-0.601463	0.0640348	0.0627658	-0.142434	-0.574521	2.52279	-0.193078	-0.66239	-0.0186755	-0.0195785	0.0797383	-0.0981585	-1.0131	-0.324291	-0.55042	-0.144032	-0.161695	0.00304206
YCR014C	POL4	0.72355	0.582788	0.981382	0.888812	0.694711	0.521707	0.731836	0.74787	0.152529	0.455904	0.582069	0.628044	-0.116883	-0.218127	-0.28125	-0.324488	-0.181978	-0.166914	-0.326542	-0.170031	-0.35695	-0.260582	-0.342757	-0.135684	-0.24527	-0.223459	-0.0466678	-0.154335	-0.29786	-0.156545	-0.292429	0.00464916	-0.215714	-0.0948986	-0.0740623	-0.0948986	-0.294281	-0.216456	0.0603062	-0.167751	-0.2226	-0.320456	-0.228194	-0.263584	0.0916868	-0.215714	-0.172962	-0.263584
YCR017C	CWH43	-0.165107	0.0624698	0.133086	-0.068417	0.121284	-0.158262	-0.268226	-0.144487	0.0500618	-0.103896	-0.37051	-0.189355	0.838479	0.0596917	0.6172	0.494702	-0.0174881	1.52964	0.122308	0.39727	0.246454	0.0432616	-0.079415	0.247883	0.496133	0.164576	0.297268	-0.0555418	0.0706259	0.296541	0.0427961	1.83517	-0.0773618	0.21715	-0.0326533	0.0296709	-0.0175988	-0.127224	-0.0873797	0.000308539	-0.119123	0.23882	-0.30169	-0.162339	1.66541	0.388377	0.0157388	-0.00315896
YCR019W	MAK32	-0.510548	-0.431586	-0.310125	-0.57152	-0.157466	-0.472744	-0.421184	-0.225055	-0.27058	-0.45987	-0.484329	-0.378404	0.229057	0.267082	0.152957	0.387394	0.254084	0.0424733	0.196119	0.261516	0.0597621	0.0755628	0.208343	0.202777	0.213278	0.22247	0.291008	-0.0213534	0.0371733	0.249587	-0.0812411	0.443705	-0.0396239	0.438843	0.508581	0.344786	0.0698247	-0.0706434	0.32965	0.131957	-0.0345256	-0.0508792	-0.0623085	0.134003	0.170419	0.142718	0.113112	0.0475415
YCR020C	PET18	0.547489	0.584408	0.456131	0.546241	0.3687	0.428525	0.501968	0.292093	-0.0275666	0.342967	0.360857	0.644242	0.0698764	-0.176739	0.161624	-0.0827951	-0.0642111	0.152194	-0.0353837	-0.0953921	-0.106369	-0.197946	-0.287255	-0.0136303	0.0111795	-0.221503	0.0906816	-0.266746	-0.212697	-0.115329	-0.266855	0.310235	-0.201321	-0.0922902	0.389721	-0.220104	-0.167276	-0.225393	-0.0762325	-0.154264	-0.0910882	-0.190731	-0.211697	-0.226248	-0.118794	-0.189821	-0.236405	-0.0981271
YCR020C-A	MAK31	0.734548	0.1286	0.425154	0.671145	0.534505	0.345891	0.146501	0.384233	0.0845039	0.108677	0.402119	0.0629949	0.00585335	0.369985	-0.0120539	-0.00614921	0.0565089	0.41103	1.20609	-0.112563	-0.0819539	0.0460102	-0.0581422	-0.10409	0.262595	-0.128043	-0.299453	-0.452161	-0.182723	-0.312659	-0.395829	0.775985	-0.211482	-0.157135	-0.165186	-0.80703	-0.218918	-0.406781	-0.294338	-0.256817	0.189557	0.010388	-0.786908	-0.189027	-0.0460999	-0.109445	-0.0170923	0.0215217
YCR021C	HSP30	0.244461	0.197356	-0.00156153	0.0720528	0.102401	-0.0127155	-0.0343559	-0.130127	-0.25884	0.0516186	0.112503	0.0178833	0.028486	-0.0364737	0.199921	0.260407	-0.00529674	-0.0176179	-0.297057	-0.0304359	-0.034025	0.0165004	-0.0729203	-0.00306561	0.0965384	0.127642	-0.144693	0.148635	-0.004347	-0.243048	0.00996921	0.13383	-0.0664534	0.205824	0.181089	-0.265797	-0.0517321	-0.0188747	-0.105261	-0.0329086	0.0555724	0.0536297	0.0019813	0.147757	-0.155084	0.0173528	-0.0790561	-0.0748585
YCR024C	SLM5	-0.188682	-0.00489902	0.0510336	0.0651747	-0.19804	-0.208549	-0.22697	-0.0197379	-0.503338	0.104366	-0.0961577	-0.0816574	0.227097	0.112693	-0.0767965	-0.111335	0.272144	0.0897709	-0.583671	0.166575	-0.0247718	0.332277	0.398502	0.154067	1.43077	0.166703	0.209551	-0.0780072	-0.0570056	0.410727	-0.0272893	-0.291505	0.159089	0.0588397	0.475586	0.0887244	0.101644	0.151136	-0.131017	0.23433	-0.00200754	0.126956	0.780079	0.0810293	0.166872	0.0755289	0.395887	0.256627
YCR024C-A	PMP1	-0.215434	0.276786	-0.232009	-0.203004	-0.00639732	-0.0113276	0.120656	0.230835	-0.227899	0.0965231	0.0208221	0.0778747	0.409543	0.0779076	0.310326	0.302527	-0.0459984	-0.449633	-0.245901	0.1364	-0.076761	-0.064122	-0.025342	0.117897	0.175072	0.0856552	-0.226146	0.535605	0.364476	0.00368107	0.531891	-1.07932	-0.0754863	0.140259	1.02014	0.350331	-0.262657	0.108621	0.29982	0.303727	-0.0543435	0.165332	0.594633	0.204836	0.195179	0.0210565	0.13783	0.146069
YCR026C	NPP1	0.477481	1.46272	0.482702	0.374757	0.486314	0.256403	2.89297	0.623999	-0.120227	0.812195	1.03582	0.902422	0.382868	0.327317	0.977036	0.146764	-0.202979	0.354846	0.0733925	0.58178	0.0372019	-0.288294	-0.30082	0.0976777	0.369109	0.00704944	-0.113563	1.28338	0.224495	-0.0148843	2.5469	-1.15226	-0.301531	-0.223829	1.30574	1.11599	-0.521159	0.633632	0.293544	-0.0491256	-0.400666	0.0521921	2.55245	0.0645746	0.546613	0.0786829	-0.24746	0.03407
YCR027C	RHB1	0.236092	0.571007	0.32255	0.692734	0.2931	0.0532406	1.47585	0.213005	0.0703837	0.0470489	0.12123	0.0865762	0.28948	0.235877	0.403442	0.287136	-0.0459314	-0.22215	-0.56021	-0.0541386	0.0288528	0.105611	0.106698	-0.120151	-0.0699528	0.0443421	0.099562	0.849303	0.497194	0.415071	1.00808	-0.941784	0.401034	0.0334298	0.278658	1.03904	-0.602145	0.214662	-0.117357	0.368862	0.0708751	0.341262	0.949714	-0.177002	0.680656	0.0973267	0.376568	0.191398
YCR028C-A	RIM1	-0.286073	-0.675113	-0.478991	-0.102193	-0.406593	-0.376617	-1.06611	-0.525153	-0.411818	0.180965	-0.178885	-0.607703	-0.168587	-0.187346	-0.708333	-0.550978	0.474368	-0.430699	-0.666253	-0.0391519	-0.100583	0.022574	0.377748	0.128979	1.20605	0.6247	0.0928052	-0.639452	-0.03082	0.138292	-0.544831	-0.464253	0.572998	0.0404934	-0.979646	-0.0522417	0.251707	-0.395038	-0.876723	0.367826	-0.177761	-0.208686	-0.891739	-0.363677	-0.149101	0.153455	0.416353	0.452948
YCR030C	SYP1	-0.0232286	-0.199766	-0.166084	-0.240282	-0.0563536	-0.0641889	-0.109475	-0.0493939	-0.343424	-0.00778459	-0.0957842	-0.0363169	0.0994281	0.0372173	0.0815663	-0.011706	0.159369	-0.102486	-0.054415	0.0844472	0.0767345	0.230611	0.193428	0.198216	0.049052	0.064684	0.0392414	-0.102789	0.0635034	0.0797407	-0.0264406	-0.117489	-0.123049	-0.0203161	-0.00440765	0.0732639	0.106411	-0.0102591	-0.0353971	0.253375	0.0985487	0.20884	0.0810185	0.306709	-0.0434032	0.0850688	0.120174	0.105377
YCR031C	RPS14A	-0.449621	-0.439802	-0.234245	-0.346592	-0.590575	-0.719252	-0.840228	-0.465265	-0.531626	-0.540086	-0.466693	-0.537134	0.579894	-0.219375	-0.106683	-0.172013	0.118644	0.0377134	-0.446919	-0.129639	-0.158067	-0.0562131	-0.111131	0.00419594	0.037729	0.230319	0.0679289	-0.120258	0.109518	0.0247454	0.172166	-1.11204	0.453869	0.154607	-0.743803	-0.803654	-0.198971	-0.327898	-0.157462	0.233846	0.0857999	-0.111896	0.0526633	0.0564041	-0.185899	0.0243537	0.0859245	0.166846
YCR032W	BPH1	-0.0572602	0.232298	-0.0980153	0.0134891	-0.196625	-0.254254	-0.00560645	-0.210959	-0.272697	-0.188235	-0.150852	-0.230054	0.00842576	0.379728	0.32115	0.358558	0.126715	-0.190764	0.162789	0.470421	-0.0880005	0.0960226	0.0762345	-0.0949895	0.176439	0.0627495	0.0196363	0.391357	0.130507	0.19086	0.33538	-0.21802	0.0426394	0.0668011	-0.142362	0.358274	-0.127946	0.280166	-0.161265	0.154247	-0.191478	-0.0877062	0.27078	-0.161644	-0.28355	-0.0151046	0.0648157	-0.00440163
YCR033W	SNT1	-0.202175	-0.145945	-0.0849414	-0.228101	-0.295144	-0.0413725	-0.285269	-0.428224	-0.577708	-0.207791	-0.374121	-0.351891	0.929392	0.256074	0.863468	0.566881	0.324285	0.214835	0.85854	0.420521	0.2277	0.354046	1.13446	0.19212	0.787837	0.470339	0.0139043	0.348669	0.951155	0.12555	0.288405	0.876059	-0.222185	-0.0792547	0.425014	-0.295012	-0.124347	0.0561053	-0.0737402	-0.0585779	0.391246	0.184802	0.775464	0.909951	0.146028	0.0146222	0.353482	0.584815
YCR034W	FEN1	-0.101927	0.120382	-0.217535	-0.238994	-0.170704	0.250551	0.557088	0.363686	-0.0703472	-0.166605	0.268748	-0.183392	0.27281	-0.131529	-0.105827	-0.598988	0.0918444	1.97577	1.53416	0.00271954	-0.0145227	0.0891827	0.118623	0.269289	0.967192	0.316329	0.12051	0.350345	0.963294	0.876372	0.521079	-0.339506	0.322598	0.198531	1.0465	-0.0639011	0.256579	0.0975997	0.52123	0.415755	0.305892	0.125154	-0.246279	-0.0665411	2.11568	0.0455911	0.54083	0.0574145
YCR035C	RRP43	-0.317905	0.426201	-0.485228	-0.00371875	-0.49362	-0.583057	0.650973	-0.264148	-0.79197	0.0538676	-0.1764	-0.506478	0.528081	0.320718	1.98715	0.905004	-0.00198541	0.153407	-0.919805	1.04902	0.175697	0.0890317	-0.170722	-0.207197	-0.291309	-0.286884	-0.33926	-0.0275478	-0.0567328	-0.815296	1.25173	-1.40929	-0.235878	-0.626487	2.59586	-0.447882	-1.48087	0.540219	0.285762	-0.262972	-0.713896	-0.430345	2.77226	-0.482142	0.881174	-0.102235	0.208416	-0.185253
YCR036W	RBK1	-0.552492	1.12638	-0.202066	-0.497699	-1.00687	-0.840323	0.857811	-0.825296	-0.782158	-0.672978	-0.508045	-0.591622	0.395672	0.681851	1.01287	0.465676	0.770565	0.681851	0.175116	0.514234	0.135935	0.289592	0.556119	0.421888	1.07281	0.256176	0.667334	1.04145	0.785849	0.836903	0.849427	-0.258363	0.753241	0.204282	2.03143	1.47834	-0.113705	0.726055	1.04145	0.463335	-0.101591	0.129609	1.31841	-0.491092	0.794232	-0.18854	0.0922919	0.0680566
YCR037C	PHO87	-0.00237441	-0.115973	0.130652	0.20734	-0.196485	-0.144079	-0.741103	-0.0912182	0.0149502	-0.141682	-0.157025	-0.363001	-0.116439	-0.217045	-0.334788	-0.422304	0.0835736	-0.124101	-0.562356	-0.390394	-0.148665	-0.166642	0.0518597	-0.100722	-0.101694	-0.25665	0.00485015	-0.285106	-0.0286108	0.109435	-0.292754	-0.0307523	-0.0394673	-0.183845	-0.609318	-0.399957	0.131844	-0.0432219	-0.0614766	-0.0419585	-0.0543461	-0.048533	-0.353266	-0.135273	-0.321349	-0.0229888	0.0994601	0.00875521
YCR044C	PER1	-0.844013	-0.651645	-0.171132	-0.888905	-0.615529	-1.10621	-0.801056	-0.674101	0.0887076	-0.982088	-1.0864	-1.28369	1.20411	1.20737	1.1626	0.867631	0.560669	0.916524	1.15612	0.40334	0.450368	0.624072	0.954409	0.476758	0.466018	0.528862	0.60486	1.36382	0.963377	1.70084	0.859248	1.63308	0.345602	0.343431	-0.0570087	0.729172	1.0549	1.33281	1.26658	0.59666	0.731893	0.61265	0.957365	0.266062	1.02342	0.584718	0.776312	0.746705
YCR046C	IMG1	-0.667443	-0.95431	0.673451	-0.634245	-0.669243	-1.07458	-1.5843	-0.648081	-1.44537	-0.282409	-0.20815	-0.976184	0.409772	0.29651	-0.319234	-0.148996	0.441048	-0.208386	-1.1722	-0.0784197	-0.406792	0.372796	0.727885	0.700063	1.52276	0.26086	0.625036	-0.878874	-0.319234	-0.1284	-0.440034	-0.528145	0.267093	0.389123	-1.20562	0.136111	0.376472	0.254437	0.372796	0.0737857	-0.066753	-0.00151668	-1.4272	0.0612485	-0.233885	0.406282	0.700063	0.196671
YCR048W	ARE1	-0.270682	-0.279605	-0.281029	-0.263319	-0.208381	-0.159496	-0.257728	-0.192367	-0.0822633	-0.288446	-0.200975	-0.305372	-0.044617	0.0241495	-0.0134411	-0.139592	-0.0708995	-0.0888562	-0.0870728	-0.0823498	-0.189225	-0.0127549	0.215778	-0.122395	-0.109531	-0.0301331	0.117128	0.0219142	0.187627	0.257123	0.184917	0.178112	0.146754	-0.0453833	-0.0210396	0.255826	0.0752215	0.239913	0.123357	0.13819	0.0688259	0.142222	0.142222	-0.0351594	0.360397	0.266992	-0.0220265	0.239913
YCR052W	RSC6	-1.74673	1.01402	-1.80013	-1.83282	-1.53505	-1.62807	2.45053	-1.58376	-0.82131	-1.60378	-1.60584	-1.79246	1.22689	1.53144	3.43218	2.2925	1.2127	0.710633	-0.0750156	3.2534	1.46774	0.674375	1.01301	0.439626	0.492242	0.460486	0.553251	3.4535	1.39268	1.25418	3.47524	-2.13139	1.09958	1.02611	1.62718	-1.00218	0.932761	3.17645	3.62122	1.18929	-0.045599	1.04812	3.40553	0.685468	3.1549	0.873315	1.45199	1.39268
YCR053W	THR4	-0.724871	-0.856029	-0.703446	-0.772603	-0.589568	-0.35261	-0.396941	-0.09818	-0.856029	0.335499	0.020784	0.129816	0.951188	0.902855	0.839862	0.745907	0.362308	0.0533493	0.288724	0.495323	0.14295	0.55805	0.73518	0.43026	0.427034	0.668334	0.0959798	0.296969	0.448231	0.17842	0.403711	0.218555	0.131732	0.0494652	1.01423	0.673182	0.973263	0.717981	1.44228	0.324866	0.265946	0.218555	0.272178	0.656001	-0.115623	0.0740091	0.246415	0.320044
YCR054C	CTR86	-0.759702	-0.351419	-0.519592	-0.720116	-0.850004	-0.930992	-0.0785424	-0.637885	-0.298281	-0.887101	-0.647286	-0.887101	0.537582	0.701377	0.646367	0.479725	0.378653	0.554976	0.23013	1.44856	0.464574	0.513524	0.513524	0.479725	0.559957	0.166986	0.432463	0.401863	0.821937	0.519543	0.935629	1.07113	0.367752	0.490617	4.03344	-0.233863	1.04526	1.25984	0.302851	0.464574	0.597808	0.694584	0.814857	0.479725	0.46953	0.610761	0.495461	0.544
YCR059C	YIH1	0.953974	1.43983	0.753694	1.04071	0.845167	0.423412	1.96246	0.88644	0.201986	0.84307	0.786784	0.639611	-0.242653	-0.223866	-0.0478757	0.0794821	0.0388118	-0.159208	-0.355163	-0.179198	-0.180373	-0.214116	-0.159208	0.0242147	-0.217816	0.0742599	0.0432923	0.26108	-0.102669	-0.0979132	0.411781	-0.561927	-0.214116	-0.181627	1.00758	0.16991	-0.246157	-0.00382681	-0.197924	-0.112225	-0.294909	0.0296255	0.942128	-0.285944	-0.0216998	-0.154812	-0.179789	-0.0336344
YCR063W	BUD31	0.632158	-1.10322	0.146772	0.0372127	-0.392057	0.522694	-1.16856	-0.206771	-1.12719	0.0483945	-0.157665	0.831339	0.14621	0.0218427	0.199694	-0.210166	0.0680398	0.390826	1.18039	0.805221	0.254979	0.955892	-0.276795	0.760594	-0.533237	0.250467	0.0175995	0.0898848	0.155015	0.453816	0.491795	-2.50349	0.0350494	-0.122939	-1.41773	-0.954308	-0.138469	0.00907544	-0.807549	0.565937	0.100704	0.143838	-0.539248	0.341649	-0.14776	0.874442	0.0305808	0.500415
YCR065W	HCM1	-0.684673	0.359185	-0.988212	-0.279893	-0.731965	0.0519635	0.503935	-0.850552	-0.0454478	-0.59151	-0.415035	-0.173359	0.42573	0.121984	0.702328	0.230861	0.145352	1.4179	1.3114	0.216029	0.0280197	0.160429	0.287057	0.0755823	0.633776	0.575366	-0.138695	0.519344	0.582439	0.462672	1.21464	0.553858	0.401657	0.549712	0.930313	0.531532	0.0487479	0.413311	0.330571	0.348077	1.05497	0.38281	1.13628	0.955464	0.91565	0.677532	0.314814	0.386286
YCR066W	RAD18	-0.724119	-0.574388	-0.715393	-0.496252	-0.772741	-0.731691	-0.540171	-0.830402	-0.532886	-1.00941	-0.8497	-0.782538	0.375041	0.187931	0.332812	-0.0484045	0.233907	-0.132488	-0.0398452	0.110103	0.211136	0.227982	0.550995	0.264961	0.143884	0.332397	0.248526	0.190512	0.265813	0.0554747	-0.0731189	0.821305	0.234867	0.0485676	-0.522638	-0.277526	0.222522	0.141958	-0.480472	0.189226	0.334756	0.0723538	0.16406	-0.0249097	-0.271055	0.552695	0.331231	0.348803
YCR068W	ATG15	-0.672956	-0.19564	-0.769395	-0.771541	-0.635454	-0.568003	0.421923	-0.458755	-0.616958	-0.331082	-0.42808	-0.216713	0.677609	0.96725	1.54339	1.01065	0.334751	0.799393	0.256979	0.892731	0.377183	0.29143	0.527275	0.511416	0.645663	0.487156	0.352379	1.5888	1.26701	0.546728	1.44344	-0.622542	0.45836	0.510324	1.776	0.735198	0.211559	0.920976	0.9788	0.3359	0.276055	0.477758	2.23348	0.599219	1.31684	0.396869	0.505429	0.250689
YCR069W	CPR4	0.126665	0.188573	0.0571587	0.0530146	0.0255734	0.137142	0.0993801	-0.0433503	-0.0170624	0.154379	0.0375366	0.117422	-0.0115782	-0.124514	-0.0334882	-0.0807673	-0.0619144	-0.0627457	-0.0396719	0.0764079	0.00316328	-0.0884339	0.00236045	0.0412355	0.00561978	0.0102952	-0.00862438	-0.0712529	0.0979961	-0.0686141	-0.068447	0.0729991	-0.0582117	0.13197	0.020404	-0.0923188	0.0656998	-0.051341	-0.00035134	-0.0644089	-0.0472101	-0.0458097	-0.087075	0.0839424	-0.169831	0.0753442	0.015975	0.00152073
YCR072C	RSA4	0.0344897	-0.107075	0.0689804	0.0592563	0.0251821	0.024359	-0.157923	-0.060474	0.0107633	0.0418351	0.111847	0.239815	-0.0705948	-0.154269	-0.0302111	-0.229738	0.077005	0.173687	0.30047	0.000513409	-0.131025	-0.113317	0.0809878	0.152816	0.0496961	-0.00881101	-0.228733	-0.19624	-0.0674111	-0.249698	-0.230761	0.290832	-0.0400971	0.0163055	-0.0170422	0.0115454	0.817739	1.05007	1.03696	-0.0702683	0.150059	-0.0786442	-0.192952	0.0802979	0.0860897	-0.156517	-0.0586705	0.020981
YCR073C	SSK22	0.5829	0.618265	0.560463	0.46154	0.295458	0.482585	0.512	0.344276	0.114255	0.388332	0.465936	0.466025	-0.17795	-0.129006	-0.179084	-0.118183	-0.0924284	-0.333704	-0.102131	-0.285474	-0.0408554	-0.317973	-0.0614094	-0.0546381	0.0042757	-0.0338144	-0.256796	-0.220285	-0.148584	-0.381328	0.116181	-0.193839	-0.034628	-0.0681371	-0.176494	-0.36031	-0.0492977	-0.133595	-0.291647	-0.172057	-0.0116269	-0.0302982	0.154795	0.0114438	-0.461699	-0.175048	-0.227507	-0.105009
YCR073W-A	SOL2	-0.240723	-0.11543	-0.257198	-0.224724	-0.293152	-0.222117	-0.351827	-0.287434	-0.135359	-0.239167	-0.28419	-0.136374	0.0428033	0.16209	0.177633	0.132488	0.183511	0.000264156	0.228653	0.101629	0.25083	0.249111	0.141036	0.263192	0.208342	0.209002	0.20776	0.138819	0.0743413	0.0405097	0.206545	0.305327	0.117953	0.171735	0.0586212	-0.154197	0.170308	0.170308	0.284021	-0.0199593	0.217766	0.159288	0.131745	0.158687	-0.221117	0.0360516	0.0421208	0.19149
YCR075C	ERS1	-0.472243	-0.428131	-0.507988	-0.444012	-0.329173	-0.238871	-0.260903	-0.233542	-0.0830647	-0.258634	-0.272523	-0.157316	0.24766	0.126793	0.326571	0.124568	0.0676038	-0.00506218	0.178722	0.139916	0.393504	0.235435	0.354968	0.326666	0.347994	0.327083	0.121982	0.108323	0.209104	0.259988	0.194236	0.29567	0.214373	0.190859	0.105334	0.268276	0.123701	0.250014	0.074744	0.161223	0.408363	0.348859	0.164868	0.644799	0.208512	0.327019	0.404687	0.279298
YCR079W	PTC6	0.197257	0.928876	0.243314	0.0525454	0.100281	0.0123574	1.33162	0.387156	0.280131	0.416027	0.393652	0.519051	0.0653821	0.229508	0.231674	-0.109533	0.146739	0.141008	-0.263262	-0.112219	0.20745	-0.0350015	0.0537179	0.0960785	0.564936	0.0694069	0.0664266	0.320021	0.245343	0.358457	0.600898	-0.620351	-0.0737828	-0.0848529	1.05075	1.19406	-0.236078	0.492901	0.0560133	-0.063734	-0.187167	-0.0945319	1.3676	0.021488	0.253296	-0.034112	-0.117283	-0.0481629
YCR081W	SRB8	-1.63959	-0.968095	-1.46429	-1.59842	-1.02706	-0.839108	-0.187378	-0.809033	-0.0669144	-0.527624	-0.379598	-0.756054	0.704068	0.60906	0.947388	1.27559	0.60906	1.46939	1.99141	1.75363	0.883859	0.711398	0.707922	0.787884	0.265506	0.852834	0.740812	1.04192	1.40659	0.787884	1.10672	-1.40739	0.753463	0.475714	1.05331	0.0178605	0.253943	0.936606	0.673999	0.681016	0.612549	1.02259	1.30201	0.979129	0.915754	0.724281	0.677794	1.00641
YCR083W	TRX3	0.101944	0.23865	-0.0747727	0.0620256	-0.0280828	0.114931	0.106656	0.0224674	0.123001	0.0974513	0.0665005	0.112963	0.159676	0.152746	0.433637	0.33	0.187955	0.0368343	0.201297	0.298314	-0.186257	0.0947648	0.155349	0.12023	0.510198	0.287485	0.0113217	0.0353375	0.0476719	-0.134694	0.0377709	0.199854	0.0580047	-0.0825457	0.341226	0.00989647	-0.0731186	-0.102874	0.125541	-0.115979	0.295391	0.0670511	0.220072	0.0267961	-0.282423	0.0414525	0.111343	-0.00664647
YCR088W	ABP1	0.318112	0.565851	0.301158	0.246911	0.241439	0.104059	0.403673	0.0646155	-0.118822	0.221348	0.206387	0.224147	-0.0312197	-0.0968283	-0.0447866	-0.146462	-6.79326e-05	-0.0143524	0.442886	-0.0585521	-0.0882455	-0.00795112	-0.0720948	-0.00519611	0.0672078	-0.122635	0.0277647	0.0630049	-0.155135	0.144954	0.113027	-0.204971	-0.00808049	-0.0699296	0.355433	0.521155	-0.065512	0.135457	-0.149248	-0.0867229	-0.140278	-0.0783948	0.224541	-0.0849299	0.0502435	-0.0813428	-0.0632968	0.0734889
YCR089W	FIG2	0.620187	0.655023	0.523782	0.595856	0.515948	0.570281	0.555016	0.628362	0.298493	0.699687	0.643453	0.452123	-0.3049	-0.362507	-0.196002	-0.404782	-0.162441	-0.325523	-0.36776	-0.210504	-0.375727	-0.233264	-0.144359	-0.0737031	-0.270823	-0.298623	-0.244208	-0.273708	-0.240139	-0.270823	-0.330246	-0.103737	-0.230275	-0.173653	-0.157972	-0.0394627	-0.252397	-0.288576	-0.241109	-0.234276	-0.234276	-0.240139	-0.0611613	-0.151674	-0.107472	-0.0360581	-0.368942	-0.135823
YCR091W	KIN82	0.0214812	0.130657	0.167064	0.105569	0.0683726	-0.0424487	0.0731294	0.0832696	0.130657	0.0517916	0.025391	0.000270595	0.0221163	0.0557213	-0.0953121	0.0668789	0.137723	0.0996208	-0.0289955	-0.0191452	0.0433367	0.235731	0.121526	-0.121774	-0.0289955	0.0620543	0.122638	-0.0151804	-0.0532381	0.0973635	-0.0204299	0.0557213	0.0446854	-0.0854655	-0.110339	0.190349	-0.089961	0.0568569	-0.0988448	-0.0719609	-0.0953121	-0.033733	-0.17509	-0.14966	0.105553	-0.112377	-0.0854655	-0.0736046
YCR092C	MSH3	0.379999	0.305178	0.841793	0.926395	0.694893	0.58189	-0.380184	0.387892	0.434668	0.260607	0.333699	0.383306	-0.120947	0.0145404	-0.284411	-0.0634928	-0.0803401	-0.396444	-0.207632	-0.25183	0.00166219	-0.078404	-0.0938492	-0.211728	-0.286208	-0.170344	0.0760984	-0.514262	-0.216892	-0.0139369	-0.354797	0.0875639	0.089076	-0.110474	-0.775758	-0.276588	-0.242605	-0.0212032	-0.248232	-0.177838	-0.293397	-0.0829291	-0.89058	-0.415917	-0.184177	-0.294427	-0.270241	-0.386994
YCR093W	CDC39	-0.240248	0.144937	-0.134134	-0.0687314	-0.0348833	-0.0107011	0.326331	-0.0846161	0.274984	0.11774	0.116649	-0.0959525	0.424011	0.505722	1.56976	1.12123	-0.0334706	0.515828	0.065996	0.823724	0.729229	-0.122775	0.259804	0.428955	0.383262	0.0795004	0.149382	0.614372	0.362124	0.278489	1.35398	0.689176	0.279741	0.191672	1.59125	0.660359	0.952166	1.57892	-0.0670074	0.0176582	0.0805157	0.280749	2.51892	0.477699	0.206439	0.0694161	0.172221	0.0681166
YCR094W	CDC50	-0.143891	-0.205909	-0.083662	0.0186731	-0.158321	-0.267105	-0.0621	-0.272395	-0.127947	-0.370806	-0.349306	-0.3751	0.428473	0.304939	0.0373658	-0.230552	0.0927981	0.455568	0.209447	-0.126566	0.175092	0.0648757	-0.0417238	-0.319091	-0.0964979	0.168325	-0.064706	0.157633	0.318014	0.425333	0.12558	-0.462984	0.324397	0.120398	-0.212933	-0.124314	-0.324857	-0.0398275	-0.227897	0.0697341	0.0121189	0.223137	-0.0205537	0.0476468	0.455568	0.0843294	0.0991679	0.169934
YCR098C	GIT1	-0.646474	-0.987116	-0.291957	-0.529776	-0.541664	-0.92643	-0.668293	-0.761836	-0.568273	-0.963112	-0.888504	-1.09187	0.20715	0.0330186	-0.216123	-0.0938999	0.476044	0.60285	0.0871574	-0.489164	-0.0773375	0.472522	0.142144	-0.180298	-0.378193	0.269593	0.490413	0.0679629	0.288109	0.499724	-0.0760447	-1.0429	0.588589	0.278946	-0.587005	0.275303	-0.358313	0.259766	-0.0319532	0.329127	-0.0656272	0.113971	-0.284324	-0.272176	0.676302	0.128986	0.193704	0.191414
YCR105W	ADH7	-0.0529011	-0.200864	0.167238	0.0156754	-0.0287604	-0.20295	-0.0752387	-0.0489867	0.104895	-0.15458	-0.0610952	-0.151408	-0.0324095	-0.0438039	-0.121633	-0.013237	0.038071	-0.0839129	-0.200985	-0.127225	-0.142589	-0.0455269	-0.0582201	-0.198521	-0.161368	-0.0744666	0.10085	-0.0274847	-0.0679221	0.235143	0.147613	0.215572	0.294889	0.012878	-0.0711017	0.26208	-0.0477219	0.0310934	-0.157679	0.117047	-0.0683181	0.0290492	-0.0264164	-0.166429	0.15532	-0.0109075	0.0666882	-0.0746794
YCR106W	RDS1	-0.0843003	-0.0990988	-0.106952	-0.102732	-0.0848007	-0.0285502	-0.0148518	-0.124839	-0.0317508	-0.0160093	-0.0434931	-0.0999303	-0.0411704	-0.0424496	0.0156163	0.0791467	0.0759695	0.0700628	0.0647492	0.00937252	0.0771807	0.0336043	0.0849715	0.168966	0.0255908	0.0328855	0.0569616	-0.0837343	-0.0395654	-0.0494556	-0.0148977	0.279276	0.0280204	-0.019666	0.192129	0.0816886	0.138834	0.0593072	0.0779097	0.0185162	0.0272293	-0.021421	0.0176559	0.146506	0.0384666	0.0168668	-0.00582534	0.0700752
YCR107W	AAD3	-0.561644	-0.440046	-0.601485	-0.546701	-0.748174	-0.544702	0.196823	-0.67497	-0.604454	-0.513908	-0.517358	-0.299454	0.215566	0.439943	0.404943	0.454636	0.412411	0.0529464	0.12016	0.337608	0.281706	0.513575	0.634423	0.416647	0.333729	0.400585	0.491219	0.708456	0.235254	0.353795	0.290637	0.809805	0.528098	0.636078	0.500707	0.731083	0.300641	0.822625	0.41524	0.581078	0.422052	0.350929	0.278955	0.610584	0.0878427	0.30507	0.35989	0.413851
YDL001W	RMD1	0.0873475	0.0674998	0.250291	0.194742	0.297853	0.260801	0.534974	-0.050991	0.0139198	0.0308667	0.0610672	-0.0769588	0.034098	0.0196038	0.00690669	-0.0318793	0.0115685	0.602664	0.331457	-0.0556632	-0.0446786	-0.0752978	-0.176512	0.0389506	-0.0337471	-0.134103	-0.0515428	-0.130133	-0.198685	-0.14207	-0.270258	-0.229454	-0.133387	-0.126834	0.367243	0.262811	0.373594	0.380943	0.154278	-0.228495	-0.134103	-0.0556632	0.0463884	-0.0816509	0.878252	-0.196904	-0.168629	0.0278696
YDL002C	NHP10	0.727509	0.25732	1.03972	0.658587	0.490161	0.607771	1.04323	1.02078	0.601185	0.557615	0.680822	0.601407	0.376138	0.0593512	-0.174681	-0.463698	-0.145778	0.678429	-0.812354	-0.532945	-0.0214655	-0.178042	0.00963224	-0.0446969	-0.0229365	0.0197279	-0.273194	0.369171	-0.145972	0.0920388	0.0107444	1.31784	0.0996628	-0.22806	0.297095	-0.241976	-0.0338153	-0.18555	-0.522408	0.0311288	-0.0620208	0.0605375	0.190071	-0.00262592	0.857361	0.0254942	-0.177522	0.0254972
YDL004W	ATP16	0.876352	0.414546	0.392769	0.325771	0.18683	0.287204	0.260143	0.170351	0.138153	0.291265	0.0407236	-0.00710955	-0.0230586	0.259049	0.453821	0.396646	0.043176	-0.973288	0.524021	0.855969	0.56291	0.246387	0.0170295	0.193619	0.136311	0.152386	-0.107106	0.146463	-0.0378909	0.130071	0.191993	0.461939	0.457049	0.216703	-0.384797	2.00715	-0.224181	-0.929887	0.517714	0.1272	-0.0560049	-0.30029	0.432304	0.344169	-1.22237	-0.0268941	0.0866684	-0.0365983
YDL006W	PTC1	0.0560346	0.777039	0.219126	-0.18487	0.358251	0.51035	0.611822	0.353885	0.103595	0.374272	0.586548	0.870385	0.327553	-0.218476	0.3768	0.208826	0.225106	1.83066	1.15076	0.206764	0.0783848	-0.0443288	0.531528	-0.25961	0.571692	0.0914736	0.132686	0.781262	1.02262	1.0712	1.44215	1.86442	0.0914736	0.77184	1.05989	1.77778	0.985098	1.78278	1.16588	0.228031	0.452083	0.0758189	1.78112	-0.0400372	0.996776	0.185352	0.290099	0.331619
YDL007W	RPT2	-0.174609	-0.222378	-0.122758	-0.152004	-0.044302	-0.221249	-0.0631953	-0.0253608	-0.0235855	-0.212727	-0.138742	0.0556427	-0.194849	-0.309722	-0.455538	-0.338472	-0.119934	-0.340629	-0.345305	-0.33511	-0.186256	-0.0970287	0.116052	0.103485	0.128171	0.0133738	0.157246	-0.177471	0.123263	0.188665	-0.163976	0.347752	0.286892	0.0581165	-0.280943	0.0868268	-0.20286	0.330514	0.316953	0.234541	-0.100254	0.240118	-0.122529	0.25794	0.0949439	0.121161	0.155739	0.0811161
YDL008W	APC11	0.354737	0.266228	0.424825	0.255292	0.127097	0.139778	0.259307	0.106826	-0.0743443	0.15585	0.429362	0.413378	0.327823	0.271983	0.252572	0.276848	-0.196588	-0.193718	0.121171	0.0907977	-0.0289844	-0.0185632	0.104374	-0.00594378	0.285582	0.0790539	-0.269607	0.147086	0.0230881	-0.0170422	-0.0404934	-0.0195386	-0.0477266	-0.081695	0.0985774	2.82107	-0.501542	-0.341397	-0.851229	0.023373	-0.177093	0.135839	0.16326	-0.231819	-0.580556	-0.075321	-0.161046	-0.123561
YDL014W	NOP1	0.492066	0.369048	0.635907	0.536118	0.136557	0.0112907	-0.708412	0.281483	0.0204567	0.215369	0.129827	-0.072072	-0.248911	-0.538355	-1.02738	-0.658128	0.00425072	-0.210434	-0.510662	-0.477065	-0.724969	-0.129838	-0.406304	-0.241252	-0.488104	-0.558589	-0.225269	-0.597488	-0.477065	0.208723	-0.687929	-0.715461	0.0289337	-0.283817	-0.996735	5.22395	-0.77566	-0.940928	-0.79765	-0.0272474	-0.536095	-0.16949	-1.05662	-0.664959	-0.651441	-0.08226	-0.0852335	-0.316092
YDL015C	TSC13	1.1787	0.743548	1.05526	0.881841	0.671364	0.559912	0.833864	1.12308	0.307997	0.928069	0.798564	0.522374	-0.660231	-0.45035	-0.312543	-0.560962	-0.454907	-0.496682	-0.606795	-0.45931	-0.316899	-0.337537	-0.393795	-0.00321443	-0.413088	-0.285974	-0.344027	-0.211329	-0.358853	-0.146223	-0.327258	-0.445038	-0.485966	-0.445038	-0.0176	-0.248666	-0.29962	-0.244069	-0.234668	-0.239192	-0.30617	-0.384964	-0.352553	-0.505427	-0.694493	-0.146223	-0.252752	-0.423495
YDL017W	CDC7	-0.0742287	-0.152463	-0.155599	-0.0473773	-0.131172	-0.2001	0.196062	-0.11024	-0.0569452	-0.146278	-0.0394291	-0.0227175	0.0820115	0.36825	0.32143	0.235909	-0.0773557	-0.346495	0.0886916	0.353721	0.277137	-0.0167626	0.0619687	0.093475	0.108321	0.180076	-0.134627	0.342728	0.176691	0.212229	0.46581	-0.18112	0.140288	0.0716702	1.39116	0.360056	0.199525	-0.0734093	0.123054	0.0159408	0.150729	0.160312	0.626031	0.233699	-0.493559	0.460321	0.271376	0.0238019
YDL018C	ERP3	0.416402	0.165032	0.610954	0.457314	0.460583	0.137807	0.29604	0.36818	0.312822	0.052583	0.219984	0.146666	-0.136771	-0.0924679	-0.289218	-0.381786	-0.0154347	-0.119437	-0.439878	-0.398635	-0.0944797	-0.0426944	-0.164184	-0.319637	-0.220727	-0.145613	-0.0744089	-0.124812	-0.156308	0.221674	-0.151627	-0.00761099	0.109946	-0.0536889	-0.248007	0.159668	-0.126807	-0.0702379	-0.220134	0.0777199	0.0195462	-0.137791	-0.220552	-0.323679	0.0725609	0.0135096	-0.0984011	-0.238188
YDL019C	OSH2	0.803356	0.49375	0.98821	0.99942	0.786309	0.59882	1.17764	0.822663	1.38222	0.538947	0.855819	0.662475	-0.279877	0.00902766	-0.133827	-0.0319104	-0.0132535	-0.273885	0.614651	0.52798	-0.0409036	-0.312689	-0.230343	-0.459352	-0.439581	-0.318125	0.0238216	-0.0898128	-0.10706	0.348135	0.133158	0.744856	0.25954	-0.300099	0.153369	0.55807	-0.150804	-0.0443193	-0.306714	-0.1433	-0.105254	-0.0394669	-0.231626	-0.518685	0.342468	-0.158714	-0.186402	-0.258003
YDL020C	RPN4	0.38385	0.428727	0.507236	0.45195	0.325365	0.159489	1.02315	0.24026	-0.26156	-0.00998656	0.175143	0.233128	-0.293264	-0.490693	-0.343464	-0.443673	-0.443129	0.527039	-0.74239	-0.958701	-0.284361	-0.379923	-0.408915	-0.489463	-0.235293	-0.363347	-0.0945211	0.752114	1.57232	0.206497	0.0259166	-1.49683	-0.244916	-0.109563	-0.142101	-0.345025	-0.18496	-0.278657	0.00793581	0.119754	-0.0835379	-0.268873	0.723163	-0.390271	0.44961	0.0211065	-0.161088	0.0994372
YDL021W	GPM2	-0.0424616	-0.0551325	-0.0318752	0.0551825	-0.0107358	0.144138	0.278639	-0.0384412	-0.0883197	0.0177538	-0.0854493	-0.0734031	0.220883	0.257695	0.300634	-0.185853	0.017616	0.135894	0.125406	0.310031	0.137091	-0.0077706	0.205495	-0.266182	0.44561	0.193841	0.0629714	0.112502	0.123105	0.219124	0.00490103	2.28177	0.13817	0.0311257	0.499644	-0.0889014	0.230159	0.109437	-0.124688	0.303295	0.544671	0.14142	0.191779	-0.07854	0.846509	0.112273	0.249901	0.452345
YDL022W	GPD1	0.0617226	-0.212293	0.243202	0.228526	0.122846	-0.0234261	-0.223312	0.157664	0.125059	-0.0431629	-0.0200608	0.0299804	-0.0254192	0.0330936	-0.0303999	-0.00325985	0.0607556	-0.237669	-0.0307096	0.00450358	0.00764137	-0.0934399	0.00184365	-0.270814	0.033005	-0.0657098	-0.0303211	-0.171669	0.0670632	0.169034	-0.00333378	0.56208	0.0024139	-0.141604	-0.153442	0.00321976	-0.0373249	-0.109492	-0.318962	0.162103	0.015129	0.170836	-0.209925	-0.114518	0.3743	0.0537546	-0.0649507	0.022389
YDL024C	DIA3	0.0284571	-0.27964	0.333622	0.147864	0.303292	-0.200486	-0.0765576	0.0964391	0.470243	-0.218365	-0.187359	-0.0827602	-0.120234	0.0917532	-0.0309834	-0.101249	0.0171612	-0.287286	-0.120684	-0.23971	-0.0575477	0.101065	-0.232893	-0.127619	-0.155797	0.171969	0.207555	0.172979	0.150516	0.467735	0.0486512	0.410095	0.389173	0.133262	-0.0137846	0.336692	0.0677195	0.317791	0.0272039	0.0390146	0.118289	0.180087	0.0831827	-0.117839	0.429601	0.18354	-0.0249021	-0.0469496
YDL028C	MPS1	0.196513	-0.258533	0.395486	-0.158378	0.280176	-0.248583	0.523313	0.0131855	0.445564	-0.258533	0.389725	0.117695	0.569227	0.435419	0.454001	0.32561	-0.0307711	-0.577405	0.152118	0.885469	0.429659	0.277985	-0.021302	0.0801503	0.388992	0.163131	-0.0163196	0.569227	0.203995	0.588386	0.422128	0.878742	0.602565	0.163131	-0.905945	-0.981517	-0.761167	-0.0054914	-0.324684	0.33214	-0.0987868	0.422128	0.629025	-0.118445	-0.148649	0.135443	0.0103546	-0.109269
YDL029W	ARP2	0.151317	0.0891032	0.270206	0.12972	0.203996	-0.0099725	0.205175	0.221022	0.358705	-0.113346	-0.0460528	0.0145831	0.240507	0.260474	0.214375	0.298341	0.277209	-0.237823	0.0569054	0.194941	0.233093	0.278651	0.0744187	0.0512946	0.351637	0.165182	0.246253	0.519574	0.286385	0.605226	0.298527	0.173407	0.480183	0.260191	0.217641	1.76082	0.305199	-0.0013107	0.269418	0.303811	0.222343	0.171179	0.530619	0.0311417	-0.0625375	0.327391	0.228948	0.255615
YDL030W	PRP9	0.148042	-0.0481497	0.165435	0.14273	0.0811309	-0.0158034	-0.0229484	0.208116	0.225376	-0.117845	-0.0823376	-0.0180884	0.160386	0.0999967	-0.10305	0.314678	-0.0574746	-0.368294	0.0847664	-0.177065	-0.15663	-0.045211	0.00316473	-0.239442	-0.00798107	-0.0226475	-0.15974	0.14423	-0.00137132	0.0664292	0.0377326	0.156647	0.101891	-0.0475913	-0.449167	0.301521	-0.148705	-0.466808	-0.289547	0.0621794	0.0488424	0.00557871	-0.188603	-0.188603	-0.305107	-0.0772083	-0.0286341	-0.129101
YDL031W	DBP10	-0.0366305	-0.0722093	0.0517244	0.124555	-0.0366305	-0.15827	-0.142991	-0.0140528	0.0668228	-0.11275	-0.107738	-0.0327846	0.21107	0.159273	-0.0604566	0.056032	0.120844	0.117169	0.124396	0.10533	0.0337613	0.0222196	0.0598701	0.0712944	0.242629	0.117169	0.0637258	0.0263279	0.00520127	0.249136	0.00955849	0.434527	0.163178	-0.00195734	0.00955849	0.860048	-0.305761	-0.0764026	-0.285184	0.0184074	0.0299038	0.0142416	-0.0683074	0.0712944	0.479642	-0.0683074	0.0451212	-0.0683074
YDL035C	GPR1	0.108248	0.0657127	0.413053	0.152273	-0.142382	-0.0341106	-0.104257	0.00469678	0.423905	-0.0328374	-0.10297	-0.0939535	0.188706	0.228727	-0.367539	-0.180217	-0.19642	0.0310856	-0.716411	-0.491931	-0.160221	-0.120494	0.00113387	-0.134582	-0.388106	-0.0697457	-0.0665868	-0.0984148	-0.507288	-0.212833	-0.249264	0.144138	-0.0772688	-0.139003	-0.498546	-0.286259	0.159504	-0.246774	-0.290971	0.0585705	0.130648	-0.00153109	-0.0296754	-0.0445621	-0.0432737	0.140297	0.0451691	0.234779
YDL036C	PUS9	0.625333	0.275007	0.909431	0.763963	0.607081	0.358632	0.383629	0.303685	0.287747	0.269138	0.49144	0.374046	-0.230868	-0.227078	-0.297177	-0.323107	-0.179741	-0.332155	-0.363105	-0.243496	-0.25612	-0.26264	-0.224002	-0.131295	-0.220905	-0.330938	-0.0420825	-0.328258	-0.228208	0.0904372	-0.261798	0.116599	-0.066717	-0.233418	-0.340164	-0.00463068	-0.108738	-0.0801459	-0.370362	-0.133151	-0.255118	-0.0679115	-0.264846	-0.306098	0.0596039	-0.131737	-0.239376	-0.216072
YDL037C	BSC1	0.506521	0.744677	0.634302	0.630051	0.753068	0.31995	1.81734	0.570412	0.315453	0.472977	0.75708	0.539129	-0.152419	-0.159074	0.2204	-0.0111579	-0.196112	0.478374	-0.284358	0.159438	-0.187536	-0.257732	-0.172773	-0.263951	-0.00578314	-0.154008	-0.184561	0.181187	-0.0366677	-0.222779	-0.113987	-0.706559	-0.131977	-0.408061	0.255522	0.144192	-0.400845	-0.412993	-0.307076	-0.129915	-0.141824	-0.161374	0.477518	-0.272422	0.352229	-0.0886251	-0.17947	-0.180845
YDL039C	PRM7	0.555496	0.380777	0.639562	0.6264	0.451204	0.419046	0.3463	0.430401	0.348484	0.342041	0.463116	0.382566	-0.245925	-0.32152	-0.411072	-0.300482	-0.238188	-0.233637	-0.360303	-0.358207	-0.271254	-0.284949	-0.26037	-0.286842	-0.312476	-0.357204	-0.200485	-0.219159	-0.222201	-0.130101	-0.269074	-0.0491317	-0.215318	-0.183812	-0.189981	-0.14547	-0.185753	-0.156898	-0.292144	-0.165027	-0.115565	-0.166715	-0.323159	-0.297922	0.0299765	-0.28407	-0.171031	-0.201528
YDL040C	NAT1	0.469904	0.0436962	1.73127	-0.116081	0.543668	-0.116081	-0.997668	-0.158565	0.624871	0.0801153	0.250598	0.130926	-0.166056	-0.471393	-0.473979	-0.325076	-0.167702	-0.52072	0.202051	0.245673	-0.35664	0.104649	-0.142702	0.277711	0.374298	0.189208	0.0809787	0.317979	1.00901	0.40233	0.35998	-2.55631	-0.267499	-0.50632	-1.10884	-0.708093	-0.780344	-0.029695	-0.431573	-0.205027	-0.457233	0.138505	-0.621958	-0.364139	-0.358139	-0.0784161	0.421727	0.166953
YDL043C	PRP11	-0.00308299	-0.32493	0.195784	-0.312864	0.161213	-0.127426	-0.0492543	0.0958605	-0.203717	-0.239558	-0.146895	0.0570544	0.339555	0.527605	0.24132	0.220962	0.217774	-0.179879	0.134944	0.345261	0.229367	0.2557	0.34644	0.180133	0.649565	0.346733	-0.0481791	0.316819	0.119066	0.329615	0.0957157	-0.270236	0.293351	-0.103802	-0.621364	-1.0478	-0.541657	-0.384549	-0.497694	0.0223268	-0.0883872	0.224402	0.0453044	0.101636	-0.209721	-0.0061093	0.0270754	-0.0164033
YDL044C	MTF2	0.12099	-0.552523	0.21482	0.578556	0.355742	-0.325883	-1.08126	-0.524268	-0.191061	-0.122434	-0.139207	-0.260024	-0.0240472	-0.122031	-0.584908	-0.518573	0.428574	-0.349819	-0.108949	0.133346	0.268839	0.011018	0.440414	0.0407085	1.30072	0.699138	0.0768427	-0.220694	0.26308	0.571202	-0.128208	-0.0333121	0.545983	-0.0774008	-0.335633	-0.617245	-0.493262	-0.439136	-0.77895	0.624874	-0.195595	0.334393	-0.780901	0.406315	0.705397	0.462377	0.26028	0.444516
YDL045C	FAD1	0.237386	0.390255	0.580652	0.456133	0.157966	0.212877	0.581737	0.166553	0.28104	0.118403	0.379933	0.159251	-0.0756121	-0.0420314	-0.155275	-0.0680363	-0.130273	0.0584558	0.178745	-0.397071	0.15917	-0.0864895	0.0161149	-0.126833	-0.162469	0.00707318	-0.054125	0.0783999	-0.117847	0.0369442	-0.108099	-0.179848	-0.0791421	-0.142229	-0.395986	2.48603	-0.137005	-0.243264	-0.286186	-0.00638083	-0.105674	-0.255111	-0.127631	-0.306605	-0.241935	-0.143388	-0.196741	-0.223772
YDL046W	NPC2	-0.142797	-0.183672	-0.13765	-0.138169	-0.228052	-0.218704	-0.147815	-0.18258	-0.161112	-0.223686	-0.233968	-0.273071	0.138427	0.171344	0.0363697	0.0250732	0.068396	0.102412	0.030561	0.0916205	0.0327848	-0.00629663	0.0949001	0.0461186	-0.0387375	0.03953	-0.0277055	0.19483	0.121662	0.246115	0.0217894	0.341812	0.108891	0.0189641	-0.00887116	0.0834509	0.0010429	0.140711	-0.176955	0.125088	0.012161	0.144175	-0.0532997	0.12438	0.187536	0.156796	0.00151408	-0.0600738
YDL048C	STP4	-0.00859092	0.131652	-0.13368	0.00894384	0.201428	-0.00853785	-0.390078	-0.0148449	0.139277	-0.0316616	-0.0170107	-0.136578	-0.0103552	0.102965	-0.0271783	-0.0522688	0.106489	0.0669269	0.00131293	0.34729	0.238126	0.0200314	0.0380687	-0.0629766	0.377412	0.0259478	0.00037827	-0.0605251	0.284102	0.0662773	-0.00326169	0.81332	-0.0946716	0.103231	-0.286628	-0.176418	-0.14721	-0.206	-0.100732	0.231297	-0.000587427	0.205762	0.121476	0.128938	0.194047	0.117561	-0.0116497	0.213179
YDL049C	KNH1	0.262314	0.0224484	0.293701	0.177608	0.217269	0.281379	0.15551	0.615708	0.302366	0.274626	0.322232	0.366764	0.0396241	-0.12079	-0.117487	-0.0589311	-0.146582	-0.225653	-0.108153	-0.121072	-0.140928	-0.106601	-0.141232	-0.0954619	-0.101783	-0.138119	-0.0730895	-0.188404	-0.184287	-0.115832	-0.0946608	-0.206548	-0.158464	-0.107293	-0.194381	-0.166431	-0.318521	-0.195098	-0.249138	-0.137839	-0.136371	-0.0801353	-0.0930805	-0.192222	-0.150398	-0.113731	-0.316692	-0.149533
YDL051W	LHP1	0.50156	0.484338	0.834494	0.727179	0.329458	0.29057	0.52175	0.536418	-0.0808531	0.383711	0.43122	0.53041	-0.13401	-0.0652801	-0.103113	-0.0841205	-0.0380367	-0.189882	-0.139165	-0.251166	0.060211	-0.212973	-0.174322	-0.25732	0.0639942	-0.0874517	-0.189884	-0.21559	0.143476	0.0337083	-0.028159	0.84516	-0.0252782	-0.064265	0.0499054	0.196095	0.309519	0.0802301	0.00806196	-0.121896	0.151577	0.0869253	0.0995942	-0.17253	0.111355	-0.0880987	-0.0579484	-0.115159
YDL052C	SLC1	0.546849	0.227183	1.15194	0.833773	0.4406	0.328622	-0.554464	0.742016	0.439686	0.223448	0.406051	0.484359	-0.457236	-0.345803	-0.396352	-0.0648631	-0.202763	-0.318222	0.449106	0.187217	-0.201831	-0.331195	-0.313946	-0.223938	-0.399327	-0.415208	0.0136352	-0.640746	0.31978	0.375774	-0.449534	1.09224	0.0607457	0.021511	-0.867167	-0.0868421	0.297473	-0.0196637	0.0602435	-0.107563	-0.0122978	0.0234809	-0.685419	-0.372913	-0.163669	-0.0593742	-0.0771711	-0.356399
YDL053C	PBP4	0.795511	0.745907	1.11445	0.959866	1.02521	0.684168	1.16953	0.958189	0.873839	0.570417	0.548723	0.695575	-0.0769819	-0.000744892	0.0813918	0.0385795	-0.235425	-0.173948	0.110117	-0.0187824	-0.18265	-0.294865	-0.289926	-0.136412	-0.0450473	-0.0397656	-0.332969	0.1814	-0.25781	-0.118608	-0.178721	0.0871053	-0.20627	-0.031527	-0.069136	-0.272734	-0.306072	-0.140761	-0.255319	0.0166639	-0.180305	-0.159306	0.114126	-0.141461	-0.00491456	-0.171848	-0.129604	-0.302143
YDL054C	MCH1	-0.529592	-0.564242	-0.468447	-0.547907	-0.29207	-0.58613	-0.405943	-0.258742	0.0523442	-0.503263	-0.442681	-0.541632	0.431753	0.386156	0.432533	0.459447	0.531843	0.437408	0.510177	0.430451	0.461827	0.348908	0.332598	0.398326	0.305164	0.387347	0.529527	0.627956	0.447362	0.495468	0.551663	0.434979	0.503101	0.558066	0.488563	0.560606	0.509595	0.572709	0.613154	0.447913	0.403664	0.50836	0.36814	0.280181	0.324856	0.358995	0.547145	0.409158
YDL055C	PSA1	1.10427	1.18939	0.910634	1.17826	0.842234	0.781835	0.49505	0.786355	1.15426	0.786355	1.62101	1.06341	-0.386322	-0.549985	-0.706552	-0.488222	-0.434426	-0.141392	-0.523288	-0.608622	-0.536539	-0.187195	-0.287074	-0.060206	-0.439933	-0.443557	-0.147908	-0.460191	-0.239815	-0.377638	-0.428927	-0.799209	-0.248719	-0.408282	-0.559064	-0.757196	-0.000305112	-0.420913	0.0500666	-0.280601	-0.38306	-0.163013	-0.787996	-0.35568	-0.582129	-0.260075	-0.251575	-0.245768
YDL056W	MBP1	-0.172285	-0.449876	-0.783674	-0.0907474	-0.578155	-0.595088	-0.682212	-0.656087	-1.24293	-0.60862	-0.44331	-0.753015	0.438557	0.857319	0.349097	-0.386029	0.111224	0.410859	0.861271	0.0448566	0.143305	0.126964	-0.344216	0.48669	0.744597	0.875494	-0.0408153	0.653248	-0.231433	0.21735	-0.492383	0.103232	0.168884	0.374595	-0.63643	-0.904985	0.378063	-0.115243	0.055574	0.211994	0.203284	0.276644	0.0226339	-0.30232	0.301885	0.809524	0.794009	0.48669
YDL059C	RAD59	0.237352	0.00359459	0.0890729	0.341002	0.237529	0.0730059	0.0969201	0.26249	0.34814	0.120835	0.113458	0.0688999	0.105509	0.10682	-0.189334	0.0095464	-0.123676	-0.10021	-0.083604	-0.0502069	-0.127357	0.0473316	-0.04751	-0.0637458	-0.0217346	-0.182184	-0.0761218	-0.135746	-0.0828734	0.0299626	-0.274472	0.157538	0.0756072	-0.0534656	-0.218795	-0.120559	-0.384151	-0.163248	-0.217256	0.0308299	-0.0328101	0.0946157	-0.146215	-0.22426	0.0775215	0.0252364	-0.111995	0.0158705
YDL060W	TSR1	-0.0999076	-0.111093	-0.00643437	-0.143026	-0.136002	-0.223205	-0.0016269	-0.2311	-0.140865	-0.208402	-0.181193	-0.246125	0.00427357	-0.0501157	-0.255726	-0.0714046	0.220049	-0.249892	-0.098088	0.0190292	-0.0455427	0.153922	-0.0377735	-0.117046	-0.104048	-0.129744	0.030425	0.149462	0.0239224	0.118839	0.30128	-0.25577	0.183385	-0.046059	0.065788	0.324104	0.528942	-0.240732	-0.281567	0.0785822	-0.147767	-0.0218629	0.366316	-0.0846215	-0.118096	0.0726026	0.148172	-0.0289561
YDL061C	RPS29B	-1.0167	-0.902976	-0.758663	-0.715291	-0.823778	-1.15834	-1.24408	-0.620165	-0.698323	-1.06986	-1.0299	-0.932369	0.918377	0.572348	0.214946	0.789394	0.549388	0.765295	0.46559	0.209336	0.242357	0.365522	0.46559	0.318801	0.31055	0.411587	0.571061	1.01821	0.366835	0.602185	0.671442	-1.24143	0.565099	0.374392	-0.46169	-0.60451	0.0048817	-0.0504839	0.302921	0.782724	0.110245	0.344138	0.304166	-0.027584	0.530794	0.533244	0.905806	0.392342
YDL064W	UBC9	0.0646898	0.0723951	0.21941	0.107364	0.123427	-0.0110254	0.0401283	0.0725323	0.209127	0.00251612	0.12361	0.00841603	-0.160564	-0.183795	-0.409544	0.0304088	-0.172771	-0.269841	-0.346393	-0.352732	-0.328733	-0.236642	-0.301104	-0.225481	-0.0215809	-0.176496	0.0825944	-0.0215327	-0.121194	0.191396	-0.0185627	-0.131798	0.253257	-0.219895	-0.0915402	2.65259	-0.34703	0.308182	0.0447502	0.168961	-0.192747	0.0574835	0.128555	-0.135115	-0.387469	0.031685	-0.166635	0.127982
YDL065C	PEX19	-0.231805	0.0748529	-0.327774	-0.379043	-0.449841	-0.205212	0.076162	-0.0745145	-0.571292	0.00734186	0.0167296	0.257039	0.0423151	0.0652862	-0.0565164	0.0926764	-0.0481715	0.194413	-0.060125	0.216068	0.319303	0.0386491	-0.049495	0.259144	0.253887	0.0199686	0.107216	0.259144	0.259144	-0.0927929	-0.236909	-0.998537	0.160393	0.157769	0.231779	0.277845	0.00692635	0.314634	0.0705608	0.147844	0.0223596	0.187286	0.30099	0.277845	0.632539	-0.11275	0.108585	0.256636
YDL067C	COX9	0.202367	-0.0504645	0.626736	0.287948	0.534346	0.190638	0.251581	0.520518	0.277909	0.236624	0.423278	0.372264	-0.31395	-0.455587	-0.744008	-0.617084	-0.156833	-0.626714	-0.415489	-0.557808	-0.550967	-0.384262	-0.110396	-0.0489673	0.655091	0.0241854	-0.0986419	-0.628865	0.105656	-0.145005	-0.395709	-0.94793	0.0588488	-0.344956	-0.72155	-0.421849	0.0455033	-0.0176176	-0.181782	-0.0942017	-0.0491725	-0.075395	-0.472436	-0.267238	0.104927	-0.0197424	-0.213704	-0.298917
YDL069C	CBS1	0.45748	-0.69179	0.630136	0.0202464	0.124869	0.441709	-0.981502	-0.312355	-0.188781	-0.170125	0.301069	-0.445548	-0.406388	-0.536469	-0.680044	-0.332557	-0.374793	-0.726897	-0.992856	-0.471148	-0.805184	-0.295182	0.15669	-0.0292259	0.388698	-0.296486	-0.117284	-0.755166	-0.546817	-0.146289	-0.397427	-1.01267	-0.133771	-0.0199261	-0.82232	-0.584923	-0.321499	-0.686372	-0.388812	0.760135	-0.665968	-0.426248	-1.20563	-0.209629	-0.237969	-0.023709	-0.185396	0.064718
YDL070W	BDF2	-0.515709	-0.191963	-0.487174	-0.515398	-0.230097	-0.120921	0.209196	-0.363445	-0.415369	-0.296458	-0.370723	-0.298121	0.246176	0.296063	0.308068	0.357284	0.224987	0.263402	1.20226	0.677432	0.199457	0.332678	0.190587	0.400928	0.0775828	0.268739	0.295242	0.570652	0.0263666	0.0375466	0.479573	0.834318	-0.0617393	0.206091	0.953183	1.09669	0.167885	0.252447	0.118978	0.302555	0.279942	0.0428835	0.782294	0.219793	0.291458	0.172916	0.277872	0.330948
YDL072C	YET3	-0.108108	-0.168743	0.00104668	-0.0801079	-0.0856076	-0.139228	-0.14361	-0.100895	-0.0609854	-0.211937	-0.190655	-0.171892	0.272585	0.301075	0.220875	0.051929	0.0799599	0.0727931	0.120013	-0.0506258	0.0587678	0.134418	0.202177	0.139327	0.372652	0.309744	-0.050793	0.0205667	-0.0621595	0.0491382	-0.0426279	0.105716	0.0503149	0.0391016	0.0245121	-0.0388627	-0.017309	-0.0664062	-0.133008	0.225857	-0.0876777	0.0472343	-0.139664	0.107587	0.152264	0.0141128	0.133626	-0.173038
YDL074C	BRE1	0.11623	0.391686	-0.0203744	-0.31794	-0.0803973	-0.278595	-0.261948	-0.194425	0.205095	-0.261948	0.000234783	-0.415606	0.14519	-0.018159	-0.0121224	-0.0879265	0.0220485	0.737699	0.169498	-0.447436	-0.08429	-0.107435	0.0292728	-0.0588756	0.76086	0.329538	0.334029	0.282221	0.489197	0.0525573	0.666449	1.99431	0.268642	0.349701	0.0490174	-0.153244	1.19596	0.245073	0.734901	0.685984	1.10948	0.17511	0.51246	0.0393155	0.559201	0.754776	0.35681	0.669305
YDL077C	VAM6	0.604963	0.960306	0.884522	0.738539	0.700142	0.344661	0.0143591	0.738539	0.450209	0.377053	0.693751	0.824983	-0.26322	-0.333613	-0.414349	-0.366723	-0.159153	-0.355175	-0.346916	-0.316426	-0.296589	-0.29077	-0.50301	-0.838605	-0.605482	-0.58179	-0.241573	0.377138	-0.179704	-0.107726	1.15881	-0.300997	-0.0593987	-0.27855	-0.116774	0.321375	-0.144605	-0.283082	-0.0882134	-0.131588	-0.443925	-0.372313	1.4644	-0.946622	0.409393	-0.106399	-0.155317	-0.391155
YDL078C	MDH3	0.185005	0.15621	0.2508	0.18468	0.114326	0.0214465	0.158125	0.146285	0.12832	0.106516	0.128565	0.0604896	0.263839	0.211795	0.106868	0.0707957	0.19061	-0.0232174	0.0201812	0.0668892	-0.000378435	0.0698659	0.0442281	-0.161831	0.0890723	-0.0137318	-0.0747968	-0.0622743	0.188633	0.0569424	-0.033248	0.151806	0.0386478	-0.0917865	-0.155438	-0.0521197	-0.166091	-0.0242115	-0.251305	0.089514	-0.0975	0.0684344	0.00208059	-0.104878	-0.117923	-0.0127704	-0.0202863	-0.118594
YDL079C	MRK1	0.238218	0.0450365	0.233897	0.079487	0.184882	0.0476412	-0.0354492	0.245196	0.0913441	-0.0307547	0.0320006	0.0708443	0.104523	-0.015559	0.0124087	-0.0486987	0.0808638	-0.0433951	-0.0368822	-0.095228	0.0228538	-0.0382303	-0.0194578	-0.127595	-0.0841661	-0.0456602	0.0722652	-0.0282532	0.0202173	-0.0254099	-0.0654731	0.0774934	-0.0459278	-0.144525	-0.185214	-0.167554	-0.0530585	-0.111614	-0.262177	-0.0128814	0.046573	-0.0726561	-0.0788317	-0.182564	0.0136541	-0.0204517	-0.00751045	-0.0716388
YDL080C	THI3	0.563679	0.286761	0.625638	0.522164	0.984195	0.322615	0.192728	0.362509	0.43488	0.211959	0.491375	0.0785133	0.00383312	-0.0355063	0.082279	-0.172914	-0.161907	0.0807818	-0.230024	-0.0202614	-0.113747	-0.10275	-0.229662	-0.324043	-0.0553297	-0.16715	-0.176526	0.0254393	0.229376	-0.0975886	-0.159435	-0.130786	-0.0395046	-0.165196	-0.32652	-0.121311	0.274059	-0.205125	0.035166	-0.00321873	-0.248225	-0.210566	-0.375153	-0.275945	0.567457	-0.188894	-0.202298	-0.176909
YDL081C	RPP1A	-0.402909	-0.228216	0.365941	0.98889	0.171859	-0.0997612	-0.820167	0.383224	-0.22541	0.287351	0.530635	0.509205	0.230609	-0.120363	-0.183335	-0.226173	-0.303274	-0.0571053	-0.499588	0.176125	-0.12454	0.0903025	-0.12454	0.142578	0.23254	-0.086839	-0.242755	-0.132591	-0.0225363	-0.40225	0.407297	0.660489	0.392218	0.0134312	-1.53596	-1.37477	-0.623091	-0.751049	-0.31734	-0.0699245	-0.0496063	0.177911	-0.771331	-0.262221	-0.37841	0.0768919	-0.0642956	-0.0820833
YDL082W	RPL13A	-0.314589	-0.493407	-0.315698	-0.308775	-0.198907	-0.578798	-0.888912	-0.463734	-0.615934	-0.536519	-0.583078	-0.513108	0.07307	0.172959	-0.075626	-0.243937	0.113311	0.26813	-0.0503623	0.0846644	-0.248153	-0.0424016	0.160901	0.0589925	0.286656	0.120769	0.320188	-0.135931	-0.0703093	0.199876	0.172113	-0.203356	0.323522	0.0854504	-0.8515	-0.372143	-0.422112	-0.348731	-0.138473	0.247444	0.141447	-0.160989	-0.608062	0.00842322	0.273614	0.164706	0.428811	0.054409
YDL084W	SUB2	-0.248039	-0.172512	-0.153889	-0.29609	-0.16064	-0.505542	0.272789	-0.253824	-0.121629	-0.685043	-0.632441	-0.720797	0.296922	0.325621	0.444343	0.533741	0.233348	0.0705876	0.20532	0.148386	0.0993097	0.163126	0.170738	0.106303	0.548144	0.264737	0.314354	0.652637	0.216093	0.582341	0.451095	1.08553	0.53628	0.0979345	-0.390376	2.06313	-0.194027	-0.320868	-0.0690856	0.223926	0.30972	0.345179	0.790505	-0.0620466	0.243106	0.0822639	0.341454	0.341677
YDL085W	NDE2	0.158194	0.0508417	0.11628	0.0923914	0.0460811	0.0801911	-0.121179	0.0856701	0.402939	-0.12419	-0.061932	-0.187757	-0.136112	0.00827106	0.0136846	-0.0599008	0.0642526	0.0598938	0.0837538	0.150328	-0.105699	-0.187062	-0.0295933	-0.252176	-0.235737	-0.157082	-0.0191558	-0.212599	0.0914388	0.13165	-0.0608704	0.120261	-0.0783167	-0.178635	-0.000225709	-0.142749	-0.159479	-0.255186	-0.138175	0.0923123	-0.139107	0.0758801	-0.264051	-0.150912	-0.0552037	-0.129371	-0.13943	-0.151949
YDL087C	LUC7	0.899337	1.00842	1.91477	1.69678	1.18771	1.17877	1.51688	0.899337	1.10302	0.534218	0.929084	1.16912	-0.408427	-0.361392	-0.535427	-0.452887	-0.447931	-0.346998	-0.717893	-0.643118	0.0176922	-0.291188	-0.385264	-0.243526	-0.390797	-0.634664	-0.141583	-0.447931	-0.37489	0.044908	-0.49881	-0.182511	-0.138737	-0.516622	-0.260777	4.93812	-0.702526	-0.179409	-0.263882	-0.194597	-0.421461	-0.0363293	-0.556524	-0.330285	-0.349221	-0.477158	-0.423914	-0.537904
YDL088C	ASM4	0.0205371	-0.186153	0.0191834	-0.0526787	-0.149974	-0.305587	-0.181583	0.11781	0.0496811	-0.142756	-0.209854	-0.316638	-0.0129242	-0.0101575	-0.19257	-0.176674	0.00563831	-0.0915655	-0.154353	-0.164786	-0.189549	-0.124025	-0.0149068	-0.0577807	-0.136811	0.00838755	0.0141346	0.0672109	0.104197	0.0119298	0.0232299	0.229264	0.112455	0.109556	-0.0758502	-0.325917	-0.0642603	-0.138971	-0.117285	0.465696	0.0593676	0.0808433	-0.0958369	-0.128746	0.180316	0.275943	0.15118	0.264087
YDL092W	SRP14	-0.147667	-0.339667	-0.0457721	-0.0381254	0.0188717	-0.171827	-0.680789	0.215589	-0.276004	-0.133405	-0.0733925	-0.0132573	0.00428808	-0.124707	-0.89449	-0.77507	-0.130792	-0.573946	-0.205195	-1.16127	-0.591237	-0.188534	-0.207429	-0.589721	-0.43738	-0.049578	0.159159	-0.31662	-0.0229552	-0.0876271	-0.602434	0.229067	-0.0961016	-0.169629	-1.15123	2.03829	0.132446	-0.397133	-0.608733	0.0902231	0.269429	0.215099	-0.917541	-0.0688919	-0.305762	0.119499	0.121222	0.162867
YDL093W	PMT5	0.664972	0.470305	0.743104	0.62814	0.528082	0.334345	0.246032	0.558648	0.265986	0.338798	0.439237	0.271616	-0.0832306	-0.235924	-0.111367	-0.15985	0.00283948	-0.224563	-0.273327	-0.386241	-0.273162	-0.172945	-0.214671	-0.0877315	-0.258946	-0.211781	-0.0666426	-0.35647	-0.206395	-0.207072	-0.192747	-0.00496945	-0.229311	-0.286821	-0.437111	-0.0999392	-0.276331	-0.168921	-0.324705	-0.146914	-0.156857	-0.233254	-0.389967	-0.410157	-0.10733	-0.201995	-0.0739459	-0.284287
YDL097C	RPN6	-0.252774	0.213811	0.172719	0.0984182	-0.297931	-0.502754	-0.615774	-0.323892	0.0813278	-0.579334	-0.398018	-0.318977	-0.206544	-0.519327	-0.928084	-0.610711	-0.178524	-0.905933	-0.496937	-0.730819	-0.322199	-0.178524	-0.206544	0.156427	-0.557338	-0.273843	-0.065001	-0.911233	0.11242	-0.13616	-0.376111	-0.431762	-0.0604924	-0.0983335	-1.28635	-1.03946	-1.77414	0.349982	0.222628	0.0830208	-0.894521	0.254425	-0.519327	-0.01766	-1.11107	0.151044	-0.2286	0.0533595
YDL098C	SNU23	0.3969	0.625869	0.699596	0.698341	0.449437	0.374078	0.513714	0.519459	0.590387	0.546426	0.326454	0.442896	-0.521146	-0.427289	-0.43315	-0.498051	-0.141136	-0.224883	-0.351691	-0.403387	-0.412463	-0.246589	-0.375674	-0.281606	-0.186364	-0.427227	0.0207511	-0.282304	-0.25785	-0.0141043	-0.428213	-0.0942726	-0.313376	-0.295007	1.12743	1.42499	-0.109252	0.135267	0.269444	-0.08946	-0.118403	-0.0728297	-0.0996299	-0.222385	-0.760098	-0.10887	-0.304662	-0.229252
YDL100C	GET3	-0.539351	-0.192188	-0.512447	-0.467597	-0.494005	-0.356999	-0.458493	-0.324265	0.0247726	-0.0722473	-0.202025	-0.0481506	0.317973	0.464554	0.0328525	0.322829	0.295339	0.579196	-0.562636	0.1694	0.776763	0.305707	0.297731	0.443959	1.23311	0.394764	0.172186	0.282569	1.46326	0.287677	0.0881387	1.19849	0.253946	0.392487	-0.257091	0.0619778	0.638962	-0.0259545	0.401215	0.158626	0.308944	0.676765	0.0761602	0.290555	1.12524	0.563665	0.441808	0.380821
YDL101C	DUN1	0.306749	0.591215	0.360161	0.433676	0.114266	0.673459	0.459036	0.357762	0.546585	0.363212	0.418086	0.476238	0.284112	-0.335787	-0.363293	-0.178725	-0.0814186	0.600283	-0.179927	-0.0449291	-0.298519	-0.324366	-0.182847	0.122186	0.207502	-0.126798	-0.0478916	-0.490164	-0.143325	-0.2524	-0.442591	-0.022778	-0.206063	0.0668638	0.500376	-0.245691	-0.110187	-0.279283	0.15554	0.0392444	0.049023	-0.256583	0.0453178	0.00674623	-0.209012	0.191086	0.083374	0.0871789
YDL103C	QRI1	-0.170067	-0.0779919	-0.113904	-0.176589	-0.241157	-0.259651	-0.140903	-0.263896	0.392159	-0.314777	-0.284567	-0.341173	-0.109827	0.325021	0.134858	0.130504	-0.0259277	0.0369976	0.139705	0.258778	0.411386	0.0056674	0.139705	-0.0904341	0.209754	0.175453	0.351799	0.274837	0.128201	0.380956	0.426755	0.240158	0.180781	0.209754	0.4448	4.87947	0.770492	0.609044	0.267486	0.331055	0.284446	0.29197	0.731798	0.0056674	-0.168256	0.289524	0.300925	0.248404
YDL105W	NSE4	-0.0307444	-0.0621598	-0.07986	-0.0650159	0.021938	-0.139061	-0.0818511	-0.143646	0.251366	-0.19974	-0.160098	-0.143646	-0.00188019	-0.216715	-0.0273541	-0.0206556	0.0190016	-0.302137	-0.0183933	-0.103559	0.121031	-0.0728321	-0.0624262	0.0616706	0.0749936	0.0596964	0.179366	0.131347	0.0795124	0.16892	0.135173	0.0842576	0.154565	0.118949	0.129138	-0.3501	0.303197	-0.0136597	0.41239	0.101382	-0.0507858	0.166857	0.0547342	-0.0410086	-0.205506	0.0973084	-0.132002	-0.151687
YDL107W	MSS2	-0.402887	-1.0368	-0.687398	-0.696355	-0.708658	-0.771816	-1.35395	-0.548394	-0.399667	-0.525207	-0.902526	-0.451535	0.417647	0.306686	0.0875763	0.408689	0.409217	0.0891014	0.242925	0.210645	0.217497	0.295684	0.441673	0.382425	0.508325	0.520792	0.062705	0.176924	0.312129	0.365725	0.0949849	0.222008	0.330489	0.501236	0.00175668	0.0779876	0.565541	0.270825	0.566879	0.484608	0.369504	0.642861	0.0369218	0.464477	0.0174579	0.437872	0.373226	0.542475
YDL108W	KIN28	-0.371411	-0.503706	-0.340094	-0.428156	-0.168693	-0.396329	-0.635549	-0.177376	-0.112796	-0.0338884	-0.159292	-0.255946	0.0620505	0.0484598	-0.118354	0.273191	0.0786705	-0.136462	0.206626	0.249833	0.11477	0.184342	0.147925	0.184342	0.129683	0.0976593	0.00936123	-0.187934	0.050896	0.206626	-0.164694	-0.0352175	0.0913407	-0.030147	-0.616053	-0.712942	-0.401238	-0.134473	-0.148366	0.237591	-0.0601527	0.237591	-0.329317	-0.0552502	-0.178858	-0.0651351	-0.00696872	0.206626
YDL110C	TMA17	0.282385	0.541329	0.402534	0.527608	0.225047	0.0653187	0.440694	0.215019	0.273601	0.130655	0.172627	0.183223	-0.223515	-0.247884	-0.282405	-0.105935	-0.0754201	0.0399747	-0.156914	-0.323649	-0.262875	-0.223538	-0.163466	-0.0592854	-0.0962432	-0.133011	-0.0651718	-0.00398226	-0.201017	-0.11655	0.0150002	0.320858	-0.0822213	-0.0282773	0.126145	0.0869416	-0.0913146	0.0665338	0.0879853	-0.0573581	-0.0792136	-0.0966155	-0.142513	0.140649	0.0763153	-0.194466	-0.103989	-0.119802
YDL111C	RRP42	-0.51047	-0.266764	-0.191771	0.168448	-0.691213	-0.856968	-1.48022	-0.58138	-0.521141	-0.464765	-0.966282	-0.797575	-0.589936	-0.664807	-0.97629	-0.740096	0.0295917	-0.64172	-0.227211	-0.665326	-0.326999	-0.160553	-0.148661	-0.275203	-0.195964	-0.134053	0.0779339	-0.229495	-0.182121	0.241793	-0.115211	0.202427	0.442969	-0.0902499	-1.54733	0.225971	0.783885	-0.784445	-0.177057	0.36712	0.0020539	-0.272172	-1.14074	-0.146076	-0.431414	0.0445554	0.554224	0.368358
YDL112W	TRM3	0.0673502	0.231767	-0.0300084	0.229099	-0.0140195	0.0172925	-0.227493	0.0852289	0.163873	0.129212	0.113593	0.0854464	0.101398	0.123758	0.215297	0.289004	0.441384	0.374108	0.240176	0.139961	0.19949	0.0461491	-0.0422969	0.23652	0.25405	0.0319333	0.162445	0.13612	0.157743	-0.00259622	0.184396	0.129854	0.070688	0.148965	0.187338	0.0552461	0.352284	0.205955	0.377114	-0.0181319	0.234293	0.0830876	0.22546	0.22487	0.193245	0.0748445	0.187168	0.115616
YDL113C	ATG20	0.342837	0.207067	0.407376	0.294471	0.189187	0.25602	0.0873165	0.335706	0.382857	0.194295	0.232743	0.215759	-0.0544079	-0.0277883	-0.167468	-0.181371	-0.16969	-0.153699	-0.091961	-0.0563518	-0.094321	-0.081714	-0.292902	-0.176973	-0.24069	-0.0764363	-0.267804	-0.272069	-0.147468	-0.218742	-0.0879837	-0.13979	-0.187338	-0.123021	-0.278486	-0.198269	-0.0603658	-0.0871474	-0.0933542	-0.273987	-0.204323	-0.213551	-0.138938	-0.235002	-0.245039	-0.161984	-0.138464	-0.160196
YDL117W	CYK3	-1.01557	-0.970656	-1.10606	-1.05533	-1.13876	-1.0955	-1.15453	-0.940012	-0.736127	-0.893281	-0.916216	-0.943907	0.127547	0.0495411	0.411144	0.232696	0.7296	0.893076	1.06701	0.51305	-0.0231532	0.407031	0.411144	0.58035	0.100137	0.639605	0.424403	0.734687	0.0274314	0.378904	0.209043	0.354688	0.606819	0.358432	0.294	-0.0835028	0.696562	0.0506297	0.273684	0.550632	1.08816	0.0640709	0.219169	0.152418	0.460476	0.626054	0.651825	0.807098
YDL120W	YFH1	-0.478416	-0.538116	-0.634915	-0.654277	-0.203626	0.0207906	-0.276825	0.0832567	-0.214077	0.186418	0.364973	0.228083	0.421404	0.207479	0.892743	0.262211	0.376746	-0.0664052	0.659579	0.833666	0.517226	0.157912	0.254288	0.783473	0.512336	0.4168	0.188688	0.119901	0.421404	0.153112	0.412546	-0.178185	0.149601	0.207479	-0.238515	2.22838	0.503431	0.00994081	0.494212	0.351272	0.385754	0.607147	0.742866	0.869213	-0.436426	0.556522	0.626759	0.407503
YDL122W	UBP1	-0.0720605	-0.174228	0.11991	-0.142188	0.226109	0.133908	-0.357676	0.0289786	0.13364	0.151859	0.0887968	0.103728	0.0385585	0.143773	0.154056	0.0731171	0.250668	0.351994	0.0167107	-0.172163	0.236438	0.244981	0.0757731	0.461966	0.240562	0.291092	0.331999	-0.163347	0.0711413	-0.0238573	-0.135206	0.0926789	0.0048323	0.146365	-0.289572	-0.118467	0.200993	-0.136284	0.297463	0.0550193	0.135899	0.0313569	-0.315273	0.140638	-0.125563	-0.0744392	0.156066	-0.00382077
YDL123W	SNA4	2.13948	1.32248	1.65387	1.68556	1.89661	1.24862	2.26075	1.77854	0.899506	1.49846	1.61199	0.985537	-0.627326	-0.49705	-0.305747	-0.156521	-0.470495	-0.254165	-0.693523	-0.596207	-0.249626	-0.475563	-0.379322	-0.202038	-0.531191	-0.497931	-0.538272	-0.547425	-0.610564	-0.772148	-0.690783	0.0346672	-0.514084	-0.202038	-0.680988	-0.139814	-0.320612	-0.318326	-0.451449	-0.354334	-0.333178	-0.293927	-0.4327	-0.460104	-0.407495	-0.486128	-0.387783	-0.487172
YDL124W	YDL124W	0.798744	0.945394	0.402525	0.944568	0.549489	0.661599	0.989825	0.755809	0.492232	1.01863	0.837377	0.685902	-0.236556	-0.216353	-0.271928	-0.0880147	-0.0998918	0.184158	-0.244158	-0.281756	-0.00769511	-0.282012	-0.166585	-0.0624786	-0.180018	-0.283429	-0.0546399	-0.237369	-0.369987	-0.273991	-0.335526	0.013881	-0.154099	-0.166677	-0.161694	-0.0250889	-0.107486	-0.0953287	-0.0605601	-0.247947	-0.303357	-0.29949	-0.377728	-0.147201	-0.105317	-0.425391	-0.441624	-0.388307
YDL125C	HNT1	0.130118	-0.36916	-0.21932	-0.251204	0.216165	0.244806	-0.011637	0.223374	0.249959	0.521845	0.385032	0.142758	0.212974	0.0955212	0.318078	0.32284	0.311726	0.664577	0.201557	0.350478	0.2459	0.210224	0.0362063	0.185442	0.264141	0.39128	-0.0944933	-0.196285	0.397158	-0.253287	-0.0952659	0.233197	-0.0209197	0.118068	-0.00471957	-0.158385	0.00556306	0.0795519	0.288486	0.0215104	-0.0470439	0.309583	-0.107115	0.277012	0.00644752	0.023073	-0.0541595	0.219372
YDL126C	CDC48	-0.44295	-0.745687	-0.28053	-0.484635	0.173868	0.416321	-0.0542012	0.392633	0.189556	0.559753	0.496419	0.237532	0.188127	0.183083	0.140865	0.156867	0.280469	-0.219021	0.0646847	-0.0754767	-0.11588	0.129878	0.252403	0.378323	0.459107	0.193542	0.0820245	0.0991126	0.459107	0.177932	0.0646847	0.366961	0.156867	0.20962	-0.59079	4.3199	0.168013	-0.247053	0.644031	0.115357	0.110266	0.319164	0.483788	0.360776	-0.161167	0.378323	0.140865	0.378323
YDL127W	PCL2	-0.399858	-0.372861	-0.476012	-0.415622	-0.228399	-0.224417	-0.278121	-0.216317	-0.192165	-0.164013	-0.277473	-0.170562	0.18159	0.408336	0.327592	0.295939	0.350831	0.406319	0.238186	0.337601	0.426262	0.237578	0.273253	0.217385	0.391537	0.427665	0.115886	0.175799	0.255344	0.112955	0.069296	0.496738	0.2529	0.0774806	0.310456	0.273253	0.207865	0.0300349	0.470171	0.233115	-0.00764087	0.165063	0.13072	0.363713	0.108959	0.144482	0.243321	0.24684
YDL128W	VCX1	-0.503815	-0.56649	-0.595203	-0.65115	-0.424758	-0.37672	-0.261216	-0.351267	-0.310968	-0.108736	-0.219246	-0.159798	0.641723	0.708155	0.770213	0.739675	0.505899	0.937225	0.749464	0.642721	0.161316	0.430353	0.435258	0.469132	0.948725	0.540034	0.139286	0.576416	0.388936	0.177662	0.142662	0.92569	0.280829	0.213011	1.30023	0.292569	0.246352	-0.0675609	0.59748	0.0591365	0.442896	0.444686	0.476143	0.644653	0.340472	0.231657	0.232364	0.473108
YDL130W	RPP1B	0.196644	0.0787296	0.231049	0.261239	0.121936	0.047681	-0.577713	0.0688099	0.172432	0.161086	0.241632	-0.0971922	0.0470682	-0.105371	-0.0310705	0.0461	-0.0473645	0.269655	0.220736	-0.144302	-0.0167531	0.0301964	-0.00844524	-0.0309395	0.282568	0.107375	-0.0441451	-0.358544	-0.150364	-0.215249	-0.0184691	0.529422	-0.196447	-0.165482	-0.738712	-0.839617	-0.375	-0.164727	0.164076	0.0607857	-0.181333	0.0561243	-0.467413	-0.237982	-0.326931	-0.139439	-0.109996	-0.0752273
YDL130W-A	STF1	0.331023	0.18433	0.340281	0.356652	0.397784	0.270715	0.254263	0.276835	0.440764	0.125793	0.250443	0.162606	-0.217158	-0.302537	-0.252882	-0.296343	-0.189874	-0.247191	-0.203074	-0.260239	-0.19711	-0.198267	-0.252288	-0.321556	-0.30761	-0.214277	-0.048726	-0.116718	-0.120777	0.154398	-0.169631	0.100801	0.0399091	-0.174921	-0.224137	-0.0845989	-0.114725	-0.140016	-0.243895	0.0291447	-0.0830892	-0.0765512	-0.120805	-0.15191	0.0853112	-0.03013	-0.135005	-0.120238
YDL131W	LYS21	0.180872	0.0714949	0.223056	0.0784513	0.12711	0.0627623	0.191781	-0.0331776	0.00881357	0.00529979	0.0939394	0.0358075	-0.0251088	-0.185144	-0.0869009	-0.00470631	-0.0717072	0.111947	0.0831339	-0.1475	-0.183651	-0.0869009	-0.103631	0.0737841	-0.0408695	-0.0257768	-0.11763	-0.0806397	0.00538139	-0.036395	0.013134	0.268768	-0.0671666	0.0310313	-0.230167	-0.0995679	0.103773	-0.0954613	-0.0329613	0.182704	-0.0826891	-0.00148254	0.16434	-0.0230201	0.334906	-0.0192717	0.0901144	-0.0370796
YDL132W	CDC53	0.0103057	-0.292936	-0.0757633	-0.166735	0.355403	0.161307	0.0339846	0.0703684	-0.111736	0.300099	-0.762119	0.0565711	0.0402359	0.454496	0.559441	0.357528	0.346418	-0.526942	0.37009	0.395928	-0.0907299	0.00593326	0.260693	0.545379	0.830253	0.315997	0.274523	0.498853	0.758604	0.357528	0.411037	-0.5188	0.559441	0.395928	-1.15862	-2.70526	-0.729942	-0.342435	0.0171653	0.357528	0.37009	0.724595	0.611014	0.707603	-0.545529	0.332279	0.172928	0.707603
YDL133C-A	RPL41B	0.354205	0.257884	0.416199	0.286303	0.285644	0.276372	0.324379	0.248223	0.390181	0.293023	0.400812	0.235658	-0.12988	-0.017761	-0.136345	-0.0645799	-0.123842	0.0348427	-0.181345	-0.0299642	-0.0583822	-0.0859262	-0.191327	-0.143861	-0.100266	-0.103569	-0.0744327	-0.110976	-0.147092	-0.0375039	-0.0644738	0.0823462	-0.105036	-0.235996	-0.0747504	0.0258154	-0.162928	-0.154343	-0.205138	-0.106003	-0.0928394	-0.100878	-0.130319	-0.012953	-0.161284	-0.0832188	-0.134245	-0.139006
YDL134C	PPH21	0.575672	0.680275	0.496185	0.457203	0.346214	0.526657	1.475	0.398221	0.362199	0.427473	0.330999	0.423664	-0.130259	-0.197649	-0.181856	-0.288957	-0.306972	0.553967	0.0939731	-0.234073	-0.260376	-0.218818	-0.120019	-0.0217086	-0.123223	-0.184647	-0.000350847	-0.276372	-0.380798	-0.370812	-0.302058	2.06597	-0.341414	-0.168709	0.68753	0.00119291	-0.164361	-0.462352	0.011295	-0.375436	-0.332678	-0.507232	-0.221015	-0.18043	0.322884	-0.383411	-0.242376	-0.243273
YDL135C	RDI1	0.539667	-0.419429	0.179664	-0.07386	0.171025	-0.084575	-0.471846	0.191318	0.824549	0.314306	0.216122	-0.183034	0.73909	0.394205	0.407048	0.394205	0.526535	-0.397184	0.400317	-0.168569	0.00117473	0.371306	0.344449	0.111154	0.660077	0.497988	-0.354482	0.0503204	0.390959	-0.245463	-0.0468948	1.10395	0.105488	0.21428	-0.101116	-0.475713	-0.0416978	-0.067823	0.124791	0.0716646	-0.00636934	-0.0798124	-0.407404	-0.181347	-0.153827	-0.260135	0.499722	0.0206369
YDL136W	RPL35B	0.563806	0.107837	0.393331	0.687103	0.168583	0.107884	0.00576316	0.16963	-0.145492	0.193654	-0.000407175	-0.15466	0.119435	0.281545	0.631935	0.866132	-0.258822	0.226638	-0.157216	0.544297	-0.311522	-0.175679	-0.353341	-0.154405	-0.120208	-0.0262458	-0.106375	0.508715	-0.0182628	-0.222284	0.277307	0.651922	-0.248972	-0.157078	0.139666	-1.06585	-0.448686	-0.480103	-0.160469	-0.0731018	-0.311195	-0.313539	-0.358254	-0.309474	0.651038	-0.131899	-0.00290932	0.111117
YDL137W	ARF2	0.169482	-0.15991	0.15479	-0.0644283	-0.0135854	-0.09612	-0.0476332	0.0157938	-0.0214164	-0.0903135	0.0263348	0.127409	0.350557	0.323077	0.158381	-0.0459556	0.0737953	0.247865	0.283008	0.416335	0.221223	0.0512459	-0.0554815	0.0138374	0.202777	0.238431	-0.13027	0.118834	0.0462542	-0.0253495	0.460662	0.51868	0.117422	-0.0563525	0.327982	-0.345401	0.0361804	0.0444405	-0.146062	0.00832674	0.1653	0.0902549	0.107736	0.0563722	0.404726	-0.126142	0.104142	-0.0628841
YDL138W	RGT2	-0.420504	-0.425441	-0.528659	-0.5051	-0.552292	-0.537264	-0.45359	-0.582393	-0.293852	-0.48463	-0.580978	-0.535293	0.129213	0.106582	0.271485	0.360466	0.10158	0.320359	0.264915	0.810978	0.1423	0.370438	0.348398	0.434261	0.296789	0.242146	0.286152	0.347727	0.265035	0.281859	0.300741	0.0128529	0.107049	0.384536	0.459749	0.583887	0.360145	0.145203	0.21974	0.290712	0.291865	0.258139	0.657422	0.512555	0.298345	0.23207	0.317499	0.314794
YDL140C	RPO21	0.120464	-0.013331	-0.0762563	0.00426467	0.0290083	-0.121253	0.214499	-0.00214939	-0.0616945	-0.170329	-0.0424755	-0.235324	-0.13482	-0.110851	-0.119466	0.26047	0.085414	-0.412754	-0.110851	0.453737	-0.100159	-0.141286	0.0503772	-0.0667552	0.232544	-0.0771143	-0.0729003	0.0879378	-0.28652	-0.179427	-0.0448118	-0.650931	-0.219597	0.0732145	0.343352	-0.412754	-0.317547	-0.331312	0.180732	-0.000380217	0.0553762	-0.0162233	-0.0537589	-0.225633	-0.102409	-0.0771143	-0.0667552	-0.136963
YDL141W	BPL1	-0.0804401	-0.0719863	-0.161424	-0.144164	-0.0585433	-0.146384	-0.474851	-0.0783191	-0.231161	-0.159439	-0.141914	-0.139848	-0.275273	-0.181487	-0.419881	-0.171146	0.0480548	-0.141301	0.00606048	-0.620883	-0.211064	0.00606048	-0.221576	0.0619574	0.040717	0.0273966	0.0453581	-0.0286794	-0.139084	-0.0428614	-0.375441	0.416508	-0.0224433	0.128677	-0.479389	-0.102423	0.774722	0.429479	0.537898	0.131294	0.210379	-0.0688908	-0.342605	0.0990025	-0.532359	-0.0244651	-0.0448264	-0.0961771
YDL142C	CRD1	-0.18931	-0.477242	-0.265297	-0.265232	0.174504	0.22888	-0.191137	0.138969	0.110149	0.263835	0.331593	0.211865	0.0135975	-0.17012	-0.228324	-0.393253	0.130715	0.102471	-0.256126	-0.351614	-0.420691	-0.0586595	-0.0089941	-0.167427	-0.0372178	-0.0904998	0.103659	-0.261864	-0.0496186	-0.181876	-0.202465	-0.14944	-0.109444	-0.0413104	-0.283547	-0.355865	-0.0413991	-0.0955535	0.176804	0.123112	-0.109457	0.0708837	0.0242455	0.0285678	0.138499	0.0567779	0.090237	0.106645
YDL143W	CCT4	-1.13191	0.888514	-1.02046	-1.03985	-0.948418	-0.666849	3.72383	-1.0157	-0.821908	-1.16871	-1.04493	-1.24777	0.157445	0.476992	1.47702	1.14442	0.566944	0.43829	0.0268705	0.616794	0.276111	0.43829	0.894645	0.881966	1.15615	0.626836	0.576581	1.5679	0.722666	0.668706	3.48261	0.236956	0.468224	0.50372	2.72711	-1.08455	-0.236095	1.00465	-0.0990493	0.794972	1.46193	0.65843	4.06008	-0.045242	0.74558	0.690179	0.523965	0.993421
YDL145C	COP1	-0.167086	-0.359725	0.0175489	-0.183844	-0.194116	-0.196155	-1.11209	-0.194116	-0.403836	-0.107284	-0.171161	-0.107284	0.16407	0.182784	0.00412077	0.297596	0.221162	-0.207544	0.242105	0.248114	-0.287516	0.257455	0.319727	0.13828	0.554676	0.445935	0.193612	-0.542057	-0.00343427	-0.0316229	-0.58052	-0.297595	0.199339	0.226767	-1.15553	-1.26305	0.0535851	0.380503	1.03979	0.107907	-0.000835471	-0.0342523	-1.19341	0.132056	-0.144619	0.00412077	0.282009	-0.0556306
YDL146W	LDB17	0.392102	0.722167	0.286382	0.363309	0.595601	0.866357	1.1469	0.445755	0.181375	0.360836	0.393528	0.19586	-0.134633	-0.347724	-0.063428	-0.287861	-0.322937	0.534013	0.423974	-0.331378	-0.309749	-0.181891	-0.253261	-0.16986	-0.169342	-0.107088	-0.19518	-0.261027	-0.139713	-0.242617	0.083614	0.765131	-0.265428	-0.144451	0.448924	0.396556	0.11374	0.0495067	-0.338197	-0.283387	0.0745988	-0.456759	0.622991	-0.151432	0.50619	-0.140307	-0.237955	-0.252018
YDL147W	RPN5	0.27054	-0.0780527	0.148393	-0.138502	-0.101221	-0.188193	-0.68722	-0.1354	-0.0562769	-0.145227	-0.126108	-0.306476	-0.0969474	0.0217628	-0.113389	0.252241	0.279975	0.221857	-0.186093	-1.08312	-0.142229	0.066111	-0.277527	-0.0969474	-0.722738	-0.174494	0.0732243	-0.621769	-0.3803	-0.29784	-0.96838	-1.51737	-0.265114	-0.0576552	-0.471038	-0.659167	-1.24318	-0.188922	0.462542	-0.226417	-0.748506	0.175176	-1.31023	-0.0407699	-0.841361	-0.0407699	0.0471911	0.0323396
YDL148C	NOP14	-0.214094	-0.186216	-0.252176	-0.242967	-0.311504	-0.269921	-0.369346	-0.315083	-0.192827	-0.267076	-0.258706	-0.444695	0.236008	0.0775436	0.388005	0.24191	0.164912	0.0533015	0.208524	0.114304	0.103631	0.169998	0.0876843	0.255759	0.149829	0.105833	0.171772	0.349555	0.273509	0.320071	0.176505	-0.0561676	0.151682	0.120596	0.163232	0.303651	0.0267904	-0.0616928	0.234105	0.0795916	0.104044	0.0967983	0.0818468	0.00866667	-0.237816	0.157812	0.126204	0.142062
YDL149W	ATG9	0.0765707	-0.0424853	0.220197	0.181349	0.123614	0.0798641	0.150848	0.0354843	-0.106465	0.126279	0.0417446	0.210538	0.045368	-0.107108	0.0527191	0.0466702	0.116352	0.0838399	-0.143702	0.00366682	0.0204402	-0.0142811	-0.0645708	0.199574	0.0292429	-0.0422635	0.218293	0.235054	0.0946619	0.103527	0.15705	0.410941	0.144401	0.0855005	-0.0694996	0.177454	0.342471	0.137712	0.165452	0.0509304	-0.0291983	-0.00584456	-0.0192431	-0.000744676	0.0724171	-0.0915864	0.0243035	-0.0250101
YDL150W	RPC53	-0.602595	-0.0527075	-0.70755	-0.274407	-0.659862	-0.582367	-1.37892	-1.62126	-1.3644	-1.61972	-1.70011	-2.0331	-0.349437	-0.389858	-1.24344	-0.89694	0.669889	-0.225637	-0.0980819	-1.49737	-1.45178	-0.0827224	0.237741	-1.24497	-0.128138	0.679368	7.54223e-05	0.667637	1.1578	0.262138	-0.0825076	-1.78958	0.212097	0.373784	-0.331902	1.81997	-0.401502	-0.460598	0.810201	0.608462	1.24965	-0.318501	0.0410925	-0.318191	-0.348784	0.626237	0.521237	0.466342
YDL153C	SAS10	0.297998	0.2123	0.153322	0.215168	0.112228	0.0485453	0.28877	0.167735	0.0699893	0.217503	0.103195	0.153773	-0.124468	-0.205821	-0.12335	0.0224026	0.067128	-0.215415	-0.262814	0.340439	0.0108354	-0.306222	-0.268367	-0.123314	-0.105893	-0.092035	0.00860188	0.128437	0.00849561	-0.0152817	0.127212	-0.355198	-0.089984	-0.0251121	1.75885	0.050235	0.108631	0.889915	0.220416	-0.127461	-0.29447	0.0145587	0.488696	-0.105603	-0.569986	0.0371221	-0.189083	0.0590414
YDL154W	MSH5	0.23445	-0.126821	0.346235	0.0384761	0.184099	-0.305898	-0.148909	-0.0474972	0.134513	-0.303259	-0.223558	-0.237879	-0.0705557	-0.0364334	-0.0931825	0.0803921	0.210773	-0.086407	-0.133842	-0.210148	-0.08819	-0.0947811	-0.112599	-0.00459689	-0.285488	-0.0898422	0.352294	0.117295	-0.0359412	0.244457	0.00785767	0.218825	0.274064	0.0153892	-0.0661305	0.247448	0.0777705	0.107668	0.21408	0.0802335	-0.000679728	0.119336	-0.0965661	-0.246857	0.112631	0.013729	0.129168	-0.0329885
YDL155W	CLB3	0.377819	0.450053	0.299955	0.600936	0.248877	0.320233	0.212209	0.307704	0.471728	0.417977	0.474845	0.321538	-0.0568143	-0.137209	-0.105892	-0.212599	-0.19586	0.00941785	-0.255489	-0.223749	-0.141268	-0.102948	-0.185916	-0.141268	-0.162012	-0.116774	-0.255489	-0.286226	-0.264883	-0.185916	-0.17117	-0.19586	-0.201952	-0.223749	-0.201952	-0.207352	-0.231214	-0.132518	-0.100073	-0.120866	-0.274958	-0.255489	-0.24818	-0.217644	-0.144572	-0.162012	-0.0902012	-0.239778
YDL161W	ENT1	0.322309	0.255873	0.273739	0.501468	0.304073	0.217028	0.527739	0.386783	0.458948	0.558479	0.062159	0.282688	0.19849	0.246715	-0.0210755	0.384803	0.187708	0.17807	0.311119	-0.138019	0.0689233	0.230471	0.268133	0.238215	0.015508	0.220542	0.323158	0.113335	-0.140793	-0.0764303	-0.0313467	0.0545264	0.0789464	0.12154	0.147933	0.177212	-0.0438108	0.228946	0.281803	-0.00184101	-0.0820479	0.0535548	-0.448546	-0.22657	0.0346562	-0.175047	0.00691136	-0.0291092
YDL164C	CDC9	0.0345421	-0.226081	0.0406931	0.0623831	0.262104	0.0626667	0.20179	0.369707	0.0737538	0.160085	-0.0507259	0.621173	0.20111	0.0331038	-0.260666	0.0778406	-0.111651	-0.754008	-0.0532198	0.219493	-0.0331722	-0.156741	0.0112158	0.0327503	0.537025	-0.0793458	0.149744	0.47773	0.474324	0.345008	0.56569	0.369911	0.298872	0.360453	0.782622	3.88776	0.613789	0.551182	-0.363306	0.245439	0.118838	0.681697	0.434432	0.327252	-0.310608	0.0505951	0.362103	0.262464
YDL165W	CDC36	0.024763	-0.0136075	-0.432376	-0.146953	-0.327512	-0.191604	-0.693781	0.0122048	0.187399	0.160121	0.0142348	0.0359835	0.767937	0.573189	0.745259	0.557941	0.410586	0.619484	0.417658	0.435619	0.579173	0.530522	0.628784	0.856386	0.777412	0.732328	0.467944	0.610546	0.550729	0.494755	0.30038	0.555343	0.599936	0.368836	-0.698331	-1.56942	-0.0761625	-0.0629176	0.370133	0.371823	0.568331	0.667363	0.262638	0.760365	0.100838	0.478741	0.486717	0.536353
YDL166C	FAP7	-0.554438	-0.155596	0.0547822	-0.260332	-0.428638	-0.356565	-0.71466	-0.662427	-0.306597	-0.813374	-0.541304	-0.418051	-0.217845	-0.217845	-0.776159	-1.13252	0.0212668	-0.133812	-0.00675221	-0.912759	-0.418587	-0.308412	-0.0163419	0.0789733	0.143592	0.143592	0.231408	-0.169151	0.277934	0.45715	-0.465217	-0.217845	-0.0547413	0.277934	-0.133812	-1.22609	0.214107	-0.37143	0.740656	0.231408	0.231408	0.359966	-0.694299	0.171962	-0.843195	0.115096	0.200857	0.064834
YDL167C	NRP1	0.258854	0.463758	0.0855353	0.265403	0.151964	0.192377	0.25918	0.142219	0.00967204	0.12217	0.125892	0.131825	-0.17065	-0.230953	0.145671	-0.0389095	-0.0206553	-0.0220454	0.00600302	-0.0529499	-0.181826	-0.137202	-0.242797	-0.0203729	-0.1854	-0.0784931	-0.142445	-0.199897	-0.0457181	-0.166467	-0.128333	-0.743099	-0.11217	-0.146239	-0.0455689	-0.150581	-0.180813	-0.151121	-0.126899	0.0206647	-0.0965902	-0.0947724	-0.137269	-0.0636772	-0.0526594	-0.100805	-0.0308401	-0.0684222
YDL168W	SFA1	0.402778	0.46482	0.349372	0.590013	0.166245	0.429585	0.386925	0.425255	0.414507	0.775606	0.613705	0.477249	-0.204128	-0.335502	-0.219644	-0.255159	-0.209826	0.0247053	-0.178106	-0.300151	-0.347695	-0.309756	-0.38563	-0.0130466	-0.1212	-0.242983	-0.157115	-0.302297	-0.135588	-0.00705348	-0.266367	0.0422033	-0.220243	-0.131624	0.115502	-0.294318	0.103366	-0.0171988	0.108896	-0.0655942	-0.174027	-0.232538	-0.405839	-0.0559972	0.207491	-0.0892381	-0.116966	-0.22014
YDL169C	UGX2	0.302732	0.184715	0.588244	0.413165	0.200189	-0.267163	0.083998	0.0534742	0.168919	-0.34228	-0.058702	-0.138695	-0.118807	-0.0733298	-0.0293568	-0.0281506	0.0464816	0.137944	-0.0653271	-0.197549	-0.174722	-0.0616354	-0.122643	0.00267803	-0.125878	-0.0574977	0.121026	-0.144312	0.13405	0.235062	-0.166273	0.41133	0.244052	-0.101288	-0.0371123	0.277856	0.0917061	0.220163	0.0837013	0.334515	0.0372499	-0.0186114	-0.218115	-0.224119	0.204443	-0.0712594	0.17819	-0.0789784
YDL170W	UGA3	-0.636086	-0.671716	-0.679696	-0.651073	-0.405287	-0.119644	-0.319645	-0.286022	-0.0217905	-0.290791	-0.226744	-0.293554	0.221537	0.27812	0.396379	0.3502	0.245789	0.108038	0.333478	0.135985	0.299448	0.283178	0.464129	0.305991	0.311992	0.213233	0.358769	0.184496	0.318887	0.0476384	0.17717	0.3559	0.197002	0.266919	0.410454	0.238822	0.400181	0.29671	0.221431	0.339246	0.315924	0.252184	0.103017	0.311562	0.191038	0.247043	0.26798	0.15504
YDL171C	GLT1	0.476792	0.24231	0.281432	0.435271	0.239213	0.280511	0.192584	0.245201	0.227252	0.299748	0.282766	0.245959	-0.213914	-0.129779	0.0175798	-0.0791782	0.103776	-0.0998457	-0.10342	-0.131897	0.0648672	-0.0258473	-0.112366	0.107858	-0.106109	-0.0230123	-0.0463759	-0.100017	-0.121178	-0.272348	-0.150803	-0.0427221	-0.220616	0.0565744	0.0121399	0.0260288	0.110602	0.0512368	0.227218	-0.145727	-0.0335627	-0.11754	-0.144081	-0.0308756	-0.299653	-0.109189	-0.0180701	-0.0979107
YDL174C	DLD1	0.486933	0.360571	0.245767	0.247789	0.387975	0.28096	0.399576	0.165226	0.0425299	0.308668	0.250976	0.181313	0.0610993	0.0575705	0.127375	-0.131576	0.11811	-0.0261697	0.122906	-0.119953	0.0111566	-0.112412	-0.0284121	-0.0964592	0.0221626	0.0516753	-0.177113	-0.0568596	-0.0911972	-0.230557	-0.186952	0.0546041	-0.0403038	0.0183674	-0.0219507	0.348108	0.00332342	0.0598696	-0.0990698	0.0226506	0.0196411	0.106312	0.110839	-0.0715685	-0.102009	0.0146841	0.0269034	0.0883838
YDL175C	AIR2	0.500475	-0.0963858	0.0540699	-0.0690234	0.427878	0.356971	-0.38047	0.212656	0.683772	0.680232	0.741576	0.239416	-0.38617	-0.345049	-0.243861	-0.310721	-0.182306	-0.254839	0.198711	-0.166565	0.0114714	-0.146608	-0.142415	0.127809	0.0192463	-0.185996	-0.167591	-0.554582	-0.0695676	-0.424741	-0.430753	0.0346393	-0.639956	-0.139034	-0.119908	-0.6568	0.0346393	-0.0656474	0.390862	-0.141323	-0.319193	-0.0754569	-0.356963	0.488263	-0.453094	0.0455496	0.177964	0.132074
YDL178W	DLD2	0.895437	0.579828	0.699764	0.677846	0.808461	0.680636	0.369865	0.580689	0.489487	0.796314	0.658939	0.538281	-0.280551	-0.245414	-0.279309	-0.174819	-0.110102	-0.249554	-0.282915	-0.243063	-0.210446	-0.223168	-0.219631	-0.118693	-0.147284	-0.209193	-0.107644	-0.254037	-0.271986	-0.349177	-0.368034	-0.318126	-0.18383	-0.145771	-0.0857472	-0.221666	-0.0787756	-0.12571	-0.154855	-0.257264	-0.202646	-0.218372	-0.283329	-0.225592	-0.133791	0.00911316	-0.211107	-0.0739782
YDL179W	PCL9	0.418648	0.36614	0.245811	0.451868	0.451085	0.571248	0.00467138	0.307066	0.235962	0.427078	0.415689	0.353285	-0.253181	-0.261566	-0.199243	-0.138075	-0.0808618	-0.2135	-0.166909	-0.325629	-0.0792594	-0.296362	-0.172604	0.0216502	-0.286627	-0.0916749	-0.0578107	-0.351025	-0.249893	-0.217432	-0.195772	0.318307	-0.0786983	-0.101829	-0.135874	-0.165576	0.0833256	-0.148367	-0.0378502	-0.211802	-0.171137	-0.23253	-0.310612	-0.137264	-0.21306	-0.232101	-0.221429	-0.239602
YDL181W	INH1	0.557084	0.161799	0.178746	0.419795	0.478498	0.238146	0.000419583	0.447236	0.261667	0.500219	0.656649	0.24816	0.0291184	-0.0966968	-0.0663405	-0.0966968	0.307275	0.296423	0.110449	-0.0835028	-0.0464227	0.235931	0.164134	0.166987	0.164134	0.215352	-0.271155	-0.391175	0.217483	-0.208158	-0.0748171	0.241228	-0.0948034	0.179138	-0.0748171	0.742209	-0.188755	-0.0403209	0.223598	-0.186639	0.0877681	-0.0597767	-0.107543	-0.0446255	-0.248654	0.0219529	0.050336	-0.0812864
YDL182W	LYS20	0.0546967	-0.0398513	-0.108185	0.171259	-0.0539573	0.0510788	0.00847888	0.00332827	-0.121038	0.265458	0.167419	0.147166	0.0166884	-0.0271029	0.222522	0.17263	0.418289	0.0549322	0.338615	0.0812461	-0.0373143	0.0434586	-0.0811062	0.441871	0.17328	0.137547	0.0979898	0.00701728	-0.126913	-0.207101	0.230938	0.221271	-0.0466061	0.083455	0.246984	0.0934451	0.139048	0.125836	0.389153	-0.199852	-0.021812	0.0618958	-0.0724557	0.130966	-0.213011	0.0788171	0.149633	0.0898837
YDL184C	RPL41A	0.605775	0.707838	0.365984	0.320368	0.502102	0.632367	0.459264	0.464928	0.150575	0.527618	0.661329	0.494412	0.156265	-0.050344	0.19867	0.197955	0.0377334	0.0401767	0.190515	0.120107	0.0485386	0.14644	-0.0666837	0.246956	0.152495	0.140053	-0.184072	-0.241185	-0.109497	-0.400394	-0.25423	0.110449	-0.166672	0.138729	0.14644	-0.0823515	0.0536302	0.0173127	0.196496	-0.167259	-0.158904	-0.205259	0.0574241	0.109028	-0.199875	-0.168446	-0.0776191	-0.130228
YDL188C	PPH22	0.556546	1.0928	0.466039	1.15382	0.412394	0.317458	1.02852	0.165634	0.308448	0.244195	1.08754	0.448071	-0.198437	-0.06509	-0.0454391	-0.0112671	-0.0153484	0.372383	-0.309596	-0.371155	-0.0767466	-0.141676	-0.128615	0.195326	-0.172244	-0.206778	0.026943	0.084553	-0.177674	0.0274469	-0.0404572	1.62503	-0.228896	-0.0277302	-0.0312622	0.490727	0.156839	0.118182	0.4727	-0.0614791	0.129891	0.0894306	0.230269	0.00844214	0.698594	-0.072916	0.0165528	-0.060889
YDL189W	RBS1	1.05242	0.258085	0.927031	0.854889	0.678142	0.232325	0.253499	0.505172	0.179914	0.448775	0.482541	0.187487	-0.264453	-0.133824	-0.10977	-0.00204497	-0.0364135	-0.244615	0.0580722	-0.357797	-0.230484	-0.118384	-0.229749	-0.20611	-0.290782	-0.049442	-0.206235	-0.204972	-0.371357	-0.354699	-0.174679	-0.987142	0.00615582	-0.0580954	-0.430351	-0.118819	-0.191961	-0.291002	-0.163955	-0.245886	-0.0823572	-0.226976	-0.373232	-0.283344	-0.377615	-0.10228	-0.0892907	-0.22579
YDL190C	UFD2	0.535045	0.456654	0.495587	0.550084	0.484805	0.437788	0.204176	0.480638	0.284032	0.631362	0.519755	0.441822	0.00473261	0.103029	0.184066	0.175664	0.0955065	0.0446611	0.275258	-0.0778657	0.167993	-0.0617764	-0.0915943	0.0240508	-0.0223497	0.0618709	0.0683512	-0.0157894	0.0906706	-0.102335	-0.129318	-0.126381	0.046944	0.0304892	-0.0135268	0.192759	0.172247	0.167682	0.13249	0.0508178	0.0693274	-0.101827	0.0126143	-0.0307634	-0.0418779	0.0443147	0.0970098	0.0815464
YDL191W	RPL35A	0.104242	0.049251	0.578282	0.724402	0.085657	-0.0158725	-0.316715	-0.512285	-0.277116	0.608849	0.843892	0.0673527	-0.118863	0.0499077	-0.205364	-0.256133	-0.0283702	0.913693	0.245689	0.462534	0.722781	0.130604	0.499022	-0.198837	0.507637	-0.0599185	0.0978757	-0.496693	0.0265323	-0.314615	0.226829	-0.515937	-0.403425	-0.220484	-1.61013	-1.46507	-0.446585	-0.735202	-0.762517	-0.0258944	0.0350827	0.422978	-0.741636	0.056052	0.373791	0.311937	-0.0780893	0.328041
YDL192W	ARF1	0.407514	0.818708	0.124852	-0.16292	-0.158712	0.101282	1.42716	0.0488934	-0.226815	0.0367252	0.13599	0.280539	0.456838	0.624455	1.1409	0.597864	0.364542	1.29649	1.72973	1.72032	0.483859	0.426196	0.226755	-0.0188436	1.78772	0.507867	-0.244738	0.731522	0.169328	-0.0444247	0.837331	1.04746	0.201251	0.422496	0.302769	0.642997	0.363598	0.934548	-0.0166739	-0.0200947	0.771596	0.0698419	1.66302	0.151268	1.58068	0.375745	0.450516	0.294164
YDL194W	SNF3	-0.136131	0.0393915	0.034903	0.529418	-0.529633	-0.385542	-1.03237	-0.918011	-0.188765	-0.83045	-0.917271	-0.59993	0.869922	0.903884	0.597145	0.105021	0.598532	0.579681	0.937219	0.829285	0.44899	0.0421169	0.0864385	0.308111	0.451822	0.394199	0.505894	-0.0163359	0.155959	0.225143	-0.0336529	0.103658	0.269846	-0.00289257	0.271137	0.258055	-0.358105	-0.133062	1.45644	-0.113177	-0.177497	0.0269656	0.269846	0.0595727	0.754066	0.0864385	0.256962	0.35327
YDL195W	SEC31	0.626154	0.124667	0.711602	0.534921	0.702923	0.178802	-0.473821	0.438722	0.577172	0.622499	0.59884	0.894966	-0.556673	-0.554199	-0.492863	-0.339905	0.0328703	-0.621611	2.20122	-0.697902	-0.214803	-0.402316	-0.353655	-0.439644	-0.392774	-0.280278	-0.123052	-0.668499	2.47813	-0.39532	-0.896982	-0.444086	-0.365235	-0.326926	-1.09811	5.36443	-0.694435	-0.282172	0.747847	-0.172737	-0.459377	-0.13323	-0.81212	-0.409014	-0.379004	-0.0717014	-0.172737	-0.0603925
YDL197C	ASF2	0.093767	-0.0591272	-0.0385863	0.0388875	-0.070823	-0.0567388	-0.0943433	-0.142164	-0.090528	0.0293793	-0.0727651	-0.0418341	0.310299	0.382877	0.0955234	0.212829	0.0858993	0.0302385	0.181492	-0.00358722	0.268269	0.158186	0.258276	0.011801	0.212395	0.202341	-0.316637	0.0531649	-0.109278	-0.0783475	-0.0873512	0.260318	0.159909	0.122186	-0.192001	-0.196065	-0.110759	-0.0292145	-0.000523187	0.0339074	0.0682955	0.231752	0.00499507	0.0718551	0.227514	-0.0491282	-0.0205044	0.135709
YDL200C	MGT1	0.561022	-0.106164	-0.153003	-0.201239	0.442969	0.839163	0.265134	0.2304	0.0552142	0.749138	1.09756	0.373932	0.433425	0.0406799	0.255129	0.435973	0.192223	0.188625	0.446915	0.181464	0.0930405	0.403102	0.0354092	0.301125	0.385363	0.31946	-0.271763	-0.295207	0.154358	0.118048	-0.0965945	0.221446	-0.312512	0.190401	0.0947741	0.0256888	0.297486	-0.0919814	-0.0504631	-0.193417	0.168806	-0.0139892	0.0741231	0.696634	-0.131333	-0.0790052	-0.00463105	0.280312
YDL201W	TRM8	-0.425192	-0.1675	-0.490854	-0.306981	-0.0884684	0.1415	0.165483	-0.0259909	-0.192839	0.237901	0.278238	0.201086	-0.171586	-0.164991	-0.108308	-0.0843373	-0.0191928	0.255882	-0.0430086	-0.0791946	0.0209657	-0.121346	0.0639188	0.116504	0.120344	-0.145142	-0.132436	-0.225751	0.226129	-0.0242791	-0.174251	0.966968	-0.055324	0.20016	0.146473	-0.158412	0.418537	-0.12038	0.402821	-0.231176	0.14676	0.0957462	-0.123367	0.428598	0.340212	0.0690021	-0.107478	0.0516762
YDL202W	MRPL11	-0.588722	-1.24724	-0.931212	-0.951168	-0.284204	-0.172227	-0.677772	-0.154533	-0.00813003	-0.31848	-0.214802	-0.177219	0.0919708	0.662684	0.200063	0.27462	1.03902	0.20309	-0.179013	0.572606	0.253489	0.683556	0.813548	0.785141	0.427416	0.897464	0.396429	0.241192	0.308048	0.4764	0.0373354	-0.375834	0.501716	1.03235	-0.0691578	0.513574	0.609936	0.6771	0.342578	0.261752	0.239247	0.553472	0.274123	0.757495	0.154994	0.46028	0.574726	0.364847
YDL204W	RTN2	0.235959	-0.160532	-0.00300975	-0.0102162	0.258696	0.31961	0.114381	0.123852	0.030548	0.488705	0.181604	0.151456	0.129114	0.154381	-0.0453759	-0.09311	0.147011	0.268367	-0.114665	-0.0414121	0.0108088	0.00845244	0.303996	0.204996	0.131436	-0.0121429	-0.182493	-0.190876	0.0918982	-0.0825337	-0.076667	-0.00809162	-0.342271	-0.00212598	-0.153176	-0.0627214	0.240045	-0.0840144	-0.0229208	0.204313	-0.00440334	-0.0477256	-0.0928597	0.370386	0.368396	0.118345	0.165097	0.015348
YDL205C	HEM3	0.570607	0.565602	0.733079	0.424067	0.62415	0.512782	0.934012	0.346879	0.357286	0.436959	0.417821	0.725631	-0.323547	-0.38233	-0.107127	-0.271993	-0.249147	-0.430226	-0.220644	0.0535478	-0.54065	-0.245349	-0.292156	-0.0628407	-0.388453	-0.181358	-0.0492573	0.0300619	-0.230828	-0.199618	-0.0492573	-0.279428	-0.100835	-0.104034	0.69261	-0.157183	-0.177771	-0.395014	-0.0129491	-0.124775	-0.257038	0.121056	0.043173	-0.0753372	-0.376417	-0.160818	-0.292156	-0.188036
YDL207W	GLE1	-0.6478	-0.43898	-0.574591	-0.413997	-0.357637	-0.435488	-0.1631	-0.346505	-0.432757	-0.371258	-0.472301	-0.355017	0.152652	0.25743	0.478827	-0.0819254	0.404565	-0.152081	0.110268	0.425699	-0.203301	0.332266	0.0672093	-0.173142	-0.315012	0.200871	-0.233351	0.0572506	-0.0222066	-0.36772	-0.280179	-1.14295	-0.0652045	0.0726432	-0.277211	1.14664	-0.451682	-0.140294	-0.417471	0.175928	-0.227502	-0.152081	-0.506817	-0.0312631	-0.123192	0.365437	0.00631836	0.0376067
YDL209C	CWC2	0.827811	0.620636	0.832439	0.731157	0.804271	0.926412	0.558932	0.896319	0.711845	1.01971	0.721459	0.857156	-0.378351	-0.374835	-0.113089	-0.342445	-0.278149	-0.526867	-0.378351	-0.311434	-0.142183	-0.307926	-0.414355	-0.0367013	-0.301542	-0.304302	-0.320988	-0.433457	-0.617368	-0.566761	-0.469646	-0.318279	-0.443323	-0.394675	0.129739	4.37473	-0.411352	-0.162988	-0.0544983	-0.24743	-0.400908	-0.174559	-0.331123	-0.272652	-0.985178	-0.10717	-0.232099	-0.244578
YDL210W	UGA4	0.0594402	0.0273877	-0.030742	-0.0822622	0.118159	0.0613834	0.284482	0.0551077	0.0802935	0.125775	0.0210368	0.109682	-0.142913	-0.261067	-0.082045	0.0105465	0.0392783	0.0704621	0.0164997	-0.141575	-0.0122197	-0.0616646	-0.087029	0.139966	-0.0956768	-0.124429	-0.0620878	0.0817343	0.0704019	-0.165239	-0.197717	0.397298	-0.199083	-0.0444961	0.178078	-0.116371	-0.00606893	-0.101644	0.0904851	0.0622357	0.150608	0.22941	0.344735	0.274366	0.618217	0.184252	-0.00154585	-0.0349217
YDL212W	SHR3	1.43346	0.932418	1.42679	0.842251	1.28521	1.05363	1.45365	1.19243	0.992311	0.90671	0.960201	0.987252	-0.334211	-0.388892	-0.0867981	-0.27236	-0.327884	-0.231794	-0.394321	0.216223	-0.351388	-0.385617	-0.339753	-0.112101	-0.183763	-0.339753	-0.275311	-0.330669	-0.434874	-0.537057	-0.246667	-0.59568	-0.228695	-0.477185	0.160471	-0.704364	-0.1745	0.020538	-0.422475	-0.524269	-0.662185	-0.425607	0.0720843	-0.527189	-0.682553	-0.573575	-0.362521	-0.339753
YDL214C	PRR2	0.189427	0.155098	0.383405	0.248931	0.155098	-0.0663157	0.0542815	0.0991449	0.222637	-0.0859231	0.0164117	-0.0353963	-0.21281	-0.16547	-0.0571258	-0.141737	-0.14293	0.392434	-0.160564	-0.243092	-0.0710336	0.02202	-0.0906666	0.0373828	-0.257062	-0.096055	0.02202	-0.175941	-0.23295	0.266163	-0.0867385	0.132536	0.128053	-0.183542	-0.255684	0.00516688	-0.154193	-0.0667567	-0.16547	-0.0490475	-0.173454	-0.152937	-0.173454	-0.27414	0.103667	0.0422222	-0.187121	-0.0806676
YDL215C	GDH2	0.250802	0.102417	0.133782	0.15233	0.590069	0.663512	0.347937	0.587675	0.389605	0.663007	0.576792	0.40756	-0.236847	-0.29864	-0.321847	-0.224729	-0.213671	0.193271	-0.112597	-0.327072	-0.119022	-0.145805	0.0239499	-0.111312	-0.334986	-0.273285	-0.124432	-0.208983	-0.0556441	-0.30921	-0.184252	-0.0629595	-0.280781	-0.178729	-0.101699	-0.164166	-0.148887	-0.277743	0.103023	-0.177883	-0.152994	-0.207093	-0.0547926	0.160264	-0.165547	-0.199148	-0.257458	-0.130574
YDL216C	RRI1	1.4942	0.880434	1.28773	1.33279	1.53869	1.088	1.16139	1.11133	0.789101	1.20457	1.28272	0.85732	-0.565346	-0.642236	-0.580101	-0.490546	-0.638869	-0.162323	-0.517992	-0.69095	-0.307261	-0.387809	-0.59428	-0.302957	-0.486535	-0.45162	-0.494036	-0.856212	-0.767327	-0.619301	-0.427473	-0.114164	-0.410971	-0.246064	-0.216782	-0.187001	-0.353517	-0.521606	-0.399451	-0.0439864	-0.407235	-0.51651	-0.630016	-0.505581	-0.203153	-0.430158	-0.496105	-0.382565
YDL217C	TIM22	0.621358	0.413989	0.307314	0.172978	0.490123	0.606037	0.39489	0.366796	0.140123	0.457687	0.43772	0.715835	-0.365888	-0.480545	-0.138862	-0.031178	-0.113424	-0.324628	-0.217056	-0.192315	-0.179472	-0.26963	-0.189242	0.219498	-0.115706	-0.0655727	-0.00395008	-0.416304	-0.216709	-0.326841	-0.25373	-0.161663	-0.369428	-0.069394	-0.127615	0.206201	1.05777	-0.483604	0.463859	-0.231603	-0.446635	-0.126297	0.183961	-0.110426	-0.757639	-0.489797	-0.346526	-0.184996
YDL219W	DTD1	0.579552	0.392106	0.253744	0.324528	0.519962	0.363685	0.348903	0.38844	0.291596	0.701308	0.437953	0.347955	-0.229924	-0.33545	-0.28168	-0.231744	-0.184506	-0.0408663	-0.1465	-0.33215	-0.258075	-0.276604	-0.200079	0.132916	-0.0691386	-0.0991435	-0.18085	-0.19009	-0.0554451	-0.434762	-0.342362	0.381874	-0.017152	-0.321766	-0.216019	-0.445521	-0.170991	-0.168788	-0.154991	-0.390509	-0.0150865	-0.239484	-0.0189814	0.0192479	0.0230191	-0.0758989	-0.223053	-0.165419
YDL220C	CDC13	-0.14464	-0.240946	-0.412378	-0.306798	-0.17087	-0.444351	-0.699546	-0.114718	-0.00662999	-0.356674	-0.444933	-0.379429	0.500843	0.548837	0.439506	0.480424	0.480389	0.292955	0.573541	0.203055	0.26644	0.421515	0.506456	0.435948	0.754272	0.683361	0.425175	0.614315	0.570765	0.54909	0.204221	0.201357	0.768335	0.465155	-0.5517	-0.0251483	-0.0579536	0.0581622	0.165144	0.511613	0.494333	0.688956	0.178958	0.679576	0.262529	0.467118	0.614186	0.525626
YDL222C	FMP45	0.170285	0.0852242	-0.161883	-0.0195034	0.043836	0.00530611	0.0864861	-0.130839	-0.0420601	0.0626028	0.0114693	0.164379	-0.0470872	-0.0396208	-0.208154	-0.011446	-0.101196	0.0351966	0.135698	-0.0373929	0.014632	0.151146	-0.0194389	0.110188	0.124396	0.172867	-0.25871	-0.149806	-0.00977984	-0.124705	-0.164925	0.126486	-0.129121	-0.0801079	-0.00977255	-0.285987	0.0561521	-0.0863761	0.0902219	0.0976399	-0.031487	-0.0547355	-0.0723055	0.104961	-0.0631097	-0.100002	-0.0870587	-0.064645
YDL224C	WHI4	0.33883	0.319614	0.255116	0.204447	0.317617	0.388138	-0.000677756	0.171114	0.105593	0.474929	0.313245	0.316285	-0.0537078	-0.0294636	0.0781968	0.12452	0.0061081	0.0274276	-0.0630123	0.104858	-0.0605946	0.0671561	-0.169408	-0.053955	-0.154327	-0.0135285	-0.0643164	-0.112389	0.109672	-0.132128	-0.141682	-0.764715	-0.106479	-0.0442802	-0.222016	-0.406107	-0.206674	-0.160737	-0.0756186	-0.269478	-0.0852851	-0.02138	-0.44688	-0.120019	0.24242	0.0382622	-0.128237	-0.0771621
YDL225W	SHS1	0.186757	0.0916392	-0.0791763	-0.0189891	-0.10493	0.077984	0.422238	0.0333733	-0.236179	0.26688	0.109468	0.0478535	0.234374	-0.0131067	0.359868	-0.163786	0.0710756	0.0343873	0.945413	0.168964	0.144582	0.126397	-0.172615	-0.0558202	0.297192	0.174435	-0.182985	0.255689	0.186538	0.13604	0.131883	1.29825	-0.232118	0.0364339	0.526764	-0.155913	0.221983	0.0108455	0.024021	0.0375763	0.238148	0.00079609	0.427966	0.0321898	0.463257	0.0325517	-0.0302067	0.0260199
YDL226C	GCS1	-0.156314	-0.426188	0.05456	-0.470714	0.0734425	-0.290162	-0.25945	-0.111369	0.216859	-0.535379	-0.213627	-0.256108	0.448882	0.676693	0.60898	0.658271	0.460997	0.765872	0.22152	0.359623	1.06928	0.138167	0.14182	0.0479609	0.340358	0.135126	0.545252	0.659784	0.464026	0.43712	0.735659	1.03195	0.587018	0.631837	0.564254	1.01183	0.787339	1.06353	0.738009	0.166266	0.132132	0.658271	0.36113	-0.095831	0.682358	0.0881254	0.339415	-0.00123815
YDL227C	HO	0.505467	0.391988	0.366321	0.374773	0.525078	0.415564	0.439176	0.393254	0.402149	0.441093	0.567504	0.486764	-0.156678	-0.125506	0.000431122	0.0282832	-0.133858	-0.142756	-0.0271867	-0.115684	-0.0593934	-0.133563	-0.0751833	-0.122721	-0.0403572	-0.0360557	-0.323384	-0.10186	-0.185622	-0.177401	-0.11571	0.297826	-0.120225	-0.0437282	-0.020705	-0.271591	-0.048392	-0.0925211	-0.0229891	-0.195852	-0.0787771	-0.107373	-0.00667687	-0.0533261	0.0581111	-0.151841	-0.151808	-0.0901626
YDL227C	HO	-0.699959	-1.0935	-1.34145	-1.32899	-1.10974	-1.15361	-1.68204	-0.749749	-0.333439	-1.23905	-1.1218	-1.38368	1.09989	1.27463	0.854381	0.924998	0.869773	0.579471	0.886485	0.722183	0.704431	1.11927	1.1359	1.18407	1.84835	1.34389	0.924998	1.46549	1.41631	1.11927	0.76946	0.128334	0.992797	1.30847	-0.732465	-2.90195	-0.415774	-0.0524663	0.347726	1.09989	1.16737	1.30847	0.550576	1.37841	0.835764	1.06737	1.34389	1.09989
YDL227C	HO	-0.396265	-1.16904	-0.753958	-1.31094	-0.579758	-0.200852	-1.47058	-0.221258	-0.80088	-0.97146	-1.08269	-0.375546	0.942235	0.808226	0.942235	0.772395	0.550327	-0.119165	0.676164	0.601009	0.657636	0.62943	0.756442	0.888891	1.38449	0.986903	0.484546	1.06719	1.19477	0.684862	0.684862	0.106741	0.722037	0.763918	-0.606647	-2.89866	-0.534633	0.0984862	0.124354	0.722037	1.09536	1.09536	0.657636	1.36782	0.411731	0.853072	1.10907	0.960592
YDL229W	SSB1	0.996253	0.803956	0.844319	1.18946	0.680629	0.606866	0.738957	0.666795	0.63429	0.868848	0.738261	0.631464	-0.278742	-0.0800503	-0.147214	0.0491909	-0.189826	-0.211767	-0.158912	-0.156187	-0.310678	-0.076731	-0.199706	-0.333641	-0.265164	-0.029197	-0.390647	-0.458312	-0.421091	-0.353511	-0.209295	-0.119786	-0.184982	-0.107023	-0.491205	-0.297464	-0.216996	-0.126158	-0.0204634	-0.213911	-0.366501	-0.224916	-0.456026	-0.475937	-0.445779	-0.287178	-0.261849	-0.182006
YDL230W	PTP1	-0.197932	-0.339919	-0.209114	-0.290435	-0.149818	-0.0246352	-0.209114	-0.0879619	0.152997	-0.0246352	-0.0287984	-0.100265	0.0294225	0.00801014	0.00457795	0.183031	-0.0188649	0.0155489	0.109582	0.0666701	0.032755	0.123712	0.194307	0.063584	-0.0344927	0.0487075	0.000235349	-0.0544763	0.0546026	0.157668	-0.0461315	0.502463	0.0356875	0.0260268	-0.0344927	-0.0270887	0.209335	0.0515593	0.0260268	0.0782655	0.126267	0.123712	0.0962479	0.23094	0.063584	0.184861	0.0729285	0.181222
YDL231C	BRE4	0.602228	0.162408	0.350356	0.378417	0.457781	0.569327	0.249479	0.18773	0.11767	0.278839	0.355493	0.344937	-0.186586	-0.0244619	-0.254967	-0.188394	-0.162694	0.143586	0.0133463	-0.31602	-0.131477	-0.211238	0.0820482	-0.0556881	-0.306284	-0.124437	-0.203922	-0.355997	-0.0970708	-0.228977	-0.245712	0.0805536	-0.271757	-0.289895	-0.268113	-0.339843	-0.170331	-0.17702	-0.196668	-0.277106	-0.0894219	-0.160596	-0.52374	-0.0498178	0.0513332	-0.154546	0.00131721	-0.289725
YDL234C	GYP7	-0.216903	-0.089237	-0.337105	-0.268329	0.106941	-0.143671	0.230174	-0.0197162	-0.30626	0.0403638	-0.106768	-0.101456	0.384326	0.232652	0.376559	0.229723	0.0816518	0.83969	0.26095	0.0214914	0.347087	-0.0444663	0.37744	0.265715	0.295645	0.0379005	-0.00494629	0.26885	0.194875	0.0170164	0.177355	0.435903	0.0518696	0.0817962	0.579479	0.326633	0.191445	0.214773	0.183276	-0.0341007	0.275232	0.109692	0.344646	0.622436	0.555202	0.0341687	-0.0121287	0.17264
YDL235C	YPD1	0.238153	0.190099	0.37141	0.554175	-0.0893586	-0.131867	0.271669	-0.136893	0.069386	-0.221661	0.118503	0.118503	0.635568	0.562212	-0.266891	-0.572057	0.243979	-1.20986	-0.032977	0.056276	0.126911	0.424217	-0.0694802	-0.406448	0.337467	0.375561	-0.763816	0.31013	-0.0570728	0.157544	-0.278436	-0.228942	0.499692	-0.250696	-0.776483	2.78045	0.375561	-0.656176	0.467537	0.030405	-0.278436	0.368871	0.20466	0.198323	-0.86818	0.190451	0.0252609	-0.0747168
YDL236W	PHO13	0.0672349	-0.107233	0.0787472	-0.00183699	0.101081	0.0380812	0.106892	0.0707886	0.0420247	0.103244	0.0670755	0.160427	-0.0796472	0.0345491	0.0642774	-0.0694335	0.0484963	0.251229	0.355418	0.101765	0.0830623	0.143579	0.262394	0.0767695	0.0280284	0.0026076	-0.0286228	0.0986876	0.371281	0.244874	-0.0219462	0.355657	-0.0587828	0.0584455	0.0273334	0.157967	0.0250084	0.067693	0.153549	-0.0258047	0.110704	0.153342	-0.0463679	0.112674	0.533027	0.184811	-0.0794366	0.169545
YDL238C	GUD1	1.19027	0.703357	0.911834	1.03387	1.17817	0.806478	0.930687	0.600877	1.03396	0.884043	1.39949	0.785181	-0.121653	-0.150215	-0.291464	-0.464126	-0.0730702	0.0354695	-0.206758	-0.286523	0.0184023	-0.210233	-0.00883346	-0.191374	-0.211374	-0.222414	-0.373364	-0.238557	0.067506	-0.138627	-0.234682	-0.0118649	-0.247544	-0.252964	-0.40473	-0.10181	-0.182126	-0.163395	-0.426325	-0.299923	-0.26631	-0.177115	-0.227121	-0.336249	0.0881386	-0.324398	-0.433307	-0.340647
YDL239C	ADY3	0.224068	0.0374198	0.409001	0.224527	0.331715	0.0780828	0.187525	0.193336	0.00934042	0.178849	0.362218	0.303676	0.077405	-0.0658914	-0.197738	0.0148975	-0.0648186	0.423615	0.148768	-0.079299	-0.02427	0.0330577	0.170528	0.0766329	0.0169756	-0.0148479	-0.0586401	0.108073	-0.097506	-0.047025	-0.213014	0.157751	-0.113557	-0.0917146	0.139503	-0.0621557	-0.148732	-0.036871	-0.117537	-0.119483	-0.173058	-0.097293	0.0105123	-0.210029	0.20969	-0.090069	-0.237958	-0.149839
YDL240W	LRG1	-0.34179	-0.130632	-0.295691	-0.139279	-0.316312	-0.254666	-0.228328	-0.396412	-0.0948678	0.0492654	-0.255644	-0.184308	-0.0929434	-0.0769292	-0.097701	-0.0412369	0.285589	-0.190874	-0.0863654	-0.207407	-0.0203433	-0.0977665	0.0384344	0.076104	0.153506	0.0417654	-0.106181	-0.0985104	0.336145	-0.0246014	0.0501176	0.414756	0.139589	0.238959	0.0250869	-0.146008	0.228036	0.106699	0.0965171	0.0502317	-0.0172928	0.0331854	-0.147787	-0.0456784	0.310034	-0.018779	-0.2179	-0.0698925
YDL243C	AAD4	0.341535	0.222943	0.219164	0.398593	0.333384	0.14561	0.422075	0.141206	0.280326	0.265581	0.20616	0.0847443	-0.0716043	-0.141586	-0.235115	0.127	-0.0338776	0.174285	-0.139283	-0.294094	-0.167687	0.018577	0.116011	-0.041022	0.0250739	-0.0722355	-0.068281	0.0545341	-0.122247	-0.0429204	-0.161169	0.0619641	0.0419359	0.178552	-0.0941676	-0.102363	0.11194	0.0705701	-0.238572	-0.123583	-0.26255	-0.102438	-0.363484	-0.155422	0.0853333	-0.170341	-0.141206	-0.123149
YDR001C	NTH1	-0.0348361	-0.0581259	-0.00815653	0.11997	-0.106047	-0.185464	0.0585855	-0.101743	0.372262	-0.0751629	0.0299137	-0.128393	-0.103678	-0.0352159	-0.219171	-0.123474	0.0490871	0.0253041	-0.0111945	-0.186707	0.0305169	-0.0555605	-0.0362964	0.124326	0.00806801	-0.0912107	-0.105931	-0.0880267	-0.0883708	-0.0210346	-0.320839	0.114539	-0.0667798	-0.0464615	0.0306383	-0.0136775	-0.0223656	-0.177718	-0.00401118	-0.0797097	-0.113592	-0.0511079	-0.237758	0.124869	0.273587	0.258988	0.0157847	-0.0464826
YDR002W	YRB1	-0.315713	-0.856911	-0.680447	-0.635718	-0.0213481	0.121888	-0.442731	0.165627	0.116017	-0.117797	0.176564	0.213118	0.130943	0.242343	0.140945	0.324405	0.157116	-0.29094	0.141023	-0.0145928	0.0618016	0.317038	0.344403	0.396969	0.440244	0.209748	-0.116089	-0.0146519	0.0210475	-0.0784081	-0.0732208	-0.0172593	0.0873743	-0.0874794	0.0941792	-1.15008	0.269735	-0.490208	0.10044	0.265094	-0.234273	0.274345	0.190863	0.782777	-0.665738	0.479203	-0.0502793	0.0420541
YDR003W	RCR2	0.124195	-0.114772	0.0129711	0.0128976	-0.00311061	0.0436057	-0.0870594	0.291979	0.406949	0.123699	0.0777745	0.222223	-0.124665	0.0208276	-0.272439	-0.0480797	-0.0307539	0.0981121	-0.0204268	-0.152361	-0.0859405	-0.144454	-0.00277081	-0.0314031	0.0296555	-0.107297	-0.125187	-0.26511	-0.0271731	-0.0152732	-0.332791	-0.0296445	-0.285842	-0.140188	-0.0967205	0.218414	-0.19708	-0.0359544	-0.144163	-0.0213193	-0.0435597	-0.0877241	-0.186683	0.143122	0.273292	-0.0585107	0.133842	-0.0833874
YDR004W	RAD57	-1.00092	-0.898409	-0.872822	-0.941271	-0.646381	-1.0903	-1.01426	-0.711569	-0.86264	-1.25861	-0.681169	-0.269564	0.34171	0.649064	0.826972	0.301595	0.155586	0.957386	0.413451	0.850727	0.65685	0.540652	-0.380654	0.823528	0.613939	0.897	0.0985615	-0.0275197	0.460243	0.0478327	-0.142764	1.12427	0.464842	0.155586	-0.369261	-0.391826	0.434789	0.0891795	-0.00867545	0.494342	0.346146	0.981145	0.318526	0.355686	0.95903	0.666347	0.891781	0.446416
YDR005C	MAF1	0.30832	0.0668832	0.798255	0.213673	0.544837	-0.0322774	-0.0603829	0.166506	0.0658321	0.138649	-0.127898	0.0403696	-0.32943	0.063039	-0.732406	-0.561112	-0.215036	0.094312	-0.436004	-0.654114	-0.253127	-0.214017	-0.0166032	-0.300031	0.272079	-0.180848	-0.320862	-0.719689	0.10165	0.143543	-0.524391	0.791669	-0.159706	-0.0891951	-0.299241	-0.520519	-0.353125	-0.462731	0.200451	-0.0944561	0.072245	-0.40089	-0.286759	-0.209165	1.01589	-0.231163	-0.306582	-0.0925943
YDR006C	SOK1	1.42449	0.944624	0.698801	1.27216	1.01927	1.40669	1.79472	1.31432	1.15475	1.69843	1.69018	1.40237	-0.333106	-0.303442	-0.170654	-0.325059	-0.637177	0.461704	-0.310545	-0.407683	-0.380724	-0.254884	-0.25777	-0.0615252	-0.0143566	0.00474244	-0.571292	-0.637177	-0.740872	-0.354143	-0.653963	-1.22294	-0.576655	-0.326715	0.103478	-0.427841	0.00740127	-0.482121	-0.113141	-0.651067	-0.532374	-0.665099	-0.282171	0.166241	0.390009	-0.365229	-0.494327	-0.255641
YDR007W	TRP1	1.33472	0.404896	2.46906	0.47454	0.598428	0.502172	0.0909223	0.788124	1.87987	1.09763	1.17125	1.03075	1.58969	1.06559	1.3742	0.89084	0.258236	1.56181	0.951036	0.594434	2.13121	1.68388	0.50503	1.30351	0.666147	0.184764	-0.517012	-0.184345	0.756229	-0.000613376	-0.00978248	-0.229562	-0.273563	0.124241	0.126091	-0.43179	0.692946	0.0456995	0.606489	-0.312853	-0.152814	2.27404	-0.239257	2.15273	-0.167437	-0.128734	-0.123115	0.268826
YDR009W	GAL3	0.155304	-0.176842	0.20395	0.107738	0.320399	0.139833	0.140401	0.590782	0.220022	0.284821	0.308613	0.375691	-0.184451	-0.287167	-0.411083	-0.26267	-0.104197	0.0864878	-0.273337	-0.306177	-0.154354	0.0358498	0.065828	-0.0879777	-0.0650614	-0.0576905	0.00809022	0.00943774	-0.104881	0.0496011	-0.250358	0.26022	0.347949	-0.171565	-0.298297	-0.102825	0.0351089	-0.161705	-0.190449	-0.179076	-0.121459	0.0989135	-0.177368	0.0658165	0.642346	0.0670442	0.0288428	0.213319
YDR011W	SNQ2	0.521805	0.682456	0.23034	0.513005	0.510849	1.06828	0.303849	0.730227	0.267372	0.374344	0.48641	0.28482	0.115037	0.193394	-0.0867034	-0.306964	-0.319046	0.103067	0.209181	-0.3556	-0.106722	0.0308958	0.231545	0.113282	0.280288	-0.0815622	-0.384276	-0.326085	-0.0708637	0.252902	0.203007	0.805186	-0.104941	0.160456	0.15046	-0.276926	0.225894	0.544941	0.457879	-0.262614	0.88383	0.021772	-0.252915	-0.0459968	0.764807	-0.00713706	-0.13019	0.199557
YDR013W	PSF1	0.0815444	-0.107843	0.0868375	-0.210469	0.284098	0.298111	0.101516	0.254268	0.149128	0.338401	0.286008	0.316387	-0.449161	-0.204022	-0.412752	-0.330322	-0.218895	-0.478348	-0.015476	-0.069345	-0.169277	-0.20818	-0.204723	0.101744	0.142563	0.0799972	0.00259626	-0.23738	-0.144484	0.0940898	-0.108676	-0.226701	-0.3396	-0.0380926	0.286369	1.85041	-0.218973	0.291162	0.0767785	-0.0228815	-0.00973994	-0.0200983	0.301737	0.419161	-0.629934	0.0342545	-0.100109	0.114024
YDR014W	RAD61	0.457578	0.408164	0.259503	0.465755	0.453338	0.307379	0.585729	0.34572	0.231074	0.501667	0.367084	0.305184	-0.12644	-0.15782	-0.0485	-0.183559	-0.209259	0.175088	-0.0663074	-0.0264727	-0.156403	0.0635045	0.038218	-0.104227	0.171119	-0.149002	-0.227266	-0.147635	0.225333	-0.0416196	-0.0857689	0.252449	-0.0854339	-0.0345857	-0.0767872	-0.295618	0.0150963	0.109208	-0.0880887	-0.153011	-0.0936804	-0.024629	-0.121257	-0.0516892	0.353849	0.0103543	-0.104827	0.0216774
YDR016C	DAD1	0.0536392	0.208625	0.0536392	0.097285	0.0369361	-0.0791943	0.268942	0.0715652	0.0844491	-0.0791943	0.0536392	0.0176656	-0.249644	-0.249644	-0.249644	-0.0863502	0.104077	-0.0573145	0.142281	-0.249644	-0.121266	0.255732	-0.168786	-0.249644	-0.249644	-0.249644	-0.121266	0.0105097	-0.249644	-0.121266	-0.0314261	-0.168786	-0.121266	-0.249644	0.784477	0.351748	0.33727	0.299493	-0.0573145	-0.0863502	-0.249644	-0.249644	1.14675	-0.249644	0.0464834	-0.00958541	-0.00958541	0.0772932
YDR019C	GCV1	0.391855	0.387318	0.45596	0.3965	0.2388	0.205797	0.133605	0.169722	0.123347	0.258698	0.299982	0.21425	-0.0389985	-0.119683	-0.0732468	-0.167883	-0.132823	-0.151368	0.0131149	-0.1941	-0.161973	0.0286734	-0.158162	-0.20789	-0.102561	-0.0878816	-0.336117	-0.296881	-0.321783	-0.258776	-0.250449	-0.213814	-0.122556	-0.19022	-0.305475	-0.368628	-0.2652	-0.277341	-0.118719	-0.148744	-0.188258	-0.138151	-0.286978	-0.190515	0.067477	-0.122429	-0.125202	-0.164126
YDR021W	FAL1	-0.130648	-0.261804	-0.164741	-0.205437	0.0582983	0.158124	0.0891619	0.0201844	-0.0562117	-0.0523583	-0.0238904	0.000521037	-0.0439049	-0.0793532	0.0612734	0.116475	0.105401	0.0822454	0.150963	0.00956827	-0.136887	0.157277	0.235811	0.198287	0.0144067	0.104299	-0.00841341	-0.0474856	0.11362	0.0912516	0.0574691	-0.0401497	-0.201226	-0.0325033	0.34996	0.42776	0.125284	0.0113356	-0.0839337	0.0698285	0.165561	0.13505	0.0984057	0.307638	-0.220227	0.0916908	0.119851	0.151243
YDR022C	CIS1	0.385899	0.221875	0.299631	0.29217	0.183858	0.42803	0.240767	0.3188	0.411892	0.369341	0.238943	0.324627	-0.0866397	-0.0652786	-0.0442161	-0.0287066	-0.145881	0.0246825	0.0284519	0.0110721	-0.126369	-0.132598	-0.285464	-0.0155108	0.00737805	-0.156174	-0.19063	-0.164678	-0.177045	-0.251164	-0.258713	0.000365679	-0.271033	-0.0861278	-0.116794	-0.147471	0.0402063	-0.241588	0.0795493	-0.16166	-0.109969	-0.0868887	0.0622589	0.0155093	-0.0825212	-0.129495	-0.138045	-0.0875173
YDR023W	SES1	0.474299	0.801934	0.469269	0.701042	0.371749	0.437608	0.714817	0.562211	0.714604	0.647905	0.706661	0.533529	-0.473318	-0.286254	-0.0805721	-0.1742	-0.151035	-0.108063	-0.0409886	0.034231	-0.186756	-0.30936	-0.419501	-0.0558961	-0.27563	-0.211382	-0.171733	-0.15451	-0.526971	-0.262608	-0.00420275	-0.0212344	-0.448858	-0.204097	0.417914	-0.326404	0.0211053	-0.161965	-0.456162	-0.327974	-0.300922	-0.244197	0.316141	-0.203698	-0.541067	-0.244299	-0.337076	-0.252814
YDR026C	YDR026C	0.341134	0.212609	0.216086	0.279566	0.24092	0.161361	0.268208	0.0407476	0.535788	0.12004	0.000999152	0.154981	-0.177181	-0.137809	-0.199834	-0.140876	-0.133258	-0.20103	-0.0149832	-0.170463	-0.0961346	-0.0537613	-0.018222	-0.097618	-0.0972357	-0.100282	-0.0657988	-0.208315	-0.175707	-0.0360837	-0.308478	-0.180081	-0.0294368	-0.147907	-0.220126	-0.160741	-0.157288	-0.0733872	-0.110779	-0.172338	-0.248277	-0.184292	-0.11348	-0.300111	0.201202	-0.0351746	-0.0467624	0.0306787
YDR028C	REG1	0.132656	0.842077	0.247338	0.182519	0.81139	0.686207	1.87536	0.790235	1.02059	0.807792	0.779003	0.745616	-0.213147	-0.194734	0.157479	-0.195965	-0.0490596	0.493589	-0.361316	-0.0158993	0.209793	-0.0822146	-0.0952372	0.384645	0.752266	-0.0899206	-0.0823996	0.865554	0.865314	0.51654	1.39054	0.329963	-0.0217105	-0.0576075	0.673421	0.572386	-0.107358	0.230583	0.419138	0.0538888	0.0756345	0.493261	1.86029	0.562833	1.05921	0.156049	0.0741689	0.0560632
YDR030C	RAD28	0.573529	0.432281	0.578591	0.631866	0.636866	0.596416	0.306536	0.536752	0.586668	0.586133	0.554855	0.440971	-0.262978	-0.234192	-0.234592	-0.329647	-0.175793	-0.357085	-0.0809993	-0.191127	-0.206526	-0.0644237	-0.194959	-0.0549614	0.0454005	-0.202374	-0.286123	-0.383186	-0.255808	-0.260252	-0.095909	0.113245	-0.335253	-0.119248	-0.133653	-0.289096	-0.0813594	-0.177808	-0.0284352	-0.219183	-0.108043	-0.127621	-0.283531	-0.0804324	-0.311381	-0.0723435	-0.0993931	-0.17462
YDR031W	MIC14	0.702872	0.363284	0.432685	0.423588	0.469609	0.369976	0.206804	0.517972	0.638646	0.488506	0.497511	0.373946	-0.286968	-0.36878	-0.265759	-0.376597	-0.129357	-0.0340164	-0.336629	-0.360759	-0.107696	-0.160617	-0.132628	-0.0369453	-0.100018	-0.152964	-0.244395	-0.321516	-0.28966	-0.183991	-0.324188	0.0670912	-0.2227	-0.254387	-0.161511	-0.341349	-0.232803	-0.265832	-0.25982	-0.270475	-0.0458263	-0.106446	-0.209092	-0.124643	-0.134626	-0.131551	-0.0788013	-0.114175
YDR032C	PST2	-0.152613	-0.0935195	-0.00362579	-0.111232	0.126308	-0.111056	-0.303011	0.196634	-0.127163	-0.121845	-0.0925391	-0.153447	0.240567	0.408476	0.118353	0.203112	0.190896	0.445047	0.625394	0.0127094	0.274297	0.451298	0.399231	0.104128	0.417965	0.4146	0.045815	-0.0885163	0.227799	0.105562	-0.0953244	1.19552	0.0787776	0.162336	-0.10241	0.0166096	0.148488	0.0220167	-0.0220438	0.0808257	0.151623	0.250418	-0.095443	0.353802	0.331785	0.0182326	0.0590255	0.280135
YDR033W	MRH1	-0.00902734	-0.0983122	0.159349	0.128592	0.0207495	-0.215471	0.186359	0.0452383	0.210558	-0.107143	-0.103774	-0.132991	0.102052	0.148313	0.0482158	0.000290694	0.115371	0.0214824	-0.237528	-0.316545	0.0730746	0.24688	0.125786	-0.066172	0.133075	-0.0750448	-0.0903498	-0.219042	-0.0568816	0.126773	0.0269987	0.0498685	-0.0927099	-0.0525876	0.00939391	0.0010172	-0.133316	-0.123014	0.111073	-0.0305944	-0.0631777	0.132023	-0.230525	-0.0870924	0.104256	0.0374973	0.210078	-0.166777
YDR034C	LYS14	0.469563	0.749534	0.647294	1.15159	0.25697	0.661869	0.923739	0.742873	1.01265	0.6385	1.10233	0.876238	-0.0855449	0.00901768	-0.0558868	-0.183425	0.0201584	0.380295	-0.103578	-0.220071	-0.0259831	-0.00817544	0.0528714	0.300375	-0.173631	0.0275449	0.191482	-0.0971888	-0.121006	0.120327	-0.253176	0.549477	-0.0157862	0.207312	0.340053	0.23563	0.186348	0.142455	0.187551	-0.22527	-0.0398279	-0.204178	-0.304661	-0.135305	0.0786443	-0.0397923	-0.0621454	-0.113177
YDR035W	ARO3	0.17263	-0.0685143	0.553284	-0.0694842	0.00661348	-0.047282	0.0522942	0.182634	0.124991	0.223383	0.0746673	0.331027	0.7342	0.619224	0.71752	0.270019	0.0327532	0.0253355	0.5709	0.144951	1.0769	0.721531	0.240556	0.58496	0.105506	0.14587	-0.168808	-0.0391228	0.314843	0.326199	0.0319628	0.36652	-0.0146252	0.0101954	0.0472924	-0.0733686	0.281605	0.0513036	0.33875	-0.00588111	0.159111	1.12909	-0.00705473	1.43093	0.164182	0.0775277	-0.0479238	0.0579995
YDR036C	EHD3	0.426801	0.334943	0.485116	0.34443	0.405949	0.190164	0.207797	0.388197	0.594545	0.11248	0.157515	0.210903	-0.0542119	-0.122402	-0.302132	-0.165626	-0.103348	0.114626	-0.112525	-0.220602	-0.105329	0.0179629	-0.266566	-0.176142	-0.282812	-0.0218838	-0.0940913	-0.408579	-0.325751	-0.0956116	-0.310747	0.197132	-0.0656761	-0.172213	-0.286508	-0.106966	-0.238674	-0.0695282	-0.0725514	-0.22121	-0.181281	-0.0752018	-0.358385	-0.438192	0.130513	-0.133749	-0.223023	-0.16617
YDR037W	KRS1	0.612995	0.434211	0.631091	0.526555	0.640016	0.48565	0.390454	0.672281	0.656726	0.334948	0.370168	0.625589	-0.348147	-0.166171	-0.268251	-0.460029	-0.398678	-0.533738	-0.328606	-0.324957	-0.388689	-0.188684	-0.17726	-0.362744	-0.0486352	-0.199698	-0.210807	-0.2585	-0.312618	-0.0627348	-0.0408226	-0.238996	-0.111822	-0.268251	-0.115854	4.79233	-0.301388	0.04796	-0.124159	-0.162828	-0.301388	-0.254461	-0.0229236	-0.247077	-0.321018	-0.196843	-0.234313	-0.226334
YDR043C	NRG1	-0.285718	-0.338704	-0.100136	-0.261846	-0.178861	-0.286558	-0.41981	-0.115885	-0.203614	-0.240983	-0.362885	-0.280256	0.249164	0.0725138	0.213586	-0.0134909	0.0658605	-0.0588556	-0.125075	-0.0487022	0.261975	0.150879	-0.0955308	0.00101761	0.291428	0.206664	-0.214189	-0.0173262	0.358733	0.178564	-0.00744971	0.543798	0.0645182	0.180225	-0.252843	-0.149712	0.428159	0.114926	0.25141	0.0559378	0.23365	0.25922	0.0363229	0.470553	0.159032	0.0491517	0.323225	0.431752
YDR044W	HEM13	0.880387	0.50009	0.768718	0.73452	0.631504	0.523024	0.78402	0.391304	0.191913	0.379474	0.327724	0.545657	0.00933428	0.232288	0.121803	0.274308	0.0228681	-0.542379	-0.0371639	-0.0132667	0.21773	0.226151	-0.0419925	-0.255108	0.192988	0.159906	-0.277836	0.0925608	-0.274636	-0.0526938	0.0651506	-0.751762	-0.0327247	0.107485	2.68683	-0.0212205	0.264843	0.433361	0.395862	-0.264491	-0.279824	-0.131103	0.0471279	-0.283532	-0.698303	-0.326108	-0.288513	-0.128178
YDR045C	RPC11	0.57969	0.495252	0.307333	0.393238	0.65999	0.470253	-0.00050973	0.307333	0.257357	0.336352	0.245079	0.345517	-0.775442	-0.16889	-0.380558	-0.700431	-0.336026	-0.953595	-0.474967	-0.629815	-0.614461	-0.13608	-0.340281	-0.405095	-0.244693	-0.405095	0.0864644	-0.093248	-0.468202	-0.151366	-0.490616	-0.272881	-0.308468	-0.490616	-0.90909	-0.90909	0.128445	-0.456244	-1.04562	-0.221502	-0.216504	-0.200697	-0.409521	-0.0405975	-0.880625	-0.151366	-0.388537	-0.244693
YDR046C	BAP3	0.20144	-0.00603382	0.496611	0.33516	0.185469	-0.101299	-0.0241287	0.220536	0.748867	-0.0826416	0.0835575	-0.0140382	-0.223888	-0.185956	-0.236531	-0.302455	-0.16423	-0.259761	-0.277298	-0.310238	-0.218078	-0.18131	-0.231569	-0.188282	-0.336183	-0.234935	-0.0605421	-0.417476	-0.194779	-0.122324	-0.330755	-0.168768	-0.00235609	-0.110808	-0.488759	-0.0599628	-0.330581	-0.247745	-0.341247	-0.105656	-0.193398	0.111249	-0.239857	-0.231178	-0.170985	-0.0828793	-0.142814	-0.0789928
YDR047W	HEM12	0.276391	0.678877	0.363627	0.450782	0.232726	0.25842	0.803377	0.297125	0.372611	0.447701	0.392985	0.153698	0.0101117	0.0595937	0.199052	-0.0336001	-0.108212	-0.382507	-0.204808	0.24286	-0.189959	-0.043337	-0.20803	-0.481129	-0.0959914	-0.0888383	-0.13864	-0.0701178	-0.162097	-0.0464235	-0.0237314	-0.378399	-0.165144	-0.0922226	1.01524	-0.241548	-0.218907	0.268536	-0.0670635	-0.303002	-0.287558	0.394962	0.0369322	0.109136	-0.465183	-0.287558	-0.218907	-0.131757
YDR050C	TPI1	0.709664	0.904126	0.556874	0.888231	0.391025	0.757801	0.934054	0.674455	0.733506	0.570482	0.768304	0.559297	0.149012	-0.00395317	0.00897081	-0.0714817	-0.138369	0.502542	-0.0129164	-0.179663	0.0186009	-0.108114	-0.154584	0.155821	0.144282	-0.00116919	-0.247961	-0.142957	-0.0438357	-0.172965	0.0239903	0.371516	-0.349558	-0.0577681	1.17187	2.06369	0.0804937	-0.274097	-0.311333	-0.298211	-0.175683	-0.383856	-0.0797658	-0.109118	0.210915	-0.463155	-0.153177	-0.129649
YDR052C	DBF4	1.18768	0.71597	1.33527	1.20661	0.812731	0.246393	0.771639	0.472118	0.777645	0.503925	0.626489	0.3504	-0.579518	-0.365923	0.0261254	-0.243789	-0.345344	-0.0139236	-0.807618	-0.585891	-0.34276	-0.380095	-0.465872	-0.313099	-0.387595	-0.34276	-0.370711	-0.35505	-0.402137	-0.213132	-0.227999	-1.1945	-0.370711	-0.321602	-0.541623	5.00638	-0.583914	-0.26605	-0.237232	-0.263022	-0.501318	-0.246353	-0.660455	-0.638941	-0.585891	-0.281993	-0.20769	-0.478119
YDR055W	PST1	-0.285118	-0.586709	-0.381545	-0.283117	-0.350532	-0.379905	-0.338873	-0.149649	0.0620616	-0.217031	-0.249706	-0.125518	0.255428	0.178566	0.210362	0.0376397	0.353937	0.632433	0.449459	0.105786	0.300208	0.263821	0.64381	0.324677	0.236215	0.322536	0.19614	0.0838254	0.381193	0.364687	0.0471696	0.450902	0.252169	0.412908	0.165502	0.0707937	0.267031	0.115108	0.931348	0.0722081	0.110434	0.155031	0.229041	0.265868	-0.0312102	0.119321	-0.0761259	0.161799
YDR057W	YOS9	-0.503949	-0.814113	-0.558961	-0.613152	-0.635559	-0.571433	-0.720702	-0.584556	-0.687097	-0.558961	-0.635559	-0.558961	1.0537	0.747386	0.647423	0.721275	0.815892	1.16833	1.0128	0.513926	0.833929	0.799784	0.675538	0.705352	0.690542	0.605566	0.213854	0.336304	0.62813	0.493176	0.358502	-0.204542	0.467141	0.533529	0.522374	-0.262068	0.330667	0.154184	-0.102388	0.425634	0.554862	0.604034	-0.113759	0.961406	1.35328	0.393743	0.483287	0.448387
YDR058C	TGL2	0.104076	0.258664	0.0662249	0.344163	0.0738557	0.287004	0.117977	0.164168	0.480545	0.276573	0.158382	0.184548	-0.178976	-0.23475	-0.138999	-0.210076	-0.116589	-0.186878	-0.161183	0.0240574	-0.0314247	-0.153973	-0.168142	-0.0963829	-0.171108	-0.127303	-0.104289	-0.196831	-0.00804028	-0.094315	-0.135661	0.111333	-0.234795	-0.100049	0.252076	0.0534754	0.089421	0.0302546	0.0263739	-0.0786619	0.123902	-0.173891	-0.113102	-0.00711796	-0.38939	-0.0837907	-0.139944	0.037549
YDR059C	UBC5	0.187054	0.0525145	0.0776573	0.0273819	0.0406061	-0.0676466	0.13707	0.0320998	0.151915	-0.00217576	-0.0093694	-0.04331	0.26085	0.39209	0.047714	-0.162333	0.18172	0.311744	0.0412561	-0.0701138	0.0618552	0.221419	0.0834765	0.178937	0.0632808	0.0830745	0.102672	0.0383679	0.195868	0.292437	0.000166313	0.39793	0.0638255	0.147963	0.0154108	0.0407797	0.152545	0.308037	0.0215144	0.195262	0.0900202	0.184231	0.205636	0.054319	0.613391	0.0658636	-0.0914123	0.127792
YDR060W	MAK21	1.7381	1.81455	0.688508	2.44024	2.51141	2.44024	2.89052	1.67035	1.69149	3.38029	1.67035	1.69149	-0.516314	-0.177609	-0.625345	-0.592514	-0.553913	0.00664092	-0.437228	-0.641039	-0.440244	-0.305616	-0.385071	-0.371264	-0.392428	-0.298237	-0.742449	-0.698231	-0.641039	-0.956634	-0.660853	-0.437228	-0.739536	-0.573905	-0.884958	3.64325	0.679003	-0.936733	-0.652699	-0.456911	-0.649769	-0.420785	-0.346464	-0.392428	-0.915344	-0.570618	-0.829651	-0.484725
YDR062W	LCB2	0.328623	0.0661885	0.359221	0.186135	0.276447	0.147557	0.311957	0.0322512	0.219404	-0.151612	0.0640127	0.0368604	-0.167627	-0.181732	-0.250981	-0.191751	-0.0331447	-0.0331447	-0.292423	0.018207	-0.365706	0.0864099	0.00490004	0.0208208	-0.167627	-0.0709957	-0.108454	-0.087446	-0.3418	0.209504	-0.241489	0.0259938	0.0360164	-0.295949	0.214022	0.660166	0.0720839	-0.195477	0.227475	-0.0601137	-0.0518702	0.0403225	-0.140434	-0.241489	-0.131588	0.0233071	-0.0936596	-0.178264
YDR064W	RPS13	-0.105205	-0.166669	0.149198	0.0985299	-0.298471	-0.543645	-0.703653	0.014371	0.397697	0.0592947	-0.0503392	-0.268809	0.460009	-0.168466	-0.519836	0.0320484	-0.0342325	-0.410269	-0.443462	0.163278	0.428011	0.624328	-0.0311538	1.19185	0.114192	0.111641	-0.252055	0.225971	0.0601402	0.265932	1.30822	-1.11542	0.347843	0.244864	-0.770087	-0.201449	-0.656413	0.134598	-0.417563	0.149465	-0.38472	0.384317	2.61544	0.0844364	-0.921168	0.324747	0.16427	0.566864
YDR068W	DOS2	0.626965	0.307016	0.802308	0.597551	0.657977	0.475518	0.372156	0.609775	0.679505	0.420773	0.49274	0.496635	-0.148974	-0.252964	-0.297694	-0.107108	-0.145586	-0.0722379	-0.195212	-0.340971	-0.150023	-0.134579	-0.160578	-0.190513	-0.286715	-0.125194	-0.06291	-0.343318	-0.38214	-0.106077	-0.328241	-0.0940583	-0.0842377	-0.15819	-0.300334	-0.081503	-0.0991773	-0.093801	-0.320476	-0.216526	-0.335137	-0.163769	-0.381471	-0.396638	-0.0109794	-0.159373	-0.194134	-0.295957
YDR071C	PAA1	-0.105475	0.247874	-0.0695575	-0.0193241	-0.100073	-0.0774579	0.200285	-0.125263	0.0957037	-0.025653	-0.255515	-0.214075	-0.269516	-0.00137343	0.0413905	0.245948	0.00961396	-0.215326	-0.152886	-0.0342276	-0.0448287	-0.0745482	0.0385409	0.113609	0.364928	0.0840813	0.193297	-0.105716	0.183323	0.0861241	0.0296008	-0.0537012	0.271879	0.0929023	0.156779	0.371623	0.0182796	0.0684087	0.110175	0.183986	0.18141	0.252607	0.447261	0.206282	-0.164918	0.166328	0.132814	0.281854
YDR072C	IPT1	-0.186168	1.07277	-0.164785	-0.270208	0.144772	0.524928	0.736186	0.162352	0.504243	-0.0210933	-0.0759371	0.106057	0.142508	0.203273	-0.219809	-0.52068	0.11429	0.259064	-0.413605	-0.291034	0.149497	0.2588	0.519723	-0.0834756	0.057498	0.272303	0.0251087	0.989782	0.673619	0.550883	2.04567	-0.253004	0.286722	0.546226	0.800324	0.944171	0.675692	0.649131	0.498183	0.298624	0.530003	0.217581	2.32161	0.432313	0.124355	0.466959	0.202358	0.437439
YDR073W	SNF11	-0.107681	-0.0020388	0.344155	0.0900172	0.20265	0.032508	0.193528	0.126152	0.568498	-0.175658	-0.0802174	0.188043	0.446289	0.688407	0.420085	0.112926	0.324223	0.015057	0.361866	-0.024022	0.401953	0.28458	0.440749	0.165086	0.419076	0.399167	-0.0390424	0.380001	0.506019	0.346242	0.436481	-0.729002	0.400079	0.322884	0.369061	0.29964	0.0625424	-0.0619676	-0.44013	0.186874	0.162738	0.339761	0.426217	0.317789	0.278448	0.382169	0.170956	0.0506899
YDR074W	TPS2	-0.052094	-0.202617	-0.11939	-0.284387	-0.0416599	-0.0997623	-0.0640844	-0.0476696	-0.268712	-0.243759	-0.144063	-0.0659321	0.539709	0.498452	0.807271	0.177767	0.642796	0.327822	0.443406	0.574869	-0.0556291	0.23207	0.156221	0.158786	0.142258	0.23372	0.0414032	0.886551	0.3403	0.911371	0.267897	-1.61984	0.263109	0.0826336	-0.20212	-0.552081	-0.408088	0.175494	0.327822	0.703492	-0.00775154	0.10583	0.22104	-0.00370829	0.508776	0.35382	0.581777	0.204962
YDR075W	PPH3	0.447014	0.4576	0.615393	0.592018	0.353428	0.461037	0.592957	0.435602	0.533377	0.522824	0.289779	0.357449	-0.115567	-0.216068	-0.244138	-0.0768743	-0.20716	0.467611	-0.0783819	0.0744075	-0.304769	-0.147358	-0.103078	0.22303	-0.0357943	0.0120313	-0.189721	0.0662646	-0.0220163	-0.205911	-0.477163	0.49154	-0.139583	-0.200112	0.56255	-0.146438	-0.00631236	0.0563568	0.547885	-0.263184	-0.130824	-0.243371	-0.166643	-0.235074	-0.0851698	-0.0808282	-0.454576	-0.0672978
YDR076W	RAD55	0.0122426	0.114948	-0.0284892	-0.0498953	-0.239021	-0.15673	-0.28976	-0.142613	-0.099926	-0.263716	-0.397033	-0.162379	0.0669617	-0.219869	-0.0230984	-0.40447	-0.323603	0.0984242	-0.443789	-0.0095184	-0.0122582	0.202299	-0.282933	-0.325838	-0.199959	-0.0109903	-0.0147005	0.27092	0.464856	0.286455	0.009451	0.770706	0.597097	0.178286	-1.16927	-0.278115	0.0776162	0.0958392	0.0237677	0.140205	0.834229	0.131274	0.570623	0.237738	1.29332	0.390379	0.514324	0.360423
YDR077W	SED1	0.213373	0.423753	0.138355	0.187254	0.137791	-0.00870654	0.205596	0.00638806	0.269438	-0.00131228	-0.0676409	0.0973854	-0.0461553	-0.0393998	-0.100542	-0.0549458	0.0444707	0.345663	0.0190193	-0.036524	0.0727768	0.0412707	0.0337486	-0.0500762	-0.0509464	0.0559313	-0.0842865	0.025233	-0.0548956	-0.0618908	-0.0130871	0.0656839	-0.102569	-0.0793713	0.116249	0.387794	-0.041475	-0.0464238	-0.111578	-0.0623835	-0.0527482	0.108371	0.500796	0.0252182	0.283186	-0.0938279	-0.124655	-0.102879
YDR079W	PET100	-0.538161	-0.759075	-0.818399	-0.899503	0.0971025	-0.18866	-0.823753	-0.035542	0.169954	-0.685171	-0.755502	-0.508044	0.142045	0.173198	-0.0118171	-0.656435	0.0739477	-0.22032	-0.0822314	0.00316572	0.078153	0.0893047	0.544245	0.365194	1.03828	0.517492	0.333718	0.181273	0.483335	0.74186	0.105121	-0.199621	0.315191	0.407552	0.33462	0.202667	0.835197	0.526263	0.930639	0.723132	0.676138	0.698368	-0.486445	0.515588	1.2462	0.408263	0.188111	1.31698
YDR080W	VPS41	0.317339	0.594331	0.305417	0.63515	0.233121	0.157279	-0.0335858	0.157827	0.409108	0.420041	0.280784	0.484942	-0.0478357	-0.0710287	-0.422263	-0.226825	-0.338569	-0.213968	0.105156	-0.0200175	-0.180432	-0.107392	-0.283199	-0.388536	0.0548896	0.0157597	-0.217147	0.198728	0.0628529	-0.0588862	0.853714	-0.235648	0.0572924	-0.207875	-0.415328	-0.0514678	0.134845	-0.234116	-0.0869179	-0.133128	-0.112211	-0.338736	1.76989	-0.297981	-0.00809406	-0.24751	0.0664746	-0.100789
YDR082W	STN1	-1.27162	-1.19359	-0.990812	-1.01372	-0.521356	-0.246662	-0.592941	-0.0590835	-0.144809	-0.187391	-0.272699	0.128233	0.347892	0.70147	0.462358	0.429924	0.585686	0.103	0.795299	0.371791	0.687281	0.759177	0.808687	0.911611	0.585686	0.53466	0.261617	0.839172	0.600171	0.511053	0.452994	0.522697	0.394889	0.745037	-0.302	-0.739288	0.185209	0.600171	0.687281	0.716595	0.462358	0.782848	0.206618	1.00602	-0.452317	0.546391	1.04017	0.429924
YDR083W	RRP8	0.210308	0.217001	0.353996	0.0810751	-0.210805	-0.148516	-0.516221	-0.181933	0.0671448	-0.428277	-0.370453	-0.330895	-0.0481607	0.315671	-0.19471	-0.431557	0.0156157	-0.228947	-0.381216	-0.605816	-0.176849	-0.0332245	0.0175889	-0.332497	-0.757558	-0.239205	0.338765	0.418764	-0.140743	0.558251	0.602496	-0.65629	0.193195	0.206623	-0.536938	0.0190968	-0.315911	0.450274	-0.215104	0.284931	0.0226894	0.121002	0.306294	-0.242081	0.0617228	0.188396	0.437267	0.126236
YDR085C	AFR1	0.0343305	0.286029	0.0874358	0.0958932	0.188042	-0.154073	0.416107	0.281915	0.384743	-0.0468469	-0.0379511	-0.0446441	-0.0474497	-0.00689826	0.242995	0.154303	0.101766	0.351225	0.106531	0.161354	0.209938	0.100171	-0.0698435	-0.0934333	0.00733342	0.0757078	0.113041	0.275709	0.214706	0.273804	0.184954	0.500632	0.225333	0.0478646	0.416617	0.734915	0.296094	0.208373	0.22432	0.0852942	0.223981	0.00927083	0.160502	0.0730908	0.40488	0.082131	0.170811	0.0127915
YDR086C	SSS1	-0.460891	-0.40536	-0.411634	-0.428439	-0.321426	-0.310978	-0.170884	-0.19682	-0.19682	-0.346706	-0.422526	-0.252848	-0.234933	-0.0690382	-0.176328	0.0158203	0.0649358	-0.23137	0.108509	-0.20352	0.260789	-0.176328	0.108509	0.17361	0.0383662	0.126622	-0.0176865	0.364048	-0.0409327	0.0901267	0.513147	-0.0690382	-0.0505977	-0.0763966	-0.0714952	0.229964	0.390989	-0.373408	-0.0852438	0.242338	-0.0409327	-0.0202745	0.841745	0.589284	-0.161372	0.193627	-0.144348	0.0553531
YDR087C	RRP1	0.166406	-0.0443167	0.378466	0.285136	0.23138	0.0330849	0.00561134	0.225957	0.288559	0.0824738	0.142459	0.224908	0.034556	0.087555	-0.0654287	-0.0714692	-0.114856	-0.180733	-0.0111724	-0.164625	0.0235915	-0.132033	0.0591606	-0.228691	0.170483	0.0426911	-0.0696502	-0.0952908	-0.254118	0.0404619	-0.165155	-0.105536	-0.0370046	-0.0725477	-0.376859	2.85543	-0.205818	0.45223	-0.407165	-0.0749163	-0.302142	-0.216078	-0.159333	-0.327647	-0.343413	-0.0710825	-0.06292	-0.101514
YDR088C	SLU7	-0.429086	-0.336545	-0.437685	-0.312166	-0.405789	-0.376984	-0.421566	-0.421566	-0.336545	-0.390975	-0.503438	-0.4731	0.909173	0.577765	0.558374	0.0710185	0.587329	-0.331377	0.558374	0.549617	0.667855	0.902801	0.623259	0.30121	0.375652	0.723397	-0.252874	0.28238	0.499761	0.26923	0.317026	0.329241	0.439882	0.372161	-0.0980668	0.558374	0.0364336	1.19365	0.338839	0.25586	0.55235	0.433752	0.200768	0.133471	-0.172211	0.308226	0.28238	0.390417
YDR091C	RLI1	0.521794	-0.237639	-0.175063	-0.000868368	-0.268769	-0.106101	-1.02583	0.100985	-0.294158	0.176624	0.604694	0.229096	-0.0533644	-0.130528	-0.564799	-0.402596	-0.0852657	-0.673734	-0.19131	-0.958433	-0.455471	-0.310866	-0.0616256	0.715747	0.148907	-0.328413	-0.431292	-0.293327	0.218456	-0.286203	-0.553743	-1.15494	-0.485326	-0.0698812	-2.07258	-1.43446	-0.970442	-0.573832	-0.158849	-0.0214437	-0.569323	0.229207	-0.89392	0.218456	-1.01371	0.139255	-0.230082	-0.0852657
YDR093W	DNF2	1.08421	0.478333	1.3429	1.44178	1.2068	0.754129	1.70107	1.04391	1.03718	0.496079	0.497662	1.02828	0.178375	-0.115898	-0.186976	0.202147	-0.03688	0.815949	0.281274	0.269792	0.0372231	0.0911282	0.251349	-0.311866	0.0947605	0.12755	-0.213081	-0.133072	-0.282671	0.462328	-0.282671	-0.179056	-0.0799169	-0.305779	0.251349	-0.0174406	-0.609596	-0.401743	-0.475511	0.111014	-0.130845	0.078086	-0.632697	-0.53935	1.12995	-0.432905	-0.39338	-0.412115
YDR096W	GIS1	0.879072	0.489301	0.626265	1.2564	0.744028	0.555821	0.470046	0.524102	0.80212	0.528107	0.515045	0.436476	-0.306942	-0.137541	-0.421476	-0.278964	-0.329696	0.181149	-0.414013	-0.490054	-0.364288	-0.163369	-0.352529	-0.261229	-0.456663	-0.274105	0.0491859	-0.487085	-0.154529	-0.122574	-0.446006	-0.909639	-0.0609321	-0.159183	-0.730794	-0.298767	-0.433433	-0.331714	0.0336739	-0.064155	-0.395871	-0.248011	-0.635958	-0.229234	0.0184701	-0.212546	-0.120159	-0.403798
YDR097C	MSH6	-0.500984	-0.555102	-0.589963	-0.569115	-0.163294	-0.276339	-0.329421	-0.165119	-0.151952	-0.216107	-0.335111	-0.260662	0.405849	0.416474	0.196578	0.355154	0.541866	0.268573	0.340325	0.341618	0.105415	0.245376	0.597752	0.396567	0.155242	0.419009	0.360827	0.281822	0.459142	0.267169	0.408924	0.418339	0.188974	0.206258	0.382218	0.251801	0.318918	0.284114	0.327108	0.244189	0.244189	0.447722	0.553179	0.52499	0.584199	0.341618	0.362825	0.334333
YDR098C	GRX3	-0.797976	-0.728751	-0.713428	-0.636232	-0.256257	-0.14294	-0.167795	-0.0836439	-0.0244029	-0.263233	-0.16688	0.0543067	0.314188	0.231993	0.216727	0.351518	0.482834	0.506156	0.300912	0.148343	0.340126	0.398417	0.642415	0.511592	0.319725	0.361056	0.291989	0.188522	0.36653	0.21843	0.111324	0.718774	0.170115	0.221811	0.363162	0.185103	0.308065	0.320088	0.408332	0.419829	0.25271	0.445844	0.375358	0.783439	0.532639	0.239127	0.198806	0.334052
YDR099W	BMH2	-0.0793749	0.0234559	-0.173106	-0.00214509	-0.0814747	0.0305014	0.394585	0.0817613	0.202006	0.0602517	0.177084	0.169251	0.198686	0.283695	0.364403	0.305716	0.159255	0.0818568	0.417573	-0.0525279	0.0111398	0.109875	0.238722	0.104318	0.0485209	0.060177	-0.0146547	0.376781	0.0358812	-0.0397184	0.144396	-0.179476	-0.0962665	0.0516213	0.208692	0.0781503	0.310914	0.101519	0.245929	0.0977125	-0.17396	0.0768544	0.195067	0.0787012	0.240175	0.0266075	-0.0738486	0.0442459
YDR101C	ARX1	-0.0686454	-0.139021	0.113375	0.160021	-0.0624616	-0.0747529	-0.465141	0.147311	0.209386	0.152668	-0.0305682	0.0401569	0.174162	0.0498138	-0.345451	-0.145573	-0.0777789	-0.19555	-0.188975	-0.097979	-0.180222	0.0995209	0.139275	0.176773	-0.109259	0.0119625	-0.0214761	-0.110902	-0.233999	0.0907596	0.31143	0.437755	0.0717509	0.184307	-0.647287	-0.435789	-0.188792	-0.0861865	-0.212178	0.17868	-0.239571	-0.142319	-0.153527	-0.147507	0.07588	0.0668487	0.0810855	-0.00196011
YDR103W	STE5	1.81103	1.21558	1.84352	2.2182	1.95654	1.51431	1.31361	1.17239	1.42104	1.17918	1.38114	1.21558	-0.478806	-0.419178	-0.566281	-0.281239	-0.353703	-0.0444354	-0.294075	-0.336921	0.41846	-0.269996	-0.541216	-0.0803761	-0.674604	-0.563824	-0.0104704	-0.667143	-0.382735	-0.240872	-0.393472	0.18929	-0.403957	-0.208637	-0.556876	3.52062	0.147675	-0.393472	-0.253183	-0.505973	-0.313665	-0.374956	-0.478806	-0.30061	-0.0154622	-0.410212	-0.547915	-0.313665
YDR104C	SPO71	0.230702	0.253876	0.278963	0.312609	0.21239	0.020676	0.0829208	0.265379	0.31905	0.0967387	0.26224	0.0479578	0.0257135	-0.159959	-0.388846	-0.20882	-0.112063	0.138734	-0.137214	-0.22402	-0.060107	-0.157187	-0.122644	0.0903848	-0.120574	-0.145099	-0.072965	-0.0921323	0.0334499	-0.041468	-0.153027	0.313612	-0.104898	-0.0392072	-0.0719951	-0.138102	0.250448	-0.137911	-0.0196585	-0.0983265	0.0763531	0.0845478	-0.0977813	-0.112547	0.381808	-0.0479124	0.0945323	0.136739
YDR105C	TMS1	-0.1121	-0.0306113	-0.234471	-0.339046	-0.166389	-0.260189	-0.505372	-0.127472	0.295169	-0.106749	-0.137131	-0.239168	0.0512397	0.0321009	0.0571767	0.197901	0.189332	0.34418	0.0428325	0.429259	0.112598	0.146131	-0.0439463	0.382061	0.0196736	0.0799946	0.190669	0.205295	-0.172612	0.0945719	0.259985	-0.722855	0.0786766	0.13411	-0.0766884	0.0688873	-0.0903021	0.220451	0.392397	0.172185	0.185262	0.0578737	0.381286	0.489045	0.282201	0.236064	0.0428325	0.142079
YDR108W	GSG1	0.243609	0.552076	0.149511	0.141438	0.626307	0.200949	1.35343	0.00992495	0.0904617	0.00935704	0.0622345	0.0121693	-0.224219	-0.119261	-0.262532	-0.259323	-0.177284	-0.0795866	0.76033	-0.261773	0.0318115	0.000139414	0.0279417	-0.41026	0.0175699	0.0698222	0.0193304	0.774404	1.12417	0.0351198	1.52052	2.08543	0.123727	0.00247388	0.216484	1.14114	0.0884709	1.02325	0.0253201	0.321935	-0.0743592	0.012011	2.40192	0.0516185	0.486966	0.0576604	-0.173507	-0.0619161
YDR110W	FOB1	-0.0466679	-0.132378	0.200774	0.0492103	0.127608	-0.00638465	0.178821	0.054668	0.14096	0.0104752	0.0012706	0.0887879	-0.103137	-0.0926375	-0.163556	-0.216577	0.00761077	0.189671	0.00492482	-0.297387	0.0294796	0.0541337	0.131938	-0.0125229	0.0476187	-0.0761358	0.0716018	0.158094	0.359123	0.102597	0.00659797	1.08292	0.164425	0.267583	0.21839	-0.0242747	0.17175	-0.0441568	0.248585	0.171822	0.388612	0.260591	0.176455	0.299279	0.731564	0.155043	0.041438	0.065174
YDR116C	MRPL1	0.0962596	0.153152	0.161744	0.218481	0.0421392	-0.182428	0.419467	-0.0833372	0.452005	0.17182	0.451911	0.224448	-0.0247435	0.0727887	-0.233784	0.0527387	0.0738571	0.0526535	0.0324847	-0.00778712	-0.107011	0.303263	0.0529022	0.249085	0.476107	0.265187	0.0658324	-0.0946875	0.0551532	0.019063	-0.0600823	-0.216104	0.12108	0.0137846	-0.160004	-0.0864274	0.244605	-0.188613	-0.0690073	0.0218594	-0.116919	0.0133507	-0.242186	-0.128188	-0.00656646	0.0850727	-0.0627112	-0.00127831
YDR117C	TMA64	-0.121516	-0.18983	-0.135239	-0.13143	0.151743	0.36786	0.280143	0.358834	0.234058	0.334525	0.301541	0.325662	-0.0642752	-0.0931793	-0.123179	-0.131613	-0.164457	-0.0376972	-0.0818437	-0.0309019	-0.16679	0.039321	0.290983	0.0189513	-0.197492	-0.139503	-0.0734207	0.114778	0.0997189	-0.0796915	-0.00630364	0.413288	-0.0207213	0.0123642	0.191681	-0.0536392	0.125871	0.100333	-0.0655449	0.21604	-0.115508	0.066708	0.43182	0.181861	0.175892	0.153301	-0.0714287	0.161454
YDR118W	APC4	0.346434	0.167322	0.264861	0.23869	0.335952	0.109632	0.0605496	0.233891	0.283961	0.153353	0.203071	0.256865	-0.163888	-0.253776	-0.381944	-0.334667	-0.037826	-0.379506	-0.575263	-0.900097	-0.1754	-0.119746	0.0108067	0.064405	0.0205626	0.153479	-0.130688	-0.255439	-0.182535	-0.151229	-0.2694	-0.214156	0.000800841	0.0385613	-0.659409	4.91537	-0.0891305	0.399821	0.439766	-0.0515116	-0.146856	-0.137787	0.118093	-0.0467446	-0.483532	-0.0357831	-0.0543416	-0.0177634
YDR120C	TRM1	-0.683135	-0.44623	-0.808531	-0.671651	-0.482243	-0.679141	0.225573	-0.472054	-0.387972	-0.380945	-0.424559	-0.393156	0.969354	0.309967	0.60458	0.722754	0.44547	2.65288	1.63367	0.587549	0.443514	0.260775	0.400983	0.392199	0.792659	0.69942	0.198603	1.39291	1.27787	0.651708	0.964294	0.441784	0.691312	0.55082	1.69428	-0.185556	1.00552	0.715295	1.17511	0.434319	0.861549	0.621799	1.06837	0.669021	1.96208	0.53644	0.581634	0.81106
YDR121W	DPB4	-0.472876	-0.486533	-0.382147	-0.198755	-0.41698	-0.590863	-0.234591	-0.415963	-0.225475	-0.694786	-0.570557	-0.595308	-0.145238	-0.0823746	-0.416697	-0.361158	0.20345	0.23139	-0.460986	-0.130492	-0.301069	0.0890497	-0.0885921	-0.273755	-0.630098	-0.0912429	0.100704	0.366826	-0.377767	0.188077	0.175137	-1.3894	0.283725	0.134524	-0.246229	0.177647	-0.461192	-0.414888	-0.395621	0.289329	-0.229904	-0.103242	0.0332588	-0.702422	1.05556	0.269332	0.447295	0.281253
YDR122W	KIN1	0.076716	-0.0901087	0.105334	0.0451867	0.137992	0.0328	-0.0292081	0.0852156	0.209574	-0.0353614	0.0256041	0.0436499	0.105613	0.164588	-0.0521375	-0.0877189	-0.0940383	-0.126334	-0.123864	-0.0730172	0.095775	0.0969822	0.00898275	-0.213527	0.103319	0.0669166	-0.0709278	-0.0167004	0.219816	0.155504	0.114498	-0.102893	0.0405567	-0.0917194	-0.0332206	0.0982207	-0.00578138	-0.0412046	-0.109272	-0.0200842	-0.118949	-0.00115136	0.095775	-0.0940383	0.272646	-0.0102172	0.0363526	-0.0102172
YDR123C	INO2	-0.089557	-0.0217814	-0.0926158	0.0305707	-0.137535	-0.244869	0.13865	-0.17254	0.0862592	-0.261455	-0.179613	-0.0465666	-0.0293305	0.0139824	-0.0301282	-0.218134	0.0436565	0.195364	-0.0838913	-0.124274	0.0110234	0.0403448	0.153397	-0.0330921	0.108941	0.12744	-0.0157454	-0.0497923	0.272964	0.180729	-0.0196341	-0.0382894	0.00158557	0.213206	-0.148719	0.213813	0.194314	-0.111626	-0.0143544	0.167968	0.0671462	0.206893	0.0586078	-0.0318185	0.38581	0.124678	0.115342	0.0452818
YDR125C	ECM18	0.0712867	1.2675	0.187259	0.0977529	0.270666	0.170758	1.68568	0.135392	0.333651	0.0671634	0.037566	-0.0357173	-0.263555	-0.316387	-0.374709	-0.834339	0.101861	-0.139601	0.0307043	0.379396	-0.148721	-0.128799	0.0695187	-0.15115	-0.147255	0.0810941	-0.119741	0.613777	0.559793	0.204659	0.706639	1.10319	-0.128059	0.00497343	1.17274	1.17202	0.162795	0.472803	0.118371	0.112153	0.451661	0.0298836	1.27794	0.276911	0.470883	0.359077	0.0944329	0.224542
YDR126W	SWF1	-0.609308	-0.967395	-0.473672	-1.00007	-0.433402	-0.688476	-1.02573	-0.70589	-0.784705	-0.960869	-0.73618	-0.420043	0.433585	0.67817	0.642218	0.412092	0.896958	0.397303	0.879245	0.913535	0.75149	1.01244	0.517161	0.522703	0.398495	0.687077	0.439217	0.9267	0.721145	0.653393	1.12965	0.347495	1.05528	0.796669	0.760011	1.19977	0.749156	1.2575	0.525534	0.41916	0.483563	0.351365	0.592915	0.142245	0.392478	0.512916	0.889987	0.382986
YDR127W	ARO1	0.242641	0.173695	0.617683	0.0415161	0.335965	-0.29572	-0.200119	0.19603	1.58719	0.116901	-0.223769	-0.153994	0.822736	0.284695	0.875396	0.674483	0.0732546	2.51315	0.912511	0.83161	2.40259	1.54987	0.0655354	2.02029	1.43268	0.286371	0.112936	0.464792	2.26701	0.698441	-0.185218	-0.743635	0.165333	-0.0717824	0.0593328	0.640859	0.136657	0.470734	1.16882	-0.113103	-0.245373	2.90102	0.253147	3.00053	0.098336	0.112936	-0.108973	0.618928
YDR130C	FIN1	0.110647	0.263164	0.108885	0.176173	0.257306	0.335544	0.154936	0.330248	0.501921	0.125685	0.233479	0.265382	-0.115804	-0.202686	-0.0718525	0.0330915	-0.126075	0.0688963	-0.0642983	-0.0853937	-0.095582	-0.0623738	0.114394	0.0412687	-0.191094	-0.00022606	-0.0717642	-0.154893	-0.0479313	0.0549873	-0.119329	0.131195	-0.161837	-0.0516161	-0.0485708	0.00356038	0.0233907	0.0555939	0.0586717	0.0621827	-0.0354554	0.0310655	0.0563009	0.0294139	0.231595	0.00983302	-0.00253791	-0.0727779
YDR135C	YCF1	0.312625	0.159378	0.366754	0.153939	0.20846	0.183473	-0.0252884	0.240909	0.0752217	0.153287	0.227121	0.177	0.398313	0.411469	0.297776	0.189968	0.0953018	0.186508	0.339637	0.339606	0.20621	0.247982	-0.0333833	0.163468	0.301737	0.126683	-0.110315	0.435389	-0.00566922	-0.0874692	0.0177397	0.413732	0.0166349	0.183774	0.172507	0.0406445	0.0316521	0.0952613	-0.101759	-0.0127679	0.00176017	0.329237	0.207966	0.404907	0.321602	0.0541126	0.0952811	-0.0399405
YDR137W	RGP1	0.0291378	-0.716097	0.167719	0.201829	-0.0292551	-0.389004	-0.124464	-0.431883	0.0947004	-0.50865	-0.396134	-0.393872	-0.666916	-0.526238	-0.618244	-0.584475	0.228587	0.629513	0.427939	-1.13306	-1.11518	0.146197	-0.286888	-0.826531	1.30115	-0.147505	0.0443845	-0.357046	1.28081	-0.47108	1.23331	0.644418	0.0529809	0.530945	-0.8579	-1.13346	-0.301952	-1.00358	-0.335551	0.0561729	-0.374089	-1.21711	0.485281	-0.582519	1.20802	0.475971	0.321538	0.391995
YDR139C	RUB1	0.812283	0.594504	0.82047	0.745341	0.798269	0.511596	0.634186	0.819519	0.963822	0.578922	0.746709	0.561333	-0.304852	-0.240406	-0.322504	-0.335458	-0.232413	-0.266918	-0.351305	-0.310311	-0.253989	-0.283594	-0.247002	-0.332524	-0.353008	-0.299583	-0.233596	-0.241586	-0.2176	-0.0466473	-0.239594	-0.079263	-0.0975965	-0.206052	0.120233	-0.148672	-0.243592	-0.170628	-0.374555	-0.215825	-0.14695	-0.0158216	-0.185587	-0.13758	0.107966	-0.225716	-0.296346	-0.187929
YDR141C	DOP1	-0.298221	0.387883	-0.231352	-0.447406	-0.17929	-0.116837	0.50702	0.087593	0.130174	-0.458323	-0.191285	0.0972087	0.280712	0.302765	0.0217999	-0.200475	0.31957	-0.520464	0.288731	0.0261604	1.06911	0.374206	0.516546	0.419386	0.49625	0.5055	0.0580401	0.583174	0.386547	0.430405	0.652862	0.171651	0.417694	0.265062	0.797931	2.20558	-0.0342395	1.17718	0.154859	0.407227	0.271653	0.519849	0.762228	0.53445	0.0491862	0.420827	0.132913	0.360166
YDR142C	PEX7	-0.210834	-0.0798566	0.0885712	-0.0670243	-0.189241	-0.3554	-0.0417531	-0.132249	0.121153	-0.395427	-0.32859	-0.0968664	0.102249	0.105282	-0.0389494	0.0719805	0.314457	0.220879	0.276341	-0.033398	0.214142	0.244597	-0.0674266	0.107641	0.0520642	0.211186	0.350949	0.254866	0.212341	0.40833	0.173825	0.49262	0.383282	0.20815	0.227822	0.352187	0.105808	0.346836	0.330083	0.127775	0.0454953	0.238092	0.218998	0.132623	0.288893	0.0454953	0.251995	0.104676
YDR144C	MKC7	0.748335	0.714131	0.838178	0.803867	0.507488	0.397899	0.4291	0.465956	0.8864	0.380713	0.433983	0.493334	-0.298606	-0.317989	-0.275414	-0.2342	-0.0997382	-0.111332	-0.12018	-0.0767254	-0.0109562	-0.242825	-0.255878	-0.352021	-0.268004	-0.253197	-0.0955511	0.0939109	-0.244709	-0.0318678	0.146766	1.72295	-0.298793	-0.207364	0.0565393	0.0441965	0.052968	-0.157038	0.066424	-0.10321	0.17878	-0.271645	0.200313	-0.382414	-0.0626836	-0.275941	-0.239934	-0.147287
YDR145W	TAF12	-0.000696455	-0.361077	0.146389	-0.113562	-0.296063	-0.163514	-0.175401	-0.0902118	0.0126591	-0.202623	-0.142824	-0.518711	0.902892	0.730032	1.6582	1.37647	0.440851	0.0280821	0.0818113	0.987223	0.214482	0.45584	0.463709	-0.0346311	0.344632	0.793651	0.192091	0.00336027	0.477326	0.045547	-0.532771	3.51676	-0.0550465	-0.025877	0.576023	1.59853	0.303566	-0.377438	0.333416	0.0817602	0.604415	0.370876	-1.21879	0.439387	-0.737219	0.203133	0.0888859	0.305485
YDR146C	SWI5	-0.360202	-0.342899	-0.210319	-0.311865	0.0149641	0.396297	0.540718	0.570724	0.405441	0.158046	0.399547	0.639019	-0.0128206	-0.0920682	-0.0971842	-0.0312443	0.29629	0.808846	0.28333	0.0629084	-0.126986	-0.058807	0.0426299	0.358991	0.0822163	-0.167336	0.0634421	0.119338	0.554182	0.174031	0.0351641	1.16528	-0.0651226	0.0650515	0.461479	0.652441	0.422048	0.268031	0.581406	0.0509858	0.285114	0.0997007	0.240465	0.386298	0.86754	2.1201e-05	0.231699	0.149224
YDR147W	EKI1	-0.0809321	0.0138163	0.232861	0.267386	0.725449	0.409585	0.166002	0.549851	0.555763	0.230106	0.32827	0.49713	-0.441693	-0.0956892	-0.336755	-0.215345	-0.0739333	-0.109799	-0.290089	-0.254771	0.0734832	-0.00492674	0.280831	-0.184511	-0.361141	-0.210833	0.510128	-0.284817	-0.162679	0.29554	-0.284101	-0.0185948	0.202229	-0.19484	0.0431056	0.452879	-0.408537	0.167544	-0.0588019	0.0282841	-0.186123	-0.0897872	-0.115774	0.0446121	0.213262	0.075724	-0.1886	-0.100324
YDR150W	NUM1	0.980726	1.20785	0.721474	1.02649	0.67598	0.560825	1.24702	0.266024	0.0758286	0.522631	0.653796	0.380999	-0.136894	-0.125365	0.434348	-0.0911907	-0.0382487	0.535814	0.189385	-0.267141	-0.0715913	0.157395	-0.0983075	-0.0983938	0.291574	-0.191297	-0.196443	0.101549	-0.440794	-0.211322	-0.205327	-0.662853	-0.429777	-0.458351	-0.131389	-0.229572	-0.00245123	0.292791	-0.00464786	-0.353988	0.000911855	-0.555546	0.301629	-0.429075	-0.250148	-0.0767767	-0.279308	-0.191019
YDR151C	CTH1	0.845099	0.661089	1.03707	1.09231	0.64521	0.687206	0.63284	0.744166	0.946549	0.644143	0.674482	0.750593	-0.18193	-0.0577972	-0.0346492	-0.198457	-0.120684	-0.382678	-0.270889	-0.00565566	0.362034	-0.158516	-0.177432	-0.113931	-0.131354	-0.0985215	-0.202234	-0.340345	-0.26351	-0.0656006	-0.347113	0.331346	-0.124624	-0.136725	-0.0445031	-0.0155597	-0.147003	0.0276327	-0.112476	-0.0679265	0.154447	-0.18359	-0.403929	-0.17527	-0.0926348	-0.0779125	-0.164	-0.0496951
YDR152W	GIR2	0.19331	-0.0665725	0.0572813	0.19653	0.052845	0.111089	-0.0995464	0.169672	-0.0929455	0.0987675	0.0469907	0.15355	0.231416	0.0380281	-0.0164054	-0.0345486	0.0903191	0.162624	0.0557348	-0.0256031	0.079201	0.0631664	0.0683428	0.100132	0.135574	0.151896	-0.0757043	-0.113285	-0.0887156	-0.0308476	-0.174189	-0.191759	0.0260092	-0.0272753	-0.267125	-0.128285	-0.113034	-0.135772	0.043004	0.0305001	0.0271523	-0.00363385	-0.199527	0.2898	0.0652201	0.145763	-0.0198863	0.171055
YDR153C	ENT5	0.0119236	-0.0905875	0.00437987	-0.0364054	-0.0244785	0.0440428	-0.0307576	0.0582091	0.0650773	0.0206843	0.0961572	0.0106141	0.0869331	-0.0888156	0.126626	0.147868	0.139109	0.0472576	0.214012	0.0403904	0.0439801	0.0307574	-0.00831989	0.192999	0.106433	0.0803194	-0.0539779	-0.156885	-0.1487	-0.265384	-0.0984687	0.103339	-0.15872	-0.11148	0.0729151	-0.0245295	0.00782265	-0.0657541	0.0461433	-0.179401	-0.132194	-0.189613	0.0621531	0.10444	-0.0820026	-0.170228	-0.106337	-0.14538
YDR155C	CPR1	1.10501	1.17325	1.29703	1.01214	1.22041	0.845051	1.23087	0.90132	1.03825	0.679789	1.55627	0.994723	-0.512478	-0.728265	-0.635528	-0.338909	-0.185636	0.830674	-0.520441	-0.569535	-0.687083	-0.416339	-0.388918	-0.221776	-0.638732	-0.569535	0.165589	-0.464142	-0.454474	-0.353108	-0.473087	-0.449762	-0.25435	-0.205279	-0.126585	-0.0834822	-0.388918	-0.340469	0.00806228	-0.399514	-0.592681	-0.42635	-0.516538	-0.667965	-0.0790246	-0.42635	-0.381561	-0.554206
YDR156W	RPA14	0.43171	0.329159	0.26663	0.478353	0.364808	0.352758	0.144252	0.252955	0.319105	0.347206	0.330481	0.26571	-0.302814	-0.375701	-0.216675	-0.14552	-0.114475	0.0660979	-0.169946	0.0519214	-0.152902	-0.192762	-0.280408	-0.154779	-0.246698	-0.151459	-0.0707111	-0.0735853	0.0153753	-0.210939	0.0435828	-0.340458	-0.173102	-0.0893768	-0.235797	-0.3327	-0.332178	-0.320097	-0.303608	-0.236416	-0.204211	-0.286382	-0.108594	-0.20701	0.0431015	-0.064136	-0.122082	-0.089989
YDR158W	HOM2	3.07579	3.11838	3.23573	3.57844	2.7971	2.50048	3.90913	2.97229	3.85781	3.47679	4.00356	3.38858	-0.523016	-0.561631	-0.603502	-0.206775	-0.446421	1.887	-0.431452	-0.683342	-0.503945	-0.356617	-0.388585	-0.157695	-0.538084	-0.525256	0.283617	-0.577904	-0.560844	-0.509889	-0.408585	-0.0930326	-0.577099	-0.355839	0.276748	0.545402	0.335503	-0.136473	0.319617	-0.516401	-0.691265	-0.597228	-0.494483	-0.712957	-0.199164	-0.668213	-0.712249	-0.69064
YDR159W	SAC3	0.722994	2.17951	0.678245	0.719899	0.283563	-0.0271753	1.00657	0.240831	0.142031	-0.293667	-0.237908	0.0641532	1.83286	1.27568	1.69993	1.15631	0.00950138	2.01436	2.1963	2.40477	1.21105	0.347046	-0.067893	0.421096	0.118605	-0.0415183	0.262977	2.20679	1.77764	0.603761	1.79636	0.477258	0.21704	0.421096	0.253124	0.976357	0.281794	1.75948	0.261914	0.0271292	0.375267	0.495438	2.09185	0.0431428	2.29537	-0.0342545	0.105101	0.234605
YDR160W	SSY1	0.461533	0.5242	0.517942	0.458855	0.328106	0.303253	0.293577	0.511866	-0.137246	0.582059	0.335494	0.417324	-0.110636	0.00552058	0.225786	-0.239167	0.150989	-0.430858	-0.126451	-0.303396	-0.00648506	0.0567311	-0.0952029	-0.0529606	-0.0992735	0.0675162	-0.260292	-0.0237965	-0.108263	-0.336544	-0.229473	0.182132	-0.115017	-0.117215	-0.07014	1.65741	-0.516636	0.369232	-0.130965	-0.28858	-0.117215	-0.106254	-0.0794575	-0.16085	-0.75126	-0.255577	-0.110636	-0.188113
YDR162C	NBP2	-0.550396	0.561928	-0.720092	-0.681386	0.256033	0.8281	1.95481	0.2759	0.221128	0.694214	0.656144	0.783621	0.241463	0.361212	0.413519	0.107707	0.181835	1.03858	1.33438	0.629318	0.327217	0.24569	0.759471	0.28176	0.508887	0.190839	0.064129	1.07024	1.08322	0.849743	1.43887	2.44777	0.322198	0.707638	1.89532	1.77543	1.24226	1.58957	1.02697	0.343656	0.814101	0.284929	2.4996	0.691588	0.97813	0.282502	0.205682	0.54194
YDR163W	CWC15	-0.451066	-0.9458	-0.628865	-0.613272	-0.0388742	0.034754	-0.000639994	0.0665183	-0.0607831	0.0820675	-0.0112839	-0.0120209	0.644834	0.862755	0.606821	0.842173	0.81389	0.650596	0.919197	0.839525	0.025133	0.707251	1.20381	0.490097	0.678576	0.535421	0.453843	0.643539	0.800364	0.509457	0.536543	1.15202	0.614824	0.333425	0.819809	0.676421	0.556596	0.621919	0.731579	0.338606	0.353728	0.486767	0.719203	0.83425	0.797745	0.373066	0.353728	0.499936
YDR165W	TRM82	0.647081	0.570954	0.55571	0.722113	0.414186	0.448305	0.728979	0.488295	0.495416	0.556924	0.448305	0.40859	-0.260217	-0.221781	-0.0828765	-0.142068	-0.110942	-0.0795665	-0.170662	-0.243951	-0.0879786	-0.0403464	-0.125307	-0.0484206	-0.140285	-0.121993	-0.123403	-0.203224	-0.248341	-0.239429	-0.217022	0.362474	-0.22953	-0.273523	-0.165926	0.179765	-0.0241747	-0.24974	-0.128658	-0.341373	-0.0673219	-0.217022	-0.176989	-0.275234	0.0371418	-0.27095	-0.275986	-0.221032
YDR166C	SEC5	0.89144	0.959748	1.21848	1.08625	0.811952	0.663054	0.859926	0.859926	0.740707	0.671801	0.780478	0.856241	-0.385945	-0.242402	-0.0298437	-0.0974042	-0.2336	-0.171878	-0.117839	0.136874	0.305796	-0.218316	-0.209456	-0.154493	-0.266526	-0.134889	-0.0822628	-0.132043	-0.340018	-0.129377	0.243374	-0.0919526	0.0164713	-0.286992	0.325166	0.64175	-0.444797	0.409672	-0.159365	-0.221153	-0.168435	-0.273815	0.600602	-0.377646	-0.329472	-0.159365	-0.242402	-0.245881
YDR167W	TAF10	0.6646	0.479798	0.733386	0.76481	0.478489	0.516377	0.46254	0.613939	0.564285	0.468974	0.469801	0.575193	-0.210423	-0.164937	-0.0192674	0.0869199	-0.155757	-0.278024	-0.152134	0.180106	-0.23639	-0.123286	-0.135554	-0.195683	-0.0735859	-0.295104	-0.22303	-0.183869	-0.224406	-0.360084	-0.280948	0.362987	-0.216274	-0.309828	1.65404	2.93599	-0.351401	-0.497253	-0.0831742	-0.287224	-0.354154	-0.336442	-0.290607	-0.213353	-0.474135	-0.267531	-0.173656	-0.311812
YDR168W	CDC37	1.27158	1.46827	1.93546	2.25592	1.58641	1.64459	1.23872	1.55697	1.2518	0.911016	1.38414	1.46827	-0.527124	-0.423624	-0.337214	-0.0992937	-0.172889	0.185094	-0.510888	-0.322778	0.781751	-0.0351721	-0.537027	-0.276873	-0.534609	-0.578885	0.166852	-0.479179	-0.309711	0.0718631	-0.311738	0.0380263	-0.0451077	-0.234656	-0.596351	3.41591	-0.139051	0.0380263	-0.364069	-0.222188	-0.333116	-0.21334	-0.268069	-0.434377	-0.337214	-0.48141	-0.492802	-0.417252
YDR169C	STB3	0.395904	0.407106	0.454564	0.321258	0.300098	0.326087	0.475005	0.436856	0.151947	0.34191	0.394627	0.421449	-0.0602047	-0.00145201	-0.0474957	-0.122832	-0.0980146	0.0129395	0.029292	-0.0935647	-0.133693	-0.175258	-0.0621206	-0.091364	-0.0995255	-0.0843932	-0.195151	-0.0188401	-0.0324787	-0.20304	-0.0414419	0.0492075	-0.214625	-0.103279	0.0303511	-0.0755771	-0.0252617	-0.0341511	-0.112178	-0.238667	-0.130975	-0.196991	-0.121536	-0.172468	0.0163198	-0.184573	-0.164157	-0.102748
YDR170C	SEC7	-0.0162477	0.203388	0.062791	0.109658	-0.0495088	0.03533	0.221381	-0.160762	-0.0434041	-0.168596	-0.115031	-0.115031	-0.0634121	-0.271953	-0.399194	0.0119611	0.10278	0.230969	-0.153979	-0.184695	-0.467087	0.0274064	0.00941181	-0.213298	-0.031525	0.286586	-0.14727	0.268364	-0.161849	-0.240959	-0.0806246	-0.0135366	-0.126637	-0.209043	0.313129	0.418282	0.11736	-0.0342759	0.520862	-0.255169	0.0326475	-0.278226	0.320007	-0.213298	-0.173485	-0.15039	-0.209043	-0.0286887
YDR171W	HSP42	0.43927	0.376363	0.727265	0.651889	0.537385	0.397696	0.517812	0.508078	0.403976	0.366757	0.379313	0.384107	0.0984874	0.00931913	-0.100577	-0.153091	0.0050444	-0.0334411	0.00129458	-0.22613	0.0513581	0.125831	0.0156103	-0.0844044	-0.19037	-0.00499779	-0.0450483	-0.103114	-0.145698	-0.038932	0.0294958	0.377453	0.0426548	-0.0706733	-0.0085081	0.0988623	0.0746228	-0.0923752	-0.186223	-0.0499854	-0.176171	-0.0984343	-0.0532009	-0.127315	-0.0291139	-0.143126	-0.101737	-0.194054
YDR172W	SUP35	-0.612142	-0.490061	-0.494696	-0.596758	-0.406251	-0.27296	-0.415978	-0.498552	-0.535772	-0.651888	-0.505118	-0.283561	-0.448891	-0.0125428	-0.137428	-0.431293	0.340142	-0.0712174	0.095295	-0.68535	-0.457503	0.261199	0.131247	-0.323353	-0.410457	0.122434	0.33126	0.0578248	-0.114749	0.0549933	-0.516025	-0.0791289	-0.000632353	0.0263803	1.05589	-1.25766	0.636199	-0.0551607	0.706915	-0.000511289	0.363806	-0.00317558	-0.669983	0.367294	-0.290701	0.632422	0.240098	0.410501
YDR173C	ARG82	-0.631992	-1.13456	-0.478004	-0.575952	-0.623779	0.523007	0.0588906	-1.12746	-1.30673	-0.765058	-0.620832	-0.680646	-0.409881	-0.296376	-0.16052	-0.0835644	-0.408321	-0.428866	0.303825	-0.0128224	-0.0736466	-0.0891478	0.221403	-0.471363	-0.432072	-0.16052	-0.218858	-0.0814396	-0.209927	-0.52547	-0.441388	-0.0511735	-0.341321	-0.217106	-0.705107	-1.57541	0.366117	-0.836787	-0.408321	0.165325	0.617059	-0.17727	-0.458142	0.451659	0.1216	0.130161	0.165325	0.234789
YDR174W	HMO1	-0.642499	0.159889	0.209014	0.742564	-0.443802	-0.610846	-0.883171	0.020279	-0.194251	-0.167806	-0.244298	-0.185557	0.355391	0.884233	0.358506	0.136961	0.0900933	0.358506	0.693974	0.323496	0.334741	0.305386	0.320531	0.0281205	-0.256258	0.208236	-0.00545477	0.825556	-0.359286	-0.0211771	0.783119	-2.57634	0.270006	0.293307	-0.399135	-1.16607	-1.10068	-0.343455	-0.548597	0.296254	-0.437415	-0.0027968	0.298712	-0.491596	0.0434038	0.287495	0.200257	0.0359921
YDR178W	SDH4	-0.0383181	-0.242504	0.0582393	-0.139828	0.112587	0.0621455	-0.191741	0.0663021	0.0480621	-0.1346	-0.0344996	-0.0502757	0.0345014	0.0488053	0.0590309	0.203315	0.171141	-0.0317521	0.0647222	0.0560815	0.155944	0.179135	0.144679	0.203081	0.0578924	0.111774	0.220157	0.0827833	0.194601	0.0490042	0.0703271	0.486876	0.0550945	0.159289	0.0345886	0.303647	0.405639	0.274565	0.260056	0.0350384	-0.0152172	0.0745701	-0.134967	-0.0209588	0.0465105	-0.153411	0.147698	-0.0676922
YDR179C	CSN9	0.479552	0.230465	0.50755	0.604341	0.586349	0.52187	0.593696	0.481384	0.204242	0.4344	0.446827	0.537725	-0.107041	-0.0932761	-0.141795	-0.0449284	-0.116265	0.019166	-0.196069	-0.2141	-0.235964	-0.0147521	-0.0459062	-0.210919	-0.302455	-0.0591994	-0.0954471	-0.262527	-0.22927	-0.111846	-0.2141	-0.00441668	-0.0427068	-0.259096	-0.110416	-0.119802	-0.21874	-0.278912	-0.223042	-0.136238	-0.215538	-0.124873	-0.128422	-0.150883	-0.013794	-0.0226527	-0.221577	-0.150883
YDR180W	SCC2	-0.315237	-0.0845191	-0.186485	-0.2419	-0.4121	-0.220494	-0.0446006	-0.164473	-0.269249	-0.0968926	-0.471204	-0.175524	0.204476	0.370741	0.764201	0.419158	0.2	-0.341675	0.500344	0.267664	0.144503	-0.044346	0.221837	-0.0190621	0.0393924	0.0839384	-0.0321296	0.204476	0.0435143	-0.193066	0.349508	-0.044346	0.121952	0.339634	0.0730262	-0.266686	-0.0928122	0.91898	0.406488	-0.130677	-0.052642	0.207064	0.326137	0.19556	-0.600641	0.182161	-0.111382	0.151598
YDR181C	SAS4	-0.0146757	0.0338488	0.0892119	0.100663	-0.0251352	-0.000434581	-0.0941272	0.142313	0.586675	0.0636909	-0.0449729	0.0606866	-0.145482	-0.227562	-0.26236	-0.294306	-0.22468	0.0359729	-0.0635903	-0.286684	-0.240931	-0.144183	-0.106468	-0.0994264	-0.397591	-0.27973	-0.127062	-0.187511	-0.144794	-0.0191206	-0.288105	0.432642	-0.160335	0.01629	-0.195906	0.0382068	0.0188116	-0.0737189	0.229682	-0.125797	-0.162782	-0.0573496	0.108376	0.119454	-0.13754	0.060331	-0.102325	-0.171103
YDR182W	CDC1	-0.0946259	-0.384448	-0.164208	-0.604317	-0.114008	-0.0879293	-0.558858	0.0622334	-0.0410084	-0.382039	-0.264502	-0.0362632	0.176325	0.214782	0.509923	0.538421	0.163132	0.451852	0.302697	0.510471	0.0943791	0.188095	0.60528	0.747058	0.607859	0.454622	0.581969	0.0646832	0.350498	-0.249396	0.115771	-0.150493	-0.132557	0.468101	0.0899803	-0.893616	0.23019	-0.273353	0.767941	0.131985	0.107916	0.136206	-0.27869	0.586569	-0.648068	-0.102441	-0.0084496	0.221808
YDR183W	PLP1	-0.0256361	-0.0705061	-0.0754033	-0.0694888	0.012345	0.0172168	-0.116145	-0.0430105	0.182253	-0.00954764	-0.0835447	0.00783011	0.0578533	-0.0284674	0.0938747	0.185001	0.117845	0.00495138	-0.0179396	-0.0555155	-0.0438454	0.203362	0.00433971	0.0135034	0.000117898	-0.0476196	-0.0204257	-0.252463	-0.112104	-0.185392	-0.119588	-0.176098	-0.145849	-0.0539184	-0.0008869	-0.185125	0.050697	-0.0705817	0.246874	-0.00337726	-0.131918	0.0280779	-0.103191	0.077863	-0.177439	-0.198887	-0.0861116	-0.0926272
YDR184C	ATC1	0.619259	0.427481	0.607027	0.733711	0.353439	0.230364	0.0964707	0.392317	0.322119	0.169582	0.160335	0.269679	-0.219224	-0.165259	-0.353123	-0.267037	0.0162816	-0.00123664	-0.249142	-0.115039	-0.286667	-0.113777	-0.174823	-0.300303	-0.499023	-0.288402	0.0672445	-0.350761	-0.483478	-0.381679	-0.451204	-0.394895	-0.10463	-0.385452	-0.615272	-0.327726	-0.484457	-0.437263	-0.185212	-0.0962128	-0.40782	-0.334339	-0.385236	-0.377934	-0.240428	-0.195728	-0.169964	-0.207863
YDR186C	YDR186C	0.310627	0.560787	0.40737	0.31687	0.125404	0.264304	0.406454	0.178724	0.579627	0.0272829	-0.0144959	0.251357	-0.163977	-0.305654	-0.139216	-0.196231	-0.177714	0.0910398	-0.0384851	0.368692	-0.144563	-0.21029	-0.194362	-0.0752462	-0.319669	-0.203567	0.00868784	-0.508725	-0.319234	-0.268629	-0.163484	-0.17622	-0.055377	-0.0808949	-0.0358441	-0.178281	-0.21498	0.0247727	-0.172845	-0.233366	0.0313078	0.00334595	0.0168865	-0.264867	-0.221075	-0.25654	-0.164381	-0.27443
YDR189W	SLY1	0.222484	0.14456	0.444915	0.386533	0.273586	0.0150907	-0.236565	0.0958304	0.553563	0.133282	0.053149	0.189352	-0.145924	-0.195024	-0.319257	-0.247745	-0.211764	-0.00946285	-0.116692	-0.392625	0.0314043	-0.0763581	-0.125026	-0.0817517	-0.276248	-0.155092	0.11657	-0.230528	-0.164351	-0.0252853	-0.369568	0.118989	0.144856	-0.158372	-0.620321	0.400395	0.144856	-0.365253	-0.0514171	-0.0622715	-0.350648	0.151389	-0.350648	-0.386352	-0.215137	-0.0647384	-0.0705426	-0.096649
YDR190C	RVB1	0.131464	0.15016	0.38068	0.364823	0.20226	-0.035287	0.458116	0.135805	0.564555	-0.123791	-0.035287	0.0294345	-0.0597061	0.167212	0.116146	0.109359	0.100202	-0.0242837	0.065935	0.188853	0.245247	0.0119205	-0.0148834	-0.201984	-0.0170926	-0.105109	0.313824	0.287712	-0.0437853	0.232076	0.33324	0.366351	0.364252	-0.116476	0.828874	0.313824	-0.284197	0.164914	-0.187064	0.100202	-0.239044	-0.0903446	0.102423	-0.371588	0.211586	-0.0597061	-0.0572472	-0.256357
YDR191W	HST4	0.72189	0.766469	0.794388	0.772708	0.511568	0.404902	0.449711	0.473788	0.739893	0.499703	0.480717	0.432967	-0.342728	-0.203824	-0.158213	-0.0550458	-0.160677	0.113165	-0.288751	-0.400826	-0.296048	-0.330207	-0.181852	-0.131322	-0.391529	-0.275548	0.118804	-0.306538	-0.445147	-0.0957482	-0.182824	-0.196419	-0.179174	-0.271844	-0.336121	-0.00934179	-0.304824	-0.130435	-0.0712422	-0.247058	-0.337155	-0.34266	-0.511849	-0.504266	-0.232762	-0.273772	-0.341896	-0.387041
YDR192C	NUP42	0.419727	0.252681	0.44903	0.308265	0.475965	0.402841	0.360383	0.433739	0.528865	0.284209	0.318029	0.350654	-0.104263	-0.0652491	-0.143842	-0.0715973	0.00659453	0.0502648	-0.0554386	-0.0794702	-0.0745451	-0.116889	-0.155975	-0.0984325	-0.181571	-0.0861549	0.0420287	-0.074992	-0.204215	-0.0590525	-0.130355	0.0860929	-0.0110382	-0.198505	-0.0826468	0.0645181	-0.174941	-0.121995	-0.0916923	-0.106739	-0.16428	-0.112867	-0.145785	-0.172633	0.0264652	-0.108349	-0.0948241	-0.125068
YDR194C	MSS116	-1.57602	-1.8449	-0.726443	-1.52911	-1.20874	-0.699006	-1.18588	-1.23303	0.0270193	-0.390239	-0.725302	-1.13038	-0.316605	0.262094	-0.647522	-0.384439	0.974107	0.135967	-0.0767111	-0.321553	-0.189975	-0.0820704	0.998314	0.369915	1.25588	0.130356	0.582937	0.0673792	0.321998	0.441265	-0.49604	0.287201	0.689676	0.303879	-0.814161	-0.0655764	0.0931204	-0.292307	-0.408024	0.306837	-0.16126	0.435018	-0.362054	0.321998	0.529023	0.529023	0.324983	0.341798
YDR197W	CBS2	0.123717	-0.104855	0.263953	0.170164	0.0590247	-0.254672	-0.746426	0.174026	0.322223	-0.187023	-0.142758	-0.233304	-0.118959	-0.254169	-0.564273	-0.346127	0.0596557	-0.634544	-0.520654	-0.485075	-0.208017	-0.1099	-0.205102	0.0511612	0.946691	0.0962488	0.246345	-0.76367	0.0193257	0.159587	-0.394508	-0.0896802	0.379796	0.197898	-0.701851	-0.579922	-0.0253749	-0.121012	0.34106	0.00995748	-0.126549	-0.115621	-1.03836	-0.13612	-0.41132	0.0286396	0.24766	0.0870171
YDR198C	RKM2	0.163224	0.152808	0.480439	0.227948	0.157458	-0.114543	-0.0794308	0.233479	0.574899	-0.0261968	-0.0035442	0.0516073	-0.150558	-0.030202	-0.0818054	0.0758853	-0.0762435	0.0600406	-0.0825088	-0.242286	-0.0440293	-0.0438324	-0.131293	-0.161011	-0.219627	-0.1264	0.150046	-0.290314	-0.218668	0.110996	-0.183807	-0.00285304	-0.0164749	-0.160833	-0.105275	0.297504	0.0568939	-0.116048	0.07347	0.0366569	-0.184952	-0.168122	-0.399945	-0.343627	-0.0700446	-0.233305	-0.0567239	-0.222394
YDR200C	VPS64	-0.0916066	1.21075	0.0762973	0.25154	-0.189751	0.209423	0.557555	0.31697	-0.182516	-0.386555	-0.282356	-0.21214	0.699481	0.673843	0.964542	0.34035	0.366787	0.359962	0.284761	0.377037	0.271852	0.048512	0.257799	0.587848	0.855725	0.53487	-0.0146669	0.0445515	0.460992	0.193691	0.437631	1.00904	0.500681	0.184532	-0.0582607	0.298846	0.228523	-0.0864098	0.333983	-0.163113	0.0381036	0.298846	-0.0558013	0.154555	-0.0464198	-0.0173035	0.198539	0.563687
YDR201W	SPC19	-0.0107961	0.16917	0.0439973	0.0672917	-0.0313474	-0.0594433	0.191664	-0.0704221	0.0766405	-0.0107961	-0.161135	-0.0650379	-0.0174393	0.0992203	0.191431	0.0593977	0.0636415	0.19532	-0.0174393	0.0182667	0.0476533	-0.0382563	0.0860078	0.121798	0.154033	0.0552417	0.0672485	0.20638	-0.0174393	-0.0174393	0.165453	0.149925	0.00341816	0.00341816	0.210088	0.342473	-0.0837695	0.179417	0.165453	-0.105307	-0.0992465	0.0860078	0.22943	-0.0436505	0.0513025	0.0513025	0.0370516	0.0748715
YDR202C	RAV2	0.793327	0.457046	1.23499	1.20125	0.987645	0.497565	0.0765823	0.899725	1.21201	0.580037	0.703335	0.753507	-0.297913	-0.102728	-0.193927	0.0724157	-0.180706	0.0145131	-0.230563	-0.243103	-0.0577133	-0.118391	-0.162717	-0.373595	0.371304	-0.259388	0.00238053	-0.789948	-0.154447	-0.0878159	-0.50216	0.653066	-0.12104	-0.299715	-0.80033	-0.301407	-0.199648	-0.26365	-0.102838	-0.258635	-0.459095	-0.196556	-0.851559	-0.541138	-0.131513	-0.0768569	-0.215832	-0.398924
YDR204W	COQ4	-0.958597	-0.866967	-0.784242	-1.06429	-0.559924	-0.276389	-1.13216	-0.123586	0.515696	0.277084	-0.141464	-0.0494723	-0.333712	-0.757633	-0.68975	-0.551249	-0.48209	-0.450832	-0.911541	-0.502821	-0.294737	0.0727558	0.528491	0.230229	0.607971	0.0727558	0.291638	-0.727109	0.57694	0.767593	-0.147074	-0.129464	0.104677	-0.167678	-0.331057	-0.0817953	0.0196737	-0.551249	-0.286785	0.0259752	-0.0262752	0.117214	-0.82718	0.409858	-0.309217	0.24307	-0.0726124	0.054279
YDR205W	MSC2	0.14217	0.230454	0.201307	0.122483	0.120295	0.242062	0.317307	0.179807	0.248883	0.215787	0.121861	0.1337	-0.204115	-0.203141	0.012946	0.224049	0.0752163	0.301066	0.266046	0.0642408	-0.0779485	-0.244247	-0.141821	0.153923	-0.103909	-0.114691	0.206238	-0.153232	-0.159284	-0.251461	-0.215083	0.436668	-0.16418	-0.271692	0.251303	0.120829	0.144064	-0.109814	0.104332	-0.190178	-0.00767304	-0.154994	-0.129904	0.160565	-0.187566	-0.158494	-0.197757	-0.0929265
YDR206W	EBS1	0.133385	-0.11431	0.14031	0.0601316	0.0402141	-0.0503381	-0.103765	0.137649	0.141954	-0.0533596	-0.0455736	0.0700208	0.427848	0.354784	-0.00470949	0.106705	0.123469	-0.0896526	0.0271617	0.0172618	0.00648766	0.225047	0.242607	0.0300215	0.173168	0.285342	-0.158413	-0.0636238	-0.0641626	-0.00616673	-0.105117	-0.00146291	0.0990172	-0.0951372	-0.40257	-0.24469	-0.405033	-0.0707067	-0.114558	0.0412735	-0.211757	0.122592	-0.205679	0.0396972	-0.153899	-0.0969793	0.0115805	-0.0155514
YDR207C	UME6	-0.859326	-0.338511	-0.868973	-0.596909	-1.76023	-0.930417	-1.36618	-1.24638	-1.09277	-1.20593	-1.11408	-0.650376	1.09159	0.964361	0.618216	1.06784	0.127688	1.85725	2.26888	0.564146	0.829481	0.548092	0.224016	0.507979	0.89773	0.736499	0.472619	0.652052	0.422939	0.103042	-0.248074	-1.03677	1.01072	0.526511	0.0071872	-1.05357	-0.450333	-0.140863	-0.329407	0.438467	1.32128	0.342287	-0.321017	0.270514	0.505071	0.108966	1.03257	0.457405
YDR208W	MSS4	0.456757	0.50072	0.573401	0.596691	0.351781	0.250969	0.56709	0.127522	0.436259	0.238496	0.311557	0.536001	-0.264873	-0.0728551	0.26997	0.207837	-0.189703	0.452548	0.431282	0.38551	-0.0321192	-0.0953242	-0.0656715	-0.275802	-0.481503	-0.0930293	0.0415415	0.112017	-0.201934	0.0335624	-0.333732	-0.231038	-0.213019	-0.1895	-0.0705018	2.57258	0.391826	-0.308698	-0.0274413	-0.0964748	-0.144953	0.0396437	-0.210572	-0.416271	-0.162577	0.122428	-0.112467	-0.286625
YDR211W	GCD6	1.45754	2.29472	1.73371	3.19961	1.41822	1.53626	2.98501	1.63778	2.0933	1.80002	2.91247	1.49072	-0.446704	-0.339076	-0.322064	0.401066	0.0818702	1.76722	-0.16616	-0.377299	-0.0633538	-0.260617	-0.0796762	0.276257	-0.0181016	-0.141879	0.262389	-0.336456	-0.352697	-0.547076	-0.141879	0.258587	-0.547076	-0.101937	2.13892	4.52967	0.444717	0.518697	0.204126	-0.39903	-0.368644	-0.602403	0.127168	-0.677008	-0.953047	-0.648885	-0.475554	-0.434537
YDR212W	TCP1	-0.0944684	4.29436	0.467746	0.551671	0.314277	0.80409	4.66148	0.00795847	-0.167988	-0.283862	0.00375341	-0.218676	-0.168555	0.239328	1.81167	1.17306	-0.164859	-0.011651	-0.577674	-0.0794195	0.132975	-0.0676395	0.273439	-0.567701	0.110651	-0.145019	-0.0490821	2.28036	-0.418314	0.245198	3.43521	0.822388	0.443643	0.0140246	4.15888	2.90996	-0.153406	2.08253	-0.548016	0.132975	1.63544	-0.556306	4.61385	-0.749573	0.585278	-0.0490821	0.0788387	-0.0596634
YDR213W	UPC2	0.214491	0.471731	0.286885	0.429688	0.0129245	0.101381	0.0921477	0.14639	0.180709	0.104568	0.27192	0.205691	-0.0560743	0.209259	0.297309	0.515688	-0.148624	0.230514	-0.100247	0.549986	0.0770584	-0.181425	-0.121264	0.072651	0.0181859	-0.0827401	0.0261313	-0.397775	-0.13663	-0.116773	-0.276563	0.153228	-0.0817084	-0.0637258	0.00184843	-0.1695	-0.116292	-0.168779	0.158874	0.0347777	-0.139195	-0.0252501	-0.317737	0.0181859	0.0185949	-0.0661901	-0.172712	-0.0739265
YDR214W	AHA1	-0.0673103	-0.225743	-0.0358239	-0.0429169	0.148127	0.132232	-0.0538604	0.0390549	0.651292	0.00342284	0.0665585	0.030484	-0.217031	-0.018193	-0.112989	-0.0947284	-0.0840767	0.0324479	-0.149542	-0.166857	-0.0103002	-0.0772297	0.026908	0.103373	-0.156426	-0.0618212	0.125814	-0.0670618	-0.14468	-0.0771065	-0.074479	0.171867	-0.0406504	-0.11312	0.128829	-0.00791467	0.0453913	-0.0102702	0.142913	0.0194899	-0.0118062	-0.103657	-0.101711	0.0200376	0.0112582	0.00178994	-0.043764	-0.0726482
YDR216W	ADR1	1.00577	0.778494	0.643041	0.772317	0.65762	0.449478	0.455697	0.762836	0.545689	0.522223	0.544255	0.622232	-0.286274	-0.29047	-0.316174	-0.236168	-0.290259	-0.134532	-0.134516	-0.2166	-0.306955	-0.290827	-0.205835	-0.219509	-0.0695402	-0.294334	-0.131996	-0.0209916	-0.381691	-0.381556	-0.292156	-0.0266284	-0.129199	-0.127356	-0.188199	-0.219733	-0.119044	-0.183664	-0.0690912	-0.292122	-0.309019	-0.374489	-0.273814	-0.293249	-0.432351	-0.403557	-0.265925	-0.283448
YDR217C	RAD9	1.02037	1.24628	1.52156	1.4556	1.20407	0.638863	0.758354	0.564227	1.11151	0.393705	0.389065	0.928834	-0.0921028	-0.143168	-0.072973	0.0526859	-0.209097	-0.253238	-0.344774	-0.139102	-0.048372	-0.0511206	-0.317342	-0.163855	-0.271948	-0.0628791	-0.187074	-0.336522	-0.424414	-0.0753766	-0.510979	-0.222025	-0.114135	-0.341653	-0.325495	-0.195204	-0.367188	-0.308286	-0.470713	-0.37065	-0.414001	-0.276155	-0.592651	-0.437591	-0.250276	-0.248622	-0.299641	-0.465927
YDR218C	SPR28	0.0844701	0.0630476	-0.0523706	0.0843877	-0.185777	-0.0567442	-0.130143	-0.0626402	-0.162382	-0.0691622	-0.132532	0.0612024	0.263936	0.305696	0.376802	0.327128	0.0513591	0.094508	0.13539	0.18728	-0.123378	0.00619758	0.0911725	0.0551053	0.193678	0.26248	-0.0760622	0.0889668	0.026926	-0.142977	-0.0824244	0.0075097	0.0646135	0.0605414	0.0927409	-0.151179	-0.0881679	-0.116532	0.0780451	-0.139248	-0.0998622	-0.0973636	-0.0106413	-0.0612869	-0.112069	-0.0463023	0.148033	0.0199022
YDR219C	MFB1	0.472077	0.255119	0.219204	0.422549	0.476596	0.595368	0.227992	0.394077	0.368373	0.603588	0.394838	0.531367	-0.10137	-0.061404	-0.171574	0.0331693	-0.173001	0.00621236	-0.0352978	-0.282116	-0.261031	-0.162877	-0.176506	0.181644	-0.21799	-0.140704	-0.025375	-0.288774	-0.160573	-0.300977	-0.313591	-0.0418574	-0.317354	-0.16785	-0.157702	-0.276736	-0.296804	-0.123886	0.12289	-0.158247	-0.352299	-0.122093	-0.172508	0.0793734	-0.213405	-0.266271	-0.13463	-0.27229
YDR221W	GTB1	-0.309276	-0.192773	-0.266524	-0.405417	-0.108427	0.143214	-0.0521898	0.138159	0.152305	0.27019	-0.0615863	0.192486	-0.0505275	-0.044274	-0.0305911	-0.196478	0.0154857	-0.0913814	0.531774	0.270707	0.164388	-0.0273987	0.385932	0.475257	-0.0643874	-0.0599072	-0.0458374	-0.331578	-0.0550218	-0.122945	-0.0928897	0.328327	-0.331578	0.0676388	0.190359	0.00518179	0.00163476	-0.0700804	0.278262	0.0909928	0.0641421	0.065993	-0.268153	0.310609	-0.142064	-0.105435	0.00163476	-0.0353894
YDR223W	CRF1	0.259241	0.162605	-0.0287362	0.290802	0.225398	0.732675	0.261974	0.58984	0.640412	0.731784	0.364101	0.628575	-0.286774	-0.321507	-0.273438	-0.0646118	-0.334711	-0.0649018	0.047486	-0.255156	-0.191863	-0.233289	-0.200621	-0.00461152	-0.275966	-0.135304	-0.117218	-0.473787	-0.293066	-0.514344	-0.432728	-0.186427	-0.342215	-0.0208408	-0.0728414	-0.212699	0.135809	-0.218018	-0.057465	-0.480032	-0.20492	-0.276315	-0.125733	-0.112362	-0.186051	-0.302405	-0.277215	-0.156817
YDR225W	HTA1	-0.474506	-0.333626	-0.366968	-0.863042	-1.02919	-0.886886	-0.548091	-0.827549	-0.171915	-0.947794	-0.807916	-0.859985	0.902254	0.28183	0.887767	0.514308	0.196031	0.335244	0.506702	0.749604	-0.121556	0.200268	0.0128291	-0.16825	0.0114923	-0.000223171	0.106411	0.605884	-0.00917969	0.190249	0.0215494	0.109	0.260399	0.118871	0.710956	1.076	-0.120297	1.00776	0.827952	0.420218	0.684365	0.377767	0.117571	0.126847	0.337224	0.443595	0.158571	0.233015
YDR228C	PCF11	-0.544374	-0.617018	-0.880345	-0.64339	-0.422482	0.170393	0.0528467	-0.268886	-0.462459	-0.150774	-0.115182	0.141215	0.0353097	0.169525	0.314898	-0.0636935	0.463757	0.342546	0.697107	0.413182	0.268361	0.263936	0.611466	0.0481675	0.365387	0.859088	0.0280847	-0.0850366	0.0983581	0.161809	-0.361273	1.99869	-0.16192	0.004882	2.74699	0.774585	1.98108	-0.221478	1.10245	-0.0338316	2.41655	0.215985	-0.892247	1.10871	-0.203063	0.393554	-0.119232	0.51817
YDR229W	IVY1	0.153629	0.23669	0.165933	0.239152	0.191271	0.0863937	0.227918	0.15948	0.224632	0.151551	0.112223	0.0859858	-0.0853128	-0.0118569	-0.134725	0.031869	-0.0245649	0.146939	-0.0459618	-0.102648	-0.0689138	-0.0133151	-0.134147	-0.00840862	-0.0559361	-0.0597152	-0.0494018	-0.0744007	-0.0582726	0.0951402	0.00897815	0.269659	-0.0829205	0.0382097	-0.0269756	0.181456	-0.028814	0.0764191	0.140829	0.00391893	-0.111734	0.112989	-0.00146954	0.0411827	0.154316	-0.00921466	-0.037323	-0.0311249
YDR231C	COX20	0.840346	0.148326	0.707109	0.829036	0.694227	0.518357	-0.126058	0.445718	0.120316	0.563221	0.489086	0.600518	-0.224582	-0.408997	-0.603615	-0.587884	-0.0926485	-0.162805	-0.490703	-0.585653	-0.600355	-0.0515116	-0.220516	-0.388104	0.300658	-0.043702	-0.166544	-0.654292	-0.111985	-0.0227959	-0.61811	-0.196035	-0.126943	-0.270706	-0.69364	-0.519315	-0.0800733	-0.300081	-0.453493	-0.261052	-0.305969	-0.205715	-0.958941	-0.393903	-0.171702	-0.105715	-0.250586	-0.0677256
YDR232W	HEM1	-0.206855	-0.0536394	-0.180285	-0.136712	0.116732	0.219118	0.147744	0.0818765	0.57847	0.0389131	0.0536859	0.073346	-0.0902723	0.0721239	0.106908	-0.347635	-0.290525	0.151436	-0.0902723	-0.377623	-0.233805	0.160417	0.108855	-0.0764705	-0.285674	-0.162492	-0.0314348	0.27168	0.0614277	0.0333037	0.127371	-0.169637	0.0614277	-0.0419197	0.135825	0.799346	-0.0926027	0.260817	0.100085	0.057178	0.106908	-0.110189	-0.010658	0.239208	-0.0481743	0.307614	0.0269947	0.142489
YDR233C	RTN1	0.254916	0.463943	0.0885574	0.31688	0.115199	0.304245	0.213853	0.133195	0.139644	0.422597	0.310752	0.185921	-0.194213	-0.0881882	-0.104458	-0.0336266	-0.0461125	0.0540856	0.0418172	-0.11348	-0.139903	-0.0768493	-0.140864	-0.0115744	-0.13156	-0.0851021	-0.0650332	-0.107664	-0.0770006	-0.255814	-0.0696878	0.00380071	-0.12887	-0.0964805	0.0967902	-0.0683699	-0.0149702	-0.0367794	0.0563811	-0.109003	-0.0946497	-0.133571	-0.174408	0.212864	0.00842236	-0.00525741	0.00777744	-0.054432
YDR234W	LYS4	0.56949	0.54483	0.591978	0.803511	0.40896	0.468849	0.52749	0.531758	0.467621	0.6289	0.504625	0.692483	-0.294778	-0.228348	-0.216791	-0.233586	-0.153948	0.190548	-0.186667	-0.305779	-0.0892212	-0.213303	-0.298992	-0.177119	-0.205952	-0.19586	-0.0967698	-0.247317	-0.309509	-0.16473	-0.311991	-0.0723747	-0.140019	-0.259133	0.00975622	-0.0489062	-0.248557	-0.137061	-0.0589906	-0.326291	-0.242708	-0.303794	-0.275032	-0.197641	0.0222238	-0.223367	-0.240641	-0.255382
YDR235W	PRP42	-0.109138	-0.0621405	-0.0769747	0.0247285	-0.0870687	-0.0248661	-0.164274	-0.0407585	0.0931749	0.0351859	0.0935052	0.162915	0.298447	0.119678	0.0434656	0.0929085	0.055237	0.37328	0.29554	0.103282	-0.118325	0.3218	0.0609652	0.117157	0.183783	-0.0566332	-0.0498188	0.0625589	0.0149169	0.0287883	-0.0693448	-0.103318	0.0931167	-0.0313196	-0.24042	0.854174	-0.0417612	-0.133387	-0.337602	0.0851857	-0.121878	0.195416	0.0757019	0.0673333	-0.184619	0.0136862	0.0217444	-0.0277254
YDR236C	FMN1	-0.0114331	0.026081	-0.0737888	0.126192	-0.201458	0.253409	0.292491	0.309836	-0.00151548	0.240035	0.289071	0.156521	0.494086	0.344121	0.321499	0.618681	0.00881107	0.475079	0.466146	0.38297	0.11994	0.271193	0.211751	0.190707	0.137289	0.170553	-0.294375	0.16747	-0.0124527	-0.188664	0.285497	0.0555878	0.0716171	0.100495	-0.618298	0.934747	-0.335211	-0.186127	0.776312	-0.00837115	-0.0908922	0.211895	0.204968	0.303903	-0.77421	-0.115942	0.0414429	0.189648
YDR237W	MRPL7	-1.32233	-1.89846	-1.12353	-0.951369	0.0635666	0.0173488	-0.234553	0.182808	1.0063	-0.241268	-0.0381168	0.136173	0.344224	0.100079	-0.273957	-0.138118	0.62486	0.128722	-0.237597	-0.0478942	0.0593962	0.520104	0.98227	0.528518	1.1131	0.55933	0.765122	0.294906	0.758881	1.11671	0.237286	0.992538	0.62486	0.257073	0.0505829	0.292684	0.939621	0.684723	0.696134	0.740338	0.601007	0.633193	0.145879	0.609699	1.60086	0.822882	0.867158	0.373044
YDR238C	SEC26	0.525048	0.371987	0.342627	0.391666	0.306492	0.458765	-0.682297	0.315958	0.432404	0.456958	0.344735	0.497099	-0.0342701	0.274871	-0.0510083	0.676841	-0.161	0.155833	0.576625	1.0148	0.122547	0.0400626	-0.164301	-0.0643266	-0.0185835	-0.0912341	-0.290599	-0.479851	0.0294524	-0.147889	-0.468981	-0.306486	-0.0859913	-0.164982	-0.376414	-0.597493	-0.127904	-0.323261	-0.096455	-0.10924	-0.143092	-0.190581	-0.369878	-0.0844548	-0.15867	-0.131428	-0.245264	-0.275835
YDR239C	YDR239C	0.288354	0.25496	0.199801	0.36774	0.189971	0.171226	0.154225	0.156346	0.144342	0.175507	0.287318	0.12593	0.00351005	-0.0729543	-0.225446	-0.164538	-0.162366	0.0702291	-0.109966	-0.15166	-0.199127	-0.0999711	-0.047003	-0.132508	-0.0135343	-0.0422527	-0.17065	-0.10866	-0.107383	-0.0840561	-0.214506	-0.0663348	-0.1067	-0.266344	-0.255764	-0.314136	-0.161416	-0.0696862	-0.0860642	-0.123972	0.0125536	-0.116891	-0.240893	-0.0339647	-0.0683087	-0.0214841	-0.159816	0.0173461
YDR240C	SNU56	0.906708	1.09594	0.774141	1.31954	0.567182	0.688838	0.59868	0.649516	0.494906	0.783585	0.771741	0.67166	-0.230861	-0.381949	-0.220581	-0.203861	-0.279186	-0.281797	-0.401812	-0.50018	-0.359833	-0.277912	-0.280484	-0.0427966	0.159694	-0.321345	-0.180402	-0.132539	-0.282119	-0.268438	-0.366025	-0.413739	-0.235557	-0.183844	-0.584851	0.404253	-0.283456	-0.06938	0.445599	-0.195957	-0.263753	-0.264238	-0.447562	-0.015333	-0.196737	-0.278824	-0.161423	-0.155807
YDR242W	AMD2	-0.0968164	-0.305583	-0.0929327	-0.136907	-0.293874	-0.3083	-0.325069	-0.195262	-0.173876	-0.259952	-0.319713	-0.291053	0.116161	0.0655254	0.191752	0.415163	0.0571227	-0.118455	0.136454	0.247453	-0.23699	0.0631192	0.080775	0.244853	0.242461	0.122509	0.0603014	0.165277	-0.022714	-0.116002	-0.00985106	0.0461962	0.00984576	0.072594	-0.0313568	0.0330262	0.195877	0.196341	-0.00136845	-0.0379058	0.014676	-0.017212	-0.00558521	0.0908011	-0.132254	0.0958323	0.0306341	0.102045
YDR243C	PRP28	0.587494	0.722496	0.32478	0.636595	0.370234	0.68679	1.03151	0.493609	0.854782	0.676326	0.524377	0.685254	-0.0529643	0.0926057	0.386819	0.263883	-0.128312	0.337582	0.153598	0.598933	0.256697	-0.00197506	-0.177138	0.0851959	-0.109283	-0.0662465	-0.104854	0.111821	-0.115076	0.104895	0.415833	0.123287	0.0688598	-0.00766706	2.04495	0.410249	-0.267524	-0.00128888	-0.0225621	-0.25148	-0.202335	-0.164195	0.802858	-0.122182	-0.323938	-0.0421945	-0.196109	-0.103298
YDR244W	PEX5	1.47578	1.58507	1.31727	1.64549	1.19832	1.44699	2.48947	0.975847	2.27646	1.35265	1.23351	1.10231	-0.191203	-0.379813	-0.265493	-0.67897	-0.463819	-0.0400687	-0.862467	-0.480797	0.0517918	-0.379813	-0.372012	0.00444988	0.060483	-0.072863	-0.235778	-0.190074	-0.24506	-0.481848	-0.298197	-1.94632	-0.369855	-0.151172	0.174851	0.632823	-0.411942	-0.183102	-0.338094	-0.243964	-0.242751	-0.140149	0.696617	-0.0534842	-0.128703	-0.173107	-0.169799	-0.353622
YDR246W	TRS23	-0.668101	-0.720474	-0.661129	-0.656332	-0.345333	0.0388855	-0.476161	-0.0967465	-0.0779105	0.078544	0.000310388	-0.0595618	0.917693	0.758773	0.456631	0.585363	0.391139	0.707498	0.767921	0.99453	0.666404	0.611796	0.720375	0.586787	0.944663	0.642751	0.267387	0.481881	0.563981	0.542981	0.420962	1.83027	0.411225	0.348694	-0.42098	0.688978	1.63605	0.304182	0.0103351	0.265998	0.93058	0.300364	0.722672	0.862457	0.361991	0.569868	0.520772	0.609197
YDR247W	VHS1	0.747615	0.871067	0.555305	0.973598	0.731222	0.737093	0.814367	0.699456	0.763132	0.664511	0.90349	0.645383	-0.3914	-0.317854	-0.352801	-0.278052	-0.352742	0.303764	-0.225771	-0.469557	-0.235539	-0.271903	-0.264327	-0.289899	-0.319328	-0.322581	-0.0951287	-0.164007	-0.363368	-0.280852	-0.228435	0.342396	-0.368961	-0.294706	-0.174216	0.121249	-0.027989	-0.252354	-0.0156229	-0.201124	-0.209178	-0.269499	-0.324261	-0.225254	0.205505	-0.246258	-0.236836	-0.280358
YDR251W	PAM1	-0.268789	-0.201566	-0.223927	-0.22577	-0.301711	-0.372197	-0.446389	-0.399073	-0.352054	-0.29808	-0.356124	-0.252065	0.42576	0.255006	0.342678	0.39923	0.392396	0.249494	0.408043	0.0328765	0.250877	0.420629	0.229569	0.145308	0.300313	0.194702	0.0148792	0.114955	0.30447	0.0246049	0.0493928	0.55906	0.129209	0.317482	0.296863	0.10653	0.228869	0.159797	0.249494	0.131299	0.426615	0.267985	0.199701	0.405887	0.331987	0.117041	0.233647	0.150252
YDR252W	BTT1	0.423455	0.317189	0.296044	0.422177	0.432997	0.327023	0.392922	0.406744	0.0763326	0.369167	0.335999	0.540001	-0.00977409	-0.188181	0.0451534	-0.149779	-0.168108	-0.0362286	-0.0662398	0.00901565	-0.0676585	-0.0852816	-0.129313	-0.110087	-0.0591364	-0.143023	-0.170688	-0.0510419	-0.181082	-0.149072	-0.282589	0.0988471	-0.131381	-0.206256	-0.0633812	-0.0792767	-0.148359	-0.0719962	-0.0224292	-0.0195755	-0.120725	-0.224844	-0.258703	-0.193291	0.0950753	-0.212692	-0.05844	-0.123905
YDR253C	MET32	0.360796	0.406944	0.205178	0.615443	0.220791	0.569928	0.817974	0.23254	0.565624	0.48392	0.654369	0.23465	-0.127601	0.230778	0.514103	-0.0124263	-0.0263453	0.316173	-0.091497	-0.0129654	-0.084406	-0.0603553	0.0623931	-0.110984	0.227927	-0.0290459	-0.315639	0.0684221	-0.294837	-0.236984	-0.201913	1.72445	-0.120867	-0.167973	0.743082	0.209767	0.225518	-0.116675	0.00820662	-0.088787	0.0175998	-0.181939	-0.382867	-0.278499	0.303353	-0.0679924	-0.0759695	-0.103658
YDR254W	CHL4	-0.73474	-0.656413	-0.695977	-0.666255	-0.638512	-0.446618	-0.394432	-0.554798	-0.186738	-0.498309	-0.533662	-0.483004	0.7011	0.655678	0.467228	0.587578	0.470372	0.396612	0.517094	0.186422	0.329151	0.558963	0.558963	0.249978	0.654077	0.425629	0.320941	0.475654	0.589968	0.15632	0.40079	0.263131	0.325324	0.558963	0.361517	0.303121	0.207888	0.0838147	0.441961	0.31117	0.292068	0.378044	0.682022	0.677899	0.259665	0.312659	0.682864	0.566296
YDR255C	RMD5	-0.35847	-0.16927	-0.332376	-0.391243	-0.4556	-0.388028	-0.428725	-0.363807	0.0765108	-0.407313	-0.370065	-0.366691	0.380995	0.432826	0.366756	0.424718	0.241808	0.607482	0.304094	0.450763	0.56581	0.269202	0.250621	0.366144	0.538347	0.336002	0.436637	0.300551	0.486285	0.513663	0.228677	-0.325558	0.366756	0.474033	0.424718	0.502715	0.322866	0.353374	0.358941	0.462351	0.0381007	0.383525	0.379169	0.417115	0.425332	0.330961	0.267714	0.336002
YDR256C	CTA1	0.0183456	0.0598044	-0.0101619	0.624775	0.0266058	0.204848	0.0142078	0.0267521	0.411694	0.0173178	-0.44599	0.0998024	-0.176466	-0.180757	-0.0489488	-0.129629	0.00893847	-0.18362	0.0693061	-0.139355	0.0936582	-0.0100134	-0.381834	0.110799	-0.0737741	-0.0548157	0.0264365	-0.0814158	0.125099	-0.119819	-0.288599	0.165624	-0.136578	0.0958732	0.0613052	-0.185454	0.231126	0.0508941	0.0239031	0.041842	0.11073	0.240518	-0.0805411	0.134427	0.0471216	0.141134	0.104979	-0.112789
YDR257C	SET7	-0.273514	-0.224379	-0.22758	-0.151381	-0.353974	-0.30798	-0.302394	-0.357236	-0.355942	-0.398492	-0.415149	-0.410202	0.0986841	0.127923	0.252496	0.291887	0.161491	0.440964	0.634757	-0.10097	0.132994	0.145277	0.216565	-0.10097	-0.0294657	0.303829	0.174313	0.36498	-0.123394	0.137597	0.0605005	0.401683	0.0574075	-0.0166168	0.21207	-0.084256	0.173727	0.134696	-0.066864	0.164564	0.328014	-0.107428	-0.214201	-0.0746701	0.06993	0.0291701	0.228589	0.428535
YDR258C	HSP78	0.138471	0.133811	0.141907	0.137915	0.241458	-0.0509008	-0.0416014	0.0704953	0.298773	0.0244617	0.0782159	0.0203263	0.0208977	0.0128112	-0.116775	-0.0257692	-0.0565613	0.182246	-0.184201	-0.0364969	0.0457025	0.00181877	0.0543185	0.105857	0.0706471	0.00810242	0.0359948	0.173529	0.130899	-0.0664214	-0.0734487	0.274192	-0.0677761	0.0986343	0.0410006	-0.0298601	-0.0728214	0.13682	0.323457	0.108244	0.0682303	-0.0164389	-0.0128218	-0.0613536	0.125314	0.124058	-0.0434174	-0.0986415
YDR259C	YAP6	-0.193598	-0.358695	-0.176899	-0.115344	-0.0842793	-0.122068	0.0185693	0.07715	0.0744743	-0.284225	-0.293812	0.069911	0.0980598	0.246273	-0.075911	0.0272203	0.216604	-0.0332943	0.159216	0.0904493	0.00788978	0.0783699	0.257391	0.0872737	0.0853243	0.0329452	-0.0415401	-0.0284502	0.544319	0.347264	0.02747	0.155375	0.154072	0.207203	0.0807773	0.360435	0.109996	0.0755731	0.224455	0.0577951	0.310854	0.166216	0.0828951	0.156601	-0.083805	-0.0147649	0.353577	0.0403099
YDR260C	SWM1	-0.297673	-0.101037	-0.380505	-0.278667	-0.535697	-0.251539	-0.191862	-0.240089	-0.19868	0.103952	-0.0947566	-0.179896	0.028593	0.111702	0.00294311	-0.0119824	-0.0113632	-0.0289689	-0.0329119	0.046333	0.0675576	0.211673	0.0185274	-0.011398	0.327832	0.204041	0.0523933	0.0307036	0.515376	0.0919521	0.177247	1.06402	0.23594	0.257735	-0.0732808	-0.220031	0.251922	0.193959	0.0919833	-0.0211532	0.0427153	0.0113963	0.0337966	0.17368	-0.219541	0.0933198	-0.0466948	0.127871
YDR261C	EXG2	-0.423486	-0.135316	-0.314952	-0.254379	-0.643174	-0.48832	-0.702967	-0.356423	-0.232605	-0.367941	-0.39208	-0.399673	0.607935	0.104537	0.551578	0.554608	0.407234	0.529212	0.397398	0.0839333	0.380157	0.40025	0.257129	0.40531	0.575994	0.346217	0.217209	0.410982	0.249928	0.33938	0.0567817	0.856212	0.236899	0.521221	0.244806	0.263112	0.445657	0.350586	0.365512	0.210779	0.445657	0.190002	0.207305	0.376067	-0.114171	0.259874	0.284321	0.447663
YDR263C	DIN7	-0.353538	-0.163513	-0.313751	-0.374988	-0.481809	-0.493176	-0.734358	-0.367263	0.42949	-0.3741	-0.302309	-0.370842	0.3252	-0.23587	0.138978	0.304563	0.02805	0.0484953	-0.0844277	0.0553401	0.232849	0.0199709	-0.0104962	0.113335	0.391268	0.141214	0.147995	0.492636	0.231801	0.372278	0.238374	0.491463	0.333383	0.161852	0.266847	-0.0612498	0.257743	0.401712	0.43579	0.0876832	0.257743	0.220632	0.319097	0.431843	0.319097	-0.0825663	0.19582	0.434578
YDR264C	AKR1	-1.23498	-0.937756	-1.13903	-1.27997	-1.40534	-1.34837	-1.49348	-0.970377	-0.472218	-1.2357	-1.02856	-1.42645	1.17069	1.25337	1.25337	1.24346	0.979251	0.935867	1.17364	1.17647	1.20623	1.02008	0.927136	0.94776	0.721326	0.973075	0.718298	1.24695	0.826426	0.964884	0.894249	0.852503	1.00376	1.20262	0.599988	1.08161	1.05166	0.894249	1.414	0.935867	0.979251	0.956501	0.959113	0.97607	0.311201	0.993791	1.15547	1.07269
YDR265W	PEX10	0.322783	0.649906	0.173416	0.339266	0.46293	0.436347	0.65874	0.436347	0.737773	0.453345	0.624284	0.539791	-0.295388	-0.291642	-0.23117	-0.744294	-0.200641	-0.216536	-0.208811	-0.398514	-0.208811	-0.453437	-0.113048	-0.0953729	0.00272415	-0.25415	0.191052	-0.401651	-0.0196773	0.123466	-0.268774	-1.07443	-0.225058	-0.0593342	-0.139496	0.180059	-0.376079	-0.0213558	-0.178119	0.0906264	-0.0128667	0.0315965	0.0656813	-0.0120611	0.127617	0.0425013	-0.113895	-0.370103
YDR266C	YDR266C	0.234053	0.317211	0.401021	0.614991	0.140757	0.101249	-0.150058	0.179076	0.181795	0.341936	0.30326	0.100551	-0.165163	-0.26001	-0.181247	-0.200535	-0.00871996	-0.122881	-0.238921	-0.19756	-0.0596321	-0.174278	-0.106094	-0.221669	-0.0896584	-0.154923	0.0558184	-0.313446	-0.320726	-0.172581	-0.463339	-0.141958	0.0381852	-0.215563	-0.725604	-0.237691	-0.121006	-0.252489	-0.29568	-0.06112	-0.0899462	-0.23397	-0.658783	-0.294633	-0.279319	-0.192695	-0.080694	-0.153462
YDR268W	MSW1	0.735527	0.00726788	0.265082	0.749386	0.551883	0.244695	-0.57789	0.454508	0.0568328	0.583275	0.790924	0.758466	-0.523841	-0.401856	-0.81958	-1.0169	-0.188243	-0.475936	-0.304627	-0.19108	-0.292641	-0.225933	-0.38222	-0.105317	0.765773	-0.095975	-0.442305	-0.297761	-0.0301804	-0.156347	-0.573734	-2.06935	-0.0205289	-0.432664	-0.635696	-1.09994	-0.680909	-0.474768	-1.19724	0.196584	-0.715104	-0.687148	-1.22204	-0.54436	-0.655585	-0.386934	-0.231431	0.454862
YDR270W	CCC2	-0.0142966	-0.0263155	0.0566943	0.0899833	0.214074	0.232108	0.146283	0.28876	0.739323	0.0704868	0.0759474	0.19267	-0.142479	-0.200342	0.139417	-0.360607	-0.167988	-0.210144	-0.0175061	-0.301295	0.149072	-0.195719	-0.145415	-0.14982	-0.103947	-0.208467	0.198282	-0.237768	-0.0898378	0.0571382	-0.154036	0.375578	-0.076624	0.0885169	0.284209	-0.00084102	0.0493241	-0.0748039	-0.00202434	0.123039	0.258065	0.027751	0.0558994	-0.0650646	0.354025	0.0644528	-0.0534703	0.0619496
YDR272W	GLO2	-0.0954763	-0.150385	0.257837	0.263685	-0.0714117	-0.214656	-0.415911	0.0616516	0.229314	-0.17383	-0.111321	0.262522	-0.0927422	-0.371443	-0.17083	-0.220915	-0.118994	-0.17423	0.077142	0.0259918	-0.0836028	0.112038	0.0972117	-0.0424807	-0.10987	-0.101521	-0.0120619	0.0101139	-0.129299	-0.218569	-0.0107248	0.240648	0.00784921	-0.11115	0.080931	-0.0379219	0.0399987	-0.273875	0.0284635	-0.26995	0.107845	-0.0676481	-0.157552	0.0958926	0.0643648	0.0985116	0.000867069	0.106498
YDR273W	DON1	-0.674777	-0.525798	-0.223091	0.0495398	-0.758193	-0.187323	-0.405037	-0.0956441	-0.78108	-0.310677	-0.4755	0.0249109	1.05665	1.28748	1.09211	1.09804	0.804105	0.480893	1.20636	0.750837	0.676848	1.10692	0.969288	1.09804	0.45499	1.01819	0.0821629	0.717486	0.333654	0.151459	0.346714	0.762418	0.638197	1.06937	0.607334	0.812895	0.728728	0.821808	1.18022	0.285927	0.318023	0.624325	0.00404431	0.564012	0.0497141	-0.0408489	0.380421	0.337944
YDR275W	BSC2	1.0146	1.01292	0.836066	0.829745	0.771014	0.959289	0.419519	0.475262	1.69973	0.813672	0.837779	1.00081	-0.402954	-0.617174	-0.14154	-0.230794	-0.408744	-0.562953	-0.387167	-0.324919	0.0770482	-0.367995	-0.44781	-0.315571	-0.380007	-0.41032	-0.365601	-0.47823	-0.467577	-0.276093	-0.267523	-0.102178	-0.462384	-0.260086	0.146373	-0.168325	0.0171793	-0.211003	0.0691875	-0.211804	-0.0266211	-0.0988784	-0.236203	-0.042981	-0.298522	-0.280921	-0.219937	-0.449306
YDR276C	PMP3	-0.143957	-0.376894	-0.250643	-0.151046	-0.509997	-0.35464	-0.657884	-0.118484	0.285235	-0.283023	0.0267514	-0.3707	0.0808334	0.334428	0.0298768	-0.102409	-0.038114	0.611596	-0.10682	-0.226504	-0.181726	0.0813358	-0.0787574	-0.210491	0.110038	-0.0417859	0.026496	-0.496943	0.248159	-0.148517	-0.37354	1.7525	0.347466	-0.18641	-0.372573	-0.365688	-0.0754067	-0.158932	0.0542892	-0.155246	0.177345	-0.14589	-0.622254	-0.0504171	-0.0485372	0.145338	0.0136724	0.171373
YDR277C	MTH1	0.398059	0.179115	0.555307	0.406499	0.295497	0.150455	0.111188	0.359101	0.130794	0.227381	0.17395	0.37916	-0.0683096	0.0319193	-0.141154	-0.205319	-0.13914	-0.283959	-0.107664	-0.264694	-0.210539	-0.0494222	-0.167551	-0.215979	-0.189305	-0.202739	-0.0868343	-0.0574187	-0.18694	-0.0538743	-0.100385	-0.23859	0.0976002	0.00532217	-0.5092	-0.10872	-0.226478	-0.0756046	0.106653	-0.0494222	-0.280851	0.0271551	-0.175466	-0.0983667	-0.0877924	-0.155212	-0.0868343	-0.0820571
YDR279W	RNH202	-1.1681	-1.10553	-0.724144	-0.632441	-0.476677	-0.473616	-0.455022	-0.184782	0.376115	-0.465198	-0.627559	-0.418564	0.634856	0.582386	0.646033	0.561811	0.516565	0.0294692	0.313562	0.276736	0.313562	0.41167	0.677144	0.404705	-0.0812193	0.4774	0.358225	0.508575	0.37336	0.626776	0.254942	0.934604	0.899331	0.456317	0.233276	0.552475	0.406941	0.498367	0.254942	0.454349	0.428175	0.706532	0.309253	0.42309	0.380993	0.556948	0.456317	0.420463
YDR280W	RRP45	-0.656916	-1.01826	-0.370907	-0.31378	-0.639543	-0.352109	-1.46918	-0.05355	-0.296211	-0.24756	-0.35017	-0.576281	-0.0203621	-0.231759	-0.876781	-0.552256	0.0341589	-0.152942	-0.0870306	0.229466	-0.278309	0.351413	0.393643	0.128937	0.311415	0.322583	0.153149	-0.414751	-0.22556	0.182771	-0.356517	2.19359	0.378082	0.220101	-1.41285	0.347196	1.14676	-0.426651	-0.772758	0.16095	1.11101	-0.132962	-1.14553	-0.232107	-0.298031	0.161758	0.373819	0.290993
YDR281C	PHM6	0.0977377	-0.171144	0.0808444	0.327292	-0.243873	-0.45665	-0.873353	-0.652684	-0.463909	-0.426523	-0.419551	-0.652684	-0.561154	-0.124292	-0.700639	-0.556632	-0.105808	-0.330275	0.200836	-0.769562	-0.362168	-0.0274482	-0.419641	-0.703801	-0.790071	-0.198992	-0.233332	-0.61487	-0.351284	-0.152564	-0.460177	-1.88407	-0.12526	-0.262296	-1.35181	-0.985121	-0.687731	-0.590252	-0.610748	-0.197917	-0.35762	-0.332896	-1.20257	-0.687087	-0.238693	-0.136796	-0.0898881	-0.199783
YDR283C	GCN2	-0.427992	-0.321106	-0.5772	-0.206033	-0.835386	-0.573429	-0.244902	-0.273864	0.84054	0.405694	-0.219445	-0.192352	1.46853	0.885977	1.36114	0.748328	0.424307	0.752041	1.23892	0.399881	1.40554	1.0453	0.0825082	1.03016	-0.0279226	0.249487	0.117474	0.123285	0.693775	0.877956	0.0959119	0.157146	0.4906	0.430125	-0.010389	0.140143	0.520495	0.434235	0.360682	0.0765208	0.264819	1.83842	-0.195437	1.59209	0.110185	0.25066	-0.00727314	0.126809
YDR284C	DPP1	-0.63466	-0.50657	-0.391391	-0.53041	-0.374211	-0.693129	-0.409103	-0.450541	0.0446996	-0.619734	-0.616906	-0.549078	0.178957	0.338116	0.143141	0.212103	0.101453	0.216176	0.0210295	0.233492	0.155588	0.225987	0.0479888	0.196885	0.325173	0.249972	0.499739	0.337382	0.272896	0.258993	0.400814	0.52417	0.39434	0.246117	0.175043	0.420199	0.097549	0.384186	0.329558	0.419311	0.354166	0.40995	0.5485	0.393566	0.497206	0.26794	0.510211	0.351801
YDR285W	ZIP1	-0.478767	-0.471008	-0.437718	-0.393179	-0.539304	-0.414441	-0.67831	-0.415196	0.0505158	-0.34721	-0.249923	-0.293047	0.310488	0.343907	0.232468	0.246653	0.31721	0.166202	0.70426	0.446146	0.217792	0.292197	0.254027	0.0870304	0.241113	0.618324	0.0452278	-0.0101076	-0.106134	-0.16217	-0.0640672	0.266574	0.202837	0.241113	0.109162	0.0768388	0.0900951	0.36305	0.241113	0.110011	-0.0325326	0.0627135	-0.0101076	0.213625	0.136609	0.162908	0.295439	0.153477
YDR289C	RTT103	-0.333304	-0.556907	-0.418588	-0.7052	-0.730338	0.0430692	-0.767753	-0.377913	0.0758414	-0.389972	-0.496529	-0.582288	0.497193	0.400856	0.70256	0.147517	0.0849914	1.22962	1.03091	0.458484	0.696587	0.193076	0.857791	0.604743	0.759363	0.439957	0.497193	-0.349904	0.551813	0.402393	-0.368225	2.03436	0.0912367	-0.0398936	0.0839019	0.108169	2.3092	0.450902	1.17884	0.38303	2.7058	1.11734	0.0455046	1.14599	1.13726	-0.0592068	0.306588	0.162264
YDR292C	SRP101	0.487905	0.457975	0.411717	0.645401	0.463232	0.591935	1.15359	0.34234	0.979043	0.680201	0.665537	0.567125	-0.294393	-0.0989966	-0.277138	-0.263723	-0.200001	-0.0192003	-0.18175	-0.13138	-0.245274	-0.185186	-0.173462	-0.336692	-0.172405	-0.268092	0.0013363	0.16474	-0.277834	0.139398	0.234847	0.473179	0.16906	0.196343	-0.140774	2.38455	0.473127	-0.289323	0.0950121	-0.109847	0.00429641	-0.108818	0.401276	-0.195829	-0.111611	-0.106697	-0.000911682	-0.202247
YDR293C	SSD1	-0.737136	0.454221	-0.981215	-1.12513	-1.26592	0.438159	-0.341858	-0.926447	-1.67892	-0.942849	-0.334446	-1.13324	0.6613	1.42251	1.62159	1.10699	0.617771	2.01688	1.90179	1.37342	1.2338	0.333021	0.545064	-1.29106	1.4054	0.894575	0.350125	1.43122	0.611216	0.547771	0.880246	1.29545	0.493876	0.545064	0.0829341	-0.223586	0.537857	-0.160427	-0.456932	0.685786	1.26643	0.849061	1.23062	0.945614	0.924759	0.695223	0.705219	1.20475
YDR294C	DPL1	0.542408	0.407433	0.834398	1.00103	0.61839	0.299508	0.0579344	0.420952	0.373693	0.293698	0.305237	0.362884	-0.415381	-0.56871	-0.406605	-0.425672	-0.359844	-0.205244	-0.524911	-0.45144	-0.245004	-0.269926	-0.321089	-0.298461	-0.307373	-0.198536	0.0835996	-0.25654	-0.0850485	0.164671	-0.351974	0.497218	-0.144987	-0.191528	-0.374081	-0.446943	0.286869	-0.0432293	-0.328162	-0.0710446	-0.0907973	-0.119741	-0.261841	-0.24281	0.071085	-0.203562	-0.134651	-0.350087
YDR295C	HDA2	-0.391617	-0.290108	-0.442401	-0.534194	-0.549822	-0.457501	-0.24498	-0.482574	-0.171112	-0.387005	-0.393476	-0.413554	0.431133	0.316648	0.484513	0.526642	0.151742	0.0232642	0.261974	0.409224	0.236092	0.552616	0.466471	0.492662	0.591258	0.269001	0.0491838	0.516071	0.264959	-0.0272418	0.511801	-0.516251	0.210344	0.303974	0.530922	0.158636	0.0746285	0.368957	0.389122	0.363275	0.147627	0.641578	0.979942	0.524325	0.0806055	0.238594	0.287182	0.223572
YDR297W	SUR2	-0.472009	-0.680957	-0.392587	-0.430071	-0.134919	-0.198986	-0.559551	-0.227848	0.203588	-0.12988	-0.128857	-0.0351865	-0.0752322	-0.0535145	-0.477602	-0.669221	0.141859	0.0577731	-0.949104	-0.517804	-0.0553794	0.0436119	0.0875176	-0.0843288	0.116845	0.264162	0.235068	-0.536757	0.0891724	0.127842	-0.197094	-0.427642	0.338452	0.0157134	-1.07294	0.0953554	-0.161257	0.00149578	0.410034	0.236305	0.124955	0.0265863	-0.560032	0.152039	0.506756	0.100917	0.133844	0.0777769
YDR301W	CFT1	0.799657	0.799736	0.568964	0.844248	0.611458	1.00628	1.16523	0.599122	0.536619	0.963695	0.787057	0.61793	0.395439	0.409151	0.867113	0.872544	-0.138774	0.0268749	0.209769	1.99958	0.29072	0.195147	0.13351	-0.078579	0.22557	0.0142324	-0.30995	-0.000372778	-0.150707	0.051565	-0.0143975	2.49855	0.0284394	-0.00529872	5.10073	2.81231	0.6139	-0.12326	0.0674997	-0.234848	0.797148	-0.0908776	-0.147755	0.0347591	-0.1384	-0.323416	-0.0690971	-0.181312
YDR302W	GPI11	-0.111514	-0.562893	-0.232407	-0.332243	-0.243798	0.112031	-1.02429	-0.070736	-0.13589	0.112031	0.385502	-0.105589	0.658914	0.532621	0.22103	0.051182	0.0573564	-0.157359	0.395528	0.578654	0.502118	0.424666	0.620333	0.226642	0.532621	0.578654	0.00434981	0.186895	0.401787	0.696654	-0.233172	1.4201	0.134708	0.157867	-1.20909	-1.05526	0.723759	-0.413341	0.454356	0.122787	0.855804	0.389458	-0.601005	0.595675	0.0243877	0.389458	0.416202	0.281998
YDR303C	RSC3	0.784351	0.923771	0.71195	1.17931	0.693001	0.718341	0.158006	0.865631	0.777679	1.05971	1.03064	0.541501	-0.309864	-0.101534	-0.351592	0.13443	-0.272377	0.150857	-0.0177656	0.302341	-0.0544434	-0.121543	-0.267865	-0.0911626	-0.305765	-0.483556	0.0203539	-0.585352	-0.263844	-0.0227504	-0.854331	-0.305765	-0.160924	-0.220924	-0.960892	-1.16234	-0.696534	-0.36087	-0.080976	-0.180883	-0.560095	0.0846376	-1.71561	-0.430171	-0.547765	-0.309864	-0.130719	-0.272377
YDR304C	CPR5	0.571063	0.915423	0.620033	1.30015	0.834382	0.490361	0.646874	0.351084	1.34603	0.450966	0.537568	0.572989	-0.363272	-0.223267	-0.286751	-0.497911	-0.332449	-0.131711	-0.43519	-0.264163	-0.0232818	-0.274072	-0.362201	-0.386027	-0.409342	-0.361656	-0.170125	-0.404557	-0.438608	-0.268698	-0.596158	-0.15574	-0.0855459	-0.137098	-0.287063	0.139591	-0.223734	-0.201007	-0.309408	-0.105869	-0.325413	-0.227333	-0.446183	-0.391441	-0.221211	-0.103556	-0.396792	-0.280993
YDR305C	HNT2	-0.208553	-0.199412	-0.151191	0.0855051	0.0535642	-0.113404	-0.426361	-0.00507049	0.717723	0.0864911	-0.0330867	0.00084025	-0.180002	-0.244468	-0.497425	-0.319937	-0.269055	-0.0785473	0.107249	-0.223508	0.106122	0.0765783	-0.281709	0.137744	-0.176331	-0.170036	-0.055777	-0.315873	0.070507	-0.226141	-0.299539	-0.118595	-0.21342	-0.0316767	-0.148636	-0.215223	0.000957489	-0.0725383	0.387789	-0.238052	-0.295789	-0.270008	-0.334118	-0.0394636	-0.173553	0.0797667	-0.22706	-0.146016
YDR308C	SRB7	0.226776	0.176429	0.262968	0.264864	0.143501	0.260931	-0.0697529	0.288904	0.168673	0.0898583	0.195321	0.276241	0.142988	0.0893308	0.17069	0.370246	-0.0697341	0.0138897	0.0288773	0.21981	-0.0340906	0.0134976	0.135533	-0.0706532	0.28484	0.0809007	0.0518388	0.145093	-0.042246	0.113364	-0.0578542	0.858867	0.0465996	0.0747515	-0.152915	0.253708	0.525458	-0.494457	0.0819695	-0.0918145	0.372166	0.118931	-0.370182	-0.0342251	-0.420938	-0.212657	-0.125484	-0.0794254
YDR309C	GIC2	0.00691506	0.155256	-0.404385	0.0361963	-0.0347683	-0.0118808	0.260243	0.0898412	0.214295	0.377406	0.613453	0.050041	0.339877	0.276038	0.621116	0.367464	0.358174	0.508363	0.383876	0.327947	0.246869	0.373687	0.269631	0.414599	0.453574	0.422901	0.115427	0.144195	0.334162	-0.0522693	0.0874143	0.72081	0.278346	0.407059	0.257063	0.468412	0.274682	0.561371	0.437634	0.0885273	0.22281	0.132393	0.0870397	0.424598	-0.172443	0.14864	-0.0620665	0.559149
YDR310C	SUM1	-0.0173321	-0.181437	0.0541298	-0.0361475	-0.228639	0.0547779	-0.515776	-0.268962	-0.176924	-0.0753918	-0.323243	-0.0408806	0.309323	0.440254	0.36181	0.380588	-0.108694	0.0472795	0.803282	0.764168	0.134171	0.290528	0.196396	0.360076	0.0732353	0.293015	0.0235219	-0.247729	-0.0420544	0.0778826	0.00953026	-1.04827	0.024256	0.436855	0.0122234	-0.314207	-0.20421	0.247213	0.270316	-0.124595	0.286471	0.124896	0.0263849	0.379497	0.363771	0.117101	-0.090259	-0.110295
YDR311W	TFB1	0.629242	0.629242	0.331806	0.492268	0.580236	0.918689	-0.447543	0.42625	1.32109	0.55905	0.682474	0.782758	-0.641049	-0.257881	-0.257881	-0.439005	-0.459965	0.0170846	-0.118996	0.0881128	0.234878	-0.332278	-0.262637	0.349565	0.234878	-0.468003	0.0465643	-0.451228	-0.281734	-0.182214	-0.514335	0.808087	-0.408727	-0.0337194	-1.60722	-1.32907	1.68291	-0.571323	0.292679	-0.191813	0.487663	-0.439005	-0.732432	-0.129103	-0.549132	-0.23183	-0.0387005	-0.215023
YDR312W	SSF2	-0.00835637	0.00390795	-0.0286036	-0.0110231	-0.145214	-0.238954	0.0461312	-0.0938701	0.162046	-0.0409535	-0.0559533	0.0454892	0.116358	-0.064307	0.11498	0.0671337	0.147074	0.223376	0.0355013	0.0320273	0.0960214	0.0511099	-0.0149962	0.0592725	0.0430091	-0.00360712	-0.14041	0.00275286	0.0517713	0.169327	0.176863	0.282694	0.25467	0.111887	0.0849933	0.1829	0.181157	0.281376	0.074486	0.0110849	0.336672	-0.0650314	0.112577	0.10393	0.052433	0.110677	0.00621436	-0.0613709
YDR313C	PIB1	0.440244	0.351622	0.117313	0.638195	0.167357	0.374049	0.382292	0.183217	0.565149	0.46059	0.307415	0.130045	0.223947	0.163427	-0.00233215	-0.0714891	-0.0275627	-0.378089	0.104816	-0.128646	0.0976806	0.0590869	-0.0861154	-0.228295	0.133154	0.0875753	-0.238835	0.0423804	-0.0729828	-0.144969	-0.050847	0.183693	-0.0378123	-0.126414	-0.214913	-0.172093	0.0656947	-0.10085	-0.0244438	-0.12691	-0.189966	0.0753652	-0.243507	-0.262046	-0.0827533	-0.0827381	0.0434596	0.011039
YDR314C	RAD34	0.40066	0.35668	0.252799	0.307337	0.305062	0.478031	0.336188	0.392171	0.563131	0.542055	0.39683	0.610715	-0.358829	-0.432755	-0.27881	-0.401769	-0.459371	-0.181198	-0.267539	-0.198793	-0.0493251	-0.345696	-0.326021	-0.236768	-0.416856	-0.423726	-0.216941	-0.348206	-0.273774	-0.346519	-0.104431	-0.146372	-0.398092	-0.0913742	-0.015387	-0.0919392	-0.0146709	-0.169475	0.0245858	0.118058	-0.194671	-0.392437	-0.293054	0.0613196	-0.382676	-0.430763	-0.381005	-0.201667
YDR316W	OMS1	-0.399604	-0.238074	-0.336899	0.0699507	-0.981042	-0.57499	-0.618083	-0.3511	-0.431722	-0.166535	-0.483022	0.0134338	0.548539	0.476971	0.760324	0.373506	0.34502	0.532932	0.50232	0.352677	0.838877	0.891625	0.454983	0.578913	0.52211	0.619898	-0.0404481	-0.124715	0.0650548	-0.175439	0.0988207	-0.0207705	-0.0965151	0.550778	0.439974	0.0187127	0.52434	0.755188	0.70054	0.139399	0.154368	0.453094	0.140867	0.373506	-0.127639	-0.110076	0.397249	0.444343
YDR317W	HIM1	-0.468139	0.240763	-0.347201	-0.419805	-0.574354	-0.443969	-0.0165701	-0.406384	-0.307122	-0.53595	-0.451681	-0.317422	0.528411	0.439962	0.722286	0.491919	0.158151	0.587061	0.51182	0.766	0.295979	0.0455755	0.173806	0.238259	0.258321	0.27974	0.224278	0.966091	0.598366	0.301573	0.745775	-0.531868	0.101131	0.173736	1.28481	0.988564	0.0370218	0.501606	0.32359	0.106049	0.0257937	0.247857	1.66164	0.316598	0.514531	0.266661	0.288251	0.323055
YDR318W	MCM21	-0.701035	-0.393277	-0.482294	-0.716749	-0.856881	-0.588851	-0.77261	-0.391646	-0.317099	-0.784144	-0.735112	-0.635076	0.294828	0.298594	0.664256	0.462112	0.512085	0.412177	0.0607828	0.46602	0.395254	0.345219	0.312044	0.0276883	0.128835	0.757371	0.222773	0.595481	0.492841	0.000462045	0.222773	0.603578	0.0568807	0.193333	-0.158368	0.124935	0.0123298	0.33619	0.00235377	0.257694	0.285994	-0.0473572	0.0657749	0.0943837	0.864254	0.255637	0.394021	0.0872142
YDR320C-A	DAD4	0.0297921	-0.228887	-0.143941	-0.178581	0.374379	0.527328	0.307775	0.243672	0.216725	0.206824	0.331042	0.417857	0.00286926	-0.223936	-0.159409	-0.326094	0.1114	0.169282	0.288515	-0.0225598	0.0371938	-0.113229	0.0725566	0.212306	0.0685428	0.0285122	-0.0627691	0.101061	0.278749	-0.0421207	-0.140101	0.334439	-0.0759448	0.0919763	0.078809	-0.0884389	0.0985675	0.641039	-0.204359	0.138903	0.188109	0.0608661	-0.0667488	0.584245	0.446729	0.0758204	-0.0567834	0.198142
YDR321W	ASP1	-0.00561552	-0.279098	-0.0082478	-0.491188	-0.22457	-0.181995	-0.68319	-0.0936075	-0.184593	-0.586577	-0.0082478	-0.0650053	0.122004	0.512542	0.587947	0.345165	0.535622	0.216778	0.190553	-0.143	0.392142	0.0772401	0.231448	0.141003	-0.000620972	0.272639	0.6671	0.145392	-0.0394731	0.42801	0.0963354	-0.174185	0.364828	0.103726	0.339235	0.614725	-0.0530488	0.262027	0.310924	0.126323	-0.225594	0.282871	-0.084828	-0.193578	0.346779	0.257194	0.388726	-0.0210033
YDR323C	PEP7	-0.926809	1.9416	-1.07461	-1.05783	-1.14922	-1.11513	2.97312	-0.861227	-0.419752	-0.656624	-0.897511	-0.922693	0.799176	0.767281	1.42255	0.384768	0.170052	3.83375	0.570672	1.55771	0.243074	0.912464	0.314383	0.0946148	0.921755	-0.00748469	0.245465	3.19537	0.871934	0.408995	3.26233	-2.02626	0.192707	0.287399	0.946747	1.32409	-0.141942	1.93467	1.95317	0.219904	-0.15293	-0.190455	2.99432	-0.0271098	2.76219	0.526987	0.0752804	0.331691
YDR324C	UTP4	-0.306531	0.191895	0.570738	0.200715	0.0764855	-0.518753	0.0516182	-0.194743	0.0974822	-0.513302	-0.0750294	-0.527965	-0.337912	-0.153211	-0.588865	-0.221831	-0.243334	-0.428092	-0.546672	0.503941	0.0700863	0.0914133	-0.319181	-0.624644	-0.76913	-0.562237	0.0315846	0.247112	0.01375	0.107971	1.85109	-1.39157	0.327618	-0.0637701	0.233236	4.53134	-1.28365	0.47428	0.107971	0.0358314	-0.845841	0.19232	2.88178	-0.549115	-0.218238	-0.103207	-0.0406911	0.0492194
YDR325W	YCG1	0.018606	0.179777	-0.198448	-0.00491529	-0.0300786	0.251148	0.0932826	0.135118	0.570795	0.229312	0.0758999	0.399471	0.131313	-0.183398	0.318705	-0.0535171	0.0329382	0.131313	0.105086	0.229236	0.117688	-0.0115112	-0.0115112	0.235918	-0.0188442	0.00677703	-0.0369586	0.0646418	-0.0214717	-0.118512	0.0513536	0.164673	-0.0759198	0.192358	-0.141914	-0.485004	0.290293	-0.0712594	-0.114072	0.0146034	-0.0902026	-0.192119	0.170837	0.245372	-0.268464	0.00415258	-0.00655471	0.0181152
YDR326C	YSP2	-1.56656	-1.84344	-1.588	-1.68909	-0.944293	-0.693545	-0.622863	-0.706868	-0.0212997	-0.827914	-0.671655	-0.594263	1.05828	0.871646	1.05533	1.08122	0.695787	0.60135	-0.210357	0.4681	0.704058	0.931524	1.02582	0.834569	0.823805	0.920619	1.39736	1.55839	1.00712	1.03418	0.828573	1.24266	0.920619	1.37397	1.01212	0.953045	1.16156	1.22536	1.56655	1.19725	1.23658	1.29401	1.37968	1.57519	0.392242	1.10184	1.02345	1.332
YDR328C	SKP1	-0.142201	0.0128431	-0.271197	-0.189475	0.0101639	0.323293	0.761034	0.113929	0.291117	0.349698	0.330035	0.411513	-0.12738	0.0275885	0.215062	-0.0794293	-0.25283	0.0696689	0.320881	-0.0858079	-0.00125801	-0.0878593	0.159662	0.171923	-0.308703	-0.246467	0.120702	0.422723	0.110378	-0.0433953	0.0219952	-0.654938	-0.0541107	-0.160881	0.641252	1.52164	-0.504343	-0.154272	0.404136	-0.122784	-0.249717	0.177402	1.20904	0.180806	-0.225773	-0.106908	-0.150689	0.0893896
YDR329C	PEX3	-0.418423	-0.337115	-0.271125	-0.559198	-0.571285	-0.633959	-0.316626	-0.34973	-0.442731	-0.160052	-0.332921	-0.130991	0.620466	0.510781	0.510781	0.347626	0.162016	0.545842	0.106221	0.590247	0.0913255	0.274143	0.0875921	0.555541	0.822597	0.642452	0.0814424	0.582313	0.4127	0.454753	0.435487	-0.324644	0.0585111	0.287365	0.635767	0.642452	0.192565	0.436377	0.0343736	0.20654	0.225843	0.533687	0.676887	0.319116	0.31832	0.348401	0.647875	0.481847
YDR331W	GPI8	0.00264465	-0.209867	-0.0663107	-0.036232	-0.201336	-0.128806	-0.487801	-0.0551361	-0.207647	-0.190495	-0.154274	-0.0343151	0.159613	0.331544	0.0967481	0.198112	0.15107	0.00891072	0.0867876	0.231333	0.167903	0.200676	0.133822	0.312704	0.356477	0.294532	-0.00359517	-0.0144572	0.26993	0.104418	0.00365061	1.16568	0.272933	0.126375	-0.708742	-0.203151	0.691462	-0.433363	-0.00794981	0.0737538	0.789714	0.207233	-0.288193	0.231333	-0.27766	0.00638689	0.297605	0.159613
YDR334W	SWR1	-1.04269	0.767336	-0.636402	-0.751967	-1.16188	-0.54019	0.324978	-1.32017	-1.31457	-1.39797	-1.52685	-1.38651	-0.294757	-0.307219	0.609988	-0.289825	-0.161163	1.03933	1.97105	0.158604	0.699799	0.0189446	0.475637	-0.784315	-1.05067	0.588408	0.379292	2.58118	-0.144514	0.321671	1.21027	1.36135	0.128581	0.734247	-0.149765	0.449734	0.263221	0.213107	0.00472116	0.576471	1.80732	-0.34836	1.88107	-0.235507	1.242	0.792656	1.33198	1.2391
YDR335W	MSN5	-0.199037	0.440765	-0.454853	-0.471009	-0.231319	-0.690702	0.323122	-0.674748	0.178034	-0.684285	-0.790807	-0.84514	0.436855	0.106723	0.611408	0.282724	0.0657829	1.16607	0.481864	0.893717	-0.248086	-0.00578818	0.198201	-0.347505	-0.288069	-0.00578818	-0.213401	0.593379	-0.542775	0.128487	0.593379	-0.973754	-0.00023594	-0.167999	1.85377	-0.372524	-0.401382	-0.0557362	0.716018	-0.385567	-0.119257	-0.305191	-0.0214185	-0.530611	-0.0436588	0.135821	0.421625	-0.280036
YDR339C	FCF1	0.0530256	0.154702	0.188206	0.454588	0.258296	-0.111794	0.127468	-0.00549683	0.141653	-0.0488877	-0.121802	-0.0841836	-0.187356	-0.466778	-0.550999	-0.372887	-0.315441	-0.676554	-0.464101	-0.215497	-0.246537	-0.201293	-0.230951	-0.411996	-0.616173	-0.379418	-0.135559	-0.126791	-0.517048	-0.158134	0.183759	-0.332721	-0.0601029	-0.265968	0.147034	0.0536538	-0.589988	-0.204103	-0.923289	0.205651	-0.404483	-0.187356	-0.061273	-0.315126	-0.283958	-0.314619	-0.0967307	-0.00784874
YDR341C	YDR341C	-0.367063	-0.596201	-0.283581	-0.367576	-0.108168	0.096944	-0.0134393	0.0525146	0.130703	0.152173	-0.0675373	0.207235	0.595068	0.641992	0.43359	0.475002	0.888655	0.782229	0.521667	0.420316	0.292246	0.51551	0.531035	0.398484	0.589733	0.519572	0.393952	0.941164	0.560379	0.371563	0.445305	0.151708	0.456876	0.505935	1.77352	1.82687	0.795647	0.189761	0.373386	0.46015	0.406899	0.496776	0.526859	0.357165	0.203536	0.515441	0.512474	0.745067
YDR345C	HXT3	-0.862542	-1.02366	-0.967222	-0.899064	-0.760638	-0.728983	-0.597821	-0.688391	0.171337	-0.576792	-0.516148	-0.661544	0.806654	0.947556	0.834034	0.941921	0.551925	0.53376	0.731018	0.673535	0.841242	0.85834	0.928254	0.731927	0.650452	0.623527	0.441474	0.812602	0.577168	0.41985	0.513431	-0.168652	0.661081	0.493532	0.51007	0.545785	0.407455	0.441474	0.741758	0.604804	0.473307	0.572652	0.815525	1.03149	0.421739	0.613666	0.484076	0.489307
YDR346C	SVF1	0.0846059	0.0733577	0.0457763	-0.0964813	0.271715	0.158213	0.243821	0.0305163	0.402437	-0.0150336	0.0306809	0.0643507	0.133243	0.229837	-0.11801	-0.0301485	0.147878	1.09995	0.335591	0.382417	0.299829	0.391706	0.0694081	0.0759928	0.05646	0.0337041	0.295772	-0.0896036	-0.0892153	0.164709	0.200232	-0.523405	0.227253	0.179824	0.457772	0.0957424	0.215375	0.115535	0.374613	0.187921	-0.0673977	0.0975763	-0.155145	-0.0592772	0.660223	0.0951333	0.0971962	0.0644024
YDR347W	MRP1	-1.2606	-1.28209	-1.29563	-1.06434	-1.17585	-1.20049	-1.56511	-0.975979	-0.266368	-0.940159	-1.00259	-0.580267	0.228852	0.41409	-0.30927	0.154144	0.931758	0.58455	-0.3033	0.224607	0.351664	0.72146	0.744363	1.19869	2.14383	1.10781	1.45735	-0.267082	0.421799	0.696297	-0.118215	-0.169083	0.723097	0.609661	-0.977688	-0.590789	0.88603	-0.0666918	-0.3033	0.726408	0.304459	0.348548	-0.34253	0.0850541	0.587904	0.997224	0.929551	0.602033
YDR349C	YPS7	0.173971	0.437051	0.269467	0.377894	0.215361	0.159807	0.370592	0.0544962	0.320592	0.00947199	0.00218363	0.120605	-0.00660971	-0.0121198	-0.232981	-0.270988	0.0232696	0.19511	-0.236026	-0.332454	0.112062	0.0125804	0.0588933	0.184133	0.43471	0.0029416	0.203308	-0.259977	0.092752	0.294535	0.107201	0.95045	0.00801942	0.0911633	-0.288455	0.426253	-0.00386564	0.894989	0.0480944	-0.0689922	-0.130662	-0.0474176	0.421879	-0.0689922	0.0357499	-0.104501	-0.0709848	-0.0833292
YDR351W	SBE2	-0.297427	0.196778	-0.187014	-0.240371	0.180497	0.12601	1.00445	0.00629287	0.269939	0.0665428	0.180527	0.279598	-0.0503352	0.138633	0.107947	0.157179	-0.149744	0.417168	0.100516	0.0488094	0.301458	0.120958	0.0886979	0.0657082	-0.17311	-0.135044	0.164686	0.227741	-0.221327	0.149499	0.213797	0.888102	0.0140012	0.016927	0.979179	0.767884	0.432378	0.189475	0.225655	0.0600574	0.0687382	0.0699798	0.720615	0.0952081	0.0987146	0.103926	0.0756514	-0.129451
YDR353W	TRR1	0.0485864	-0.0737175	0.0513776	-0.130309	0.0390189	0.0368188	-0.0547522	0.0524492	0.0973782	0.0663401	-0.0829078	0.383972	0.123705	0.135875	0.225685	0.0380878	0.0909057	0.0756294	0.420557	-0.279235	0.0804956	0.0490147	0.173751	0.0538838	0.106822	0.10971	0.0825973	0.0525762	0.0344685	0.0379661	-0.063469	0.966144	0.0483076	0.270718	0.343007	1.82177	1.03206	-0.106315	0.761835	0.074099	0.590184	0.0601075	0.0804377	0.455191	-0.0452309	-0.0076487	0.146949	0.0858098
YDR354W	TRP4	1.22571	1.09396	3.79993	0.366675	0.582453	0.0806616	0.381538	0.85251	1.95437	1.26621	1.47449	1.38959	1.64722	1.29591	1.44246	1.11159	-0.10486	1.8663	1.17223	0.583291	3.05632	1.74422	0.445627	2.32549	0.388324	-0.123474	0.0157244	-0.222657	1.13574	0.959671	0.0606559	0.620578	0.0279919	0.120021	-0.140067	0.514553	0.638505	0.555148	0.663499	-0.326133	-0.172396	2.92225	-0.40371	2.61771	0.0755203	-0.282108	-0.0503589	-0.161268
YDR356W	SPC110	0.755209	1.00981	0.542695	0.891369	0.772649	0.620422	0.613252	0.655255	1.11052	0.840478	0.591448	0.78023	-0.156976	0.0385136	0.338111	0.320761	0.104731	0.756291	0.31832	-0.126035	0.179776	0.0787584	0.271806	0.119855	-0.071514	0.0130387	0.248172	0.172587	-0.0564935	-0.0772995	-0.126398	0.0323832	0.0781602	0.018728	0.00238749	0.276833	-0.277601	0.0646994	0.090662	-0.0640054	0.0386489	0.0400557	-0.10525	0.107141	-0.264201	0.183766	0.10641	-0.0512264
YDR358W	GGA1	0.151001	0.205842	0.263865	0.316802	0.159765	0.0493382	0.127584	0.114405	0.266424	0.025618	0.046346	0.170095	-0.143859	-0.179569	-0.124696	-0.167194	-0.0212516	0.0108568	0.0846336	-0.010308	0.122798	-0.180624	-0.167194	-0.117949	-0.239509	-0.16813	0.0631593	0.115081	-0.0904237	-0.0343083	-0.0868793	0.0226722	0.0736477	0.0129769	-0.0318946	0.123343	0.123343	0.0402192	0.192112	-0.111284	-0.0435956	-0.0806744	-0.00948548	-0.128698	-0.0219893	-0.0160967	-0.0302444	-0.141725
YDR361C	BCP1	-0.162432	-0.20279	-0.175949	-0.0876578	0.105329	0.307353	-0.16921	-0.0434637	0.165615	-0.145351	-0.0218845	0.25634	-0.0783176	-0.39453	-0.0497292	-0.202759	-0.085079	-0.232139	0.315452	-0.212933	-0.0274307	0.0677295	0.0441855	0.0878488	-0.331224	-0.168326	-0.11886	-0.2008	0.0467732	-0.0918299	-0.322356	0.0330537	-0.259138	-0.0296175	-0.525269	0.29721	0.116822	-0.49948	-0.0135952	0.107374	0.181905	0.107374	-0.326606	0.430463	-0.11062	-0.0621706	-0.172575	0.0419261
YDR363W	ESC2	-0.536402	-0.374192	-0.561211	-0.174689	-0.563693	-0.774777	-0.542547	-0.621675	0.0183602	-0.677646	-0.545974	-0.195029	0.33129	0.046849	0.482375	0.169536	0.495981	0.458374	0.18104	0.348689	0.682046	0.601798	0.0661838	0.73594	0.113783	0.121116	0.371595	-0.193075	-0.110239	0.221704	-0.0581057	-0.162178	0.522807	0.203867	0.505939	-0.417914	0.0776432	0.324854	-0.219335	0.0434788	0.355551	-0.0154804	0.027362	-0.14985	0.309895	0.258376	0.353407	0.183654
YDR363W-A	SEM1	-1.57175	-0.663968	-1.41073	-1.64173	-0.835713	-0.658053	0.573561	-0.709796	0.100273	-0.939116	-0.963368	-0.939694	0.625502	1.31268	1.0644	1.56251	0.65567	0.649253	1.77467	2.58064	0.76949	0.866303	0.97805	1.02419	0.355012	0.47747	0.856635	1.87309	1.08372	0.885692	1.94391	-0.533825	0.78584	0.509318	2.06128	1.62006	0.0878104	1.52593	0.675582	1.0681	0.59208	1.21819	2.23589	1.18986	0.976135	1.11063	0.971935	1.0281
YDR364C	CDC40	-0.734361	-0.881114	-0.755434	-0.815948	-0.580032	-0.496813	-0.55748	-0.380883	-0.263965	-0.222056	-0.466748	-0.437771	1.13131	0.882741	0.835745	0.918649	0.652692	0.906823	1.16267	0.694333	0.657499	0.851854	0.743563	0.630636	1.22961	0.959347	0.381754	0.491248	0.440217	0.194982	0.308983	0.942257	0.525303	0.456041	0.266656	0.491248	-0.16521	0.456041	0.10328	0.405185	0.585393	0.580687	0.301898	0.991661	0.998042	0.344149	0.42316	0.626356
YDR365C	ESF1	0.0769211	-0.0120577	0.130131	0.0544517	0.0661406	0.0583061	0.157312	0.0769211	0.0738012	0.0702122	0.0108932	0.0544517	-0.0149727	-0.0954429	-0.13835	0.0755957	-0.0248676	-0.0248676	-0.123365	-0.0399739	0.106545	0.149087	0.0256722	0.0787157	-0.110125	0.0484152	-0.116942	-0.0248676	-0.0577362	-0.00548088	0.113666	0.0993488	-0.130619	0.0861413	0.660866	0.212449	-0.147005	0.620953	0.388352	-0.0149727	-0.0009622	-0.0690458	0.3151	0.0755957	-0.2671	-0.0459668	-0.13835	-0.0343456
YDR368W	YPR1	-0.283376	0.0811891	-0.147941	0.00776314	-0.175957	-0.225493	-0.200362	-0.201631	-0.0304435	-0.248449	-0.250939	-0.0478401	-0.120871	-0.00624248	0.0398469	-0.117285	0.0434816	0.246015	-0.0898224	-0.0293233	0.355178	0.120733	0.0106622	0.283791	-0.0833766	-0.13783	0.175464	0.302424	0.102084	0.218735	0.158391	0.541695	0.117585	0.294979	0.347114	0.176145	0.291525	0.148886	0.22408	0.0818481	0.0959746	-0.0696435	0.12825	0.324146	0.300392	-0.102181	-0.0501893	0.0248591
YDR369C	XRS2	0.131094	-0.361448	0.217721	-0.335261	-1.1493	-0.554059	-0.517848	-0.90246	-0.924895	-0.540877	-0.663812	-0.304495	1.14398	0.602199	0.517159	1.16454	0.573155	0.864531	1.64504	0.389935	-0.141282	0.45489	0.367651	0.356477	-0.00779208	0.457935	-0.128353	0.626937	0.765147	0.608174	0.34407	0.916591	0.304356	0.440232	0.0436273	-0.985909	0.956944	0.0460004	0.721556	0.728233	0.83558	-0.310379	0.251371	0.851651	0.665389	0.271513	0.151258	0.119379
YDR372C	VPS74	-0.197986	1.25505	-0.259356	-0.0155486	-0.302825	-0.423358	1.75298	0.0183505	0.310769	-0.262138	-0.172048	-0.047917	0.920345	0.687371	1.46192	0.765644	0.174418	1.15624	1.87185	2.01284	0.958276	0.439909	0.369902	0.660778	1.29106	0.563743	0.307437	2.04618	0.665608	1.36449	2.5427	1.92044	0.485061	0.595538	1.23132	0.766742	0.688798	0.67177	0.704455	0.188456	0.134804	0.202114	2.21783	0.496095	1.91813	0.0448835	0.346521	0.36589
YDR375C	BCS1	0.263315	0.132493	0.500308	0.430223	0.25064	0.228461	-0.370376	0.153275	0.51882	-0.0223869	0.562434	0.415654	-0.30047	-0.260966	-0.681973	-0.43587	0.172974	0.0503682	-0.794891	-0.627124	-0.250804	-0.2551	0.13471	-0.0912049	0.790557	-0.0342946	0.0416405	-0.552583	0.239182	0.392337	-0.451473	0.464453	0.122372	0.0180452	-0.378637	-0.117894	0.0847129	0.0451993	0.127088	-0.19406	-0.23763	-0.0570076	-1.01333	-0.231618	-0.0489694	0.0042051	-0.062963	0.0825225
YDR376W	ARH1	-0.215131	-0.101889	-0.0159688	-0.182395	-0.0645552	-0.144747	-0.250412	-0.187111	-0.304825	0.165825	-0.255414	0.0390005	-0.0288146	-0.157069	0.157131	-0.071647	0.338827	-0.0560665	0.0422049	-0.472766	0.18681	-0.0234995	0.0950799	0.494507	0.254672	0.19868	0.0123505	-0.0185364	0.127651	-0.0288146	-0.328439	-0.071647	0.0950799	0.180819	-0.391811	-1.64883	0.0422049	-0.455962	0.396896	0.0364329	0.236805	0.606711	0.12127	0.331747	-0.266989	0.150898	-0.0459468	0.0950799
YDR377W	ATP17	-1.68536	-2.02096	-1.22872	-1.27692	-0.921217	-0.749514	-1.80155	0.147436	-0.476933	-0.48048	-0.00430063	-0.954979	0.091487	0.734772	0.00787379	-0.286539	0.0483083	-0.36785	-0.543458	0.238666	0.22672	0.715331	0.978933	0.306706	0.801536	0.861475	0.178803	-0.0614397	0.619089	0.0153002	-0.106562	0.21811	0.32471	0.484805	-0.615239	-0.321832	-0.140143	0.0945515	0.21811	0.60019	0.596628	0.35096	-0.0783954	0.536213	-0.120322	0.526986	0.512096	0.0945515
YDR378C	LSM6	-0.920321	-0.337119	-1.08438	-0.715145	-1.56788	-1.05244	-1.62318	-0.556066	-1.64476	-1.03095	-1.04402	-1.06261	0.555828	0.961342	0.552447	0.131436	1.19737	0.512301	0.374327	0.334102	0.460001	0.977024	0.865435	0.562547	0.636553	1.04118	0.427582	0.605249	0.101726	-0.29791	0.31525	-1.59064	0.467423	0.757714	0.394025	0.781815	0.562547	0.715903	-0.000630362	0.331203	0.90308	-0.0386639	0.101726	-0.362155	-0.201451	0.612298	0.895657	0.622194
YDR379W	RGA2	-0.0697741	-0.0440083	0.0733126	-0.210591	-0.082133	-0.10907	-0.0416092	-0.239399	-0.0410183	-0.235663	-0.314247	-0.236147	0.253244	0.132386	-0.0123979	-0.274132	0.0325853	0.231379	0.33842	0.10902	0.235952	0.395326	0.269454	-0.0716246	0.203508	0.118861	0.24804	0.477781	0.0373079	0.388476	-0.0833506	0.627843	0.0990276	0.0167508	0.187155	0.739308	0.198497	0.287938	0.1998	0.329079	0.297092	0.248625	0.360988	0.106558	1.12052	0.298467	0.192538	0.137628
YDR380W	ARO10	0.22913	0.463362	0.330699	0.6844	0.54186	0.359363	0.344161	0.503208	0.140444	0.218029	0.221322	0.743787	-0.00406506	-0.273302	-0.189165	-0.229439	-0.196759	0.0373201	-0.0547582	-0.593013	-0.182588	-0.167689	-0.104491	-0.238101	-0.284974	-0.144425	-0.0588238	-0.451043	-0.157442	-0.189735	-0.242845	0.599455	-0.0463676	-0.0426097	-0.245317	-0.215426	-0.0304035	-0.0145919	-0.0844616	0.126477	0.110706	-0.435684	-0.640201	-0.191584	0.240797	-0.364457	-0.331362	-0.220652
YDR381W	YRA1	-0.431745	-0.37528	-0.482966	-0.383357	-0.310198	-0.141676	-0.125378	-0.242209	0.285873	-0.268902	-0.246934	-0.173127	-0.176289	-0.00420349	0.200592	-0.0571362	0.070085	-0.04861	0.0882324	0.107245	0.286771	0.109842	0.0906453	-0.0151499	-0.18241	0.0271414	0.551264	0.361075	0.302715	0.277817	0.400353	0.0404395	0.118487	0.322412	0.0513476	1.6227	-0.0589334	0.305742	0.403396	0.391215	0.0562247	0.13584	0.703184	0.375988	-0.317988	0.228717	0.302715	0.221048
YDR383C	NKP1	0.25648	-0.0658983	-0.0292666	0.430114	0.162884	0.292959	0.400848	0.220295	0.511073	0.0675972	0.134389	0.216181	-0.0970477	-0.128729	0.0482118	-0.0235607	-0.1379	0.249716	-0.00473421	-0.0455066	0.0173476	0.114325	-0.366373	-0.251317	0.0746868	0.120268	0.0594092	0.139162	0.0196001	0.0135568	0.0160329	0.1993	0.0202767	0.178782	0.997466	-0.177478	0.206215	0.119114	-0.11293	0.414856	0.355442	0.16438	-0.240184	0.118181	0.582563	0.242039	-0.00237992	0.183442
YDR384C	ATO3	-0.598849	-0.586137	-0.331765	-0.570966	-0.0969574	-0.189317	-0.121917	0.112745	-0.460756	-0.283343	-0.208281	0.24163	-0.271845	-0.259435	-0.382854	-0.177903	0.0486005	0.213253	-0.11644	-0.245788	0.0030358	-0.107537	0.0249752	0.124305	-0.326384	-0.0460141	0.448915	0.0225484	-0.12684	0.179193	0.120328	0.517553	0.239555	0.359964	-0.121901	0.241368	-0.383508	0.438009	0.37139	0.803167	0.0267855	0.259798	-0.0359756	0.326939	0.840634	0.124305	0.196394	0.0759146
YDR385W	EFT2	-0.469459	-0.506475	-0.207002	-0.560284	-0.459473	-0.522887	-0.729297	-0.355282	-0.266683	-0.651346	-0.411101	-0.509473	0.121736	0.133233	0.0153274	0.0376087	0.212412	0.687866	-0.165462	-0.170551	0.136557	0.174294	0.0586513	0.0507515	-0.0820608	0.0739901	0.446329	0.250133	0.157692	0.388602	-0.0992325	0.144397	0.408064	0.304252	-0.28871	0.368991	0.0885313	-0.108465	0.186763	0.184221	0.221362	0.203305	-0.129238	0.127603	0.70819	0.173534	0.451298	0.18068
YDR386W	MUS81	0.208389	0.0778776	0.664997	0.239447	0.158721	0.0132073	0.293251	0.164436	0.372251	-0.186354	-0.124315	0.162664	-0.280004	-0.13992	-0.189772	-0.204641	-0.0263734	0.125501	-0.265422	-0.19194	0.00243753	-0.156346	-0.173982	-0.0699122	-0.228201	-0.130114	0.155951	-0.0579455	-0.373324	0.0940386	-0.209188	0.163522	0.0832053	0.0307657	-0.232604	-0.0175871	-0.0917317	0.0592068	-0.151173	0.100341	-0.10345	-0.0408269	-0.392582	-0.264228	0.362943	-0.0495068	-0.0376146	0.00109435
YDR389W	SAC7	0.570329	1.79706	0.463676	0.382181	0.201865	0.329978	0.54289	0.415188	0.151365	0.447441	0.24465	0.336647	-0.146396	-0.00937242	-0.150182	-0.216239	0.0577691	-0.118488	-0.355173	-0.0619688	-0.118276	-0.18285	-0.11105	0.245121	-0.0611139	-0.248265	0.0463815	0.382331	-0.079965	0.00696427	0.758532	0.811411	-0.0224712	0.131056	0.960997	1.60307	0.251639	1.46319	1.08146	0.020968	-0.134251	-0.0958736	1.71778	0.0211286	-0.419579	-0.193813	0.0511074	-0.131181
YDR390C	UBA2	-1.13562	-1.40129	-1.12908	-1.14867	-1.0632	-0.934238	-1.01702	-0.54706	-0.55888	-0.672921	-0.778075	-0.466437	1.39773	1.22212	0.933392	0.986943	0.890896	0.311633	1.43722	0.323958	0.496612	1.05882	1.05882	0.809498	1.24673	1.25796	0.561068	0.739949	0.954429	0.672661	0.474301	0.385642	0.739949	0.901868	0.0797857	4.45997	1.59182	1.32543	0.838663	0.664202	0.858503	1.12468	0.0797857	0.911736	-0.251722	0.788311	0.922011	0.79813
YDR392W	SPT3	-0.659799	-0.182733	-0.519204	-1.02649	-1.07983	-0.974515	-0.977953	-0.652421	-0.731269	-0.757451	-0.659799	-0.966213	0.258082	0.432777	0.568375	0.645336	0.618704	1.18055	0.455205	-0.0200989	0.284397	0.743193	0.266482	0.302559	0.049913	0.639501	0.556677	1.44773	1.1623	0.853644	0.639501	0.446697	0.535902	0.515346	0.989942	0.0325379	0.999436	0.388723	1.02885	0.553335	1.13469	0.526712	0.464003	0.711541	0.868453	0.466593	0.683064	1.01932
YDR393W	SHE9	-0.67419	-0.850925	-0.237448	-0.636986	-0.66808	-0.414656	-0.308044	-0.369797	-0.711803	-0.67044	-0.604243	-0.285668	0.581406	0.546534	0.150813	0.261348	0.396854	0.606753	0.300003	0.344603	0.437765	0.753387	0.477556	0.665715	0.744934	0.559018	0.229335	0.294251	0.250581	0.414767	0.239241	0.227445	0.462464	0.426922	-0.000626188	-0.223152	0.424066	0.254311	0.136829	0.673835	0.289404	0.0970987	0.442778	0.52064	0.806423	0.292185	0.39441	0.669039
YDR394W	RPT3	0.150192	0.553101	0.0523867	0.510461	0.130652	-0.440009	-0.065293	0.08782	0.436185	-0.115917	-0.146149	0.302303	-0.265534	-0.193267	-0.943574	-0.563969	-0.252371	-0.513907	-0.746702	-1.14567	-0.108561	-0.0486204	-0.304495	0.324902	-0.274767	-0.337507	-0.124442	-0.397547	-0.381723	-0.419499	-0.41029	0.0690593	-0.0435292	-0.312461	-1.59313	4.03255	-1.37677	-0.261358	0.452857	-0.166213	-1.05503	-0.00744032	-0.419499	0.0690593	-0.579093	-0.401479	-0.0992448	-0.528781
YDR395W	SXM1	-0.388363	0.267379	-0.450172	-0.396069	-0.430447	-0.530676	-0.128665	-0.295328	-0.447317	-0.450892	-0.256184	-0.239237	0.588526	0.374275	-0.0717638	-0.155166	0.332797	0.613969	0.541878	-0.0728462	0.426558	0.275289	0.569853	0.66375	0.718444	0.440929	0.167989	0.167528	0.958622	0.247364	0.976501	0.3617	0.184075	0.32873	0.223367	0.511717	1.00921	0.0585631	0.467789	0.0559537	0.633603	0.370878	1.95537	0.136819	0.63476	0.171914	0.259125	0.274441
YDR397C	NCB2	0.664814	0.494794	0.408772	0.873408	0.662477	0.975402	0.799877	0.406632	1.51675	0.883372	0.948616	0.837785	0.239655	0.118925	-0.0252624	0.106127	-0.0016713	0.187339	0.341418	0.0168956	0.0708289	0.326188	-0.0357868	0.389002	0.0143194	0.0867239	-0.0916845	-0.1006	-0.0623564	-0.165141	0.356553	0.0595646	-0.0962936	0.235105	-0.165141	0.686105	0.202804	-0.271297	0.22438	-0.103428	-0.108117	-0.17968	0.772451	-0.0849023	-0.650662	-0.216334	-0.162355	-0.103428
YDR398W	UTP5	-0.0984137	0.0536942	-0.0934956	-0.177665	-0.432075	-0.571143	-0.552976	-0.470945	-0.409499	-0.672644	-0.654367	-0.412609	0.545142	0.273836	0.247754	0.858815	0.149759	0.0322582	0.255443	1.80758	0.348185	0.520839	0.177119	-0.151421	-0.313144	0.0857945	0.0970284	0.394359	0.0424128	0.221976	2.19625	-1.13776	0.286446	0.224366	1.97169	0.120797	-0.42073	0.684172	-0.370986	0.12214	-0.480897	0.213679	2.59163	-0.0457224	-0.629333	0.256413	0.174618	0.170844
[truncated: 4,394 more rows]
[truncated: 45 more columns]
