# Supplementary material for: Off-Target Effects of Psychoactive Drugs Revealed by Genome-Wide Assays in Yeast
Source: PLoS Genet. 2008 Aug 8;4(8):e1000151. doi: 10.1371/journal.pgen.1000151 (PMC2483942; doi:10.1371/journal.pgen.1000151)
Supplement: Table S3 — Z-scores for the indicated compounds for all deletion strains with intensity values above background. (9.73 MB XLS) [file pgen.1000151.s004.xls]

## Sheet: Sheet1
Table S3. Z-scores for the indicated compounds for all deletion strains with intensity values above background on the DNA chip. For replicated experiments, values for the individual replicates are shown.
ORF	Gene	6-nitroquipazine maleate	Fluvoxamine maleate	Zardaverine	Imetit dihydrobromide	Iodophenpropit dihydrobromide	Salmeterol	SR 59230A hydrochloride	LY 367385	MPEP hydrochloride	CGP 78608 hydrochloride	(S)-MCPG	7-chlorokynurenic acid	GBR 13069 dihydrochloride	GBR 12909 dihydrochloride	GBR 12783 dihydrochloride	GBR 12935 dihydrochloride	(RS)-(+/-)-Sulpiride	3'-Fluorobenzylspiperone maleate	A 77636 hydrochloride	3a-Bis-(4-fluorophenyl) methoxytropane hydrochloride	Haloperidol hydrochloride	Bromocriptine mesylate	AMI-193	(+)-AJ 76 hydrochloride	BTCP	7-Hydroxy-PIPAT maleate	(S)-(-)-sulpiride	Metergoline	Parthenolide	5-Nonyloxytryptamine oxalate	Cyproheptadine hydrochloride	GR 127935 hydrochloride	NAN 190 hydrobromide	CGS 12066B dimaleate	Paroxetine maleate	WAY 629	Altanserin hydrochloride	Sertraline hydrochloride	Ritanserin	Carmoxirole hydrochloride	SCH 39166 hydrobromide	L-741,741 hydrochloride	CY 208-243	L741,742 hydrochloride	Pimozide	PD 168077 maleate	GR 103691	Nafadotride
YAL001C	TFC3	-3.23155	-5.2366	-2.69503	-1.35392	-1.06915	-0.760684	-0.047397	-2.34227	-3.56643	-3.41181	-3.78283	-2.99728	-0.940566	-1.15078	0.013562	-1.83566	0.044276	2.44156	-1.32788	-3.48424	-1.32788	-0.466693	0.203032	-0.743917	-0.961308	0.415237	3.25529	2.18349	0.309533	1.02872	-0.357	0.652972	0.496211	1.62784	-0.307938	-7.87914	-1.75309	-1.0363	0.856801	1.32988	1.92262	0.280415	-2.86558	-0.0881532	1.89828	1.09015	0.682489	1.55445
YAL002W	VPS8	-1.67241	-1.24926	-1.53503	-1.80137	-1.27852	-1.2376	-0.64172	-1.26065	-1.37006	-1.3026	-1.19474	-1.23346	0.840759	0.99663	1.13066	0.830276	0.627605	0.95682	0.525396	2.09896	0.90141	0.577936	0.640958	0.697741	0.80594	0.428304	0.485836	1.59403	0.958193	0.754399	1.86385	-1.65456	0.682516	0.62486	0.379883	0.431923	0.0849869	0.620741	0.504805	0.546237	0.233745	0.250094	2.02758	0.654936	1.51079	0.525396	0.456134	0.497941
YAL003W	EFB1	-1.09565	-0.810624	-1.03176	-0.515781	-1.00058	-1.6684	-1.6684	-1.19727	-0.83699	-1.45766	-1.5052	-1.69669	0.369344	-0.384891	-0.795695	-0.20869	0.533187	0.0430536	-0.433526	-1.2354	-0.514451	0.475184	-0.0502292	0.407016	-0.298983	0.369344	0.301176	-0.502093	0.110425	0.301176	-0.576639	-1.16085	0.284034	0.0560096	-3.37233	-4.90672	-1.89197	0.0191349	0.212876	1.13195	0.343432	0.475184	-2.24497	-0.155272	-0.952561	0.916683	0.160056	0.212876
YAL005C	SSA1	-0.679115	-1.3361	0.0401107	-0.423237	-0.50899	-1.52282	-2.22407	-1.5823	-1.92393	-1.63624	-0.50899	-2.22407	-0.0195531	1.06006	-0.100559	-0.74581	0.47486	1.11173	0.0153631	0.208101	0.171788	0.891061	0.381285	-0.0195531	-0.22905	0.051676	1.4595	0.208101	1.95531	1.06006	0.717877	1.53492	1.6662	-0.194134	0.747207	0.381285	2.20391	0.599162	1.0838	0.132682	0.501397	0.051676	-0.74581	0.691341	1.16341	0.631285	0.691341	-0.0600559
YAL007C	ERP2	0.525518	-0.131885	-0.442142	0.972208	0.029813	1.05003	-0.536129	0.465892	-0.118747	1.76705	1.16523	0.545225	2.4194	1.79939	1.66043	0.127337	-0.0389085	-1.48408	-0.0818595	0.926731	1.24154	1.2572	1.34462	-0.502779	2.04295	1.90298	-2.46993	0.466397	0.250632	-0.448206	0.152602	-0.35523	0.71046	0.376958	-1.78525	-2.39414	-0.48762	-0.713997	-1.71905	0.364325	0.0641738	0.952501	0.0227388	0.66195	-0.796867	0.16574	0.26377	0.376958
YAL008W	FUN14	1.38116	1.79385	1.23396	1.40489	1.23396	1.30738	1.10901	0.837968	1.20133	1.25844	1.12347	0.715981	-1.07041	-1.20893	-0.549827	-0.348596	-0.686803	-0.774529	-1.37437	-0.93459	-1.29127	-0.98307	-1.08811	-0.708349	-0.575221	-0.795691	-0.482493	-0.549827	-0.569835	-0.612928	-0.916122	-1.00846	-0.531743	-0.598692	-1.19392	-0.62678	-1.30704	-0.867257	-0.631781	-0.25279	-0.477876	-0.151982	-0.579838	-0.652559	0.0238553	-0.272412	-0.996537	-0.922278
YAL009W	SPO7	-1.10084	0.966106	-0.803922	-1.2112	-1.63389	-0.990196	2.76723	-1.86443	-1.71457	-0.912325	-1.72773	-0.765546	0.362243	0.193698	0.487713	-0.679098	0.246603	-0.549292	1.17491	0.822781	-0.160162	-0.0841284	1.26453	0.679676	1.24978	0.483088	0.432495	6.13385	1.0451	0.965308	6.15814	5.99682	0.616074	1.03151	2.7586	1.21914	2.80341	2.23851	-0.448685	0.728823	3.28621	1.28679	7.34461	0.984967	0.500723	0.967621	1.55623	0.974848
YAL011W	SWC3	1.32447	12.1868	0.847311	2.21804	0.826489	2.38115	6.5963	-3.4118	-1.90226	-0.913245	-1.7594	-2.42163	-3.54827	-2.06973	0.438021	-1.23838	-1.21514	1.75149	4.66091	0.664482	-0.735399	-1.32598	-0.636472	-4.40942	-3.07628	0.379619	-0.0280095	7.40286	1.1472	-0.300954	6.75149	6.01549	0.222288	-0.507151	1.26996	0.52801	4.6025	1.84923	-2.23719	0.4118	7.6764	-1.40167	12.8981	-1.73719	1.4124	2.43623	0.45888	1.52622
YAL012W	CYS3	0.579388	2.01563	0.2569	0.160504	-0.813823	0.634919	-0.351866	0.473692	-1.22125	2.39712	2.4651	3.29127	2.90746	2.36266	2.35412	1.69044	-0.352812	3.19237	0.939272	-0.381887	2.77234	-0.158728	-0.536845	-1.07674	-0.796378	-0.0404947	0.0170302	0.696209	5.07002	2.37387	0.979255	-4.05546	0.823639	0.197562	-0.862996	-1.61752	-1.03088	-0.65351	1.18187	-1.26341	-0.497154	0.657754	0.313371	-0.38837	2.29813	-0.548162	-0.42623	0.618591
YAL013W	DEP1	-0.482383	-1.95386	-2.12416	-0.565436	-3.03943	-0.858221	-6.28691	-0.0780201	-2.13087	1.17534	0.626678	-0.708893	2.70345	1.39339	-1.74174	-1.60736	-2.08258	0.623123	-9.77477	-1.52928	-0.180931	0.968468	-0.808559	2.39039	4.23123	2.03453	-2.62237	-0.0960961	0.603604	-0.78979	-3.93544	-1.28529	-0.328829	-0.328829	-7.81832	-5.92568	4.22222	-0.286787	1.06231	-0.861111	1.1006	1.26652	-6.3461	1.22072	0.856607	0.52027	2.2973	2.93093
YAL014C	SYN8	-0.587174	-0.0247161	-1.41951	-0.60187	-0.483634	0.792251	-0.012024	0.900468	-0.344021	0.792251	0.188377	0.0581162	0.336597	-0.502448	0.980416	1.51224	-0.307834	0.298042	0.0618115	1.18299	0.0446756	-0.00611995	0.0238678	0.713586	-0.690331	-0.424725	0.153611	0.752142	-1	-1.16891	0.184823	-2.81151	-0.839045	-0.335985	-0.0342717	-0.709302	-0.244798	-0.454712	1.02876	-0.461444	-0.722154	-0.673195	0.293146	1.59364	-0.461444	-0.408201	-0.244798	0.113219
YAL015C	NTG1	0.547901	2.06459	-0.190527	2.06459	-0.190527	0.446717	1.13348	-0.689989	-0.190527	0.216362	-1.1141	-1.1141	-1.0255	-1.91353	-0.505543	-0.880266	0.0742794	1.57206	0.686253	-1.0255	-0.227273	-0.505543	-0.617517	0.9102	-1.0255	0.370288	0.018847	-0.0498891	-1.91353	-2.16297	-1.59091	0.635255	-1.91353	-0.617517	-0.131929	-0.0498891	0.730599	-0.227273	-0.227273	-0.505543	-0.320399	-1.17849	-1.34257	-0.131929	-2.16297	-0.131929	-0.617517	1.28936
YAL017W	PSK1	-1.23834	-1.34656	-1.36326	-1.00244	-1.81141	-1.03097	-0.900487	-0.980515	-1.33299	-0.751566	-1.26862	-1.01879	0.545548	-0.100342	0.335616	0.547945	-0.118151	-0.57774	-0.166438	0.208904	0.291438	0.0828767	0.192808	0.590753	0.312671	0.139726	0.141781	0.12774	0.800685	-0.151712	-0.0297945	0.221918	0.162329	0.39589	0.688699	-0.346575	1.05377	0.568493	0.679795	0.699315	0.590753	0.582534	0.381507	1.16404	0.0678082	0.543151	0.650685	0.866096
YAL019W	FUN30	-1.0816	-1.14072	-1.33555	-1.44213	-1.32598	-1.38551	-0.821399	-1.54663	-1.64863	-1.34471	-1.65779	-1.58118	0.103957	0.00426687	-0.106284	0.237005	0.825058	1.04655	0.660977	1.46237	0.435609	0.374709	-0.00193949	0.71024	1.02405	0.209077	0.33204	0.0504267	0.913111	-0.0577967	0.591544	0.47789	0.335531	0.475175	1.71451	0.313809	0.525989	-0.0391777	0.747867	0.380528	0.0349108	0.724205	0.221102	0.958883	0.645849	0.0690458	-0.125291	0.341738
YAL020C	ATS1	1.21736	3.79236	1.61875	1.87083	1.70625	2.02222	4.45625	1.40486	1.48819	1.76875	1.63056	1.24306	-1.42887	-1.71685	-1.05111	-0.59047	-0.651243	0.276243	-1.10704	-0.40884	-1.05111	-1.06285	-1.48412	-0.477901	-1.16091	-1.13743	0.348757	-0.383978	-0.995166	-0.425414	-0.225138	1.32942	-0.582873	-0.727901	1.05249	1.11257	-0.118785	-0.0234807	0.598066	-0.554558	-0.111188	-1.39227	0	-1.01312	-0.142265	-1.23964	-0.334945	-0.470304
YAL022C	FUN26	1.67271	2.17475	1.20164	1.78375	0.999416	0.862069	1.03799	0.766219	0.962011	1.11338	1.03799	0.610754	-1.19964	-1.22323	-0.900181	-0.248639	-0.424077	-0.517241	-1.2075	-1.2801	-1.40593	-0.671506	-1.17604	-0.62069	-1.45191	-0.84634	-0.0411373	-1.05566	-1.56019	-1.32607	-0.949788	-1.15971	-1.03811	-0.987901	-0.125832	0.234725	-0.565033	-0.1585	0.405929	-1.14217	-0.907441	-1.43255	-1.21658	-1.02238	-0.805808	-1.49244	-0.558984	-1.02238
YAL023C	PMT2	1.2249	2.09814	0.143825	2.46511	0.0672691	1.33635	0.154618	0.290914	-0.18499	2.45808	2.58986	1.10366	0.223869	-0.147166	1.4805	0.187468	-0.672647	2.40978	0.196828	0.25299	-0.51248	-0.629745	0.627925	1.38118	3.3882	-0.514821	-0.481539	-2.14015	-0.710868	-0.49272	-1.40354	3.32345	-0.659386	-0.440718	-1.12559	-1.63599	-0.222309	-0.25117	0.556682	-0.520281	1.09282	-0.789392	-2.16355	-0.659386	0.640666	-0.49844	-0.708528	-0.319033
YAL024C	LTE1	-0.871737	-0.631063	-1.1299	-1.08373	-1.21999	-0.732056	-1.10027	-1.67123	-1.01939	-1.20215	-1.27149	-1.13002	1.70676	2.73604	1.66577	1.01585	1.02515	-0.0823866	1.03037	0.888764	2.42017	0.801397	0.726513	0.0965393	4.95446	1.61652	0.0141037	-0.256751	4.46599	-0.252012	0.425448	4.30156	0.432861	0.0474711	-0.376276	-0.00212229	2.93864	0.944353	0.31276	-0.324332	3.34189	2.43073	1.15975	2.27066	-0.691537	0.787851	0.990824	1.06849
YAL025C	MAK16	-1.60522	-1.32475	-1.18925	-1.17449	-1.87055	-1.62453	-2.69833	-1.64534	-1.81264	-1.30961	-1.39553	-0.769114	-0.651394	-0.371516	-1.17717	-1.10233	-0.500573	-1.38183	-2.16075	-0.69034	-0.721649	-0.596411	-0.181367	-0.58152	-0.399007	0.0557465	-0.435281	-1.55556	-0.473845	-0.0210004	-1.30431	1.65254	-0.195494	-0.085147	-0.332188	15.344	0.12753	-1.36884	-1.31997	0.209622	0.872852	-0.852615	-0.678121	-0.448263	-2.31157	-0.637648	1.1092	-0.085147
YAL026C	DRS2	-0.293692	3.71079	-1.93313	-0.983799	-1.47018	-1.0162	1.57773	-2.47639	-2.29438	-1.40331	-1.81489	-1.70252	4.97768	4.75415	4.73214	4.06282	0.176977	4.97768	1.74617	4.97353	4.80166	-0.785077	0.0398597	0.80102	3.00957	-0.287309	0.669005	4.30389	0.751594	5.35842	3.86001	-0.722577	-0.452806	0.89764	3.9493	2.54496	0.264349	4.9324	3.44196	-0.289541	0.321429	5.86448	2.5676	5.96747	2.29432	0.96875	0.223852	0.606505
YAL028W	FRT2	1.27177	2.93968	0.539179	2.12127	0.878731	1.80784	1.8806	1.15361	0.787313	2.11194	1.53669	0.961443	0.281591	-0.142399	0.0981398	-0.617062	-0.110327	-0.142399	-1.24503	-0.509942	-0.248236	-0.248236	0.354073	-0.174471	-0.174471	0.127646	-1.10135	0.202053	-0.917896	-0.917896	-0.353432	0.354073	-0.556767	-0.400898	-0.174471	-0.313663	-0.456062	-0.917896	-0.0160359	-0.400898	-0.400898	-0.076331	0.2322	-0.142399	-0.917896	-0.617062	-0.400898	-0.556767
YAL029C	MYO4	-0.140612	0.0918114	-0.955335	-0.0794045	0.951199	1.96485	0.866832	1.31638	0.814723	2.79363	1.55376	1.83499	-0.593982	-1.19019	0.0921248	-0.150074	-0.13893	0.104755	-0.089896	-0.322437	-0.949851	-0.715825	-0.410847	0.481426	-0.445765	-0.469168	0.1289	-1.34101	-0.825409	-1.42236	-0.964339	-1.53083	-0.952823	-0.961367	-0.86107	0.245171	-0.430906	-0.911218	0.261516	-1.10773	-0.719168	-0.98737	-0.45951	-0.0794948	-1.20431	-0.348068	-1.25892	-1.03492
YAL030W	SNC1	1.86417	0.538726	2.2686	1.21671	1.35406	1.07745	0.533003	1.42007	1.16444	0.908813	0.773369	1.05723	-0.984133	-0.785991	-0.77322	-0.399381	-0.357585	-0.219427	-1.1041	-1.25697	-1.00077	-1.31889	-0.795279	-0.0390867	-1.44892	-0.962074	0.488777	-0.88661	-1.0507	-1.1281	-0.849845	-0.111842	-0.840944	-0.624226	-0.31192	-0.200851	-0.251935	-0.28483	0.251161	-0.60565	-1.38003	-1.16215	-1.1757	-1.52128	-0.172214	-0.948142	-0.598684	-1.15867
YAL031C	GIP4	0.957735	1.15469	1.40152	0.763314	1.76331	1.88166	1.48014	1.71851	1.23161	1.67625	0.448859	1.00507	-1.08757	-1.5394	-0.720666	-2.21016	-0.58669	0.663748	-1.80911	-2.10858	-1.19264	-1.48862	-0.140981	-0.0814361	-0.333625	-1.08757	-0.348511	-0.478984	-0.93345	-0.30648	0.105954	3.09895	-0.808231	-1.05254	-0.93345	-0.437828	-1.08757	-0.751314	-0.374781	-0.522767	-0.292469	-0.637478	-0.58669	-0.466725	0.225044	-0.669877	-1.25919	-1.30911
YAL032C	PRP45	-0.961096	-1.33098	-0.700855	-1.79045	-1.52431	-1.43295	-1.24875	-1.17006	-1.94135	-1.62894	-1.92426	-1.19069	0.488316	-0.241275	-0.384825	-0.215781	0.557511	-0.322307	-1.21093	-0.650379	0.233687	0.0737481	-0.139605	1.37663	-0.372989	-0.74173	0.514112	0.112898	0.415478	0.219727	-0.372989	-0.322307	0.38695	0.191806	-0.559939	-0.650379	0.766009	0.528073	1.11806	1.24583	0.528073	0.793627	0.488316	0.444917	-1.86555	0.206373	0.166313	0.0358118
YAL033W	POP5	1.23185	1.97685	0.64103	3.27291	1.38417	1.31156	1.33582	0.906664	1.75751	3.49879	1.59735	1.16278	-1.74035	-1.20269	-1.35503	-1.57475	-0.674868	-0.850492	-1.93168	-2.76003	-1.80204	-0.940386	-0.104277	-0.588759	-1.08062	-0.410863	-0.615064	-1.58743	-0.834027	-0.798827	-1.331	-1.17165	-1.39175	-0.455905	-2.51325	6.87112	0.0902725	-0.597464	0.474451	-0.729182	-0.343868	-1.15556	-1.50189	-0.703634	-2.28596	-0.155375	-0.752082	-0.570023
YAL034C	FUN19	0.0279831	0.303062	1.09715	-0.18321	0.335797	0.207497	0.203801	0.322598	0.716473	-0.385956	-0.300422	-0.111404	-2.06521	-1.19562	-1.74082	-0.500274	-0.326575	-1.00219	-2.77644	-2.21808	-1.01151	-1.76767	-1.30247	-0.509041	-1.90082	-1.57973	1.15233	-0.290411	-0.723836	0.153973	-0.629589	2.39233	-0.135342	-0.445479	0.26137	0.167671	-0.181918	0.158356	0.333699	1.16603	-0.616438	-0.0558904	-0.39726	-1.73315	-0.899178	-0.178082	-1.1474	-0.921644
YAL036C	RBG1	1.48088	1.33015	1.09191	2.62647	0.889706	0.916912	0.154412	0.927206	1.025	1.74265	1.44926	0.575735	-0.7738	-1.17974	-0.838538	-1.02666	-1.78294	-1.14547	-0.862909	-1.0099	-1.01752	-0.607007	-1.02666	-0.285605	-1.09825	-1.21325	-0.447829	-1.09825	-1.20487	-0.89642	-1.18736	-0.380807	-0.413557	-0.64128	-1.0099	-0.487433	-0.268088	-0.70754	-0.111196	-0.574257	-1.11805	-0.242955	-1.21325	-0.464585	-1.20487	-0.675552	-0.64128	-0.0502666
YAL038W	CDC19	0.243808	-0.643368	-0.570721	-0.589983	-0.125482	1.85636	0.111172	0.737479	-0.698954	1.20308	0.448542	1.18932	-1.16405	-0.855543	1.11198	0.197088	-0.178611	-1.16405	-1.37066	2.18813	-0.705487	-1.56607	0.405375	1.17301	3.32923	-0.0789474	-0.0268757	-0.240761	0.197088	-1.42945	-0.109742	17.9759	-0.855543	-0.109742	-0.979283	0.699328	1.3981	-1.89866	-0.194289	-1.58791	6.03919	-0.68925	1.22172	0.25028	-2.41545	-1.31747	-0.595745	0.421613
YAL040C	CLN3	-1.02557	-1.58215	-2.2942	-1.86569	-2.2942	-1.93137	-2.2173	-2.65796	-2.37553	-2.06569	-2.30248	-1.81932	0.444381	1.15596	1.13739	0.846504	-0.0354368	0.295244	-0.626871	1.58253	-0.0388478	0.596741	0.0773167	-0.321774	-1.08812	0.419557	0.320068	0.156528	0.465795	-0.400606	-0.175857	-2.35399	0.0181922	0.153686	1.75308	1.05609	0.419557	0.0181922	0.122039	0.390563	0.61209	0.455562	-0.223991	0.20921	0.437559	1.12469	0.880614	1.63881
YAL042W	ERV46	2.01799	2.25632	0.950253	1.92917	1.26419	1.89573	0.402192	1.22906	1.38196	2.12142	2.14699	1.22681	-0.683447	-0.722696	-0.614619	-1.03356	-1.0566	-0.718999	-1.31997	-0.573663	-0.822241	-0.769056	-0.97099	-0.932309	-0.16496	-0.557736	-0.943402	-0.868316	-0.406997	-0.457622	-0.442548	-0.547782	-0.639932	-0.199943	-0.905859	-0.87884	-0.620876	-0.280432	-0.420364	-0.697383	-0.715301	-0.975256	-0.860922	-0.509101	-0.818828	-0.42975	-0.460751	-1.0256
YAL043C	PTA1	-1.25452	-1.37726	-1.0498	-1.59416	-1.29672	-1.37726	-1.70666	-1.17892	-1.46962	-1.42898	-1.48288	-1.11888	0.539823	0.36529	0.709071	0.534292	0.390487	0.851401	0.109513	0.224312	0.448992	0.460792	0.508235	0.647247	0.85939	0.328663	0.371067	0.0199115	0.654376	0.328663	-0.202925	2.32706	0.640118	0.62709	-0.202925	-0.957104	0.889012	0.35939	0.688791	0.448992	0.982178	0.661136	-0.866273	0.460792	0.881023	0.520895	0.273599	0.85939
YAL044C	GCV3	-1.06531	-2.00272	-0.14898	-1.14626	-0.67619	-2.0898	-2.96803	-0.913605	-0.99932	-1.13946	-0.665306	-2.15986	-0.700872	-0.0992622	-1.2173	-2.05567	0.0147552	-2.94769	-3.8947	-1.70959	-1.43863	-0.688799	-1.55332	-1.13146	-0.596915	-0.41717	0.0308518	-1.58149	0.375587	1.89604	-0.694836	-3.58283	0.529846	0.0254863	-2.92891	-2.06237	-2.44333	0.72837	-0.657277	0.342723	-1.41784	-0.228035	-1.91818	-1.32864	-2.38431	0.706237	0.0771294	-1.03219
YAL048C	GEM1	-0.784216	-1.94905	-0.859141	-1.37063	-1.07393	-1.0979	-0.824176	-1.55544	-1.48551	-1.06094	-0.796204	-1.55544	-0.34465	-0.727366	1.35905	0.909465	0.253086	1.0216	-0.355967	-0.679012	-0.438272	0.48251	0.578189	1.33951	-1.02984	0.00617284	0.929012	-0.6893	-0.486626	-0.320988	-0.389918	0.438272	-0.237654	0.329218	1.64609	1.27572	0.506173	0.567901	0.668724	-0.402263	-0.283951	0.539095	0.0843621	0.877572	-1.04424	0.700617	0.359053	0.493827
YAL051W	OAF1	-1.2176	-1.49028	-1.04374	-1.64795	-1.62743	-1.82991	-1.62743	-1.76458	-1.46598	-1.10961	-1.48596	-2.11393	-0.118635	-0.526477	0.704684	0.667515	0.256619	0.12831	-0.0977597	0.233707	-0.13442	-0.32943	-0.288697	1.16497	-0.262729	0.222505	0.555499	-0.0936864	0.264257	-1.07739	0.114053	-0.15224	-0.255601	1.13391	2.21385	0.647658	1.65224	1.21334	1.24898	-0.581976	0.098778	-0.288697	-0.193483	0.864562	-0.574847	-0.185845	0.152749	0.142057
YAL053W	FLC2	-2.74671	-1.02905	-2.75624	-2.70132	-1.43441	-0.164321	1.23468	-0.91557	-1.59192	0.170676	0.290967	-0.0980481	-0.00699876	0.5352	1.55743	1.81021	0.0926307	-0.179909	2.11569	3.37093	0.636476	0.389461	0.648003	1.40346	0.218608	0.287361	0.621655	0.5352	1.01029	-0.397283	1.00206	6.98847	-0.407575	0.577192	2.86373	1.72664	2.972	1.40758	2.26101	-0.0312886	1.55743	0.523261	2.65294	3.13421	-0.620832	0.389461	0.5669	0.291066
YAL054C	ACS1	0.68963	-0.198899	1.12727	0.283063	1.45045	-0.389839	-0.523492	0.0468374	-0.595326	-0.662513	-0.477627	-0.51808	-0.127343	0.738503	0.162374	1.31262	-0.617898	-2.29609	-0.837291	1.91533	0.368871	-0.110675	0.592883	-0.613472	0.931703	-0.428107	-0.703902	0.229719	-0.0240519	0.29851	0.987832	0.625081	0.061142	0.217243	0.885109	0.68794	-0.543707	-0.236398	-1.07084	-0.217146	1.00294	0.37778	-0.217309	0.197875	-0.331396	-0.206992	0.0700919	-0.494408
YAL055W	PEX22	1.28576	1.68982	0.884237	2.21694	0.794799	0.782112	2.45671	0.454805	0.800507	2.39613	2.1424	0.694894	-0.744989	-1.03056	-1.21163	-0.405521	-0.108774	-0.469274	-1.08281	-0.597765	-0.757148	-1.25928	-0.632599	-0.273743	-0.43904	-0.736773	-0.15511	-1.09234	-0.798883	-0.853763	-0.499178	-2.32074	-0.47486	-0.624384	0.453171	0.646073	-0.56096	-0.0266185	-0.142294	-0.963851	-1.24252	-0.587578	-0.256983	-1.17056	-0.246139	-0.739402	-0.520539	-0.829773
YAL056W	GPB2	-1.47357	-1.38282	-1.06916	-1.2	-0.339207	-0.343172	-0.59207	-0.23348	-0.429515	-0.686344	-0.436564	0.123789	0.608318	1.22349	0.707495	0.659049	0.982633	0.412249	1.76737	1.02697	0.652651	0.742687	1.07861	0.0347349	1.53702	1.31718	1.76737	0.426417	2.40859	1.2436	1.06079	0.430073	1.62888	1.34552	0.828154	1.59141	0.585466	0.901737	0.503656	1.14351	0.65585	1.52971	0.559415	-0.0964351	1.04662	1.02011	0.982633	0.611974
YAL058W	CNE1	-1.51748	-2.34681	-0.601097	-1.95065	0.0212474	-0.948595	-2.08225	-0.554489	-0.468814	-0.0980123	-0.91501	-0.750514	1.06554	0.0972516	-0.300211	0.751233	0.751233	0.412967	0.601128	0.673714	0.471459	0.751233	1.29528	1.82452	0.668076	0.418605	1.16209	-0.470049	1.07541	2.57012	1.16631	3.49049	2.21917	0.913319	0.527132	1.74207	0.992248	2.11346	1.36364	0.498238	-0.476392	0.515856	-0.307259	1.45102	2.15152	0.684285	0.150106	0.611698
YAL059W	ECM1	-1.16435	-2.44676	-1.20312	-1.80787	-1.13137	-0.798611	-2.39352	-1.0081	-1.23322	-0.402778	-0.979167	-1.40799	0.443463	0.103062	-0.0995289	0.262073	0.438163	-0.381625	-0.375736	-0.426384	0.032391	0.0965842	1.34217	1.70377	-0.202591	0.244405	0.909305	-0.35689	0.618963	0.948174	0.298587	3.60247	0.4947	0.238516	-0.375736	0.0459364	1.14605	1.0053	0.262073	0.506478	0.958186	0.53298	-0.0347468	1.01943	1.05359	0.964075	0.489988	1.0583
YAL060W	BDH1	0.8431	0.297732	2.7344	1.57089	1.87713	0.951796	0.774102	1.81569	1.76181	0.319471	0.8431	-0.102079	-0.565136	-1.2671	-1.49016	-0.964386	-0.351453	-0.609185	-1.21649	-0.964386	-0.417994	-0.387067	0.054358	-0.565136	-1.64948	-1.31584	0.764761	-0.7985	-0.417994	0.39269	-0.525773	0.89597	-0.200562	-0.525773	-0.609185	-0.351453	-0.565136	-0.200562	-1.01593	-0.113402	-0.761012	-0.7985	-1.21649	-1.7179	0.440487	-1.42081	-0.351453	-1.3627
YAL062W	GDH3	1.1773	1.19182	1.12231	2.33348	1.44523	0.99956	1.05895	1.0374	1.61901	1.50374	1.54949	0.521777	-0.961067	-0.860017	-0.792213	-0.812336	-0.357393	-0.651794	-1.02318	-0.824584	-0.734908	-0.831584	-0.882765	-1.11461	-1.00612	-0.916448	0.484252	-0.581802	-0.458005	-0.158793	-0.591864	0.511374	-0.185477	-0.546369	-0.824584	0.36133	-0.806649	-0.180227	-0.127734	-0.209099	-0.728346	-0.275153	-0.998688	-0.967192	0.00174978	-0.860017	-0.488189	-0.874891
YAL067C	SEO1	-1.28182	-0.686706	-1.45411	-1.26669	-1.535	-1.48961	-1.30119	-1.61832	-1.77567	-1.28929	-1.08453	-1.50313	0.265733	0.318838	0.355635	0.82835	0.839849	-0.0472507	-0.0234163	0.613213	0.599415	0.463726	0.218691	0.435501	0.668827	0.242735	0.203011	0.866402	0.590215	0.486724	0.696425	1.12398	0.770019	0.497387	0.70646	0.477106	0.599415	0.473552	0.327828	0.396195	0.473552	0.784236	0.624922	0.366715	-0.126071	0.593979	0.624922	0.549864
YAR002C-A	ERP1	-0.464875	-0.773123	-0.181126	-0.0715537	-0.323932	-0.362605	-1.49111	-0.836116	0.203147	-0.332559	-0.239326	-0.724662	0.0982319	-0.59192	0.987271	0.254682	0.707212	0.435951	-0.327747	0.364025	0.111869	0.362912	0.331467	1.10588	0.921045	-0.0856245	0.395386	-1.06257	-0.141686	0.0767716	-0.554711	-0.532116	0.235579	0.908416	-0.959937	-1.17	-0.1344	-0.547253	0.382223	-0.17644	0.479096	-0.70222	-0.962565	0.219676	0.540215	0.04941	-0.053488	-0.773357
YAR002W	NUP60	-1.91119	-1.68767	-2.27061	-1.84233	-1.34584	-0.752011	0.695208	-1.97135	-1.95107	-0.970845	-1.25972	-1.72989	0.237198	0.535023	1.0298	0.961295	0.524062	0.361363	1.11851	2.14112	0.0760404	0.48433	1.04247	0.216647	-0.510019	0.454187	0.216647	1.21767	0.718102	0.797911	1.1901	0.958212	0.516013	0.437232	0.837815	1.06713	0.293543	0.19952	0.00959068	0.679911	0.822572	0.395958	1.65491	0.434321	1.10139	0.736427	0.905806	0.868984
YAR003W	SWD1	-1.00221	-0.198101	-0.954726	-1.14686	-1.15769	-1.00972	-0.857774	-1.14996	-1.21665	-0.788207	-1.09408	-0.822217	0.928016	0.421161	0.542962	-0.418419	0.531079	0.373629	-0.383684	-0.0452468	0.392139	0.542962	1.133	0.153336	1.28085	1.33844	-0.540905	0.468693	0.481718	0.181216	1.24771	3.59506	0.572441	0.757084	-0.58181	0.195155	1.42916	0.428016	-0.333181	0.965265	2.46412	0.776508	2.04548	1.06444	0.172761	0.891225	0.388483	0.824726
YAR007C	RFA1	-1.28092	-1.5956	-1.28712	-1.69237	-1.13053	-1.26234	-1.63063	-1.38966	-1.5736	-1.69237	-1.51891	-1.67934	0.636584	0.483451	0.770962	-0.0829656	0.68248	-0.377979	0.172771	-0.191306	0.509929	0.932701	-0.934687	-0.12158	0.47286	1.03685	-0.608561	0.0399382	0.250441	0.332083	-0.0672992	1.4338	0.213813	-0.0238305	-0.801853	-1.50331	0.436011	-0.265666	-0.49647	0.580097	0.703001	0.305605	-0.664607	0.500441	-0.245587	0.68248	0.492498	0.711386
YAR008W	SEN34	-0.656087	-1.00696	-1.69565	-1.06	-1.20565	-0.756522	-1.31913	-0.89	-1.6113	-0.423478	-0.515217	-1.00696	0.550187	0.13661	0.675135	0.749688	0.240317	-0.408996	0.0578925	0.0174927	0.179925	0.374844	0.0991254	2.49979	3.62266	1.30237	0.321949	0.446064	0.749688	-0.952103	-0.0670554	-0.77551	-0.477301	0.652645	-0.713869	-1.73928	-1.64307	0.123698	0.0578925	-0.311537	1.23282	-0.0112453	0.0578925	2.27197	-0.593086	0.240317	0.374844	0.483549
YAR014C	BUD14	1.05248	5.74554	1.10792	1.48416	1.97228	0.426733	6.65743	1.23366	1.12376	0.317822	0.524752	-0.0980198	-0.0112888	-0.740357	-1.11195	-2.33678	-0.118532	-0.222954	1.0969	0.536218	-0.428975	-0.610536	-0.0724365	-1.45908	-1.70837	-0.0451552	0.432738	-0.302916	0.330198	2.05738	3.21919	7.11007	0.984948	0.088429	0.432738	2.72813	2.73471	3.3095	0.29445	-0.603951	2.15522	-0.902164	4.51082	-2.1317	1.89464	-1.32361	-0.35842	-1.33772
YAR015W	ADE1	-1.19879	-1.43001	-1.28494	-1.2291	-1.64603	-1.62072	-1.90747	-1.69836	-1.80143	-1.22197	-1.4197	-1.40885	1.8499	1.42221	1.01957	0.405488	0.474363	0.642943	-0.110747	1.57461	1.35804	0.834591	0.45064	-0.018476	0.819613	0.996283	0.115885	0.393134	0.658249	-0.000546627	0.283481	-0.705259	0.634197	0.991363	-0.872745	-1.22018	-0.347764	-0.958347	0.106592	0.693998	0.2286	0.296272	-0.0596917	0.321198	1.64021	0.791844	0.775446	0.697168
YAR018C	KIN3	-1.2109	0.0955718	-2.08824	-1.72571	-1.00032	-0.580758	-0.936604	-1.32781	-1.29213	-0.140491	-1.46416	-1.6483	1.55328	0.219948	-0.110136	0.52989	0.506498	-0.156595	0.79987	2.2846	0.437297	0.201754	-0.0666017	0.957115	0.765107	0.293697	-0.0432099	0.76998	1.09487	1.38499	2.24399	2.44769	0.910656	1.67154	1.97336	1.24269	1.15984	2.03379	0.842105	0.881741	1.27031	1.23294	3.05198	0.71345	-0.0220923	0.89961	0.68616	0.851202
YAR019C	CDC15	1.33044	0.679158	1.66243	1.26138	0.724683	0.342831	-1.49427	0.398575	0.679158	1.64695	1.2459	1.09848	-0.882279	-0.360403	-1.2197	-2.13755	-0.543909	-2.0214	-1.84608	-3.11394	-1.23828	-0.294303	-0.814605	-1.62354	-1.39849	-0.14542	-1.30784	-2.21246	-1.26692	-1.31728	-2.20271	-0.347183	-1.07901	-0.904627	-1.56752	11.0686	-2.40478	-1.5565	-2.24205	-1.10009	0.547057	-1.06893	-2.89959	-0.766446	-3.40825	-0.197356	-0.779352	-0.031791
YAR020C	PAU7	0.491193	0.946757	0.142914	1.39952	0.943955	1.44836	1.52162	0.738591	0.907926	2.42194	2.38551	0.0944756	-0.986386	-1.13408	-0.635726	-1.04579	-0.886139	-0.601898	-1.38779	-1.15429	-0.980198	-1.27929	-0.827145	-1.16419	-1.53342	-0.994637	-0.433993	-1.57756	-1.34241	-1.18894	-0.72731	-0.87665	-0.817657	-0.90429	-0.870462	-0.414604	-1.09035	-1.24422	-0.668317	-1.26568	-1.6382	-1.42574	-1.59282	-0.560231	-0.851898	-1.07467	-0.750825	-1.28548
YAR027W	UIP3	-1.96817	-2.93037	0.285146	-1.22679	0.00928382	-0.978117	-0.422414	0.533157	0.0291777	-1.15849	-1.4569	-1.92971	-0.333765	-0.0963778	-0.633247	1.65912	0.220569	-0.131307	-1.42497	-0.465071	-1.47801	-0.269082	2.02199	-0.437257	-2.39974	-0.426908	1.57503	-0.96119	-0.412031	1.14424	0.366106	2.15524	0.60414	-0.600906	-1.48642	1.84282	-1.03234	1.14424	0.0633894	0.542691	-1.49612	0.0206986	-0.319534	-0.698577	0.914618	-0.827943	-0.295602	-1.09379
YAR031W	PRM9	0.553736	1.20739	-0.0478589	2.48699	-1.02183	-0.819479	0.9555	-0.611671	1.20067	-0.110831	0.581444	-1.20991	1.4907	0.980095	0.980095	-0.408481	-0.0670705	-1.05409	-0.551277	-0.227174	0.504111	0.723064	0.997836	0.383817	-0.565123	0.712246	-0.954565	-0.630463	-0.644743	0.115102	0.389875	1.08351	0.272177	-0.388144	0.734314	1.17828	0.132843	0.469061	-0.644743	-0.825184	-0.784942	0.00302899	-0.444396	-1.39896	-0.789269	-0.398529	-0.916054	-0.958892
YAR035W	YAT1	0.685633	0.871977	1.52489	0.534139	1.14723	-0.13798	0.381935	0.618777	0.640825	-0.270982	0.634424	0.352774	-0.449568	0.407061	-0.520893	-0.135447	0.237752	0.693084	-1.41859	0.208934	-0.0785303	-1.08862	-0.408501	-0.274496	-1.67075	-0.339337	0.889769	0.177954	-0.663545	0.889769	-0.420749	2.683	-0.605187	-0.0648415	1.0389	2.03458	-0.129683	1.44741	0.189481	-0.4683	-0.184438	-0.735591	-0.742075	-1.6621	0.317003	-0.580692	-0.735591	-1.2889
YAR042W	SWH1	-1.2616	8.14135	-1.80591	-0.585443	-2.16034	-0.453586	14.8618	-1.80591	-1.56857	-0.585443	-0.129747	-1.2616	2.03051	1.18305	1.79407	1.24068	0.483051	2.28814	3.33136	7.34237	0.636441	-0.0618644	0.139831	1.04915	1.28559	0.672034	-0.347458	4.69492	0.563559	0.237288	7.09322	3.62881	0.322034	0.907627	10.1949	7.98559	0.935593	3.85508	1.07881	0.237288	1.10424	1	17.8627	0.872881	3.55424	0.366949	0.483051	0.81017
YAR050W	FLO1	1.71764	2.3829	1.59904	1.59904	1.15693	2.06763	1.3829	1.02067	0.92053	1.52218	1.39294	1.57475	-1.14734	-0.703879	-0.687667	-0.99528	-0.844654	-1.02524	-0.982762	-0.503591	-0.52206	-1.03653	-1.06649	-0.269239	-0.334496	-0.530679	-0.579725	-0.562077	-0.700185	-0.705315	-0.45434	-0.838293	-0.625898	-0.512005	-0.519598	-0.19762	-0.379232	-0.543608	-0.771599	-0.798892	-1.0041	-0.749641	0.0469936	-0.645803	-1.02524	-0.615432	-0.518572	-0.809152
YBL001C	ECM15	0.844436	1.23384	0.28354	1.12854	-0.357467	0.283991	-0.133847	0.855077	0.114507	-0.0283582	-0.494517	0.167681	0.150671	0.603806	0.107429	0.789961	-1.01548	-0.727096	0.825557	0.513685	0.372483	0.121823	-1.35401	0.152535	-0.180384	-0.0327994	-0.50207	0.987414	-0.2689	0.433532	-0.581593	-0.894212	-0.350384	0.567233	0.873847	-1.54809	-0.919641	0.406026	-0.478116	-0.641379	0.559398	1.4768	2.30888	-0.0282165	-0.864197	0.484878	0.17475	-0.311149
YBL002W	HTB2	0.613522	0.807258	1.56612	1.55112	1.22282	0.469801	0.259435	0.217731	1.01615	-0.438477	0.0221995	-0.329097	-0.74185	-0.961443	-1.22386	-1.21362	-1.12722	-0.0171357	-0.314558	-1.31005	-0.735634	-0.0613535	-0.307806	-1.22501	-1.3612	-1.12214	0.441775	-0.525845	-1.55965	-0.2327	-1.46685	-0.908044	0.128086	-0.543488	-0.78916	0.882106	-0.745927	-0.465793	-0.545533	-0.404573	-1.22797	-1.20933	-0.295192	-1.57725	-0.132928	-0.981473	-0.094069	-1.11966
YBL003C	HTA2	1.06203	1.35578	1.17287	0.875719	-0.33752	0.0669716	-1.16305	-0.506947	0.222446	-0.995471	0.125754	0.166927	-0.119146	-0.230192	-0.600945	-1.05596	-0.0986288	0.398574	-0.434202	-0.8897	0.631067	-0.467521	-0.625889	-0.0445012	-1.1923	-1.37409	-0.444452	0.0368339	-0.762039	-0.551896	-0.224636	-1.71087	-0.916144	-0.258849	0.129787	0.324329	0.467338	-0.824434	0.601923	-0.028717	-0.539148	-0.601164	-1.0192	-0.221773	-1.36336	-0.895347	-1.07813	0.63685
YBL004W	UTP20	-0.153734	0.733206	0.613699	-0.0894834	-0.0360816	-0.694697	0.771097	-0.00561388	0.146273	-0.741558	-0.133406	-0.532793	-0.873982	-0.269938	-1.01952	-0.994121	-0.393034	-0.930473	-0.607053	0.0124422	0.329413	0.543665	-0.422259	-0.136337	-0.0645578	0.32774	-0.260222	1.03171	-0.171807	1.15854	0.723906	0.907643	0.692661	0.361021	5.14907	8.141	-0.335451	1.61547	0.544358	0.533147	1.30929	-0.724377	-0.226861	-0.837947	-1.14972	0.974419	-0.742092	-0.09973
YBL005W	PDR3	0.649664	-0.100862	1.71307	1.24781	-0.235426	-0.652648	-0.573453	0.310908	0.210724	-0.575063	-0.0761629	-0.630525	0.486654	1.06279	-0.374132	-0.649901	-0.185419	-1.23046	0.375244	0.4693	0.705313	0.917416	-0.33497	-0.490898	-0.0685038	-0.132049	-0.510195	-2.09224	-0.509148	0.501005	-0.704291	-1.10679	0.166496	-0.551592	-1.10764	0.302714	-0.665056	-0.541046	-0.59202	-0.0322466	-0.692915	0.846292	-2.32252	-1.41396	-1.39492	-0.267291	-0.998351	-0.407831
YBL006C	LDB7	-0.747533	0.236876	-0.499785	-1.33586	-1.64812	-1.01445	-1.52453	-1.7298	-1.02947	-0.207696	-0.627521	-1.44028	2.34721	1.90253	1.33269	1.03762	-0.252851	1.24915	0.682121	0.0611761	1.44793	-0.156273	1.05881	0.372686	1.52822	1.87232	0.741224	0.31699	-1.2887	0.907421	1.51533	2.32617	0.71145	0.392238	-0.11228	1.07125	2.06562	-0.0476966	1.96371	0.302029	1.92801	1.79011	1.5057	0.100726	2.1108	0.469708	1.32869	1.84447
YBL008W	HIR1	-0.975006	-1.26054	-0.254986	-0.202222	-1.07397	-0.13229	-0.118152	-0.486493	0.0658925	-0.618531	-0.340823	0.111336	2.04463	2.53359	0.575309	0.118603	0.539656	1.37594	0.793597	0.967984	1.29711	1.33131	1.65001	0.595925	0.00945913	0.5935	-0.749939	1.01649	-0.108416	0.149648	0.262673	0.743633	0.963134	0.529469	-0.572884	-1.06088	0.424448	1.09677	-0.194519	-0.176813	0.262673	0.95513	-0.900558	0.899345	-0.143342	0.555421	-0.59544	0.812273
YBL009W	ALK2	-1.25591	-0.762036	0.112409	-0.967481	-0.695197	-1.20637	-1.34382	-1.24164	-0.692643	-1.89419	-2.00924	-1.29919	0.84542	0.503059	0.628652	1.00476	0.592491	-0.726776	1.06181	0.361293	0.679858	1.0122	-0.0837622	0.159154	0.0560665	-0.183795	1.12892	-0.155526	-0.510056	0.130239	0.0305487	0.085359	1.23211	0.699435	-0.223312	0.362828	0.0519311	-0.340478	0.203073	0.196511	0.274825	0.696061	-0.322699	-0.0516034	0.75644	0.590778	0.342866	0.294807
YBL011W	SCT1	-1.56577	-2.01533	-1.64204	-1.56676	-0.981505	-1.18841	-2.27035	-1.18498	-0.822685	-1.27587	-1.20013	-1.24593	0.683608	0.815476	0.402597	0.835327	0.819351	-0.138111	1.48117	0.587317	0.690681	0.902469	0.401014	0.72095	0.631086	0.631186	0.151476	0.143419	1.47148	0.61043	-0.0878187	0.636549	0.65103	0.255138	0.148527	-0.138566	1.25073	0.552964	0.806137	0.487164	0.465556	0.729249	-0.868888	0.43565	0.547911	0.840703	0.317487	0.314247
YBL013W	FMT1	-0.354079	-1.15831	-0.926284	-1.02417	-0.506344	-0.82719	-1.70574	-0.472508	-1.45498	-0.975831	-1.20242	-0.514804	1.4245	1.17037	0.51567	1.16581	1.28148	0.439886	0.986895	-0.0296296	1.36752	0.585755	-0.458689	1.27123	1.06952	0.97265	0.413105	-0.846154	0.0974359	0.0387464	-0.0336182	-0.647293	0.180627	0.812536	1.62507	1.01481	1.12593	0.607977	0.42792	0.19886	0.019943	-0.137892	0.0387464	1.7453	2.12479	0.841595	0.820513	-0.557265
YBL014C	RRN6	-1.87841	-1.82238	-1.33742	-1.3522	-1.04391	-1.35742	-1.22551	-1.22922	-0.521809	-1.59711	-1.11532	-1.42451	-0.34839	0.808572	-0.461446	-0.506569	0.52744	-0.554755	0.131954	-0.82141	-0.091147	0.267383	0.323	0.597218	1.06093	0.0466938	0.251421	0.411738	0.272567	1.31168	0.0112163	1.07605	1.10539	-0.104271	-1.50462	-0.860075	0.164814	-0.868826	0.769912	0.652279	0.34323	1.08147	0.167422	0.355374	-0.804934	0.740569	0.298429	0.467506
YBL015W	ACH1	-0.538788	-0.886529	0.165329	-0.327563	-0.658447	-0.798108	-1.30439	-0.739918	0.3329	-1.15755	-0.350745	-1.03532	-0.502646	0.212853	-0.249375	-0.135737	-0.0153141	-0.740852	0.120943	-0.332928	-0.0706627	-0.0362242	-0.639108	-0.178563	-0.786624	0.363815	0.385966	0.0317849	-0.250238	0.613142	-0.410585	0.540089	0.67763	0.646093	0.142111	0.773605	0.229995	0.0562193	-0.00793296	0.205851	0.0111965	0.50437	-0.18611	-0.336521	-0.347287	0.0869806	0.383365	-0.227396
YBL016W	FUS3	-0.288131	0.92818	0.900163	0.249911	0.0734975	-0.929471	-0.000326055	-0.618332	0.585971	-0.866083	-0.588883	-0.123183	-0.2584	0.345289	-1.41459	-1.35565	0.567728	-0.657125	0.137783	-0.809515	-0.0940842	-0.871679	-1.42877	-0.339203	-2.04162	-0.696264	0.45242	-1.04267	-0.313574	0.449392	0.489176	3.24635	1.223	0.0882905	2.64284	11.5305	-0.44807	-0.471237	-2.01262	0.290802	0.762988	0.0966671	2.19003	-0.34773	1.09958	-0.181055	-0.0431457	1.2449
YBL017C	PEP1	1.06788	-0.609916	0.735033	0.468676	0.328044	0.344445	-0.946751	0.111608	-0.164657	0.701383	0.442627	-0.0915483	1.37654	0.566589	-0.724965	-0.501255	-0.154107	1.01923	0.990136	-0.27017	0.350511	0.885453	-0.503712	0.0950537	-0.531495	0.295978	-0.701015	-1.017	-0.116525	-0.58226	-0.283287	-1.54581	0.0460353	0.288276	-0.449869	0.37835	-1.03868	-0.640864	-0.268673	-0.719749	-1.17606	-1.49168	-1.37134	-1.00083	-0.106835	-1.54478	-0.454144	-0.270603
YBL018C	POP8	0.239907	-0.629481	0.238433	0.651453	0.665918	0.812058	0.0447599	0.364136	-0.194409	0.110378	0.678787	0.502506	-0.335734	-0.458394	0.378132	-0.952482	0.25499	-2.00098	-0.0613103	-0.626532	-0.0868184	-0.345913	-0.401677	-0.000497008	0.00663547	-0.212493	-0.160872	0.587484	0.02945	0.213078	-0.207818	0.880549	0.0859795	0.233109	1.84209	12.7251	1.51923	1.54824	0.316172	0.129831	0.252923	0.480792	-0.181385	-0.310709	-2.06323	-0.0364265	-0.468306	0.422305
YBL019W	APN2	-2.47941	-2.81268	-1.96749	-2.31557	-1.13674	-0.855853	-0.26698	-0.545701	-0.144328	-1.34483	-1.10748	-1.27113	0.407709	0.689214	0.16642	0.964603	0.808562	0.604151	-0.0107487	0.245367	0.412528	0.65493	1.9331	0.228317	-0.0982209	0.101742	0.513714	0.588028	0.510934	1.46423	0.39066	1.04244	0.718495	1.12027	0.941809	1.25111	1.53354	0.975908	0.669199	0.967198	0.378243	1.43829	-0.162342	0.952743	1.64678	1.01557	0.862305	0.576909
YBL020W	RFT1	0.425842	1.86486	0.989996	0.64198	0.309809	-0.444368	3.1226	-0.248307	0.573477	-0.287758	0.116893	-0.314295	-0.62738	0.475917	2.22929	0.414012	0.585554	-0.7349	-0.562539	0.625252	-0.0652465	0.478682	-0.600449	-1.08556	-0.299499	-0.0651687	-0.269672	2.12981	-0.592616	0.475581	4.0108	3.25277	1.46595	0.498319	10.2841	14.1499	0.301055	3.40585	-0.327508	-0.294245	0.935208	0.110752	7.40083	-1.15858	-2.91132	0.27107	0.561397	-0.625877
YBL021C	HAP3	-0.778695	-1.26525	-0.449534	-0.279361	-1.28522	-1.80932	-2.60293	-1.38668	-1.498	-1.72623	-1.29694	-0.715047	1.46906	1.75497	2.07901	1.15856	1.00525	1.06215	-0.238398	0.477072	1.49116	0.782873	0.932873	0.624033	1.24779	1.5989	0.499171	-0.454696	0.304696	1.65138	-0.516851	-3.92348	1.30746	-0.0729282	-1.07486	-0.685635	-0.0729282	0.383702	0.104972	1.07431	0.49337	0.700276	-1.65552	-0.0439227	2.34641	0.785359	1.01519	0.940055
YBL022C	PIM1	0.034414	8.2793	1.13815	0.287781	-1.89776	-0.569077	11.0613	-0.165586	-1.63342	-2.04738	-1.73067	-1.58653	1.38923	4.83179	3.40769	3.07897	-1.72	1.94308	-0.371795	5.38564	0.751795	-0.110769	0.595385	0.346667	3.73641	1.09744	-0.273333	3.69846	3.69846	3.16718	2.53795	8.23077	-0.0523077	-0.289744	6.70103	5.46154	1.05538	2.36564	1.76564	-1.98718	1.55897	0.0553846	8.95026	1.20718	10.3549	-0.496923	-2	0.192821
YBL023C	MCM2	-1.63797	-1.30589	-1.44574	-1.14818	-1.80916	-1.33485	-1.70661	-2.04186	-1.25868	-1.76076	-1.62051	-1.72466	-0.530826	0.14365	0.175092	-0.609536	1.26449	0.309494	0.498767	-0.574188	-0.153309	0.360049	0.543979	-0.0226058	0.404644	0.334155	0.600288	-0.110974	-0.1903	0.581176	-0.705508	1.05693	0.878751	0.740238	-0.248664	-1.85738	2.46815	-0.585491	0.112413	0.09515	0.759145	-0.462187	-0.88245	-0.0937115	-0.877106	0.378545	0.937526	0.263461
YBL024W	NCL1	-1.66525	-1.65866	-1.69528	-1.82594	-1.39101	-1.6123	-2.09142	-1.51203	-1.00472	-1.61022	-1.82199	-1.16743	0.547554	0.950818	0.878906	0.464221	0.649917	0.965532	0.141233	0.334801	0.670574	0.946757	0.682338	0.675613	0.476815	0.499564	0.237126	0.218402	0.454017	0.588236	-0.300011	-3.62735	0.681534	0.772755	0.326359	0.101254	0.346344	0.370886	0.852055	0.606406	0.611161	0.476823	-0.312191	0.606701	1.01012	0.523362	0.746261	0.646317
YBL025W	RRN10	0.754474	1.0956	-0.328037	0.64202	-0.445312	0.417539	1.79999	0.0534759	0.569788	1.02551	0.892905	0.274425	-0.0262302	0.585655	1.05792	0.244766	-0.252266	-0.565299	0.921414	2.66213	1.58644	-0.063007	-0.657855	0.265877	-0.480847	0.0775915	-0.259929	0.170951	0.624038	-0.550939	0.971832	0.685815	0.0065877	-0.224062	1.84708	4.76492	-0.873296	-0.39608	1.15203	0.0955807	0.0115253	-0.0601308	2.61053	-0.492792	0.263354	0.306817	-0.116216	0.00551379
YBL026W	LSM2	-1.35198	-0.0627682	-1.63992	-1.75544	-1.26331	-1.6137	1.17225	-1.54775	-1.77753	-1.74861	-1.88972	-1.20133	-0.419184	-0.18268	0.931877	0.0437018	0.33885	-0.363111	0.149743	0.518316	-0.500161	0.35829	1.11857	-1.15569	-0.480077	1.26173	0.149743	2.55238	-0.0308483	1.35974	3.93509	-2.03888	0.0367931	0.806877	1.97911	-1.28406	0.831138	3.93509	-1.4624	0.156652	2.55238	-0.239235	4.36761	0.324871	-1.03101	0.616324	0.373233	0.564749
YBL027W	RPL19B	-1.50453	-1.80145	-1.41502	-1.73621	-1.67288	-1.41975	-1.91207	-1.26999	-0.744995	-1.46671	-1.41703	-0.959331	1.09528	1.25048	0.893508	0.937417	1.15579	1.11019	0.883987	1.1009	0.980219	0.987456	1.30494	0.853263	0.714966	0.998596	0.486289	1.0352	0.794449	1.10082	0.641515	0.139868	0.888098	0.964549	0.374107	0.558384	0.784129	0.778752	0.662607	0.605516	0.428301	0.636375	0.420312	0.637684	0.486869	0.607031	0.902774	0.803861
YBL028C	YBL028C	0.0700959	0.696747	0.440444	0.494424	-0.834124	-0.781836	-0.523452	-0.0144857	-0.882844	-1.00647	-0.559704	-0.810444	1.61656	0.274622	0.843139	0.720597	0.332251	-0.143428	0.767475	0.869457	0.873484	0.762669	0.563203	0.558358	0.520009	0.839457	0.0651237	0.500158	0.264141	-0.42827	-0.248597	-3.28171	0.0406754	0.296338	1.05331	0.420763	-1.1695	0.635071	0.810503	0.251619	-0.325255	0.606501	-1.40425	-0.523491	0.844289	0.0434544	0.984667	0.181306
YBL030C	PET9	-1.11026	0.407889	-0.100852	-0.880771	-0.551771	-1.76737	-0.279247	-1.83595	0.291797	-2.24832	-0.587629	-1.91708	0.716279	0.545581	1.22326	0.524186	0.756279	2.4893	1.77163	-0.376279	0.46186	0.968372	-0.194884	0.652093	1.72419	1.3014	-0.315349	1.03349	0.00651163	1.47535	-0.055814	1.47535	0.756279	1.10233	1.70093	21.0884	1.70093	-0.951163	1.38279	0.299535	0.774884	0.610698	0.259535	0.968372	-1.9507	0.884186	1.15349	0.610698
YBL031W	SHE1	-0.234709	-1.20785	-0.216172	-0.49979	0.119751	-0.288325	2.46932	-0.795402	-0.456275	-0.871978	-1.49545	-0.933984	0.496644	1.2203	1.22165	0.828261	1.08869	5.44094	0.309371	2.03841	1.18901	-0.0574477	0.112663	0.51516	2.01375	0.684556	0.737905	0.668531	0.395926	0.042924	0.377667	5.92767	2.44448	-0.605664	0.826185	2.28501	0.513708	1.5143	0.207003	0.454529	0.888992	0.0869513	2.02185	-0.324122	3.71302	-0.137942	1.9014	0.0935891
YBL032W	HEK2	0.00483336	1.6326	-0.523469	0.758796	-0.341492	0.291748	-0.0219549	0.063962	0.416924	-0.0324796	0.594923	-0.773595	-0.199523	1.0169	0.597786	1.27755	0.0958847	3.82425	2.61422	3.63782	0.424014	0.581597	0.741983	1.05111	0.885259	0.649451	-0.34073	0.101867	0.316165	0.684077	-0.204349	-0.565853	0.6618	1.45427	1.31497	0.412358	-0.190747	0.615193	0.65296	0.164845	0.630431	1.02414	-0.247922	0.632759	2.96575	0.501475	0.796563	-0.157007
YBL034C	STU1	-0.282656	-0.830158	-0.699918	-0.257854	0.579672	0.719907	-0.78327	0.129646	0.32172	1.02651	-0.318747	0.837994	0.377166	-0.443524	0.283696	-1.17164	-0.0341346	0.515103	-1.01092	-1.24582	0.171285	0.685061	-0.0327441	0.997775	-0.0158557	0.00432307	-0.158484	-0.677777	0.357574	-0.16011	-1.18203	-0.0875655	0.560935	0.881755	-1.84419	4.91963	1.34938	0.037604	3.87235	-0.429102	0.902831	0.633396	-1.06958	0.735497	-1.45839	0.285544	0.501271	-0.30873
YBL035C	POL12	-0.372403	0.334112	-0.504374	-0.438502	0.598099	-0.569839	1.86402	-0.463221	-0.191075	0.050811	0.300606	0.919518	-1.63156	0.188182	0.353248	-0.0637863	-2.28063	-0.168	-0.414674	0.708799	0.0795545	-1.63277	-1.00442	-1.51377	-0.95376	-0.41751	0.445422	0.713848	-1.09929	1.46869	0.266881	3.64751	0.169948	0.198496	7.15033	3.37043	0.901037	1.52338	1.1889	0.516317	-0.029458	-0.00122	2.8369	0.501268	0.650318	1.40852	-0.511784	0.290246
YBL036C	YBL036C	-0.0309597	-0.574374	0.278775	0.307548	0.11239	-0.47965	-0.664353	-0.917882	0.30656	-1.35204	-1.14677	-0.6855	0.967002	-0.130321	-0.556311	0.599805	-0.0243042	2.48318	0.015229	-0.381915	0.586809	0.373247	0.608302	-0.476238	-0.492541	-0.277069	0.574896	1.29303	0.415243	1.95249	0.31794	4.4131	0.760386	0.108984	-0.379426	2.10734	1.07683	0.50932	-0.443023	1.26293	1.2367	0.997162	0.0167137	-0.910265	3.06408	-0.133538	0.415145	0.393393
YBL037W	APL3	0.988902	0.65966	0.836516	0.839589	1.03528	1.37345	-0.163294	0.854009	0.921	-0.0713326	-0.395323	0.971388	0.981963	0.0828172	-0.00371417	-0.134871	-0.436621	0.352835	-0.57715	-1.08263	-0.00779117	0.189876	-0.505252	0.167494	-0.51737	0.282193	-0.272824	0.36041	-0.457232	0.283954	-0.162227	0.259528	-0.270967	-0.469538	0.89712	0.981385	-0.464967	0.476506	-0.938407	-0.789499	-0.107479	-0.246054	-0.469415	0.0549702	-0.307239	0.206753	-0.395371	-0.221829
YBL039C	URA7	-1.53225	-1.82812	-1.85782	-1.01191	-2.04896	-1.39883	-2.42639	-1.34869	-0.289105	-1.85977	-2.1647	-2.10554	-0.131243	-1.00973	-0.934302	-1.744	-0.147092	-0.95684	-2.93792	-1.40392	-0.917168	0.165088	-0.255732	0.514032	-0.794555	0.407261	-0.0779773	0.0788687	0.404508	0.186684	-0.191533	-1.81813	0.919885	0.574808	-2.51711	-1.61113	-0.832551	-0.823407	-0.741932	1.25659	-0.443916	0.0489016	-0.612438	-0.343282	1.05191	1.0398	1.65596	0.552749
YBL040C	ERD2	0.684704	0.0699733	0.630054	0.465604	0.471559	0.243751	-0.246229	0.28269	-0.443819	0.205604	-0.0311789	0.547062	0.0666533	0.400833	0.606771	1.09421	-0.0333467	0.0430762	0.666113	-0.951767	-0.510292	0.156431	1.04951	0.63017	2.04747	-0.342813	-0.655226	0.723397	0.0362186	0.280961	-1.25824	1.2701	-0.184937	0.188586	-0.464975	5.08291	1.51948	0.245011	-0.248225	-0.0453168	1.55266	0.328571	-0.511085	0.132068	-1.15098	0.269304	-0.0679756	0.296512
YBL041W	PRE7	1.06295	0.402691	1.64221	0.885772	1.33726	1.66065	-1.4844	1.19588	0.657767	0.277716	0.818951	1.44228	-1.7392	-0.681217	-1.49162	-2.32337	-0.240637	-0.961318	0.501969	2.05978	0.628246	-0.366932	-1.11291	0.129527	-1.89081	-1.1848	-1.07531	-1.7047	-0.330009	0.253891	-1.81951	1.29471	-0.343816	-0.970566	-3.47121	-3.39876	-0.734117	2.12329	1.71379	-0.383993	-1.1177	0.142424	-2.11024	-1.12324	-3.43042	-0.0931907	-0.708392	-0.0192322
YBL043W	ECM13	0.17353	-0.989979	-0.288258	0.621718	0.354003	-0.594249	0.118867	0.106962	0.370318	-0.389059	-0.0708876	-0.370733	0.0696447	-0.331626	-0.011934	0.0631576	-0.0783699	0.349043	-0.331905	-0.446043	-0.17356	0.0817702	-0.235625	-0.313943	-0.66479	-0.306992	0.0506868	0.210314	-0.103792	-0.103464	-0.248656	-0.0227818	-0.208513	-0.0968677	0.302907	0.955691	-0.345515	0.516278	-0.151091	-0.16062	-0.389106	0.130211	-0.237906	-0.551734	0.157865	-0.524395	-0.110496	-0.367499
YBL046W	PSY4	-0.77547	3.16023	-0.261759	-0.311019	-1.21906	-1.53842	1.39216	-1.25309	-0.609196	-1.00671	-1.5913	-1.0413	0.747356	1.48505	3.19852	2.76387	0.921255	1.54166	1.63025	4.61518	1.10048	0.259379	0.308853	0.500414	1.81507	1.09378	0.700975	3.53062	0.534877	0.876966	4.3845	2.87975	1.2745	0.328334	7.95613	3.43118	0.335698	2.22125	0.326121	0.196484	0.0517311	0.700801	3.67776	-0.0256467	4.86774	1.06427	0.118315	0.899572
YBL047C	EDE1	-1.11443	1.34897	-0.814948	-0.413402	-1.49639	-1.77062	1.77784	-1.45309	-1.5067	-1.40464	-2.19536	-1.46289	1.80347	2.65029	1.8526	0.834297	0.24711	0.218208	5.76541	2.22688	1.23844	1.31599	-0.115125	-0.347784	-0.63921	-0.0342004	-0.450385	1.18882	0.77553	0.55106	1.12669	-2.65944	0.536609	0.02842	2.56166	1.31985	-0.693642	0.932563	-1.04624	0.586705	0.175337	-0.215318	1.3237	-0.554913	0.404624	1.1185	0.0876686	1.08044
YBL050W	SEC17	1.17236	2.85171	1.29969	1.99224	1.02174	0.170807	3.86879	0.545031	-1.06599	1.2764	0.795807	0.708851	0.86031	-0.504804	1.62749	2.12047	-1.98744	-3.54767	0.265336	2.21582	0.290466	0.059867	-1.54176	-0.81153	1.01478	-0.17221	-1.01996	1.57428	0.365115	-1.85883	1.60976	0.211382	-1.65041	-0.776792	7.32668	2.50554	0.881005	1.01478	0.0894309	-2.61863	0.059867	-2.051	5.29638	-0.199557	-4.11456	-2.33851	-2.51663	-1.92313
YBL051C	PIN4	1.97887	1.94202	2.13465	2.60533	1.93417	2.22571	2.99679	1.36369	1.24574	1.33326	1.10921	1.34466	-0.698151	-0.687507	-0.37042	-0.31944	-0.656807	-0.110364	0.245602	0.326835	0.0904202	-0.679776	-0.778711	-0.340504	-0.964818	-0.750588	-0.485154	-0.022409	-0.862409	-0.355518	0.27888	-2.06331	-0.609972	-0.254678	1.22006	0.193501	-0.748459	0.22577	-0.347563	-0.848852	-0.949132	-0.847619	-0.611205	-0.902073	-0.517535	-1.00392	-0.708459	-0.801793
YBL052C	SAS3	-0.54297	0.901278	0.0542089	-1.03878	-0.745703	0.144557	1.43587	-0.59145	-0.687528	-0.851036	-0.672543	-1.18598	1.23413	0.928411	1.10626	-1.09635	0.895092	-0.570464	0.10941	-0.718145	1.457	0.678073	1.44349	-0.728501	0.578568	0.534894	-1.28095	0.903647	0.239532	0.61864	0.0688879	2.03737	1.0896	0.506979	0.650608	0.336335	1.95002	0.707339	0.987393	0.00270149	0.502927	0.565961	2.55155	-0.0558307	1.30617	-0.0445745	0.0216119	1.15038
YBL055C	YBL055C	0.610239	-0.374386	-0.653809	-0.646922	-0.280258	0.159057	-1.15606	-1.05172	-1.52845	-0.0498028	-0.276962	0.0271002	0.321406	0.869357	-0.250614	0.370172	1.23366	2.49419	1.4522	-0.431493	0.948769	0.442849	0.543507	0.621801	0.825727	0.193631	-0.25069	0.467436	0.883715	0.51129	-0.883025	0.724141	-0.40582	0.614617	4.5749	-0.605936	-0.191906	0.68838	-0.151886	-0.298695	0.617592	0.891986	-1.17815	3.19027	0.733504	1.10431	0.585681	-0.585946
YBL056W	PTC3	-0.123073	-0.142047	-1.11305	-0.303108	-0.306053	-1.09457	-1.10077	-1.60938	-1.07903	-1.35327	-1.18021	-1.26157	1.49732	1.59228	0.518163	0.261632	0.536866	0.778546	0.413679	0.335937	0.677132	0.716247	0.641007	-0.0199938	1.98587	0.92777	0.158345	0.93995	0.954606	0.787749	-0.680463	2.75746	0.702819	-0.533502	0.132475	0.393252	2.06892	0.204845	0.839405	0.217692	0.367255	0.613487	0.395057	-0.180406	0.662039	0.247792	1.21701	0.760834
YBL057C	PTH2	-0.532363	-1.3414	-0.910582	-0.859037	0.259751	-0.465589	-0.25669	0.337826	0.613242	-0.594647	-0.634138	0.351181	0.689607	0.720733	0.811914	0.957394	0.370129	-0.2047	-1.08707	0.347892	0.373747	0.0140412	0.210134	0.328574	-0.750791	0.365726	0.968047	0.459983	0.420004	0.632333	1.21731	-0.0517282	0.989199	0.446946	-0.0878127	1.33375	0.874815	0.606263	0.925818	0.512964	0.776309	1.00845	-0.138322	0.47275	0.663818	0.264293	0.754093	0.056552
YBL061C	SKT5	-1.22608	0.409296	-0.633544	-0.422487	-1.06822	-1.2684	1.21818	0.0764283	0.0351987	-0.0511754	0.176332	0.529996	-0.176738	0.984688	1.29347	0.718737	0.254817	0.524623	1.23993	0.847245	1.16378	0.592204	0.0127449	-0.21577	-0.511996	0.346241	-0.190294	2.28178	-0.069125	-0.35743	0.221229	1.11804	0.115021	0.213857	2.41132	1.05175	0.285261	0.0269307	-1.10708	-0.575455	1.31467	-1.07086	0.959155	-0.622462	-0.478766	0.214912	-0.0787275	0.910307
YBL063W	KIP1	0.190788	-0.41978	0.738937	0.212844	0.597185	-0.185715	0.206588	-0.148076	-0.190962	-1.23003	-0.298739	-0.162576	-0.0464979	0.0257526	0.414087	-0.0355463	-0.0666444	0.317382	-0.444255	0.151678	0.365953	0.259373	-0.104473	0.248729	-0.930039	-0.510311	0.698235	-0.689193	-0.199921	0.69996	-0.206124	2.20634	1.11906	-0.0789531	-0.26583	0.872496	0.147329	0.233006	-0.333343	0.387237	-0.150435	0.301012	-0.523953	-1.03898	0.582202	0.172377	0.0913914	-0.116354
YBL064C	PRX1	-0.929982	-0.708112	-0.646192	-0.177732	-1.17772	-0.54117	-0.220826	-0.904394	-0.688651	-0.451499	-1.12187	-0.567183	1.2966	0.723553	0.639356	1.43478	1.14176	1.08724	1.42547	1.18805	0.80488	0.901025	0.107606	0.936294	0.514595	1.41335	0.178262	-0.371459	-0.526513	-0.328375	-0.151459	2.25656	0.181178	0.615032	0.522313	0.664807	1.46895	0.167317	0.654864	0.506445	0.321868	0.065636	-0.436471	0.0644039	0.179219	-0.064061	0.031868	-0.419723
YBL066C	SEF1	-1.79379	-1.85558	-2.03068	-2.18842	-1.49741	-0.699125	-0.817494	-0.985608	-0.125704	-1.44044	-0.983571	-0.728657	-0.0104878	0.908984	0.961405	1.22987	0.0419012	0.997578	0.679675	-0.224861	1.31765	0.575216	0.587565	1.0741	0.505863	0.733803	1.47388	0.499639	0.180157	1.17234	0.925066	0.584359	0.298755	1.76183	1.75661	1.15918	0.821859	1.25355	1.79529	0.13712	0.63555	0.762034	-0.0272657	0.99832	0.00127644	0.575943	0.740251	1.09189
YBL067C	UBP13	-0.189157	-0.649052	0.0914647	-0.684299	-0.172552	1.152	-0.107203	-0.182069	-1.37815	0.0824265	-0.0219188	0.2297	1.48544	2.4872	1.6312	1.80897	0.931436	1.52569	1.7036	2.13553	1.62414	0.894947	1.14843	1.26463	3.68849	1.59046	0.0239184	0.295255	1.50853	0.600734	-0.18472	6.17054	0.550269	0.369646	1.95531	-0.839094	3.77141	0.349997	-0.204071	-0.668522	3.99945	1.02889	-0.235928	2.77219	0.869945	0.298986	0.856046	0.449107
YBL068W	PRS4	-0.0556293	0.00543516	0.170347	0.26464	0.154564	-0.0213995	0.282212	-0.299497	-0.689055	-0.562628	-0.128982	0.153919	0.432337	0.297917	-0.237169	-0.285454	-0.05979	1.11885	0.405004	0.23911	0.918919	0.199116	0.986446	0.317152	0.0110366	0.57804	0.298542	-0.00639173	-0.456807	0.391515	-0.125338	0.829421	0.632515	-0.251735	-0.212332	0.194347	0.362516	0.0481097	-0.550488	0.354036	0.740852	-0.331449	-0.803284	0.458346	1.1162	0.383962	0.293885	-0.155616
YBL069W	AST1	0.14856	0.0488022	-0.0548802	0.203713	-0.186301	-0.651998	-0.591737	-0.416129	0.0574274	-0.924047	-0.638798	-0.643156	0.404665	0.287774	0.0726258	0.886872	0.356623	-0.153906	-0.25019	0.586162	0.592311	0.0520516	0.0820535	0.406255	0.270235	0.1873	0.395302	-0.0295973	0.331556	0.268007	0.1508	0.546992	0.274238	0.0991241	0.00345274	-0.351918	-0.534353	-0.525572	-0.0248107	-0.0505672	-0.305121	0.0905805	-0.267234	-0.112771	0.977477	0.930561	-0.038198	-0.262976
YBL072C	RPS8A	0.210103	-0.960923	-0.142628	0.00883317	-0.538634	-1.27582	-1.93185	-0.950851	-2.04847	-0.891908	-0.907276	-1.17342	1.67682	0.718245	-0.82163	0.293383	0.860878	3.91884	1.37415	0.505579	0.597424	0.00417274	-0.0452767	0.230809	0.846905	0.0540114	0.0399878	0.459114	-0.111819	-0.265976	1.91127	-3.30151	-0.454744	-0.713947	-2.97088	-3.6266	-0.769837	-2.26691	-1.84623	-0.746559	-1.87297	0.684002	1.03215	-0.598175	2.39224	0.108914	0.397076	-0.69201
YBL074C	AAR2	-1.42558	-1.03212	-1.23893	-1.08232	-0.638045	-1.0367	-0.478606	-0.608644	-1.62373	-0.532513	-0.448728	-0.778213	0.0816578	0.193252	-0.0544548	-0.341234	0.803661	-0.857423	0.281455	-0.46885	0.489129	0.649744	0.77839	0.221611	0.765372	0.380158	-0.182718	0.11736	0.764368	0.129686	-0.319561	2.36377	0.165973	0.960049	4.57906	1.02533	1.43747	1.24683	0.711683	0.165554	0.870384	0.172556	-0.0203074	1.20491	-2.38811	0.530523	-0.0864857	0.0325946
YBL075C	SSA3	0.112128	-1.38043	0.129863	-1.67906	0.793478	0.297483	-2.20366	-0.0440503	-0.258581	-0.561785	-0.58524	0.00800915	0.151339	0.633877	0.357974	-0.212456	0.779395	0.120489	0.353318	1.68976	1.30384	1.383	0.191502	0.0896391	-0.45518	0.142026	-0.0657742	0.681607	0.370198	0.759022	0.212456	1.55937	0.344587	0.759022	0.810244	-0.722934	0.0157159	0.16007	-0.718277	-0.299767	0.991269	1.42549	0.490105	-0.509313	0.600116	-0.196158	1.33062	-0.259604
YBL076C	ILS1	0.214209	-0.544236	-0.519303	0.158981	1.21206	2.12869	0.679088	1.44236	0.827078	1.96622	1.67105	1.78525	-1.66331	-1.13075	-1.75674	-1.29311	-0.733588	-2.17461	-0.845546	-1.459	-0.896486	-0.709343	0.241624	-0.201852	-0.79052	-0.687279	0.139199	-0.375919	-0.653773	-0.450014	-1.23372	-0.187687	-0.853991	-0.696268	-1.69736	-0.291201	3.72514	-1.4116	-0.709343	-0.30346	-0.475347	-0.177063	0.155271	1.38791	-2.3307	-0.410787	-0.0337783	-0.388722
YBL078C	ATG8	0.744309	0.317079	0.218488	0.438486	0.405232	-0.0206781	-0.196142	-0.0202924	-0.586271	0.577713	0.468379	0.393704	-0.0510522	-0.373486	-0.0377858	-0.428904	0.10859	-0.355599	-0.278068	0.141985	-0.320382	-0.0934517	-0.480106	-0.0824375	0.0332878	0.0236878	0.278733	0.187386	0.842351	0.404152	0.579735	2.25894	-0.0423347	0.00587834	0.124272	-0.350437	0.548403	-0.0306108	0.308589	0.561641	0.0167717	-0.0864565	-0.219391	0.172321	0.201554	-0.244696	0.0293985	-0.137554
YBL079W	NUP170	-0.473397	-1.2942	-1.31418	-0.970406	-0.993697	-0.699982	0.319245	-0.00328442	-1.96349	0.0686474	0.212588	0.127126	-0.356143	0.988772	1.09712	0.0288281	0.99662	2.62796	4.83689	0.444115	0.778431	0.163166	0.543463	0.818971	0.447318	0.849452	0.0795347	1.12826	2.74018	0.363195	1.86436	-3.47982	-0.18212	1.03237	1.6331	-2.28933	-0.0608203	0.127657	-0.313475	0.494527	0.952988	-0.0613719	-1.45533	0.307585	-0.0900334	0.227839	0.715865	0.0210266
YBL080C	PET112	-1.16591	-1.53251	-1.23406	-0.857806	-1.46611	-0.615838	-1.04142	-0.384915	-1.27134	-0.904116	-1.08446	-0.859563	0.0768129	-0.34709	-0.529098	-0.511262	0.689103	0.193595	0.0829319	-0.304908	0.157662	0.475329	0.109491	0.630907	2.24385	1.62088	0.943237	0.0456972	0.801068	0.14269	0.0233043	0.98607	0.381721	0.910689	-0.388491	-0.463481	0.297748	0.576878	-0.522979	0.0221325	0.909257	0.225101	-0.493295	1.1742	0.83674	0.351907	0.756672	0.630907
YBL082C	ALG3	-1.92047	-1.05822	-1.62054	-1.64047	-1.55065	-1.3431	-0.988349	-1.52649	-1.7234	-1.43237	-1.79865	-1.37976	0.175772	0.928687	0.983558	0.66669	0.534363	1.23967	3.34698	1.40103	0.448165	0.757688	1.55233	1.70142	1.6937	0.341446	1.13012	0.67969	0.898114	1.83957	0.881648	2.15518	-0.11657	0.692901	1.39283	2.06829	0.760056	1.39913	1.76766	1.02424	1.45925	1.10411	0.68072	1.7782	1.39944	0.618169	0.922424	0.582712
YBL084C	CDC27	0.397961	1.18342	1.55284	1.3377	0.582327	-0.0255097	0.497304	0.172447	0.44638	0.874047	1.28005	-0.0111995	-0.815707	-0.836312	0.0285865	0.506506	-1.03369	-2.11247	-2.06766	0.586344	0.122076	-1.39751	-0.0181551	-0.459836	0.377547	-1.26636	-0.183542	-0.149375	0.217139	1.93946	0.0991376	2.64092	0.513887	-0.678133	-2.88751	14.8675	1.55505	0.0967015	1.84958	0.342229	-1.03304	0.405906	2.2508	-1.71778	-1.54699	-0.372058	0.304798	-0.766002
YBL085W	BOI1	0.515982	1.46836	1.79517	0.800391	1.68102	-1.20026	0.573386	-1.19504	-0.294847	-0.893673	0.54077	-2.05871	0.398415	-0.555178	0.727221	0.850594	0.967176	3.28014	2.91058	0.62026	0.602716	-1.03735	0.859649	-0.049236	-0.642898	0.565931	1.21449	0.204867	0.218449	1.11885	0.384833	3.05829	1.77419	-0.0848896	-0.204867	0.688738	-0.984154	0.232598	-0.425014	-0.137521	-0.739672	-1.63101	0.918506	-0.807018	1.28976	-0.488398	-0.711941	-0.801924
YBL087C	RPL23A	0.728748	0.0694885	-0.0271605	2.82328	-0.52381	0.109347	-0.104762	-1.12981	-0.440917	0.795062	-0.574956	-0.408818	0.104573	0.589442	-0.585743	0.150303	-0.0934768	2.2384	-0.639879	-0.311029	-0.372226	-0.00504371	-0.0265636	0.654674	-0.344654	-0.626765	-0.375588	-1.74681	-0.868863	-0.00840619	-0.263282	-1.95595	-1.16812	-0.143578	-2.55582	-1.70444	-1.1345	-2.32347	-1.67149	0.440484	-0.27774	-0.540686	-2.44317	0.616005	0.303968	-0.328178	-0.29388	-0.283793
YBL088C	TEL1	-1.23967	-1.09989	-1.94343	-1.47969	-0.411647	0.286981	-0.189572	-0.348651	-0.723089	0.468536	-0.355979	0.2142	0.869922	0.677657	0.886018	1.21135	0.820346	1.28212	0.559019	0.796754	1.35161	0.615216	1.01798	0.766101	1.61499	0.697243	0.487896	0.699741	-0.037718	0.0757148	-0.20956	0.795188	-0.130435	-0.127851	0.840973	-0.0324915	1.275	0.965863	0.498509	-0.185263	-0.0924593	0.904803	-0.441553	1.87774	0.23495	0.835315	0.731958	0.0943741
YBL089W	AVT5	-0.618004	2.10509	-1.20275	-1.05732	-1.12055	-1.30776	3.1525	-2.3802	-2.16046	-1.43189	-1.68898	-0.968618	0.525214	0.704172	1.36645	1.60677	1.71306	1.43894	1.51995	0.609129	0.382942	1.47547	-0.0792395	0.21262	-0.380265	1.24908	0.656814	1.61336	-0.601613	1.20436	-0.244542	-2.91455	0.29039	-0.206102	3.11388	3.33393	1.26545	0.565554	-1.02773	-0.311736	0.310656	-1.20122	4.5272	-0.924924	1.37948	-0.36373	-0.534046	-0.371895
YBL091C	MAP2	-0.448388	-0.355213	-0.546899	-0.0476809	0.310243	0.426107	-1.27878	-0.131681	-0.338958	-0.819532	-0.561749	0.028901	0.14134	0.277317	-1.20322	-1.11836	-0.449508	-0.586023	-0.710382	0.403135	0.0855306	0.0917183	0.360397	0.234909	-0.145276	-0.584945	0.927529	-0.754592	0.522984	1.10865	0.00446237	-1.17107	0.865449	0.413391	-0.944703	-0.74763	0.188305	-0.0753892	0.446426	-0.364979	0.910979	-0.173174	-1.56421	-0.102356	0.761716	0.120691	-0.275618	0.65702
YBL091C-A	SCS22	-1.72477	0.530195	-1.3863	-1.03419	-1.20992	-1.34359	0.291597	-1.66867	0.701593	-1.13445	-0.6423	-1.62812	-0.953752	-0.223562	0.399955	0.603336	0.490749	-0.503034	-0.789281	1.34505	-0.355309	-0.177463	0.622663	-1.00273	-0.586703	-0.588673	0.832213	2.5436	1.00606	2.05546	1.66579	-0.877198	1.1027	0.430628	2.45185	1.99297	0.371802	-0.242249	0.639192	0.895051	0.540965	0.406677	1.18921	1.15401	0.418756	0.917636	-0.0819264	0.189428
YBL092W	RPL32	-2.21212	1.18939	-2.06887	-1.84022	-1.92459	-2.22744	3.05372	-2.2698	-2.30544	-1.87259	-1.92063	-1.82214	0.0937012	0.356065	2.07635	1.27468	0.673607	0.166059	1.07513	1.9207	-0.935971	0.841749	0.684539	-1.19504	-0.0853722	1.30661	0.439528	3.48568	-0.115391	1.51588	3.27729	-3.06281	0.0329689	-0.143155	7.62676	1.79073	0.959917	6.32379	0.133958	-0.231824	2.1907	-0.610793	5.89866	-0.194864	-1.69859	1.46833	0.448551	0.797848
YBL097W	BRN1	-1.33715	-0.173727	-0.328778	-0.369925	-1.07667	-0.17058	0.616702	0.632279	-0.145735	-0.556578	0.176798	0.127294	0.0869637	0.321123	1.34094	0.663916	1.76746	-2.28157	-0.214444	1.07201	0.7185	1.12861	-0.0602894	-0.0938723	0.952386	1.27235	-0.105301	0.206842	-0.548413	0.613761	-0.102771	2.73695	1.15596	1.00316	2.45365	11.7244	-0.981053	1.07419	5.10268	0.0934396	1.11064	0.301472	2.22016	-0.211708	-3.8831	-0.411514	-0.605804	0.323228
YBL098W	BNA4	-1.0838	-3.24169	-0.566482	-2.01454	0.74169	0.199446	-0.279086	0.24446	1.05609	-0.59903	-0.394044	-0.373269	-0.185185	-0.987892	0.0270655	0.59188	1.02707	0.68661	-0.34188	0.206553	-0.206553	1.01638	1.94373	1.39459	-0.884615	0.478632	1.98504	-0.461538	-0.222934	1.80698	-0.289886	0.980769	0.429487	0.753561	1.51068	2.96724	1.61823	0.236467	1.12536	0.185185	-0.595442	-0.248575	-0.0940171	0.469373	2.29772	0.0106838	-0.122507	-1.09473
YBL099W	ATP1	-2.32077	-2.48214	-2.05169	-2.24765	-0.98221	-0.488444	-1.11528	-0.811598	-0.0920297	-0.72223	-0.94369	-0.753187	0.392126	0.417219	0.563167	0.152581	0.032593	0.318287	0.100519	0.320306	0.39876	0.237525	1.17494	0.267955	0.808768	0.207528	0.254543	0.148543	1.3268	0.717335	-0.153447	0.655466	0.0284107	0.248197	-0.133978	-0.524805	0.28353	0.382752	0.680704	0.371503	1.2717	0.637871	-0.05985	1.83502	2.65244	0.548745	0.599365	0.715172
YBL101C	ECM21	-0.878522	-0.532263	0.0830052	-0.106331	-0.175401	-1.30112	-1.18722	-0.940624	2.06574	-1.14693	-0.91851	-1.61224	0.64695	0.779421	-0.331793	0.209181	1.09643	-1.13001	-0.519409	-0.0751694	0.302834	0.0837954	0.176217	-0.312693	-1.36445	0.13586	0.0773259	-0.2748	-0.811152	1.02311	-0.390943	-5.05145	1.08071	-0.442391	-1.26679	0.365989	-2.01602	0.660813	-0.512939	-0.291128	-1.05299	-0.14849	-0.931608	-2.09181	-0.525262	0.230129	-0.325015	-0.669747
YBL102W	SFT2	-2.99879	-2.72097	-2.36791	-2.39019	-1.13031	-1.177	-1.4283	-1.39734	0.159034	-1.08523	-1.31235	-0.722052	0.381727	-0.0247437	0.0747662	-0.418303	0.33604	0.501178	0.30322	7.13154e-05	0.179654	0.948582	0.914568	0.438121	-1.05219	-0.0133875	1.37523	0.883291	1.26855	1.2857	0.554869	0.818082	0.78962	0.807687	0.718525	1.75307	1.0404	1.47746	1.64585	0.538683	0.856847	0.886065	0.819245	0.857165	0.669364	0.41443	0.626852	1.21879
YBL103C	RTG3	-1.24352	-1.47927	-0.494171	-0.468588	-1.17228	-1.98446	-2.48187	-1.76166	-1.19689	-1.63763	-1.79793	-2.02137	-0.733579	-0.422922	-0.0817694	-0.111595	0.895777	-0.213137	-1.08143	-1.02111	-0.0683646	-0.158177	-0.0247989	-0.26307	-0.675268	-0.919236	1.17694	-0.654826	-0.464477	-0.220509	-0.843164	-4.15281	0.328418	-0.233914	-2.4313	0.0576407	-1.0945	0.0683646	0.630027	0.425268	-1.45643	-0.377346	-2.2748	-1.7433	-1.10757	-0.140416	0.0603217	-0.522453
YBL105C	PKC1	0.935214	7.17764	-0.768548	0.449321	-0.675549	-0.483804	18.3725	-1.12957	-2.85737	-1.78161	-0.875653	-0.892894	0.464248	-1.77971	3.16719	-3.13722	1.49474	7.09359	0.679285	-0.943743	1.44059	-0.976866	-0.0446898	0.611462	5.35174	-0.702419	-0.0657203	-0.920084	1.28233	0.85489	0.0920084	4.96688	-1.37539	-1.58044	21.5168	17.6199	15.734	4.80757	5.94953	0.0709779	6.59884	0.974763	7.06362	-0.615142	12.3912	0.224501	-1.18297	-0.0446898
YBL106C	SRO77	2.28241	1.67362	1.76535	2.95148	2.45716	3.50891	2.76535	1.70963	4.45925	2.31501	2.20773	2.26933	-1.02774	-0.871581	-0.727394	-0.885448	-0.708397	-0.741451	-0.992781	-0.987842	-0.337006	-0.93883	-0.774886	-0.632979	-0.967895	-0.698898	-0.804521	-0.797112	-0.972834	-0.797112	-0.829787	-0.287804	-0.854293	-0.721315	-0.696239	-0.484233	-0.406915	-0.582447	-0.841945	-0.542363	-0.55984	-0.898746	-0.880889	-0.866641	-0.663944	-0.841945	-0.774886	-0.87671
YBR001C	NTH2	1.59353	1.12621	0.750593	1.49502	2.07662	1.71109	0.935127	1.17057	2.26333	1.70413	1.56633	1.52741	-0.634964	-0.367386	-0.314354	-0.686233	-0.153914	-0.454793	-0.938654	-1.30386	-0.483957	-0.782399	0.281057	-0.3427	-0.967584	-0.651628	-0.099533	-0.889685	-0.551435	-0.227172	-1.28313	0.636849	-0.485412	-0.312009	-0.0127016	-0.0102921	-0.303867	-1.30349	-0.794057	-0.528193	-0.71167	-1.01572	-0.611197	-1.19865	-0.929564	-0.446007	-0.522938	-0.995874
YBR003W	COQ1	-0.716821	-1.68569	0.220291	0.0164475	-0.602691	-0.962085	-2.12514	-0.510718	0.496409	-0.566897	-0.307567	0.246521	-1.40269	-0.733559	-1.93459	-1.47582	0.396638	-0.714866	-1.16559	-1.18993	-0.251878	-0.371996	0.259966	0.540436	1.53257	0.139954	1.64251	-1.91917	0.240326	0.892103	-1.01109	1.15776	0.801811	0.919214	-1.31727	0.36605	1.88109	0.81283	0.153918	0.906012	0.0684642	-0.484997	-2.29049	-0.611088	0.557767	-0.688712	-0.109192	-0.154069
YBR005W	RCR1	-1.34283	-1.34135	-1.10109	-1.68528	-1.12488	-1.28523	-1.68673	-1.24992	-0.809335	-1.61067	-1.32985	-1.45658	0.552937	0.909661	0.910421	0.995703	1.05174	0.485238	0.854141	0.980982	1.2539	0.970875	0.539136	0.919428	0.506675	0.60576	0.944114	0.689647	0.917906	0.719496	0.954975	0.399082	0.713559	0.847184	0.994588	1.69033	1.31043	1.34923	1.04019	0.38125	0.448482	0.520563	0.883226	0.541094	0.0953854	0.153866	0.807499	0.0910768
YBR006W	UGA2	0.0333766	0.991976	0.249555	0.127908	-0.0982071	-0.105806	2.98201	0.341595	1.45967	-0.352311	0.0659751	0.0316111	0.978998	0.801996	1.29071	0.59141	0.380193	1.20061	-0.426906	1.39917	0.173975	0.0839509	0.376521	-0.429923	-0.471518	-0.275475	0.699364	1.37599	0.160701	0.866214	1.81804	-1.66846	0.465826	-0.438868	4.5584	3.11038	-0.985818	0.744818	0.364868	0.465547	-0.5806	0.204401	3.44173	-0.685224	1.56727	0.316815	0.338641	-0.859463
YBR008C	FLR1	1.74436	1.98264	0.907607	2.38487	0.751482	1.22703	1.26049	0.718532	0.473949	1.61759	1.72215	1.48108	0.0478695	-0.867348	-0.367629	0.170653	-0.241695	-0.0529258	-0.0274522	-0.462695	-0.0835956	-0.657886	-0.687254	0.255826	0.20672	0.0892171	-0.624381	-0.840466	0.443251	-1.02985	-0.57586	0.241829	-0.768379	-0.109622	0.737641	-0.290319	0.029226	-0.217043	-0.148904	-0.889797	-0.371165	-1.02319	-0.534275	-0.345102	-1.19799	-0.268248	-0.523469	-0.626911
YBR009C	HHF1	0.268177	-0.878275	1.57164	1.39406	0.0998541	-0.202473	0.472477	0.114407	0.242685	-1.13584	-0.458091	0.00118385	-1.12749	0.713749	-1.03646	0.409049	0.381444	1.28734	-0.960599	-1.44836	-0.0368804	-0.976396	-0.546269	-1.11136	-1.42589	0.325604	-0.183464	-1.3623	-1.24059	-0.136806	-1.15322	-3.70253	-0.164772	-0.12495	-1.91745	-0.112109	-0.722962	0.297201	-1.3354	-0.25384	-0.982187	-1.50133	-2.99022	-1.27555	0.253615	-0.700297	-1.3724	-1.4422
YBR010W	HHT1	1.05749	0.393843	1.19081	1.13277	1.36532	1.30462	1.35203	1.27121	1.66629	0.754896	1.49487	1.19069	-0.78241	-0.896349	-0.753037	-0.653934	-0.568768	0.239728	-0.533012	-0.765595	-0.175336	-0.282262	-0.409147	0.0714622	-1.18159	-0.946042	0.0720603	-0.927505	-1.14899	-0.433986	-0.793081	-0.344715	-0.459106	-0.252586	-0.341973	-0.00563238	-0.013013	0.17887	0.0698362	-0.336337	-0.763036	-1.13485	-0.953503	-0.395993	-0.259576	-0.754282	-0.620033	-0.729792
YBR011C	IPP1	1.07718	-0.158506	2.12033	1.96598	0.107884	-0.822407	1.88797	1.04232	-0.504564	0.0141079	0.962656	-0.892946	-0.0390365	1.09302	0.499169	0.318937	0.484219	-1.15864	0.138704	1.28821	-1.38206	1.07143	-0.193522	0.0149502	1.65199	-0.0556478	-0.858804	1.76827	-1.4211	-0.0232558	1.8289	-2.26246	-0.841362	-1.2691	-0.769934	0.446844	5.67442	-1.08472	-2.28405	0.230066	-1.06728	-0.646179	1.3098	-1.38206	-3.70847	-0.540698	-0.268272	-1.97591
YBR015C	MNN2	1.16771	0.473566	0.269745	-0.306484	0.313474	0.181973	-1.97368	0.791638	1.01051	-0.266972	-0.93924	0.0374877	1.45696	0.739601	0.920167	1.97403	0.104608	0.054046	3.39848	2.45714	1.58856	-0.0804801	0.582891	2.11847	2.20024	1.02014	0.44786	-0.968571	2.78225	-0.00266472	1.70727	1.72938	-0.024177	-0.277877	-1.87062	-1.22126	0.108028	0.0133136	0.15753	-0.305298	0.186329	0.885863	2.27998	0.0111332	-0.199036	-1.04372	0.633878	0.13343
YBR018C	GAL7	-2.1088	-1.95817	-2.08413	-2.07711	-1.28776	-1.01679	-1.3003	-1.02867	-0.655513	-1.02859	-1.19697	-1.02338	0.549421	0.775259	0.438539	0.479338	0.447999	0.243046	0.763577	0.342005	0.590518	0.663824	0.842704	0.722014	0.317519	0.416811	0.310222	0.522227	0.628944	0.482901	0.578827	0.950677	0.724597	0.352648	1.2143	0.429099	0.853028	0.541644	0.397273	0.498233	0.531375	0.478315	0.450944	1.31403	0.360269	0.884484	0.444627	0.572705
YBR019C	GAL10	-1.16021	-1.2529	-1.56636	-1.58364	-0.464155	-0.428762	-0.441791	-0.107899	0.415444	-0.627971	-0.531674	0.0162857	-0.7552	-0.143611	-0.17165	-0.554294	0.160212	-0.360002	-1.35462	-1.32906	0.75144	-1.10427	0.70409	0.463589	-0.450722	-0.822563	0.959609	0.650943	1.19707	0.605618	-0.601167	-0.501107	0.359064	0.309172	0.494508	0.724339	0.0154717	0.256733	-0.155926	0.288121	-0.185006	-0.417856	-0.95893	-0.502417	0.618597	-0.165785	0.492667	-0.752129
YBR020W	GAL1	-0.727609	-0.645963	-1.01004	0.668383	-0.36111	-0.752373	-0.876127	-0.907155	-0.610748	-1.2878	-0.997934	-1.23986	-0.520684	-0.747599	-1.00669	-1.49495	-0.228629	-0.299081	0.60033	-1.96194	-0.498547	-0.0890407	-0.640052	-1.41284	-1.30251	-0.332405	-0.692536	-1.56317	-0.657713	-0.856559	-1.91434	-3.82063	-0.0325677	-0.525452	-2.88352	-1.68204	-1.00354	-0.724069	-0.106907	-0.243874	-0.317479	-1.07206	-2.89276	-0.797878	-0.735618	0.133851	0.441712	-0.375394
YBR020W	GAL1	1.89547	0.611204	1.40382	0.891903	1.75141	1.19376	-0.169314	1.20102	0.608987	0.846582	1.09554	1.37045	-0.597382	0.234272	-0.147368	-0.2558	0.308596	-0.502748	-0.512811	-0.487102	-0.0813746	-0.330273	-0.136258	-0.678285	-0.376494	-0.113944	0.141181	-1.06542	-0.768097	0.150341	-0.644478	1.76169	0.249308	0.238978	-0.0333883	0.47667	-0.0981258	-0.0550407	-0.971258	-0.143163	-0.427968	-0.273406	-0.687125	-0.928077	0.525747	-0.778208	-0.287799	-0.969494
YBR021W	FUR4	-1.07549	-0.77473	0.117042	-0.031996	-0.615409	-1.04268	-0.374859	-0.594077	0.29762	-1.68995	-0.605256	-0.337288	0.29106	1.22451	1.40913	1.36902	1.48886	2.18396	3.41029	1.87876	2.28013	0.481041	1.34338	0.628353	3.2604	1.15216	1.06111	0.578925	-0.37234	0.669259	0.460093	8.07127	0.990594	0.568029	1.5017	1.11764	-0.355304	1.38649	1.04151	0.349985	1.50698	0.728213	0.357958	0.271788	1.18966	0.579534	1.32829	0.302191
YBR022W	POA1	-1.14361	-1.09302	-1.57783	-0.987957	-1.12849	-0.759783	-1.27486	-1.11068	-1.02651	-0.884942	-0.775625	0.0104585	1.35945	0.9073	1.65299	0.677154	0.858797	0.769298	1.54228	0.622477	1.11916	0.333204	1.52832	0.795407	0.623305	1.29221	0.723199	0.77673	-0.0679449	0.286131	-0.180807	2.836	0.240083	0.281544	-0.300465	0.107987	1.03392	0.882817	-0.383607	-0.135014	1.61498	-0.0930618	-0.533939	0.828211	0.276646	0.698726	0.869704	0.923109
YBR023C	CHS3	-0.0856907	0.152768	0.196837	0.687421	0.0213744	-0.696639	1.88268	1.10681	0.383687	0.354175	1.35089	0.900674	0.31291	0.481919	0.799222	0.728394	0.559464	1.2831	1.07392	0.620393	0.139903	0.519476	0.370928	0.00543786	0.0496463	0.187877	0.0854208	1.38912	-0.0135797	-0.107764	-0.00223436	1.05232	0.366052	0.067504	0.701683	1.059	-0.467359	0.0687114	-0.462727	-0.158551	0.172289	-0.536255	0.799464	-0.540474	-0.583531	0.103109	0.212371	0.356503
YBR024W	SCO2	-0.587767	-1.14776	-0.815898	-0.659554	-0.793185	-0.36552	-0.726186	-0.232826	-1.34183	-1.38701	-1.0513	-0.530609	1.26795	1.46746	0.176333	0.967673	1.09688	0.979749	0.428841	-0.0349132	-0.0189487	0.37658	0.899412	0.837115	-0.23002	0.857996	0.345449	0.336593	-0.661666	1.08728	0.133206	1.59508	0.38648	-0.339521	0.378832	0.492785	0.473052	0.379588	1.30307	0.515037	0.397254	0.149811	-0.250388	-0.364684	0.289739	-0.668184	-0.207391	-0.218797
YBR026C	ETR1	-1.60961	-1.42519	-1.71234	-1.75543	-1.60961	-1.40928	-2.20829	-0.876719	-0.859983	-0.850539	-1.06263	-1.04109	0.141746	-0.182569	-0.630488	-0.568119	0.723311	-0.126519	-0.1364	0.379718	0.345213	0.469464	0.0691722	1.01393	0.614612	0.804633	0.593229	-0.54058	0.262919	0.801717	-0.0268913	-1.87818	0.596954	0.422485	-0.779362	-1.07063	-0.1364	0.610724	1.31136	0.568929	0.216102	0.475134	-0.786652	0.360603	-0.283493	0.518548	0.754738	0.906366
YBR031W	RPL4A	-0.576736	-1.14648	-0.40412	0.104494	-0.47577	0.17978	-3.06497	0.23206	-1.27625	0.308247	0.365091	-0.429476	-0.30317	-0.952668	-2.47011	-1.9075	-0.438823	-0.547711	-1.36998	-1.98516	-0.842297	0.0391682	0.0327553	-0.291888	-2.35994	-0.360992	-0.341009	-1.0827	-0.0584006	-1.45728	-0.608347	1.44667	-0.126066	0.401135	-3.63824	-3.94487	-1.85845	-1.90558	-2.15589	-0.0611926	-1.94766	-1.26088	-2.43719	-0.777539	-1.32593	0.00944042	0.0967685	-0.216483
YBR034C	HMT1	-1.14947	-1.38352	-1.21952	-1.46022	-1.23364	-1.63413	-1.59612	-1.39153	-0.768667	-1.33329	-1.39696	-1.58295	0.944282	1.03086	0.397151	0.38179	0.898478	0.0329563	0.186008	0.478285	0.403016	0.930177	0.461947	0.167016	0.527301	0.661919	0.294093	0.416702	0.316157	0.398268	0.676442	1.98813	1.08141	0.472839	-0.0914677	0.678955	0.608155	0.399665	0.552995	0.491272	0.624913	0.349672	0.533864	0.353442	-0.0903505	0.461947	0.548666	0.420612
YBR035C	PDX3	-1.83867	-2.3462	-1.92582	-1.91765	-0.692086	-1.42759	-1.85774	-1.37969	-1.14995	-1.59356	-1.76129	-1.60141	0.481187	0.42599	0.576827	0.183159	0.661363	1.70313	-0.154318	0.502569	0.951931	0.847008	1.1157	0.604674	-0.416211	0.618266	0.90668	0.460799	0.36781	0.746561	0.158628	-1.63053	0.754351	0.679098	-0.580308	0.0142549	0.53688	0.989557	1.63948	1.29703	0.859274	0.486822	-0.384386	0.611305	1.182	0.824134	1.52793	0.59821
YBR036C	CSG2	1.27239	8.54739	2.15002	1.40521	1.79918	4.07671	7.6171	0.302663	-0.109367	0.359656	0.278625	0.460816	0.514432	-1.44078	-0.99924	-3.26087	-0.0114268	2.26039	-3.49549	-2.13651	0.647042	-0.961471	0.0131099	-2.16081	-1.11498	0.0361541	-0.037682	6.66922	-1.41264	0.191458	9.27737	0.233451	-0.291693	0.362643	3.47592	6.08481	1.94735	5.63263	2.3406	-0.63267	1.96691	0.408186	12.0129	0.863909	3.62085	-0.452205	-0.53835	1.00014
YBR037C	SCO1	2.49482	0.157928	1.2584	3.38681	1.30769	1.12904	-1.3595	2.23987	1.83642	1.69922	2.22732	1.32904	-1.97317	-2.36167	-3.39496	-3.01164	-1.64544	-0.384615	-3.34357	-3.35068	-2.07304	-1.29024	-0.767615	-1.11474	0.951842	-0.724305	-0.707175	-3.19392	-0.804137	-0.0614092	-2.319	-0.207175	-0.724305	-0.414674	-3.93988	-1.94441	-0.432773	-0.758242	-0.666128	0.0177763	-0.514867	-0.248222	-3.50517	-0.340659	-1.7618	0.315772	-0.985133	-1.52359
YBR038W	CHS2	-1.49138	0.138714	-0.649012	1.69861	-0.722993	-2.11559	-0.773855	-2.67003	-2.11559	-1.82261	-1.84699	-1.03447	-1.46984	0.0182668	0.107477	0.227273	1.73789	-0.331351	0.674172	1.47111	1.85939	-0.121071	-0.903568	2.35854	0.426508	0.853866	0.778675	-0.357264	-0.986831	0.778675	2.40527	0.960068	-0.0896347	1.69711	-2.58411	7.98556	2.04376	3.35684	0.778675	0.596007	0.563721	0.960068	-2.09601	0.107477	-3.41844	-0.308836	0.461342	-0.282498
YBR039W	ATP3	-1.13062	-1.41793	-1.36601	-1.33737	-1.17672	-1.41327	-1.79744	-1.1681	-1.41211	-0.570896	-0.969499	-1.04563	-0.488027	-0.869492	-1.31394	-1.04574	1.2579	-0.275623	-2.00216	-0.286877	-0.398467	-0.405412	-0.128113	0.252634	2.16188	0.988506	0.642481	-0.257423	0.29478	0.0653736	-0.230364	-2.02682	0.45546	0.590517	-1.22222	0.0617816	-0.0608238	0.834531	1.49114	0.218151	-0.0431034	0.0380747	0.636973	0.514128	0.41978	0.956418	0.787596	1.34243
YBR040W	FIG1	-0.792011	0.295455	-0.980716	-0.272727	-0.365702	2.39118	-0.466253	-0.352617	-2.31198	1.00551	1.16873	1.95386	-0.831186	-1.1939	0.346441	-0.263051	-0.135593	-0.362712	-0.231186	0.647458	0.64	-0.231186	0.185085	3.06102	1.08271	-0.615593	0.487458	-0.258983	-0.0583051	-1.01763	-0.739661	0.610169	-0.865763	-0.139661	1.17966	-0.332203	0.0216949	0.471186	1.01153	-0.747797	0.491525	0.00338983	0.350508	2.40407	-0.540339	0.454237	-0.0861017	0.221017
YBR041W	FAT1	-1.45263	1.29697	-1.12142	-1.19029	-1.37301	-1.29299	-0.538217	-1.96457	-0.57285	-1.1039	-1.43033	-1.46935	0.263201	0.172855	-0.445957	-0.169554	0.642327	1.31271	-0.784653	-0.0635314	0.587459	0.135726	0.0490924	0.768564	0.636964	0.398927	0.359323	1.02186	0.531353	0.512376	0.761139	1.69967	0.533828	-0.424917	0.422855	0.700908	1.76526	0.639852	1.78383	0.430693	1.23845	-0.524752	1.93276	0.415429	0.469884	0.449257	0.283828	0.570957
YBR043C	QDR3	2.09183	1.24173	2.00241	1.93715	1.55179	1.73512	1.09343	1.67407	2.47068	1.1759	1.71089	1.29984	-0.93344	-0.44179	-0.848881	-0.489891	-0.695628	-0.657949	-0.846664	-1.06222	-0.389355	-0.591865	-0.624505	-0.830133	-0.896311	-0.738129	-0.358243	-0.839838	-0.987997	-1.00014	-0.512462	-0.14015	-0.937778	-0.804388	0.030891	-0.309839	-0.526536	-0.509134	-0.230817	-0.552736	-0.830284	-0.885854	-1.3655	-1.24072	-0.679503	-0.826065	-0.768829	-1.04523
YBR044C	TCM62	-1.69385	-1.5616	-1.62373	-1.60885	-1.49881	-1.13937	-2.03107	-1.39353	-1.81489	-1.1493	-1.35814	-1.26321	0.883902	1.21278	1.53517	1.85175	1.07618	0.122356	1.05568	0.931377	2.19206	1.33427	0.714502	0.994389	1.37656	0.727018	0.390375	-0.251187	-0.265429	0.18019	0.493742	-2.123	0.199396	0.589771	-0.323694	-0.144799	0.251403	0.0252482	1.12775	0.671126	0.535175	0.809452	0.108761	2.12602	-0.282046	0.483384	0.409366	0.610703
YBR045C	GIP1	-0.615654	-1.50525	-0.535255	-0.513447	0.713585	1.15762	0.525848	0.692805	1.16309	0.355305	0.871314	0.503675	-0.0797485	0.415878	-0.00428866	0.166294	0.146609	0.48217	0.0827665	-0.140456	0.724238	0.0243722	0.624957	-0.386951	-0.0382901	0.818005	0.922781	-0.624089	-0.215683	0.219305	-0.580822	2.13238	0.052895	0.0776683	0.631163	1.03766	0.81341	0.0671337	-0.00555098	0.235927	-0.0428857	-0.205254	-0.651734	-0.164707	0.0679143	0.499409	0.235039	0.0398335
YBR046C	ZTA1	-0.229211	-0.601294	-0.054368	-0.46997	-0.455005	-0.33618	-0.935821	-0.138077	-0.393036	-1.09981	-0.836347	-0.480814	0.325847	1.07563	0.208851	0.166597	0.942967	0.00362853	0.545049	0.35144	1.40589	0.475295	-0.0895364	0.213893	0.479391	1.25239	0.25271	0.140365	0.278301	1.03262	0.102498	1.15408	0.563283	-0.155105	-0.436173	0.761175	0.6625	0.325684	0.343662	0.632962	0.286557	0.126458	-0.596468	-0.323157	0.508223	0.5203	0.582183	-0.295774
YBR048W	RPS11B	-1.09227	-1.86246	-1.00318	-1.40015	-0.569995	-0.746451	-2.72418	-0.884239	-0.338473	0.309594	0.0137053	-0.406265	0.976131	1.34013	0.430134	1.05022	0.905768	0.960965	0.490055	0.544008	1.98434	1.227	0.0979612	0.0387867	-1.26106	1.08006	-0.500995	-0.662854	-1.02287	-0.770761	-0.763053	-3.90229	-0.15266	0.0616609	-2.78021	-1.34361	0.202636	-1.10492	-0.176778	-0.284933	-1.54177	-0.471159	-1.44157	-0.660368	-0.646942	-0.0298359	-0.279214	-0.0517156
YBR050C	REG2	1.31657	1.17912	0.666957	1.08534	0.999642	1.55892	1.04979	0.783313	1.61618	1.74768	1.25674	1.95601	-0.676194	-0.729266	-0.675207	-0.701085	-0.903491	-0.138439	-0.18493	-0.801312	-0.622009	-1.17797	-0.829439	-0.0231135	-0.391324	-0.684476	-0.62288	-1.19431	-0.0579994	-0.950345	-0.614404	0.745616	-1.10701	-0.651223	0.182641	-0.375344	0.295543	-0.202308	0.212687	-1.12372	-0.839985	-0.805787	-0.357296	-0.248968	-0.428885	-0.664815	-0.983517	-0.563293
YBR054W	YRO2	-0.0826251	-1.10838	-0.186973	-0.356373	0.265931	0.482719	-0.335461	0.420351	0.737075	-0.23681	-0.0242799	-0.228525	0.583225	0.547547	0.782717	0.703889	0.517478	0.215232	0.559475	0.0930558	0.0993758	0.401786	0.366443	0.0618321	0.386971	0.645269	-0.121561	0.398084	0.185264	0.0312914	0.248146	0.677785	0.203144	0.762655	1.01365	0.755461	0.585218	0.552061	0.801343	-0.0438009	-0.0221863	0.245821	0.122967	-0.205501	-0.239608	-0.127529	0.301365	0.00425813
YBR055C	PRP6	0.493769	0.508636	1.09912	0.843619	-0.136371	-0.0885905	0.338452	1.26927	1.45999	-0.197383	-0.106409	0.311426	-1.20558	-0.900147	-1.30145	-0.735081	-0.133388	-2.62371	-1.21201	-0.814708	-0.72841	-1.40327	-0.189294	-0.5492	-0.333471	-0.590166	-0.70139	0.639935	-0.414124	-1.19673	-0.0386608	0.117608	-0.60321	-1.0045	1.65302	3.88861	0.0724874	-1.08392	1.36696	-0.30755	0.279819	-0.782129	0.61403	-0.608798	-3.75999	-0.637163	-1.10198	-0.0306113
YBR057C	MUM2	-0.465162	-1.16387	-0.342256	-0.663365	-0.135817	-0.0882495	-1.2154	0.201913	0.0683447	-0.222239	-0.0180631	0.437831	0.0662066	0.082786	-0.0537207	0.307455	-0.0344234	0.276195	0.376078	0.23996	0.293061	0.315035	0.129014	0.311406	0.0734689	0.30235	-0.13761	-1.33609	-0.595842	-0.357541	-0.669889	-0.748005	-0.0162365	0.00866812	-0.642183	-0.0775686	0.1673	0.0962614	0.203256	0.0146881	0.0863585	-0.151642	-1.05613	0.444333	-0.729667	-0.227705	-0.0493992	-0.139142
YBR058C	UBP14	1.03629	-1.24146	1.46887	0.532768	0.880931	0.290261	-2.41795	0.90965	1.86058	-0.0173092	-0.24397	0.15419	-0.880515	-0.967691	-1.54469	-1.09029	-0.0145169	-1.86177	-2.08851	-2.35571	0.412325	-0.672634	-0.423609	0.0267366	-1.80307	-0.402667	0.553912	-2.07678	-0.0781364	-0.892472	-0.993494	-3.51683	0.132804	0.316859	-2.69399	-0.357434	-1.00109	-0.22161	-0.282434	-0.0296336	-1.52671	-0.670366	-2.35922	-1.43992	-1.2834	0.0321379	-0.159112	-1.1842
YBR059C	AKL1	-1.55421	-2.09198	-1.9263	-1.8415	-1.54122	-0.319544	-1.5527	-1.425	-0.271807	-1.09258	-1.29214	-0.897207	0.25165	0.213541	-0.286834	-0.27101	-0.0031742	-0.195975	-0.325923	0.0216156	0.603372	0.28575	0.287147	-0.0756906	0.655477	0.705819	0.0020499	1.79776	1.44281	0.589576	1.50163	7.44542	0.620779	0.763965	-0.529697	-0.145482	2.83499	0.143806	0.537605	1.06736	2.71956	1.25347	1.80048	1.30084	0.325508	0.692272	0.552369	0.894104
YBR060C	ORC2	-0.222182	0.686941	-0.442218	-0.0847943	-0.00751342	0.622182	1.17352	0.443649	1.06047	1.57388	-0.0847943	0.538104	-0.579625	-1.06988	0.606105	-0.621184	-0.724899	-2.45679	-0.937845	-0.109599	0.275837	-1.24789	0.0415594	0.606105	0.0102979	-0.223979	-0.134976	0.0577418	0.074292	-0.763516	-0.305627	0.180949	0.180949	0.242736	1.52299	-4.64766	-1.33983	1.81096	-1.15925	2.1199	0.491357	0.424421	2.84884	-0.178374	-3.0993	-0.690327	-0.336521	0.0919456
YBR061C	TRM7	-0.778348	-1.05253	-0.0794262	-0.397282	-1.02876	-0.435776	1.91536	-0.501388	0.0270355	-0.850633	-0.118644	-0.0689218	0.54775	0.496797	1.06044	0.32145	0.398792	1.62066	0.877362	0.26029	0.0630121	-0.25031	0.56054	0.276706	0.846073	-0.236254	0.311817	0.0477883	0.513295	0.136155	-0.427379	3.66849	0.426314	0.212848	1.13574	-0.440567	0.0923473	-0.233935	0.22087	0.440085	0.381807	0.452454	-0.0858199	-0.270858	1.98237	0.559633	1.01954	0.428729
YBR065C	ECM2	-0.402228	-0.856286	-0.180948	-0.274125	-0.460991	-1.58118	-0.992207	-0.225087	-0.632478	-1.20146	-1.21803	-0.96825	1.19958	0.624679	1.15371	1.50981	0.354927	0.0757706	0.260468	1.03998	0.911322	-0.0957493	0.136922	0.638283	0.829852	0.220501	0.155325	0.760628	0.702266	0.386149	-0.0340523	0.235185	0.592305	0.510166	1.59787	0.9898	1.252	0.735689	1.17035	0.784261	0.872846	0.318657	-0.0576549	0.133373	0.73617	-0.192113	0.935974	0.268711
YBR066C	NRG2	-0.278594	-1.41295	-0.104993	-0.655001	0.362008	-0.345312	-1.2025	-0.0314335	0.74878	-0.714815	-0.767443	-0.210179	-0.0396282	-0.0566396	-0.497326	-0.584584	-0.0481268	-0.373205	-0.199116	0.104489	-0.000753968	-0.0616119	-0.115395	-0.334771	-0.708233	-0.149074	0.181748	-0.0278605	-0.0423619	0.528485	-0.572465	-0.243251	0.690098	0.219422	-0.546341	0.814062	0.0107367	0.312895	0.365479	0.297717	0.222528	0.0742954	0.00994709	-0.275722	-0.14559	0.0746119	-0.110898	-0.0965841
YBR067C	TIP1	-0.784728	-0.786743	-1.03172	-0.734782	-0.385761	-0.0908101	-0.801506	-0.20458	-0.477791	-0.332284	-0.342237	-0.114886	1.25786	0.556905	1.04614	0.42675	-0.144499	-0.0844029	0.799877	0.369789	-0.050701	0.452433	0.331421	0.237215	0.644295	0.646245	-0.438938	0.154556	0.605457	0.720847	0.455444	1.4695	0.600518	0.83497	0.262287	0.58308	0.238385	0.476725	0.999762	0.669646	0.696916	0.568935	0.424534	0.931907	0.00233061	0.211824	0.692251	0.047175
YBR068C	BAP2	1.1594	0.2033	0.906289	0.652242	0.93462	-0.519303	-0.221669	1.10461	1.36239	0.89726	0.799502	0.830324	0.0572457	0.376547	-0.224491	0.0638708	-0.685871	-0.587886	-0.64911	-0.943599	-0.028107	-0.420307	-0.756966	-1.1924	-0.448717	0.434344	-1.18023	-0.367293	2.74231	-0.740655	-0.652812	1.99548	-0.876891	-0.70295	-0.740655	0.416238	-0.309734	-0.332802	-0.328733	-0.472453	-0.502467	-0.420307	-0.595899	-0.648008	-0.80566	-0.825276	-0.290153	-0.885884
YBR069C	TAT1	1.81625	4.35165	1.57845	0.31468	3.53755	5.14836	2.79404	9.02457	4.29359	9.76384	10.4382	8.82694	3.8518	2.93453	2.07215	1.10611	2.21015	4.08091	-1.09442	1.4244	3.38134	-1.09749	5.07431	6.85848	6.49225	3.81706	1.28802	0.759103	4.75694	6.37724	3.49052	4.55142	0.549117	1.21764	1.37985	1.00361	1.75232	1.64058	1.14355	2.57749	3.77389	5.197	2.56496	6.04666	5.101	1.53488	2.65509	3.02534
YBR070C	ALG14	-0.799156	-0.735021	-1.21885	-0.91308	-1.59381	-0.866948	-0.122644	-1.00534	-1.62757	-0.478481	-0.372152	-1.56653	1.12944	1.48575	0.802501	0.0526469	0.887725	-2.40518	0.786504	0.989529	1.24898	1.51803	1.61286	0.475567	1.0192	1.90663	-1.13729	0.989529	0.178301	-0.0942408	0.379872	1.39209	0.829552	1.4395	1.31385	11.9255	4.61809	1.29843	-1.08668	0.0651542	0.75509	0.931646	0.626236	0.166958	-2.61867	0.487202	0.816463	0.728621
YBR072W	HSP26	0.141044	1.08445	0.472919	0.371295	0.287684	0.205593	-0.40619	-0.0142705	1.10449	-0.0930396	-0.0741434	0.277	-1.23406	-0.500336	-0.803552	0.279408	-0.65191	-0.239545	-0.352526	-0.807436	0.615938	-0.826963	-0.434495	-0.688419	-0.562339	-0.237614	0.167952	-0.388455	-0.326577	0.274952	-0.216047	0.451924	0.51295	-0.334948	-0.270433	0.36715	0.25263	-0.220673	0.364813	-0.346379	0.242512	-0.070784	-0.817498	-0.39591	-0.870224	0.0457454	0.29248	-0.616837
YBR073W	RDH54	-1.00487	-2.07578	-0.831787	-1.27564	-1.18994	-1.23986	-1.39081	-0.771258	-0.36728	-1.34585	-1.01296	-1.1818	1.10009	0.821789	0.847813	-0.00414556	0.293173	-0.435153	0.560237	0.416199	0.512147	0.494757	0.947886	-0.12945	0.182033	0.777402	-0.551692	0.366639	0.623694	0.447789	0.857152	0.354685	0.752635	0.788297	0.00134752	0.46462	0.439777	0.242074	0.0603889	0.816356	0.874559	0.331217	0.557299	-0.0441673	0.305515	0.586625	0.777007	0.740303
YBR076W	ECM8	0.992966	0.675264	0.321219	1.28957	-0.0375147	-0.294256	-0.676436	0.424385	0.19109	0.901524	0.568581	0.329426	1.22209	1.12791	1.59884	0.775581	-0.95	1.12791	-0.224419	-0.930233	0.894186	1.03953	-1.79186	-0.484884	0.0546512	0.222093	-0.565116	-1.63372	-2.72326	-1.85349	-2.03256	0.0616279	0.0465116	1.40349	-1.08721	-1.02907	0.077907	-0.696512	-0.815116	-1.28256	-0.651163	-0.675581	-2.8407	-2.28721	-0.538372	-0.805814	-0.0837209	-2.08605
YBR077C	SLM4	0.40877	0.296207	-0.314837	-1.2319	-0.743946	-0.0710068	-0.303178	-0.997581	-0.674458	-1.30235	-1.02957	-0.754556	1.28828	1.69365	0.765694	1.00661	1.08231	1.43153	1.45283	0.216164	0.856757	0.985505	0.583948	-0.115334	1.82684	0.0200979	-0.0882255	0.699124	2.48822	-0.278795	2.17609	-1.16646	0.129899	0.155921	0.295451	-0.642399	0.525292	0.0408677	-0.950089	0.565861	0.982391	-0.448707	0.793526	-0.274616	0.310414	0.377819	-0.0612446	-0.0581471
YBR078W	ECM33	-1.03389	-1.18105	0.5473	-1.04975	-0.0428074	-1.35606	-1.09122	-0.705283	-0.304667	-1.7155	-1.33316	-0.263987	0.206084	0.659017	2.51338	1.58344	0.484882	5.20088	3.14603	3.17213	1.44496	0.929467	0.328668	0.107174	-1.26619	0.116695	-0.0145788	-3.28977	-0.967743	-0.854801	-2.34409	-0.647811	-1.30895	0.0718966	1.01036	2.42671	2.63129	0.131836	2.24731	-0.471311	-0.713319	-1.00285	-2.92186	-0.291616	-1.07197	-0.440749	0.0408913	-0.518921
YBR080C	SEC18	1.65759	1.50141	0.844142	1.35196	1.21109	1.68342	1.66487	1.06464	2.25403	2.18003	2.36739	1.95233	1.0122	0.683223	0.591635	-0.176089	0.650086	2.2737	1.50841	0.806425	1.23597	-0.347163	-0.148386	0.646855	-0.938321	-0.348419	0.367515	-0.515384	0.388784	-0.394517	-1.03142	1.48483	-0.330305	-0.0733464	-0.231799	-1.27238	1.94746	-0.125777	0.750768	-0.684926	-0.0834413	-0.538346	-0.625746	-0.789756	-0.110457	-0.942906	-0.178454	-0.872179
YBR081C	SPT7	0.412934	1.13031	0.669884	-0.105985	0.365251	0.799421	1.52664	-1.82838	-2.25656	-1.3251	-1.25232	-0.853668	0.554255	0.518151	0.750248	0.518151	-0.0551478	0.637175	0.896648	0.342392	0.136481	-0.0412617	0.659195	-0.841103	-0.0134894	0.853005	-0.214838	0.632216	1.74767	1.0123	0.0934338	0.918865	0.784765	0.118032	-2.16584	-2.52053	-0.750645	-1.88713	-1.31422	0.905376	0.910137	0.42809	0.887919	0.702638	0.0565364	1.09581	1.58203	1.29082
YBR082C	UBC4	-1.36653	-1.76862	-1.67466	-2.27511	-0.781321	-0.891366	-1.78809	-0.9636	-1.4588	-1.10525	-1.07816	-1.10751	0.0913069	0.315928	0.359102	0.354726	1.45537	1.26925	-0.2007	-0.225204	0.703034	0.747375	0.354726	1.17882	0.231914	0.723162	1.25088	0.308635	-0.291132	-0.113186	0.452742	-1.72783	0.729872	0.994457	0.306593	0.876021	0.636814	0.662485	1.38711	0.573804	-0.205368	-0.885064	-0.161902	-0.76196	-0.0367561	-0.109102	0.369895	0.0466744
YBR083W	TEC1	0.244593	0.426487	0.261783	0.0903238	-0.486697	-0.185329	-0.243759	-0.312273	-0.64517	-0.347141	-0.159156	-0.15404	-0.198888	0.185331	0.128721	0.22655	0.01676	-0.160058	0.409439	0.674091	0.426077	0.0189123	-0.216697	0.122093	0.197435	0.103559	-0.0314959	-0.1848	-0.231681	0.0287453	0.33604	0.46083	0.0246103	0.244382	0.85033	0.102188	-0.0152503	0.248334	-0.294556	0.145395	-0.125617	0.472852	0.960134	0.386419	-0.0752321	0.235079	0.298322	0.216113
YBR084W	MIS1	-0.605637	-1.11631	-0.555718	-1.2899	-0.754533	-0.758915	0.042364	0.353914	0.800805	-0.777625	-0.589723	-0.524447	0.662364	0.770063	0.979482	0.796318	-0.126431	-1.01912	-0.178993	-0.714658	0.611226	-0.400873	-0.028211	-0.53117	0.879831	0.603156	-0.00773025	1.33529	1.06236	0.855997	1.71305	-0.135305	0.872839	0.102347	-0.432652	0.58245	0.69546	0.0919125	0.46759	0.304736	0.353361	0.994357	0.965242	0.0684837	2.14376	0.556918	0.880067	0.346953
YBR085W	AAC3	0.911751	0.662314	2.31968	1.06348	1.60468	0.78208	0.987393	1.4525	1.85232	0.321027	0.748762	1.12067	-1.20237	-0.607551	-1.01097	-1.29763	-0.679543	-0.796752	-1.02766	-1.23178	-0.805092	-1.08911	-0.812994	-1.07989	-1.46137	-0.790606	-0.00438982	-0.672959	-1.29763	0.0399473	-0.565847	0.17691	-0.233977	-0.820018	-0.985953	0.460931	-0.541703	-0.426251	-0.918788	0.12511	-0.743635	-0.541703	-0.841089	-1.25417	-0.294996	-0.848112	-0.289728	-0.944249
YBR086C	IST2	-0.0553448	-0.397846	1.00289	0.538735	0.729199	0.962344	0.994164	0.634904	2.25672	-0.00853594	-0.0721596	0.758738	-1.2069	-0.991042	-1.84672	-2.30803	-0.589225	-0.568733	-2.77291	-2.69787	0.754008	-0.908422	-0.596422	-0.496556	-1.15017	-0.736623	-0.0204111	-0.855523	1.44786	-0.326767	-0.451864	0.338906	-0.673089	-0.688043	1.48667	1.065	-0.6035	0.419043	0.12266	0.0384372	-0.190655	-0.381546	1.77917	-0.176549	0.383564	-0.0252113	-0.559775	0.297988
YBR087W	RFC5	-1.77071	-1.03584	-1.65588	-1.83738	-1.19499	0.210405	-0.557225	0.0921002	1.33796	-0.39499	-0.514836	-0.00192678	-0.377946	0.38354	0.65841	-1.06352	-0.53296	-1.9145	1.15302	1.10867	0.586896	0.543747	1.44706	0.558929	-0.187375	-0.225729	0.755493	0.860967	1.63404	0.831802	0.986816	2.15142	0.197763	0.419097	1.13744	2.13264	1.21814	0.815821	-0.485817	0.65841	0.65841	1.52817	0.64203	2.57171	1.21814	0.671594	0.0371554	0.123052
YBR088C	POL30	-0.781609	-0.585872	-0.487197	-1.19345	-0.315489	-0.363871	-1.43013	-0.375656	-0.00938972	-0.812661	-0.547981	-0.170083	-0.463788	-0.0293277	-0.0461498	-0.590592	-0.0925834	-0.487407	-0.293342	-0.539414	0.165394	-0.407089	-0.161085	0.291722	0.399489	0.0541255	0.526036	0.231775	0.51778	0.412782	-0.356008	1.46336	0.225638	0.381032	-1.34225	1.33388	-0.235483	0.0570169	-0.250924	0.300691	0.856837	0.196419	-0.865789	0.313072	0.493902	0.0716612	0.0970984	0.69887
YBR090C-A	NHP6B	-0.556106	-0.158222	-0.657754	-0.250185	-0.0288924	-0.2185	-0.051601	0.270625	0.506117	-0.136092	0.0748478	-0.0858239	-0.0934203	0.134761	-0.314562	-0.357066	0.200298	0.454344	-0.527658	-0.590975	-0.101391	-0.502466	0.255098	0.22519	0.178644	-0.203501	0.239133	0.210007	0.462786	0.362151	-0.225917	0.867315	0.200669	0.427151	0.34184	0.0831808	0.643548	0.0078227	0.967704	0.0817507	0.223687	0.243217	0.0216818	0.405379	0.228599	0.0273914	-0.117935	0.245313
YBR091C	MRS5	-0.928554	4.97123	-1.66649	-0.992679	-1.64742	-1.49801	5.82947	-2.02072	-2.15275	-1.73391	-1.80136	-0.976326	-1.58877	-1.38085	1.13438	1.06311	0.957028	-0.0397556	-0.0638842	1.40631	-1.0077	0.267914	0.371175	-1.97085	-1.8079	0.229948	0.0292095	5.06176	-1.0152	1.90813	6.73831	-3.42611	-0.618481	-0.395321	10.6621	3.62466	4.05275	0.903409	-0.716169	-0.206999	2.65468	-1.75467	7.78945	-0.790121	-2.42798	0.410421	0.0242928	0.611917
YBR092C	PHO3	-0.269738	-0.400891	-0.305469	-0.143964	0.0801257	0.242348	0.141889	0.0502545	0.208724	0.577303	-0.239134	0.140115	0.419853	0.442877	0.24709	0.403616	0.0567102	0.185783	0.580932	-0.00539409	0.0301405	0.14756	-0.265882	0.625759	0.0868228	0.158227	-0.211678	-0.560716	-0.224945	-0.995766	-0.322678	-0.00254626	-0.55181	0.118238	0.0899755	-0.176625	0.425905	-0.363957	0.441469	-0.384582	-0.338813	-0.317254	0.179997	0.300364	-0.584838	-0.274733	-0.0689855	-0.253283
YBR093C	PHO5	0.620971	0.22707	0.654904	0.864355	-0.0677287	0.93353	-0.646825	0.293557	1.78854	0.231129	0.0273118	0.375579	-0.401672	-0.691432	-0.385878	-0.0754491	-0.363109	-0.404627	-0.121307	-1.38897	-0.398689	-0.100441	-0.18839	0.473654	-0.783436	-0.869927	-0.51163	-0.538723	-0.711115	-0.690501	-0.735354	-0.803227	-0.357694	-0.654203	1.34284	-0.0827895	0.210977	0.193587	0.297695	0.286145	-0.748451	-1.1679	-0.86314	-1.31383	-0.227713	-1.48843	-0.543689	-1.12607
YBR095C	RXT2	-2.09262	-2.0925	-2.2433	-1.99436	-1.28767	-1.15097	-1.84946	-1.06868	-0.285341	-0.771085	-0.958568	-0.901518	-0.422983	-0.356369	-0.618828	-0.810873	0.18208	0.247407	-1.14756	-1.23229	-0.217562	-0.109497	0.553295	0.148685	0.299397	-0.110632	0.590685	0.560667	0.127493	0.168052	-0.779445	-0.903208	0.396654	0.202287	-0.644935	-0.231993	1.1702	0.0476598	1.47649	0.685553	1.26067	-0.0738371	-0.306662	0.276031	0.443785	0.542692	0.60814	1.02187
YBR098W	MMS4	-1.06225	-1.25988	-1.33629	-1.47855	0.116177	0.586202	0.0516428	0.407951	0.529053	0.30581	-0.0952801	0.127751	-1.34505	-0.71246	-1.2847	-0.360312	-0.679801	-0.0220092	0.553781	-1.51686	-1.10685	-1.21193	-0.122116	-1.45119	-2.39084	-1.79233	0.341498	-0.485978	-0.904508	-1.14661	-0.884629	-1.64004	-1.68016	-0.300674	0.0990415	-0.810792	-1.08165	-0.86404	-0.206603	-0.761803	-1.0497	-0.212993	-0.694356	0.105786	-0.654952	-0.242102	-0.998225	-1.03514
YBR101C	FES1	1.12385	1.1335	3.12217	2.75357	0.558354	0.398825	1.87951	1.62636	0.983627	0.0633921	-0.0869018	1.35139	-0.194525	-0.273745	-0.622978	-0.204479	0.0394027	0.259229	-1.33928	-1.34218	-0.974285	-0.326835	-0.86686	-0.127748	-1.82082	-1.53712	0.152219	1.55039	-0.149316	0.651182	-0.305682	0.983409	1.03069	-0.177105	0.125259	0.21236	-0.00414766	0.679386	0.599336	-0.385317	-0.880547	-0.439237	0.434674	-1.80423	1.05475	-0.184156	0.133555	-0.112401
YBR102C	EXO84	-1.32089	3.2923	-1.40905	-1.1811	-1.92216	0.367752	0.127085	-1.1255	-0.661636	-0.579031	-1.14376	-0.434472	0.713821	-0.569106	6.59837	4.80894	-0.313821	1.33902	1.9187	9.50407	3.98211	-0.620325	0.784553	3.0122	2.67317	2.30081	0.369106	1.74797	1.0561	0.352033	7.00894	1.70894	1.27561	0.194309	1.09268	2.42114	3.27805	0.880488	-1.72602	-0.586992	3.1626	1.69106	20.3829	2.4439	-2.27886	2.02276	1.0561	1.96016
YBR103W	SIF2	-0.748937	-0.188743	-0.706078	-0.424854	-0.394418	-0.0935421	-1.23546	-0.247206	-0.100976	-0.705572	-0.466599	0.143279	-0.714181	-0.796341	0.201119	0.698549	-0.128513	0.159171	1.10838	0.542978	-0.586706	-0.0162353	-0.0860187	0.104164	0.69773	-0.107608	0.0262803	-0.601389	0.921824	-0.732758	0.0128325	1.56075	-0.400987	-0.459075	-0.715673	-0.643952	-0.305974	-0.882392	0.270885	0.809611	0.516072	-0.0879444	1.50751	1.18354	0.12263	0.0535977	0.583199	0.829999
YBR104W	YMC2	0.615219	1.21443	0.84674	1.15857	-0.274574	0.130096	1.29185	0.479614	-0.0290945	0.709795	0.579058	0.833527	0.252767	0.0362206	0.302647	2.0308	-0.378989	1.44831	1.15653	0.589916	-0.67755	0.345093	-0.499852	0.490405	0.432623	0.716371	0.0836011	1.59442	0.510309	-0.802527	0.14688	3.33247	-0.475183	-1.02867	1.12559	0.179254	0.816761	-0.548773	-0.0595644	-0.707084	-0.343018	-0.349013	-0.610681	-0.0330739	-0.817875	-0.714038	-1.01668	-0.981424
YBR105C	VID24	0.261107	0.745177	0.0111893	0.017095	0.299386	0.375803	0.578741	0.738253	0.0776456	1.43714	0.780507	1.55481	0.522785	-0.259075	0.095053	0.461551	0.0574911	0.623105	-0.419311	0.70793	0.600595	-0.0477847	0.224293	1.21387	1.27666	0.330627	0.229201	-0.0439939	1.34708	0.56489	-0.174378	-2.97251	0.0875678	-0.20314	0.577206	0.571508	0.0084286	0.13127	1.18374	0.196619	0.077042	0.759638	0.593235	1.42369	0.157624	-0.118649	-0.228414	0.622495
YBR106W	PHO88	-0.409804	2.49888	-1.12383	0.294781	-1.30072	-1.05438	-0.446957	-1.19041	-0.892923	-0.938061	-0.510376	-0.84729	0.777232	0.483501	0.463934	0.847093	0.637887	0.62784	0.240271	1.1964	2.0314	0.514876	0.806764	1.05733	1.69148	0.329603	0.170378	1.39309	0.768768	2.26091	0.848266	1.09601	0.782148	-0.0766138	0.714626	-0.871791	2.13897	1.20035	-0.299596	0.418161	1.12268	1.82054	-0.309069	1.43741	0.263461	0.0927855	0.441645	1.05075
YBR107C	IML3	-2.16893	-1.07664	-1.23341	-1.08688	-0.578443	-0.700434	0.0349076	-0.395601	0.557247	-1.47248	-1.51336	-1.1194	0.364924	0.215352	0.00808939	0.776617	0.229312	-0.383669	1.0944	0.261297	0.317897	0.423574	1.01923	-0.143062	-0.44072	0.806273	1.27741	1.21527	0.822629	0.990079	-0.0316311	0.630654	0.430729	0.125651	0.953236	1.86261	0.841686	1.56929	1.69106	1.95919	0.432738	0.632651	0.590817	1.22479	1.43692	0.799285	1.09982	0.23669
YBR109C	CMD1	0.488095	1.23492	2.20635	0.235714	2.23413	5.55476	7.40476	1.51984	2.72222	0.72381	0.749206	-0.4	-1.77778	-2.14868	6.84173	3.27178	-1.51719	5.36851	7.50919	13.9656	2.15987	-0.593126	-0.0463629	1.79936	-1.41167	-1.33733	1.51479	3.78657	-0.441247	1.98161	5.34213	35.5739	1.10631	0.151878	27.4085	5.80336	-0.677058	6.18145	4.23181	0.107114	-1.05036	-0.657074	8.32374	-0.316547	7.14468	-1.18305	0.854516	-0.830536
YBR110W	ALG1	1.01688	0.697046	1.35443	1.29536	1.16751	0.76962	0.818565	1.12363	0.152321	2.25148	1.28228	0.794937	0.321413	0.201206	0.618268	1.78802	-0.881517	2.16717	0.677294	2.52951	1.27187	-1.03231	-1.03231	0.249031	1.17536	-0.309349	-0.381301	-1.58509	-0.644981	-1.23697	-1.03231	2.91081	-0.464455	-0.644981	0.433434	3.53425	0.985351	-1.58509	2.29815	-1.23697	-0.881517	-0.75657	-0.176648	-0.00947867	0.358466	-0.644981	-0.881517	-1.23697
YBR114W	RAD16	-1.30696	-0.216456	0.035443	-0.492405	-1.37278	-1.51709	-1.27342	-1.06266	1.69367	-0.841772	-1.6519	-1.19937	-0.542351	-0.41497	0.0886408	-1.05909	0.164806	0.388707	0.19698	-0.456993	1.10637	-0.231779	-0.0518713	-0.105056	-1.90676	-0.432699	1.08995	-0.542351	0.497702	1.02035	-0.864084	-5.2587	0.584373	0.956008	-0.0925804	1.69731	-0.444517	-0.00853578	1.08273	0.0242942	0.0840447	0.666448	-0.330926	-0.161523	0.531845	0.25673	0.416284	-0.371635
YBR115C	LYS2	1.20989	1.66064	1.17816	1.5249	1.65105	1.35153	2.05459	1.16267	2.51383	1.33235	1.4799	1.06345	-0.78991	-0.78991	-0.527861	-0.41491	-1.3686	-0.88253	-0.361822	-0.713855	-0.467244	-0.78991	-0.88253	-0.78991	-0.713855	-1.1555	-0.258283	-0.78991	-0.41491	-0.179593	-0.713855	1.32718	-0.103539	-0.41491	-0.063253	0.814383	-0.361822	-0.361822	-0.527861	-0.467244	-0.361822	-0.309488	0.111069	-0.467244	0.064006	-0.258283	-0.221386	-0.41491
YBR118W	TEF2	-0.471936	0.104321	-0.0448782	0.717045	-0.430411	0.044984	0.211817	0.20344	2.03453	0.0759467	0.313784	0.690152	-0.87561	-0.835011	-0.551232	-0.162229	0.261609	0.746007	-0.36755	-0.816086	0.745376	-0.183742	-0.437846	1.08466	-0.448542	-0.109046	0.76522	-0.436153	-0.374739	-0.616669	-0.141189	0.526986	-0.067881	0.392847	0.753482	2.04864	0.463652	0.879204	0.823846	0.0904808	-0.39722	-0.346839	0.286357	-0.553672	-0.43664	-0.683235	0.16506	-0.334825
YBR119W	MUD1	0.929621	0.537332	1.27142	1.46389	-0.179315	1.05049	-0.887393	-0.273562	1.01989	0.0976132	-0.872399	0.557222	-0.124329	-0.726728	-0.955506	-0.955506	-0.772168	-0.180499	-0.97728	-1.97728	-0.335753	-0.516251	-0.0195645	-1.49258	-1.21616	-0.83023	-0.131587	-1.84254	-0.876933	-0.044178	-1.77816	-1.80909	-0.602714	-1.40234	-1.13821	-1.05869	-0.449669	-0.621647	-0.173241	-1.20732	-0.589145	-2.16819	-3.55222	-2.4604	0.177974	-1.3733	-1.21016	-1.03092
YBR120C	CBP6	1.13264	0.278652	0.482084	0.924002	1.00135	0.848574	-0.00386544	0.523628	1.26088	0.663964	0.67934	0.792384	-1.25592	-1.26798	-0.562636	-0.199597	-1.16104	0.020898	-0.330118	-1.42967	0.0245579	-0.999945	-0.982339	0.538665	-1.05587	-1.41653	-0.146858	-0.920938	-0.314723	-0.943087	-0.91855	-1.2647	-0.754926	0.0886696	-0.386423	-0.0649727	0.586808	0.130654	-0.301063	0.0817635	-0.845357	-1.06339	-0.945393	-0.670877	-1.22444	-0.90524	-0.613416	-0.883478
YBR121C	GRS1	1.18216	-0.00392889	0.201729	0.0170319	0.677112	0.165691	-0.229697	0.289259	-0.288652	-0.350288	0.306852	-0.153852	0.073921	0.366232	-0.836265	-1.25811	0.0860175	-0.169633	-0.537402	-0.648284	-1.04026	-0.558752	-0.12681	-1.12047	-0.0262414	0.0736032	0.0730028	-0.199124	0.590008	-0.174278	-0.47782	1.40602	-0.0321219	-0.268224	2.96537	1.54816	0.346648	-0.570954	0.471887	0.194798	-0.0512821	0.458307	-1.23368	-0.724465	0.567052	-0.0119022	-0.251925	-0.158614
YBR123C	TFC1	-0.112088	0.547253	-0.0273155	0.145683	-0.256515	-0.375824	-3.07316	-0.0926217	0.340031	0.145683	-0.385557	-1.34631	-1.90157	-1.70375	-2.29593	-1.97948	0.0990702	-1.7512	-0.801218	-4.0327	-1.7512	-1.44117	0.204873	0.941648	-0.509458	-1.15422	0.0400769	-2.32767	-0.427381	-0.315806	-2.91023	-0.893235	-1.52485	-0.30715	-4.28439	-0.115101	3.58929	-1.45976	-0.356525	-0.813081	1.62809	-1.88041	-4.01571	-0.769157	-2.62135	-1.04937	-0.832959	-0.337608
YBR125C	PTC4	0.86022	0.0525434	1.32516	0.398057	0.708528	-0.163443	-0.297439	-0.190442	-0.689926	-0.134014	0.212388	-0.675209	0.233498	0.577491	0.486059	0.267778	-0.102351	-1.24818	-1.18234	-0.331378	0.323462	-0.61175	-0.777631	-0.139605	0.0919953	0.0810326	0.130656	-0.719828	0.114833	-0.015923	-0.79289	0.528811	-0.447429	-0.232214	-1.32889	0.238377	-0.681075	-0.768233	-0.707349	-0.045392	0.495706	0.499938	-0.92383	-0.170445	-0.840032	-0.264472	-0.279702	-0.591877
YBR126C	TPS1	-1.29682	-1.68846	-1.25309	-1.86395	-1.01874	-0.843121	-1.40011	-1.06122	-1.25003	-1.19714	-1.00916	-0.87644	0.677545	1.07016	1.25201	1.07188	1.31656	0.520127	1.11185	1.19005	1.1347	1.04672	0.587119	1.11185	0.458022	0.952703	1.22182	1.06469	1.15368	0.587119	1.13801	0.81958	0.838844	1.51049	1.73505	1.23505	1.63499	1.46392	1.3939	0.284071	0.458022	0.159143	0.61659	0.504457	0.0536228	0.1728	0.778321	0.437608
YBR128C	ATG14	-1.41679	-1.4705	-1.03652	-1.57895	-1.18812	-1.19299	-1.14298	-0.475502	-0.677348	-1.08046	-1.18662	-0.925783	0.566154	0.584939	0.625145	0.158787	0.133508	-0.189421	0.713888	-0.310396	0.694252	0.548032	0.21522	0.0529808	1.28192	0.634525	0.494421	0.622221	1.08949	0.725698	0.48701	2.24139	0.471457	0.519334	-0.162001	-0.0677261	1.14069	0.364521	0.748839	0.518726	1.16701	1.37612	1.43647	1.24808	1.10915	0.484686	0.755535	1.15578
YBR129C	OPY1	-1.56134	-1.42774	-1.56085	-0.96226	-0.476009	0.253392	0.252878	0.122224	1.03022	0.0218778	0.437065	0.0722618	-0.848749	-1.68186	-0.814556	-0.450577	-0.780353	-0.364915	-1.42184	-1.70725	-0.12818	0.00880947	0.00449293	0.0634437	-1.26207	-0.858426	0.637809	-0.926656	0.912098	0.56188	0.127159	-2.22587	-0.0550071	0.269083	-0.0108134	1.26768	0.447925	-0.062791	0.31488	0.305312	0.215416	0.764336	0.102622	0.266235	-0.0758119	0.266484	0.564208	0.396753
YBR130C	SHE3	-0.293825	-0.773542	0.204981	-0.512281	0.108868	0.354434	0.0352781	0.799389	0.692649	0.172359	0.166418	0.611879	-0.591809	-0.416413	-0.0807485	-0.839383	-0.791659	-0.282298	0.430001	-0.404306	0.646415	-0.174315	0.490411	0.596388	-0.225961	-0.0903143	1.2739	-0.343678	0.275674	0.838515	0.0940463	0.373324	0.368292	0.578337	1.34981	1.11453	0.43903	0.683781	0.702119	-0.152984	0.0260504	-0.29251	0.18236	0.0573233	-0.145033	-0.44344	0.212748	0.157269
YBR131W	CCZ1	-0.590519	6.2519	0.390615	0.18191	-1.97585	-0.678305	1.45682	-0.928134	-1.5063	0.192157	0.378883	0.236659	1.11261	-0.195792	1.6051	1.38837	0.310761	-2.08583	1.74494	3.23926	0.304894	0.0438402	-0.397459	-0.494552	0.394902	-0.420745	-0.0725953	5.86658	1.16733	0.553141	8.99241	-1.44886	1.24232	-0.0861488	2.95602	4.74668	1.39599	2.96235	1.30841	-1.14015	0.081075	-0.673146	11.258	-1.38389	-0.10494	-0.42181	-0.24463	-0.422642
YBR135W	CKS1	-2.68856	-2.56803	-2.46022	-2.09722	-1.41361	-0.827919	-1.95951	-1.03296	0.147599	-1.58781	-0.920198	-1.23329	-0.453977	-0.242851	-0.91756	-1.23101	0.565684	0.287757	0.157283	-1.8702	-0.500447	0.441019	0.710232	-0.051832	-0.581769	0.97185	0.983914	-0.0786416	0.733914	-0.0786416	-1.02659	0.117292	0.0428954	0.207105	0.420688	-0.535746	1.72431	-0.137623	0.917784	0.410188	0.850983	0.136729	-1.93566	0.863941	-1.28597	0.685657	0.420688	0.617069
YBR136W	MEC1	-0.898691	-1.05369	-0.579388	-1.03669	-1.32335	-1.32335	0.179549	-0.96695	-0.531094	-0.514771	-0.154863	-1.1094	0.868057	0.309081	0.309081	0.714146	0.868057	-0.685183	0.0612845	-0.278159	-0.139779	-0.0559675	0.309081	0.523856	0.195467	0.747586	-0.278159	0.0874493	-0.0951448	-0.278159	0.195467	0.117392	-0.0812929	0.22457	5.25157	4.01035	-1.19155	1.37778	-0.628376	0.979852	-0.197286	0.397929	-0.645166	0.281377	-1.97398	-0.0695397	0.181195	0.167063
YBR142W	MAK5	-1.40783	-0.015893	-0.882102	-0.877949	-1.49033	-0.994602	-1.28225	-1.20126	0.625987	-0.760802	-1.36818	-0.890086	0.35455	-1.29772	-0.5142	-0.597604	0.0355089	-0.613581	-0.918771	-1.01939	0.762679	-0.968699	0.299722	-0.41622	0.0926019	0.641665	0.412646	0.372842	0.330555	-0.101653	-0.0503672	-0.794734	0.299633	1.2788	0.035114	-3.74124	-0.826679	-0.0814556	0.329989	1.00637	0.281185	0.350439	-0.297526	0.461526	-2.78876	0.324438	1.35476	1.32591
YBR143C	SUP45	-2.10488	-1.18099	-2.20217	-1.74215	-2.76681	-2.03582	-1.58182	-2.36157	-2.47977	-2.15276	-2.40167	-2.32313	-0.843305	-0.759128	-0.325348	-0.915695	1.13125	-0.452372	0.834055	0.124107	-0.181256	0.366041	-0.424972	0.0725551	-0.311607	0.124281	0.896716	0.960993	-0.182712	-0.13793	-0.192735	-2.88039	-0.756959	-0.137647	5.63832	0.391626	3.18522	-0.433721	2.93895	-0.178339	1.25605	-0.548817	-0.221187	0.0551969	-0.644984	1.49713	-0.0287909	0.515872
YBR145W	ADH5	-0.88023	-0.699446	-0.160182	-0.349793	-1.21291	-1.80531	-1.08723	-1.00498	-0.0752279	-1.58718	-1.42493	-0.810382	-0.268818	-0.175009	0.530314	-0.0583081	1.15166	1.41057	0.703425	0.0710394	0.557194	0.572823	0.321126	0.247092	0.15641	-0.30715	0.552303	-0.379435	-0.673791	0.280741	0.053004	0.610704	-0.0557326	0.295628	0.837539	0.957373	0.857633	0.160629	0.30733	-0.0326601	0.0096366	-0.131417	0.004877	-0.393747	0.350207	0.130671	0.199324	0.0992719
YBR146W	MRPS9	-1.13205	-1.21652	-1.5263	-1.48501	-1.31608	-1.19157	-1.20289	-1.64829	-0.497799	-1.36135	-1.15489	-1.53008	0.647034	0.871784	0.313417	0.586647	0.523283	0.500532	0.377844	0.207314	0.75505	0.547523	0.833085	0.815437	1.17351	0.46077	0.413991	0.577504	0.637253	0.641931	0.301935	1.13396	0.406549	0.511588	0.748671	0.564108	0.914735	0.268552	0.671274	0.412715	0.57474	0.351265	0.370402	0.864555	0.201786	0.339358	0.403997	0.846906
YBR148W	YSW1	1.05575	0.21807	0.509447	0.0569869	0.206362	-0.244011	-0.47421	-0.108541	-1.71266	0.192955	0.0351474	0.0216152	0.811974	1.35154	0.923625	1.16894	0.505029	0.293526	0.0862272	-0.221116	-0.214701	0.287761	0.392572	0.993955	0.144318	0.460872	-0.703829	0.881657	1.13229	-0.754933	0.15674	-0.0154647	0.201921	0.818972	0.840899	0.691161	0.914669	0.420018	2.32176	0.757761	0.530807	0.432147	0.999446	0.200116	0.0511456	-0.000658316	0.673131	0.864695
YBR149W	ARA1	-2.16927	-2.48763	-2.69336	-2.18392	-1.78223	-0.745443	-1.71582	-0.974609	-0.483724	-0.946615	-1.43652	-1.17578	1.03638	0.0302046	0.563495	0.314713	0.785969	-0.218902	0.171484	0.328353	0.757389	1.02631	1.41734	1.5177	0.434557	0.370575	1.70185	0.798636	1.6619	0.631374	0.311465	1.17766	0.610588	1.12537	1.18383	0.836635	1.96557	1.64404	1.86489	1.14225	1.94186	1.07632	1.47483	2.93082	0.284183	0.892822	1.09808	0.763884
YBR150C	TBS1	-1.74589	-0.983396	-1.23866	-1.08805	-1.60733	-1.37835	-1.73101	-1.68213	-0.535442	-1.24319	-1.75264	-1.2555	0.345908	0.759321	0.241344	0.330486	1.07614	-0.334066	-0.709024	0.432647	0.609099	1.32313	0.866334	1.68343	0.126799	1.06365	0.84566	-0.0332003	0.467862	0.40318	0.0947683	2.42704	0.977844	0.584572	0.464607	1.44646	1.0291	2.11976	1.71384	1.20106	0.400296	0.965831	-0.845807	0.76695	0.0148576	0.0614485	1.69929	-0.0574133
YBR151W	APD1	1.05304	1.95913	0.874298	1.02721	-0.0823674	-0.66135	-0.455035	0.499001	0.463854	0.68515	-0.228764	0.143008	-0.67206	-0.333104	-0.627333	0.242234	-0.157966	-1.11035	-1.60318	-0.742135	-0.137436	-0.963022	-0.492841	0.158393	-1.07809	-0.821907	-0.196221	-0.26536	-0.784574	-0.822019	-0.319655	-3.88591	-0.0480944	-0.15101	-1.88648	0.229616	-0.390573	0.285971	-0.24042	-0.905384	-0.279435	-0.732113	-0.629759	-0.597378	-1.59106	-0.855778	0.16553	-0.723546
YBR152W	SPP381	0.761475	0.168852	0.430328	-0.120492	-1.13689	-1.22459	-0.922951	0.733607	0.0672131	-2.69098	-1.16721	-1.35656	-1.52252	0.339339	-0.402402	-0.337087	-0.682432	0.602853	-0.562312	-0.91967	-1.47598	-1.67492	-0.75	0.4497	-1.25751	-0.138889	0.842342	-1.94144	-1.39715	-0.702703	-0.899399	0.73048	-1.14264	-1.3536	27.5608	2.68844	1.49925	4.17643	0.56006	0.708709	-1.04505	-1.30781	0.0315315	-1.72372	-2.06757	-1.74625	-1.22973	0.751502
YBR153W	RIB7	-0.695181	-0.194259	-0.982551	-0.0546392	-1.1734	-0.327179	0.181244	0.818527	-0.268902	-0.444544	-0.893837	0.54271	0.438897	0.21826	1.63802	0.354375	0.558845	-0.880528	0.249168	0.395269	0.807775	0.187708	0.714099	1.37161	1.71446	1.04149	-0.854731	1.77936	-0.413338	-1.10366	-0.142416	1.33916	-0.112696	0.622325	-0.959582	4.11923	-0.109249	-0.365193	-0.972539	0.537565	0.395388	-0.305635	2.15466	1.06574	-1.58856	-0.165359	0.454945	0.000356633
YBR155W	CNS1	-0.707425	0.20757	0.217777	0.660507	-0.62212	-0.00977515	-0.352515	-0.54828	0.0989164	-0.47111	0.385025	0.125959	-0.0463433	-0.379548	0.0791059	0.720934	0.415864	-0.410384	0.0526922	-0.0982887	0.0953493	0.506609	0.225124	1.78288	0.998965	1.24722	0.336008	0.358823	0.347422	0.297467	-1.0546	1.24239	0.846748	0.554771	-0.419298	1.23533	-0.314765	-0.781087	1.40071	-0.158232	0.31325	1.48615	-2.07634	1.61557	-2.28489	-0.326621	0.22016	-0.311377
YBR156C	SLI15	-1.28154	0.380558	-1.44571	-1.05455	-1.54576	-1.38495	-0.693123	-1.93537	-2.00207	-1.04498	-1.27921	-1.68537	-0.724156	0.232994	2.41725	2.23487	-0.426352	-1.09534	0.226299	0.38993	0.485538	-0.44376	-0.364756	-0.0195501	-0.540171	0.666042	0.22978	1.39314	0.215854	0.610605	1.36583	-3.1872	0.801018	-0.71023	0.215854	-0.938672	0.528388	1.93546	0.27022	0.932244	1.10632	0.274237	3.89234	1.59052	-1.11248	0.62587	1.83798	1.51741
YBR157C	ICS2	2.96127	1.44106	1.39925	1.53701	1.33825	1.53496	1.23201	1.24229	-0.542152	1.52844	2.06374	1.35093	-0.814051	-1.12199	-0.742048	-0.559944	-0.923453	-0.848305	-1.13177	-1.20797	-0.784341	-0.639986	-1.259	-0.430619	-1.10626	-0.915764	-0.702901	-0.562041	-0.707794	-0.369451	-0.938134	-2.2943	-0.545264	-0.705348	-1.41209	-0.694862	0.185949	0.240126	-0.941629	0.061517	-0.483747	-0.668997	-0.898287	-0.388326	-0.686823	-1.20482	-0.165676	-0.790283
YBR158W	AMN1	-0.58492	-1.26452	-0.447939	-0.981308	-1.12914	-1.07496	-1.4093	-1.14259	-0.874621	-1.49187	-1.58857	-0.897482	-0.00236725	0.599358	0.0224785	0.784196	0.523622	-0.395503	0.108059	-0.222488	0.347211	0.308755	-0.0135803	0.291852	-0.272727	0.19521	0.46637	0.27616	0.0937246	0.311089	-0.726424	-0.705045	0.163459	0.883754	0.480465	1.27149	0.156056	0.949554	0.718624	0.81337	0.59615	0.653047	-0.496942	-0.327058	0.653749	0.0788191	-0.267694	-0.160997
YBR159W	IFA38	0.980794	0.669029	0.291255	1.67145	3.12437	0.73746	0.855491	1.19336	2.20269	0.790602	1.11449	1.05202	-0.859544	-0.713672	-0.679118	-0.901009	-0.451438	-0.358424	-0.532873	-1.0833	-0.160441	-0.557714	-0.737019	-0.680613	-0.793799	-0.53474	0.158573	-0.605715	-0.479828	-0.366081	-0.518304	0.347217	-0.387187	-0.609638	-1.02652	0.0153157	-0.575831	-0.286515	-0.575831	-0.725812	-0.502428	-0.732163	-0.793799	-0.429025	0.0412776	-0.176877	-0.545573	-0.656332
YBR160W	CDC28	0.881911	2.42834	0.490607	0.29737	-0.181965	0.790123	-0.135802	0.675255	-0.205582	0.29737	0.750403	1.34353	-2.30457	-1.41871	-0.989421	-1.15869	-0.434855	-4.12528	-1.76949	2.52673	0.453229	-1.69822	-0.755568	-0.104677	-1.33742	-0.323497	0.0879733	-2.67038	-0.743875	-1.64922	-2.12806	-1.58018	-0.462695	-1.60579	2.6882	9.89811	-2.04287	0.693764	2.03675	-0.531737	-1.48719	-2.85802	-0.929844	-0.858575	-4.18486	-1.44432	-0.824053	-1.72216
YBR161W	CSH1	1.49292	1.30085	1.53235	2.5231	0.506495	0.586131	1.09432	2.04645	0.540957	0.505094	1.28547	2.02162	-0.380048	-0.778797	-0.164714	-0.738725	-0.501107	-0.301799	-0.99131	-0.529668	0.120145	-0.613752	-0.685269	0.654617	-0.303318	-0.361759	-0.306929	-0.35099	-0.45065	-1.03156	-0.720922	-0.263623	-0.62806	-0.369649	-1.06113	0.492781	-0.578605	-0.272918	1.2914	-0.95835	-0.0964346	-0.917112	-0.186726	-1.03533	-1.09967	-1.07775	-1.18471	-0.554789
YBR162W-A	YSY6	-1.10405	-0.292753	-0.558252	-0.961228	-1.61527	-1.11296	-1.11271	-0.790918	-0.566901	-1.28743	-0.933257	-0.818209	0.515196	0.145829	-0.00940398	0.0655498	0.284266	0.168489	1.73061	0.350546	1.47002	-0.278345	0.532301	0.140892	0.71357	0.140173	0.512727	1.33473	1.75395	-0.0467887	1.35504	1.28108	-0.218018	0.361927	1.31791	1.98406	1.78182	1.36039	1.87599	-0.0378452	0.449028	0.654023	2.39695	0.56201	0.309048	0.429511	0.449004	0.803974
YBR164C	ARL1	0.276314	-1.11496	0.123129	-1.0113	-0.110959	0.111573	-0.0467534	-0.74481	-1.09608	-1.15136	0.0580794	-0.512791	0.731836	0.397697	0.271588	-0.41164	1.29748	1.68442	3.72199	0.0432821	0.686471	-0.120031	-0.00330101	-0.634804	1.63699	0.887099	0.347825	2.24399	4.6721	-0.949649	4.27979	4.08348	1.10796	1.34269	3.93498	0.0861134	2.39232	1.35204	2.07588	0.330433	0.699449	-1.52597	0.323958	-0.526003	0.395702	-1.18075	-0.197797	0.374573
YBR165W	UBS1	-1.20745	-1.01531	-0.648289	-0.484144	0.534681	0.334248	1.00517	0.452913	1.02939	-0.0650821	-0.195345	0.280888	-0.0608177	-0.164935	0.204628	0.543253	0.54925	-0.408566	0.674272	-0.285134	0.913781	0.289881	0.17045	0.158844	-0.285134	0.706182	0.678722	0.35541	0.166909	0.15745	1.41405	2.44057	0.198001	0.546159	1.22472	1.26176	1.23324	0.219428	1.1195	-0.43548	0.16321	0.39416	0.746694	0.288169	-0.133185	-0.0606043	0.0520887	0.152841
YBR169C	SSE2	0.0543436	0.74111	-0.0754616	-0.141914	-0.234551	-0.155182	-0.177157	0.03391	1.268	0.310055	-0.281086	-0.472698	-0.818312	-0.539327	0.196015	0.470169	0.153549	-0.659798	-0.782626	0.0629252	0.40281	-0.668037	-0.398396	0.601019	-0.378208	-0.237697	0.465287	0.262676	-0.506495	-0.647412	-0.21494	0.757915	-0.49925	-0.171826	2.06712	1.12268	0.456276	0.253118	0.780701	0.112372	0.141982	0.0844996	0.873121	0.215023	-0.479405	-0.174806	0.438287	0.388849
YBR171W	SEC66	-1.89931	0.371711	-1.19022	-1.21049	-1.61508	-0.845144	-2.34187	-1.04264	-0.340563	-1.31741	-1.08333	-0.704551	1.9187	0.850602	1.33366	1.27938	0.88182	3.97335	0.0296032	1.18396	0.951487	-0.272841	2.30257	-0.0756856	4.2789	1.21604	0.584537	0.0853793	1.83986	1.595	2.19837	3.41973	-0.0616813	-0.36695	-0.587085	-0.927114	0.672154	-0.270366	1.17024	-0.169765	0.984453	1.23164	1.876	-0.29196	5.08338	0.156732	0.354169	1.76801
YBR172C	SMY2	0.0453481	-0.726681	-0.164579	0.139276	0.455085	0.912756	0.0764061	0.366528	0.887925	-0.0957672	-0.318647	0.186422	-0.960494	-0.530156	0.073031	-1.00846	-0.6297	-0.0537373	0.183868	-0.489926	0.218091	-0.246386	0.536063	0.185494	-0.535788	-0.998108	0.203191	-0.0412264	0.705725	0.797355	-1.1166	-0.00117724	0.354591	-0.337195	-1.21136	-0.993254	0.91574	0.337164	-0.454279	0.548497	0.154274	0.501526	-0.101843	-0.254017	0.0919106	0.821238	-0.000203731	0.507062
YBR173C	UMP1	-1.44375	-1.27914	-1.84147	-1.97846	-1.91604	-1.9385	-2.05487	-1.59252	-0.398453	-1.43049	-1.71184	-1.63082	0.375713	0.483466	0.833903	0.871152	0.880464	0.736222	1.04352	0.676929	1.56918	0.969593	0.386545	0.825352	0.81927	1.02185	1.46769	0.601862	0.790194	0.7729	0.512353	0.305587	0.969593	1.16173	1.32269	0.894147	1.64728	1.54181	1.56176	0.716078	0.86184	0.605093	0.561003	0.884075	0.328772	0.890916	1.32611	0.880464
YBR175W	SWD3	-1.26075	-1.05983	-1.21862	-1.73724	-1.63352	-1.6579	-1.82979	-1.41175	-0.89271	-1.52567	-1.34106	-1.25312	0.445943	0.810881	0.537192	0.374671	0.760834	0.736207	0.773086	0.274454	0.999146	0.660709	0.698335	1.02294	0.594656	0.936723	0.595643	0.765452	0.923554	0.801814	0.908789	3.02047	0.560788	0.8511	0.618107	0.952368	1.67094	1.0426	0.880842	0.449194	1.35374	0.788701	1.59296	1.0575	0.276236	0.45377	0.713954	0.880116
YBR176W	ECM31	1.49415	0.335712	1.48501	1.07936	0.477305	0.435341	0.173851	0.811305	0.774479	0.603768	0.658293	0.530117	-0.353982	-0.849263	-0.137463	0.20354	-0.129794	-0.774631	-0.239823	-0.960767	-0.20472	-0.580531	-0.474041	0.207375	-0.70059	-0.509145	-0.338053	-1.42773	-1.52035	-1.36991	-0.890265	0.124189	-0.920944	-0.117109	-0.710914	-0.520059	-0.277286	-0.215929	-0.232153	-1.47847	-0.977286	-1.44336	-1.43776	-1.10619	-1.47847	-0.713864	-0.644838	-1.33982
YBR177C	EHT1	0.598627	1.88417	1.21105	0.00695645	0.0651247	-0.26776	-0.809549	1.54688	1.17387	0.149568	0.0644501	1.44631	-1.31045	-1.75095	0.336134	0.302074	-0.644348	0.492845	-0.447236	-1.10302	0.011954	-1.34447	-0.798063	0.547936	-0.5087	-0.543405	0.225543	-0.921417	-1.26283	-0.758252	-0.641821	1.96805	-0.28339	-0.143251	-0.0824137	0.423443	0.31382	-0.727785	0.77473	-0.574068	-0.649686	-1.63027	-1.29593	-0.949216	-0.502578	-1.1565	-1.29308	0.282076
YBR179C	FZO1	-0.990985	-1.6802	-0.809668	-0.985068	-1.20161	-0.743605	-2.05286	-0.479787	-0.0215727	-0.670285	-0.805767	-0.686119	-0.799663	-0.660877	-1.36931	-1.41309	0.33109	-0.929659	-1.49776	-1.39386	-0.496587	-0.708754	-0.139467	0.723638	2.28532	-0.253257	0.533687	-0.23916	0.675879	0.207345	-0.858787	-0.815297	-0.233246	0.452251	-1.69389	-1.02634	1.39333	-0.31768	-0.789666	0.451541	0.638435	-0.410773	-1.50239	-0.0987137	-0.27806	0.373432	0.744102	0.302782
YBR180W	DTR1	-1.44974	-1.32105	-1.26673	-1.44463	-1.0903	-1.33056	-1.39555	-0.811432	-1.34718	-1.49469	-1.1138	-1.19425	0.817709	0.798826	0.946199	0.598054	0.645429	0.0718373	1.26592	0.821708	1.00134	0.765361	0.540568	0.84379	0.77901	0.607359	0.860984	0.702554	0.448381	0.258091	0.929948	1.57189	1.00502	1.08432	0.675515	1.32738	1.07813	1.54946	0.802149	0.781875	0.886955	0.748579	1.10484	1.20104	0.494095	0.442697	0.783519	0.77186
YBR181C	RPS6B	-0.740801	0.156385	-1.49811	-1.03923	-2.25839	-2.25135	-3.14069	-1.12148	-3.09226	-1.89719	-1.64232	-1.20049	-0.0357143	-0.586198	0.0410849	-0.530075	0.368958	1.91139	-1.37245	-0.82304	-0.38695	0.843448	-0.166488	1.03491	0.425081	-0.172664	0.408163	0.149839	0.41246	0.154135	0.747583	-4.24731	1.0725	0.245972	-1.88614	-2.9471	-0.484157	-1.53437	0.142052	0.861439	0.668099	0.747583	0.583512	0.784909	-0.303706	0.834855	0.891514	0.110365
YBR182C	SMP1	-1.21886	-1.24346	1.0246	-1.25269	-0.882112	-2.02614	-1.09585	-0.474116	-1.39774	-2.06407	-2.03844	-1.42389	-0.648404	0.0319149	0.376596	1.2367	0.765957	-0.584043	-1.81223	-0.359574	1.53245	0.0170213	0.775532	-0.148936	0.56117	0.081383	1.88617	0.157447	-0.120213	1.37128	-0.0867021	0.870745	1.55266	0.565957	-1.11862	-0.167021	-0.0819149	2.30638	1.0633	0.0952128	-0.144149	-0.89734	0.120213	-0.0170213	-0.351064	0.896809	1.12394	-0.397872
YBR183W	YPC1	0.916797	1.37344	0.676953	0.744531	-0.266016	0.588281	-0.194531	0.88125	0.222656	0.288672	0.563281	0.609375	-0.915855	0.261784	0.148812	0.120764	0.5933	-0.122322	-1.1118	-0.7164	-0.339307	-0.927542	-0.834048	0.31009	-0.00467472	-1.23724	0.459291	-0.491235	-0.727308	-0.426178	-1.08064	-0.335411	-0.0650565	0.152707	-0.631476	0.852357	0.00701208	1.44605	-0.232567	-0.660693	-0.791196	-1.48111	-1.32372	-1.01169	-1.03584	-1.16907	-0.723413	-0.948578
YBR185C	MBA1	-1.4794	-1.89955	-1.09906	-1.19181	-0.857417	-1.42329	-1.79486	-0.904784	-0.685292	-0.930244	-0.735701	-1.05431	0.494415	-0.301526	-0.0710697	0.362616	1.04955	0.261229	-0.148355	-0.986867	0.686822	-0.0445897	0.0466145	0.717877	1.01322	0.402827	1.12926	-0.448505	0.851749	0.475288	-0.3289	1.84338	0.938237	0.360407	-0.231031	1.93828	0.439555	0.802975	1.24837	0.504946	0.661204	0.979256	0.335507	0.0430859	2.56646	0.87907	1.8458	0.326133
YBR186W	PCH2	-1.08798	-1.3212	-0.985898	-1.09872	-1.19533	-1.14186	-1.25637	-0.791412	-1.29804	-0.93454	-1.02568	-0.902126	1.41035	1.64643	1.2256	1.64381	1.304	0.711946	1.7482	0.227997	0.702992	1.07556	0.844289	1.01201	1.4394	1.28915	0.256825	0.385019	1.01026	0.203756	0.757807	0.817427	0.60428	1.40664	0.977506	0.532867	1.16204	0.462765	0.864163	0.336755	-0.0563442	0.804324	0.137148	0.78183	0.255296	0.157676	0.590085	0.61105
YBR189W	RPS9B	-1.00839	-1.35262	-0.406949	-1.54653	-1.37014	-1.49853	-1.97232	-1.13869	-1.64738	-2.00869	-1.4414	-1.39134	0.990478	1.18198	0.741385	0.937878	1.03567	0.386487	1.29943	1.10762	1.00937	1.15614	0.600816	0.603083	1.12334	1.01874	1.08102	1.48685	0.680774	1.25529	1.3756	0.606106	1.24577	0.603083	0.218863	0.949667	0.678356	0.530532	-0.030532	0.966143	0.454202	0.957829	1.5458	0.83026	0.900242	0.915054	0.949667	0.84477
YBR189W	RPS9B	-1.89368	-1.36187	-1.64849	-1.70345	-1.28218	-1.83048	-1.7696	-1.32594	-0.300148	-0.678715	-0.923483	-1.47115	0.703557	-0.165592	-1.27314	0.420429	0.553152	-0.603495	-0.549199	0.63678	0.899105	0.83628	0.490119	1.48741	-0.149574	0.455586	0.455586	0.189931	-0.286041	-0.172457	1.95195	-2.99667	0.749116	0.325775	-1.27314	3.62201	-1.94009	2.85542	-1.8885	0.608488	-1.52985	0.340337	5.76513	0.0925733	-2.33243	0.261078	0.393593	0.420429
YBR191W	RPL21A	-1.44126	-1.31152	-1.19187	-1.2848	-1.757	-1.75892	-2.11952	-1.84993	-1.93506	-1.32635	-1.17091	-1.45072	1.15586	0.762889	0.71438	-0.0441352	0.964347	-0.303645	0.794698	0.277005	1.20835	0.569914	0.968191	0.253678	1.18489	1.07886	-0.138767	0.744467	1.09609	0.624254	0.50338	0.855003	0.718224	0.87939	-1.3283	-0.965142	-0.00755467	-0.359046	-0.723526	0.866269	0.753877	0.942478	0.510669	1.19907	0.237111	1.25951	0.944467	1.14645
YBR192W	RIM2	-1.65469	-1.24773	-1.82937	-1.69166	-1.78739	-1.14883	-1.82724	-1.32173	-0.730684	-1.22225	-1.46111	-1.32417	0.202621	0.0781028	0.362165	-0.00867418	0.474969	-0.407662	0.562164	-0.457146	0.137818	0.47409	0.559475	0.800566	1.28301	1.07801	0.185153	0.282116	0.774649	0.124327	0.0271706	0.935776	0.347383	0.709304	-0.942628	-3.3538	1.1969	-0.583796	1.65521	0.842466	1.51983	1.10447	-0.276665	1.43252	-0.727361	0.888748	0.831335	1.04508
YBR193C	MED8	1.12325	1.02145	0.324869	1.68148	0.901051	0.998686	-0.196147	0.827277	1.21322	0.489711	0.7743	1.02145	-0.966411	-0.62854	-0.184193	-0.0122942	-0.282547	-0.293963	-0.996048	-1.66037	0.93326	0.184413	-1.17387	0.283425	-1.00417	-0.619978	-0.0278814	-0.721844	-1.31196	-0.466959	-0.966411	-0.224369	-0.742042	0.464105	-1.29418	-1.47991	-0.106476	-0.130406	-0.90011	-1.08716	0.0430296	-0.769704	-2.28913	0.214929	-2.8461	-0.985291	-0.860373	-0.431394
YBR195C	MSI1	-0.706995	-2.56045	-0.345436	-0.600039	-0.487715	0.103171	-2.7514	-0.19655	1.22367	-0.0340219	-0.795734	-0.482003	0.865274	0.162932	0.507203	0.120638	0.827152	-0.882669	0.0877042	-0.153538	0.634624	0.188608	0.029061	0.433334	-0.182623	0.142309	0.0906533	-0.27402	0.270294	0.477325	-0.289254	0.880828	0.0773371	1.55017	-0.172275	-0.366511	0.361956	0.64248	0.789393	0.388943	0.886327	0.0364277	-1.6533	0.932319	-0.36633	0.0538527	0.890081	0.231556
YBR198C	TAF5	0.00234192	-0.299766	-0.735363	-0.278103	-1.7541	-0.059719	1.60948	0.461358	0.00234192	0.501756	-0.962529	-1.91042	-1.2623	0.468731	2.77717	2.90832	0.315726	-1.96903	-0.772313	9.57741	-0.724347	-1.102	-1.19186	-0.0892532	0.216151	-1.42077	-0.846995	0.176078	-0.00728597	-1.21554	-1.1694	10.3698	0.994536	0.0133576	2.29447	12.5489	-1.3054	0.573163	-0.147541	-0.701882	-0.232544	-0.494839	-1.05889	1.17911	-2.60959	0.806315	-0.298118	1.69338
YBR199W	KTR4	2.54	0.560821	2.05983	0.0172944	0.781659	1.02926	-0.488057	0.404594	0.294891	0.234911	0.432783	1.02481	-0.0385741	0.442086	1.96214	1.70504	-0.185225	-1.86175	0.864197	1.12411	-0.250233	-0.445279	-0.405907	0.0269692	-0.519556	-0.6269	-0.619105	-0.112423	-1.62165	-2.20014	0.331677	1.94959	-0.504759	0.45653	0.434787	0.574906	0.440892	0.0906078	0.552821	-1.21945	-0.461809	-0.0955681	0.666556	1.1508	-2.38707	-0.551064	-0.668019	-0.593645
YBR201W	DER1	-0.532053	1.40808	0.00748316	-0.375655	-1.41307	-1.28536	-1.58967	-1.6201	-0.218508	-1.1312	-1.09005	-0.472936	-0.529868	0.104215	0.371089	0.408068	0.282648	-1.12723	0.0100853	0.272304	0.557021	0.089475	-0.798035	0.292216	-0.20662	-0.0374968	0.391518	0.128782	-0.454875	0.189811	0.057926	0.905612	0.741143	0.16421	-0.0698216	1.82002	1.16085	-0.474528	0.113266	0.610292	1.35144	0.211533	-0.926299	0.820791	-1.66925	0.332299	0.0848203	-0.289372
YBR203W	COS111	2.18786	1.44912	1.40257	2.28477	1.2011	1.4547	0.960019	1.09474	1.40032	1.70238	1.49277	1.20588	-0.873018	-0.629548	-0.435881	-0.502354	-0.559525	-0.551496	-0.538018	-0.461077	-0.815011	-0.719512	-0.91212	-0.406115	-0.551509	-0.643494	-0.454362	-0.99315	-0.85036	-0.80702	-0.726987	-0.283435	-0.793829	-0.538689	-0.461862	-0.467954	-0.57229	-0.530189	-0.245167	-0.603578	-0.704674	-0.740056	-0.394179	-0.70727	-0.848899	-0.671392	-0.64492	-0.745432
YBR205W	KTR3	2.3113	2.16364	2.08863	1.73579	2.42701	1.59368	0.47965	1.04154	0.817861	1.22032	0.811302	1.03767	-0.546609	-0.57434	-0.695122	-0.64584	-0.586201	-0.786168	-0.744404	-0.365185	-0.90127	-0.183261	-0.270799	-0.513532	-0.462412	-0.513532	-0.736886	-1.00184	-1.15403	-1.27297	-1.28517	-0.904778	-0.753592	-0.618944	-0.963248	-1.3124	-0.59021	-0.648847	-0.780154	-1.25643	-0.550451	-0.757434	-1.08119	-0.49265	-1.46375	-0.744404	-0.689609	-0.486468
YBR207W	FTH1	0.85827	-0.468246	0.441087	-0.316341	0.437879	0.052051	-0.867667	-0.107693	0.109508	-0.23504	0.572087	0.0452136	-0.190453	-0.378918	0.146844	-0.028833	-0.105082	-0.845968	-0.206746	0.0577881	-0.184591	-0.215451	-0.453564	0.0944011	-0.511955	-0.146861	-0.279112	-0.39687	-0.339483	-0.622019	-0.233751	-0.0888647	-0.222923	-0.0262971	-0.503234	-0.461639	0.511306	0.0574604	0.122427	-0.0111768	0.526319	0.432287	-0.631127	0.0418499	-1.14103	0.18441	0.0844121	0.185322
YBR208C	DUR1,2	0.253006	-1.73547	0.426854	-0.621242	-0.927856	-1.79108	-3.20641	-1.71643	-0.674349	-2.49198	-2.07315	-0.491483	0.14686	1.38142	2.08407	1.48832	0.452517	0.663726	1.72289	0.300467	1.41204	0.158277	-0.490919	0.812143	-0.978204	-0.0586404	0.464453	-0.728075	-1.10431	-0.251168	-1.452	-3.58329	-0.751946	0.0944473	-0.70109	-1.24027	-0.340426	0.845355	-0.404255	1.18474	-0.296316	-0.705241	-2.16035	-0.0965231	-0.516866	-0.332122	0.00363259	-0.185262
YBR210W	ERV15	1.71946	1.0262	0.972587	2.08907	0.670733	0.785868	1.07313	0.914108	0.508093	0.539292	2.12047	1.0059	-0.898899	-0.769572	-0.654549	-0.0301872	-0.826043	-0.48638	-0.761578	-0.915495	-0.633969	-0.851685	-1.03191	-0.440257	-0.835583	-0.962948	-0.382077	-1.40416	-1.07091	-1.12165	-1.39216	-0.886782	-1.17033	-0.504975	-1.17462	-1.23046	-0.70573	-1.1528	-0.299576	-0.962023	-1.36411	-1.21959	-1.00418	-1.05069	-1.83067	-0.325487	-0.922918	-1.24924
YBR211C	AME1	0.910194	-0.274352	1.691	0.687613	1.62097	-0.289525	-0.0342383	0.724003	0.224021	-0.537635	0.030378	-0.726578	-1.02964	-1.62615	-2.33858	-2.10948	-0.0153589	-0.525511	-1.02865	-3.08831	-1.62426	-1.20247	-0.379185	-0.654864	-1.04055	-0.835271	0.118321	-1.03964	-0.421818	-0.281783	-1.59856	-1.62438	-0.0982804	-0.860933	-0.189542	-2.35834	2.06943	-2.02652	0.577424	0.0782344	-0.485281	-0.20797	-2.8318	-0.968377	-1.39302	-0.000506012	-0.510758	-0.496017
YBR212W	NGR1	0.580388	-0.592029	0.0635676	-0.138175	0.571831	-0.0421377	-0.581754	0.378872	-0.545747	0.168527	0.0896817	0.512513	-0.0690296	-0.202109	-0.274505	-0.492934	0.379168	-0.953653	-0.636555	-0.466173	0.284953	-0.0264379	-0.217465	0.193295	-0.193156	0.615471	-0.527382	0.148015	-0.0740215	-0.44833	-0.5094	-0.651962	-0.110657	0.0980444	-0.892439	-1.1085	0.120504	-0.0825446	-0.743527	0.196726	0.552586	-0.265809	-0.400893	0.0293489	-0.594886	-0.260532	0.175374	0.237514
YBR215W	HPC2	-1.22327	-1.38084	-0.992345	-2.22046	-1.58548	-1.5148	-2.15591	-1.41911	-1.67747	-1.68002	-1.42881	-1.27443	0.949403	1.20329	1.27032	1.34506	1.16219	0.403878	1.22769	1.38462	1.43033	1.33389	1.06691	1.29485	1.1839	1.26454	0.750096	0.857455	0.54591	0.31604	0.792346	0.530114	0.830487	0.951843	0.920123	1.16219	1.05406	1.15616	1.0637	-0.0851419	0.401181	0.181328	0.234493	0.787466	-0.148324	0.0815462	0.632336	0.328239
YBR217W	ATG12	-1.36756	-1.74114	-1.2875	-2.07779	-1.0205	-1.06995	-1.76285	-1.13765	-1.34268	-1.46359	-1.22283	-0.764209	0.798996	1.10225	1.32669	1.15794	1.38588	0.60986	1.46333	1.34388	1.58414	1.29869	0.719111	1.40429	0.889683	1.15642	1.05843	0.839927	0.535758	0.517042	0.847687	0.66692	0.93518	0.838405	1.57365	1.54063	1.38147	1.57988	1.20116	0.185484	0.46059	0.017955	0.202526	0.668746	-0.00471698	-0.0696896	0.56269	0.363055
YBR227C	MCX1	0.709838	0.296098	0.754489	0.566022	0.669466	0.00660205	0.59588	-0.0592423	-0.238457	-0.5336	-0.232131	-0.120163	-0.225365	-0.0627111	-0.467152	-0.192407	0.401649	-0.565179	-0.0286969	-0.949886	-0.249508	-0.0857703	-0.233964	0.0924244	-0.349701	-0.121423	-0.191466	-0.469273	-0.513251	0.20342	-0.56967	0.125754	-0.150139	-0.146376	-0.121214	-0.0285865	-0.217833	0.0632202	-0.19144	0.546627	-0.262702	-0.262574	-0.753248	-0.396526	0.172861	-0.642306	-0.0242351	-0.0433652
YBR228W	SLX1	1.50469	0.0635553	1.00046	0.273056	0.203286	-0.457553	0.129152	-0.485196	-0.392731	-0.174234	-0.524005	-0.784692	-0.564232	-0.621058	-0.671076	-1.60371	-0.850484	-2.11768	-0.45535	-0.857237	-1.19954	-0.823239	-1.28361	-0.0130338	-1.42809	-0.750056	-0.222183	-1.35319	-0.99952	-0.619069	-0.912203	-0.100125	-1.57426	-0.932491	-1.82953	-1.58547	0.517965	-1.29929	-0.30138	-1.00576	-0.759838	0.285585	-0.668198	-0.397172	-1.36655	0.0456078	0.290522	0.224582
YBR229C	ROT2	0.654091	0.201816	-0.0837796	-0.371641	0.94696	1.13017	0.368118	0.221986	-0.0170144	0.869586	0.420903	0.411574	0.031223	-0.134065	-0.115608	0.393208	0.16799	0.301579	1.14862	1.06888	-0.0693205	-0.296564	-0.230328	0.337886	0.668965	-0.0711397	-0.637546	-0.444668	-0.251714	-0.882409	-0.419532	3.94157	-0.5383	0.948351	2.21794	-0.155726	0.544775	1.03156	0.818919	0.465082	-0.12399	-0.371163	0.168539	0.284798	-0.639027	0.232546	-0.246178	-0.0416526
YBR230C	OM14	-1.82662	-2.52532	-2.38559	-3.7727	-1.62774	-1.2054	-3.18989	-0.745944	-0.425778	-0.781763	-1.46118	-0.952378	-1.12473	1.00403	0.382825	0.708925	0.923034	-0.950862	-0.234171	0.31921	0.399803	0.445056	0.562867	1.22766	0.254236	0.843824	1.04015	0.777019	-0.0929474	-0.308224	-0.440249	1.31845	0.123155	1.05643	1.00812	0.0422924	0.766778	1.82685	1.4305	0.614264	0.33817	1.2949	0.464187	1.57952	-1.11681	1.12278	0.468189	0.158044
YBR233W	PBP2	1.79655	0.883276	1.98295	0.631146	1.09676	0.272923	0.233012	1.06424	0.940709	-0.129238	0.511709	0.857964	-1.0767	-1.08496	-1.54454	-0.548333	-0.939429	0.523442	-1.16827	-1.29932	-0.940894	-1.40396	-1.86069	0.456443	-0.671347	-1.33911	0.246893	-1.36288	-0.554891	-1.06086	-1.15481	0.119594	-0.667841	-0.524937	-1.58744	-0.0829503	0.0661393	0.685798	0.449333	-0.616255	-0.439826	0.0363322	-0.118437	0.673556	-0.970567	-0.73373	-1.29782	-0.550561
YBR233W-A	DAD3	-1.38642	-1.2654	-1.18835	-1.49006	-0.382067	-1.17905	-0.987399	-1.06539	0.109891	-0.452397	-0.84343	-1.05623	0.971266	0.599411	-0.135449	0.373267	0.973995	0.129188	1.18422	0.740845	0.942646	0.20397	1.33579	1.03523	0.153258	0.928438	0.280473	-0.913639	1.61312	0.295956	-0.380962	3.07955	-0.33297	0.435163	-1.75753	2.06516	1.64854	-0.857581	1.38753	0.5781	0.738812	1.02155	-1.2635	1.33146	4.60305	0.944221	0.38644	0.674263
YBR234C	ARC40	1.912	1.81325	1.81864	2.20155	1.70351	1.89962	3.04661	1.55558	0.959389	1.47564	1.83702	1.98496	-0.731614	-0.49603	-0.195389	0.000324175	-0.762244	0.755377	-0.706913	0.0231326	0.374956	-0.212187	-0.789485	-0.275183	-0.724635	-0.561971	-0.177357	-0.655246	-0.529094	-0.611158	-0.0852182	0.397501	-0.535785	-0.467568	1.28287	2.94051	-0.0773639	-0.0554862	0.439575	-0.736892	-0.589807	-0.781751	0.753634	-0.498	-1.08821	-0.880393	-0.6741	-0.939668
YBR236C	ABD1	1.15119	0.0757803	0.951181	-0.307372	1.2549	0.579174	-0.264442	0.766356	0.323058	-0.563973	0.221353	0.742614	-0.67567	-0.327683	-0.153935	0.0896029	0.373773	-0.367509	-0.852884	-1.20232	-0.829445	-0.758245	-0.0601566	0.363786	-0.27174	-0.322044	0.0277044	0.228319	-0.498709	-0.470924	-0.944674	-1.27273	-0.410731	-0.501252	-2.2198	3.68974	-0.561019	-0.0498233	1.0415	0.0113172	-0.78702	-0.126106	-1.01257	-0.0789963	-1.22997	-0.383937	0.432607	-0.457544
YBR237W	PRP5	-0.849424	-0.710278	-1.39557	-1.47838	-0.551387	-0.230248	-1.62178	0.254432	0.259138	-0.384075	-1.04618	0.172165	-0.351568	-0.343396	-0.511793	0.55768	0.58249	-0.884794	-0.0474282	-0.361958	-0.60346	0.455546	-0.281509	1.10457	1.07496	0.296692	0.283384	0.112516	0.0451167	0.0985367	-0.352111	0.684964	-0.191	0.719807	-2.1904	-1.87714	-0.843082	-1.31797	-0.0643413	0.463491	-0.833979	0.438646	-0.282396	0.301104	-2.91382	-0.546307	0.0860021	0.00770797
YBR243C	ALG7	1.3957	0.0561993	1.02576	0.157044	1.28719	0.351822	1.2234	1.28052	0.152983	0.912681	1.51653	0.466081	-0.535907	-0.774138	-1.14908	0.638108	0.925048	-1.95791	-1.0066	-0.49367	-0.715244	-1.60878	1.01982	0.140138	0.850415	0.337616	-1.01218	0.261002	-0.700099	-0.947485	0.0832708	0.870875	0.677541	-0.0100637	6.11982	1.63715	-2.09664	-1.82943	-0.459055	-0.13041	-0.440879	0.0107436	2.56955	-0.309104	-2.09878	-0.387638	0.0361945	-0.213543
YBR244W	GPX2	-0.796703	-3.1223	-2.07373	-2.28739	-2.65656	-1.61709	-4.19169	-3.65805	-4.53593	-2.90101	-3.65325	-2.61841	0.38027	-0.575546	-0.108674	-1.32402	-0.0754401	1.99817	2.89048	1.20852	-2.97604	-0.19991	-1.39187	-1.24104	-1.77164	-0.428409	-1.07106	-1.04058	0.414568	-0.0527245	-2.61295	-5.13128	-1.0316	-0.31926	-2.53039	-4.02678	-0.0381762	-1.47689	0.901428	0.0358112	0.620197	-0.459091	-4.34688	-0.0598282	-1.42929	0.821068	-0.500218	-0.763489
YBR245C	ISW1	1.75442	3.29969	1.60398	0.105336	0.633398	0.605343	2.50581	1.30754	-0.428456	-0.200816	0.0238248	0.0817129	-0.481841	0.751754	0.356548	0.449434	1.01303	-0.216867	0.333253	1.48524	-0.362749	0.417822	0.402503	-0.0657877	-0.587505	0.0287054	0.0216988	3.00116	-0.6216	-1.02355	2.66886	4.1866	-0.213864	-0.0392699	2.70912	3.98193	0.670116	1.59667	1.09901	-0.470128	-0.290648	-0.232692	7.08407	-0.940741	-0.339883	0.0838102	0.470746	-0.52266
YBR247C	ENP1	2.39231	1.11043	2.78951	1.1446	1.12813	-1.75168	-1.85967	0.071385	-0.738255	0.182428	-0.0884686	-1.33496	-2.5341	-4.04385	-5.34836	-1.8989	-0.709501	-4.61754	-3.90195	-0.226553	-2.00426	-1.37454	-2.39951	-0.344702	-2.71072	-1.65164	-1.69245	-2.19184	-2.60292	-1.52071	-1.5335	-5.74421	0.63581	-0.52497	-4.67174	-1.73021	-6.22473	-2.56273	0.0980512	-0.0943971	-4.90439	-0.940317	1.07247	-2.03715	-5.90682	-0.11084	-1.27466	-2.43727
YBR248C	HIS7	1.8661	1.23068	2.10437	1.63626	0.906756	0.741061	0.940699	0.990667	-0.0703757	1.0808	0.231319	1.31933	-0.923996	-0.683756	-0.657226	-0.0557557	-0.893263	0.570936	-0.697975	-0.691561	-0.499516	-0.855023	-0.370298	-0.518261	0.00889855	-0.468108	-0.25241	-1.06361	-1.48272	-1.54998	-1.5026	0.331959	-0.521267	-0.609226	-0.870352	-1.40248	-1.65628	-0.470634	0.376385	-0.354443	-0.996257	-0.337313	0.604398	-0.298571	0.195623	-0.600095	-0.668431	-1.13631
YBR249C	ARO4	0.772416	0.580008	1.28476	0.211116	-0.410653	-0.101975	-1.6273	-0.323213	-2.30541	0.551695	-1.36495	-0.365262	0.793136	0.944425	0.143295	1.0027	0.849219	3.31487	1.72793	-0.123284	-0.539138	1.10416	-0.0760939	0.854897	2.02954	-0.232256	0.582641	-1.81802	-0.956749	-0.488953	-1.50134	-0.956074	0.137407	-1.1625	-1.51123	-0.80446	-0.314293	0.160688	1.07282	0.349554	-0.602126	0.13493	-3.12924	-0.621507	-0.831538	1.42575	0.703622	1.29046
YBR252W	DUT1	2.49754	2.16376	2.97718	1.5858	1.16169	1.26654	1.28849	1.30219	-0.33006	1.49282	0.686194	1.65167	-1.98522	-1.49129	-1.6642	-1.1532	-1.33633	-1.59368	-0.755209	0.121279	-0.461101	-0.433685	-1.45804	-0.254687	-0.971783	-0.5044	-0.251342	-0.638202	-0.839024	-1.35077	-0.583561	-0.851414	-0.865429	-0.784002	-0.978214	16.3234	-1.11929	-1.01445	0.404012	-0.15576	-0.864358	-0.676504	1.04862	-0.752167	-3.92971	-0.320281	-0.624942	0.236826
YBR253W	SRB6	0.149185	-0.771973	-0.366928	-0.0100827	1.25806	0.897309	0.259918	0.598608	1.1866	0.858268	0.516632	1.00316	-0.298312	0.330739	-0.0504594	-0.498936	0.0751488	-0.379651	-0.0748291	-0.670337	0.187637	-0.43871	0.0654059	0.400168	-0.290635	0.00995719	0.0505349	-0.521424	0.0928018	-0.107018	-0.528952	-0.713767	-0.0178473	-0.141095	-0.90686	1.89067	-0.443277	-0.804913	-0.395201	0.354385	-0.225858	0.276946	-0.6425	-0.518268	-0.975006	-0.25104	-0.392754	-0.214013
YBR254C	TRS20	0.561862	0.249574	0.597772	0.325649	0.23495	-0.157526	-0.851321	-0.0750667	0.253777	0.148371	-0.242908	-0.258396	-0.900373	-1.09923	-1.36722	-0.556944	-0.692506	-2.68243	-1.28088	-0.750692	-0.452392	-1.26886	-0.191554	-0.0753319	-0.916281	-0.996099	0.391025	0.772259	0.169242	0.24188	1.4185	0.719743	0.168835	-0.043811	-3.55172	3.00053	-1.37165	1.9039	3.13082	-0.164493	-0.638745	0.771262	5.70751	-0.504971	-2.67379	-0.384935	-0.326343	-0.296396
YBR256C	RIB5	0.626546	0.321918	0.875937	0.316581	0.168975	0.0259632	0.31569	1.20675	-0.561242	1.10815	-0.0603009	-0.286226	0.27376	0.199429	0.282498	0.278999	0.323537	-2.76193	-0.193586	-0.475308	-0.748085	-0.441547	0.282498	0.583614	1.18529	-0.19773	-0.317806	1.04217	-0.678081	-2.02521	-0.364083	1.74386	-0.542883	-0.752172	-0.0773296	12.2073	-1.41823	2.86373	3.31225	-0.772329	-0.718127	-0.647817	0.888778	-0.663363	-3.89932	-1.32872	0.112409	-0.125699
YBR257W	POP4	0.988947	-1.1531	1.53235	-0.314285	-0.0523019	0.0941603	-0.119456	2.20631	0.806549	-0.495606	0.476664	0.736806	-0.231899	-0.278595	0.103194	0.0198556	-0.478246	-2.71079	2.12703	-0.921167	0.706827	-0.186522	-0.1252	-0.284047	1.2581	0.349032	-0.224524	0.143925	1.55878	-0.356283	-0.377774	-0.927028	0.205616	-0.979685	-0.601222	6.65287	-1.78727	-1.1462	-2.60116	-0.288295	-0.0120721	0.589546	3.81663	-0.703435	-3.06	-0.954198	-0.321065	-0.7886
YBR258C	SHG1	-1.13086	-1.64868	-0.929226	-2.81543	-1.24796	-1.14231	-1.97811	-0.640275	-2.0196	-1.75356	-1.5331	-0.333758	1.44902	-0.340465	1.08928	1.15848	1.05098	-0.0285261	0.79028	0.988642	0.558901	0.746698	0.99234	0.566561	0.338352	0.383782	0.954569	0.736397	-0.159535	0.806128	0.174326	2.62388	-0.00237718	1.18225	1.20127	1.60565	0.368991	1.64157	0.833069	1.00502	0.693872	0.446117	-0.485473	0.0425251	0.215531	0.0776545	0.836503	-0.302694
YBR260C	RGD1	-0.0310271	-0.261356	0.13182	-0.0244671	2.02494	0.0217688	0.0751428	0.870938	-0.498292	0.776772	0.837006	1.76558	-0.17868	-0.238833	0.0606654	-0.0231224	0.149462	-0.0708904	0.265442	-0.0239115	-0.0715925	0.086822	0.162648	0.543755	0.15186	0.116246	-0.0622741	-0.311009	0.23219	0.0621729	-0.196212	-0.401574	0.118901	-0.229483	-0.242846	0.127799	0.00338767	-0.147372	-0.594856	0.0211283	0.0285122	0.353281	-0.181331	0.119458	-0.609223	0.230293	-0.00357816	0.252915
YBR263W	SHM1	0.283117	-0.236376	0.430412	-0.283928	0.335936	0.434289	0.25232	1.08037	-0.432204	0.537288	-0.060448	0.1737	0.048383	-0.682644	-0.44719	-0.282256	-0.331767	0.177454	-0.636723	-0.662455	-0.757991	-0.549253	-0.0425423	0.00772401	0.966835	-0.188552	-0.771371	0.662183	0.496212	-0.0872328	-0.294783	0.532746	-0.585711	-0.30177	0.206915	-0.0320454	-0.298353	-0.745972	-0.341743	-0.407484	-0.417315	0.996912	0.418173	-0.513752	0.547896	0.656062	-0.527364	0.696284
YBR264C	YPT10	1.70447	0.28664	0.728805	-0.000151057	0.0832606	0.402791	0.524995	0.508642	-0.682665	-0.222293	0.176151	0.600337	-0.277169	-1.25249	-0.369498	0.142917	0.0763612	0.224401	-0.836437	-1.4642	-1.34152	-0.860188	-1.08222	1.03024	0.459347	-0.665157	0.879146	0.435717	-0.243257	0.40077	-1.06875	2.04671	-0.742878	-0.222189	3.44858	-0.201281	1.14497	0.262287	1.30982	-0.436934	0.215659	-0.4566	-0.523682	-0.84967	0.712185	0.0143603	-0.22192	-0.373621
YBR265W	TSC10	0.792826	-0.894132	1.16979	-0.389257	1.42064	0.678784	0.365469	0.608526	1.06704	0.681412	0.749939	0.965328	-1.38443	-0.87246	-2.05601	-1.41277	-0.0324043	-2.26949	-1.96193	-1.40139	-1.47836	-1.14541	-0.81252	-0.358791	-0.78058	-0.00384897	0.220184	-0.346065	-0.54907	-0.129386	-0.765313	-0.663648	0.00513823	0.603908	-2.98362	15.828	3.59161	4.03594	1.83703	-0.640972	0.052641	0.0284699	0.0372756	-0.113888	-3.23544	0.812805	-0.199805	0.245637
YBR267W	REI1	-0.897061	-1.66806	0.130539	-1.61853	-0.38341	-1.31105	-1.55125	-1.02849	-0.947188	-1.98434	-1.34238	-1.32478	0.59421	0.706301	0.779378	0.771327	1.24431	0.744697	0.691438	0.62409	1.16922	1.00542	0.558136	0.767301	0.376839	0.891779	1.42793	0.919802	0.758631	1.22264	1.33457	1.12448	1.35981	1.1957	1.09878	1.22031	0.929865	1.68525	1.3033	0.427311	0.54126	0.505651	0.0713733	0.303453	0.48924	0.226351	0.79904	0.226351
YBR268W	MRPL37	1.03528	-0.996273	1.47505	1.74468	0.161472	0.219734	-2.04938	1.56754	-0.496524	1.54279	2.22697	0.757966	-0.645158	-0.973662	-2.21517	-1.50964	0.647439	-2.34291	-2.73084	-0.315015	-0.533235	-0.646573	-0.563731	0.177823	3.09866	-0.034622	-1.03714	-2.98142	-1.78403	-1.4719	-1.93662	-2.36698	-1.18516	-0.932681	-2.88827	-3.53411	-1.27155	-1.98933	-2.31274	0.8378	-1.81057	-0.682225	-3.14438	-0.875013	-2.45632	-0.903903	-0.381901	-0.462512
YBR275C	RIF1	-0.316253	0.136974	-0.0992887	-0.736048	-0.377509	-1.47166	-0.224225	-1.80405	-2.27933	-1.54855	-1.16862	-1.09895	-0.479659	-1.18627	0.294446	0.0554176	0.0123507	-0.705366	0.037076	-0.207907	-0.794353	-0.306468	0.150726	1.16214	-0.586056	-0.977846	-0.131728	-0.743924	-0.0601423	0.375164	-0.342375	2.4717	-0.73703	-0.264275	-0.911385	1.88117	-0.803314	-0.385675	-0.664697	0.527826	1.65251	-0.16785	-0.848724	-0.536925	-0.299619	-0.0568111	0.382627	2.12616
YBR276C	PPS1	1.11225	0.703592	1.04644	0.339854	0.40621	0.548662	0.060565	-0.00148002	0.0066973	0.186402	0.00132461	0.272134	-1.00374	-0.886169	-1.03744	-0.491714	-1.22777	-1.22194	-0.0618872	-0.197606	-0.45205	-1.00343	-0.739958	-0.138807	-0.840845	-1.21365	-0.717897	-1.23233	-1.15487	-1.31781	-1.82012	-0.564921	-1.25686	-1.15146	0.078929	-0.832244	-0.972478	-0.53979	-0.312299	-1.65725	-0.917391	-0.895841	-0.3072	-0.610104	-0.343698	-0.299488	0.178764	-0.653735
YBR278W	DPB3	-1.79126	1.03185	-1.66702	-1.11292	-2.61464	-3.38773	1.87813	-2.1124	-1.66123	-2.88181	-3.23138	-2.52724	-0.526145	-0.276077	0.559198	-0.73476	0.23327	-0.298564	-1.89894	1.73151	-1.47088	-0.518288	-0.424817	-0.124898	-1.39474	-0.262801	0.698185	2.72121	0.305608	0.911406	2.10702	-3.9385	0.388242	0.876998	1.93552	1.61528	-2.39881	-0.451639	0.123273	0.58304	-0.000270929	-1.27608	3.61609	-2.10187	1.17448	0.627201	0.610133	0.0195069
YBR279W	PAF1	-1.06388	-1.77683	-0.735553	-1.81432	-0.798484	-1.26269	-1.49059	-1.01597	-1.12925	-1.70185	-1.29124	-1.22764	0.639967	1.0656	1.00166	0.896976	1.19031	0.451733	0.991714	1.02679	1.47024	0.94393	0.603922	1.13424	0.619666	0.938821	1.02679	0.884961	0.868665	1.02859	1.06836	1.13948	1.16034	1.17663	1.56608	1.1555	1.1555	1.31225	1.35948	0.523408	0.575335	0.556001	0.382958	0.694241	0.123187	0.529899	1.0888	0.629057
YBR282W	MRPL27	-1.55178	-1.52763	-0.441723	-1.54887	-1.64	-1.05259	-1.47574	-1.41316	-0.112491	-0.431971	-1.11806	-1.65893	1.25522	-0.118853	-0.233509	-0.076757	0.897697	0.112497	-0.199568	0.514992	-0.37479	0.0780763	0.573879	0.782202	2.15675	0.251739	0.317582	-0.676901	1.19513	0.603262	0.483209	-1.32598	0.307148	0.227872	1.71576	-1.3604	-0.100384	0.170065	1.41413	-0.146798	-0.507076	0.419165	1.55421	0.0594867	-0.167426	0.862917	1.18374	0.748621
YBR283C	SSH1	-1.33529	-0.356351	-0.907665	-1.24739	-2.02106	-2.51631	-1.17041	-1.90925	-1.77859	-1.53009	-1.48812	-1.46421	1.96205	1.06722	1.27494	0.990186	0.322048	2.71819	1.00916	1.39794	1.11138	0.359176	1.17795	0.683186	1.0283	0.310926	0.827118	1.37324	1.30684	0.84053	1.68842	-2.26251	0.90072	0.519464	-0.624305	1.01881	-0.139516	-0.0646058	0.0448152	0.999182	-0.071966	1.35312	0.0578999	1.19791	1.29653	0.607622	0.376513	0.219333
YBR286W	APE3	1.24742	3.73881	1.43625	0.796421	0.688979	0.809478	5.42254	0.886037	-0.353526	1.18788	2.30253	2.50522	1.06866	0.0335064	3.26189	1.32383	-0.293355	-0.0330562	0.269848	2.81649	-0.157081	0.210624	-0.275853	1.43771	1.88816	-0.145596	-0.451941	2.65281	2.56068	0.120212	1.97486	-1.76327	-0.247962	0.796992	6.28616	2.75869	-0.269709	2.60792	0.50832	-0.424076	-0.608539	-1.06349	7.72092	0.263588	1.43704	-1.57328	0.183357	-0.540199
YBR288C	APM3	1.88996	0.780301	1.10979	0.517997	0.759556	0.609074	0.738753	1.35438	0.654275	1.08386	1.49875	0.667829	-0.279271	-0.323923	-0.824895	-0.281056	-0.703868	0.455461	0.0529739	0.621522	-0.647759	-0.491001	-0.679056	0.905572	1.11855	0.206882	-0.772804	-0.276932	1.2192	1.48738	3.90084	2.69381	-0.317074	-0.579188	-0.0674697	-0.182841	0.368123	-0.955477	-0.0933384	-0.744914	0.0889124	0.368896	2.54823	-0.079889	0.711758	0.0476259	-0.588111	-0.0571813
YBR290W	BSD2	0.497958	1.03818	0.512507	0.3569	0.334861	0.594587	0.70194	-0.43365	0.682661	0.0409966	-0.225329	0.356448	-0.0914208	-0.524982	0.816845	-0.0236833	-0.0718194	3.2367	4.30054	6.67372	2.44495	-0.711983	-0.233841	-0.594015	0.631264	0.0256964	0.0187409	0.468463	1.02259	-0.0216102	-0.695404	4.20959	-1.06578	-0.0353016	0.816314	-0.482131	-0.0704791	-0.849007	-0.373655	-0.258101	0.886463	-0.550672	-1.69184	0.463075	2.11394	0.401285	0.0688055	1.5586
YBR291C	CTP1	-0.441002	4.79709	0.140734	0.224635	-0.436384	-0.595337	6.51142	0.711271	-0.216709	0.303135	0.815428	1.15321	2.94063	1.54692	3.20832	2.37707	0.365505	2.45648	1.20281	3.66027	0.461589	-0.114386	0.60551	1.2745	2.70419	0.768323	-0.76082	6.1486	2.90099	1.13889	3.70716	-3.35639	-1.0638	0.588715	3.64055	2.32144	-0.268404	2.26703	0.599478	0.331575	-0.867136	-0.610382	9.47485	0.30707	4.17853	0.772216	0.318616	0.770134
YBR293W	VBA2	2.23852	2.21614	3.57362	3.78799	2.23027	1.96584	2.98233	1.28151	-0.667845	0.931684	2.02532	2.05359	-0.898044	0.0610551	0.830468	0.496147	-0.294013	0.163011	0.743331	-0.602845	3.30053	-0.337285	-0.743331	0.119146	-0.913456	0.163011	0.291642	-0.557795	0.167753	0.511559	-0.312982	2.41553	-0.373444	0.414345	0.0978068	1.09899	1.44695	0.56965	-0.631891	-0.588026	-0.00414938	-0.935981	0.280972	-0.467101	-0.165975	-0.913456	-1.35092	-0.959692
YBR294W	SUL1	-0.435353	-0.128726	-0.314405	-0.548041	-0.911475	-0.588538	-0.415281	-0.69335	-1.42664	0.196509	0.0609241	-0.748985	-0.316903	-0.865196	0.0958087	0.111958	1.37815	0.731495	0.40382	0.463914	-0.47705	0.757563	0.158928	2.24641	1.03632	0.889509	0.0996207	0.212581	-0.0816586	0.210556	0.544692	2.67009	0.0505219	0.448692	2.22907	-0.569246	-0.613102	-0.375805	-0.351239	0.450493	-0.557491	0.621898	0.513148	-0.557664	-1.48223	-1.13577	-0.118997	0.224793
YBR295W	PCA1	-0.667575	1.77963	-1.40702	-0.525886	-1.27793	-1.24864	2.69857	-0.934605	-1.51839	-0.451975	-0.911444	-0.424728	2.08377	1.67578	3.63968	2.76656	0.76551	0.857343	2.29653	2.27129	0.783386	1.01367	1.06484	1.70627	1.99544	1.81668	-0.280407	2.47354	0.941465	-0.42096	2.5184	-1.76796	1.11777	1.18962	4.28637	2.47704	-0.1721	2.05293	1.9639	0.332282	0.233789	0.917981	5.84122	0.199089	0.906064	-0.250613	0.488959	-0.0802664
YBR296C	PHO89	-1.85386	-1.34515	-2.58444	-2.43785	-1.14143	-1.11894	1.23093	0.152869	-1.69177	0.00208059	-0.232604	0.0697621	0.654031	1.00355	1.75223	1.79535	0.697582	-0.464114	0.924195	1.30683	0.23748	0.673024	0.802095	0.732955	0.00309777	0.675737	-0.203152	1.8174	0.689662	0.198975	1.37812	-1.66637	0.235714	0.311045	2.79341	2.07706	-0.536698	0.365339	0.381322	0.380889	0.199502	0.543806	2.55532	1.2165	-0.287145	0.047311	0.616042	0.0920277
YBR297W	MAL33	1.42549	3.36162	1.08783	1.70609	1.18782	1.45421	3.91154	1.19173	0.51731	1.51935	1.55351	1.36998	-0.65022	-0.475826	0.39363	-0.00352656	-0.344193	-0.0549278	-0.759905	0.239644	-1.03991	-0.820851	-0.611085	-0.178913	-0.775223	-1.04262	-0.380051	1.03957	-0.28193	-0.727135	0.923211	-1.68346	-0.614432	-0.440713	3.30529	1.30238	-1.37439	-0.184976	-0.145239	-0.647075	-0.837841	-0.551629	2.49562	-0.393147	0.0646337	-0.343417	-0.655848	-0.427651
YBR298C	MAL31	2.34936	2.41735	0.358968	0.188746	1.49637	0.764596	2.45557	1.36952	-0.47714	1.8959	0.113951	1.35522	0.447056	0.41358	2.03799	1.44682	-0.0277778	-0.037037	0.161918	1.23267	-0.283951	-0.22151	-0.357787	1.05271	0.804843	0.64981	-0.77849	1.61586	0.643162	-0.380104	1.78514	-3.22721	-0.550332	0.00189934	2.12844	0.964862	-0.569326	1.01092	0.872982	-0.145537	-0.612536	0.124169	4.29938	-0.206078	0.688984	0.0890313	0.90076	0.0686135
YBR299W	MAL32	-0.149691	0.735725	-0.251157	0.357639	-0.810185	-0.81983	-0.205633	-1.06559	-1.3588	-1.58256	-0.948302	-0.534722	-0.116654	-0.258052	0.340141	-0.606049	0.196779	-0.421053	0.340141	-0.863315	0.117046	-0.487431	-0.600943	0.0659859	0.00824823	-0.232129	0.909662	1.06795	0.616654	0.274548	0.568343	0.638649	-0.171249	0.258445	3.12765	1.3641	1.01728	1.0817	0.576591	-0.133543	-0.0333857	-0.137863	0.895522	1.45876	-1.28201	0.204242	0.994108	-0.0879811
YBR301W	DAN3	1.11469	1.94249	0.167089	0.910873	0.436569	1.59676	0.914803	0.211141	-0.748261	1.60698	1.28156	1.11829	-0.874611	-0.896245	-0.29728	-0.45559	-0.933942	-0.736922	-0.706381	-0.715511	-0.323097	-1.01099	-0.74287	0.121848	-0.409386	-0.672303	-0.249568	-0.72662	-1.05347	-0.871904	-0.581527	1.27012	-0.950862	-0.76612	-0.375961	-0.441035	-0.712051	-0.820901	-1.09577	-0.372836	-0.247793	-0.0816556	0.293506	0.425873	-0.920697	-0.655401	0.00662158	-0.366184
YCL001W	RER1	1.23698	0.512696	1.33932	1.45781	1.19082	1.00256	-0.172608	1.06361	0.294947	0.951783	1.04206	0.739164	-0.563195	-0.817007	-0.504523	-0.469372	-0.829672	-0.293616	-0.827863	1.09692	-0.139054	-0.943655	-1.23598	-1.10545	0.331093	-0.760403	-0.596795	-2.08865	0.458258	-0.685965	-1.32825	0.0604807	-0.265185	-0.233652	-2.45722	-1.53787	0.157663	-0.217886	-0.717757	-0.791419	-0.84518	-0.217886	-1.40786	-0.284311	-0.510985	-0.591626	-0.42259	-0.208323
YCL004W	PGS1	0.714762	0.464179	1.09297	1.18161	0.75908	0.200267	-1.21793	-0.192602	-0.857714	0.0673109	0.476175	0.464179	-1.57943	-0.671336	-1.91254	-2.68705	0.515887	-0.585241	-0.88589	-3.70687	-0.942945	0.92108	-0.325589	-1.32422	-1.44141	-0.0987359	-0.352921	-1.68295	-1.15716	-0.935087	-2.72634	1.58592	-0.942945	-0.877349	-3.56303	3.32798	0.625214	-2.54595	-1.25453	-0.362487	0.192347	-1.27571	-4.15032	0.0666211	-3.20977	-0.188931	-0.551076	-0.079262
YCL005W	LDB16	1.15348	1.3995	1.191	1.93122	1.48727	1.10925	2.19986	0.593111	1.0208	0.718167	1.02763	0.769668	-0.622873	-0.201384	-0.0675062	-0.0571818	-0.554232	1.60517	-0.28659	0.217608	-0.629794	-0.654527	-0.602791	-0.889948	-0.239392	-0.685614	-0.266735	-0.476515	-0.809735	-0.156796	-0.435557	2.39142	-0.0512821	-0.389494	0.526549	-0.277853	-0.474359	-0.392898	-0.219197	-0.662469	-0.316315	-0.554232	0.207965	-0.602791	0.853302	-1.12503	-0.640118	-0.830043
YCL008C	STP22	0.075028	2.76648	0.59806	-0.16993	-0.510592	-0.735018	2.23663	-0.2027	0.276039	-0.0566489	-0.371414	-0.563446	0.399663	0.904844	0.787734	0.61832	0.106316	1.64849	2.15545	1.89724	0.0390659	0.260621	0.123951	-0.444698	0.353128	-0.603204	0.489267	3.49292	0.180039	1.47661	4.10888	-4.00099	0.0963903	0.133248	0.659662	2.58928	-1.79284	1.78376	0.798554	0.0877365	-0.557345	-0.0867385	4.29725	-0.720162	1.33816	-0.121784	0.285386	-0.292453
YCL009C	ILV6	0.202329	-1.36529	-0.662747	-0.799786	0.270769	1.10298	-1.03123	0.720606	-0.339821	0.568207	0.896743	0.151673	1.24355	0.451548	0.171086	0.890936	-0.248036	-0.227525	-0.710423	-0.220312	0.19206	0.604918	-0.04941	0.184139	0.381304	0.41011	-0.475958	-0.0538824	-0.670692	-0.554918	-0.580482	-2.4691	0.039183	1.14823	-1.01674	-2.44735	-0.938867	0.446594	-0.0764653	-0.27504	-0.37487	-0.472586	-1.32225	0.296038	-0.590837	-0.175711	0.0298305	-0.29262
YCL010C	SGF29	-0.866962	0.404061	-1.36162	-0.438427	0.693309	1.89846	0.808904	-0.65686	-1.19005	-0.155689	-0.500911	-0.117678	-0.750135	-0.443004	0.831172	-1.07915	-0.351972	0.645597	-0.336305	0.237169	-0.793895	-0.105619	-0.0845489	-0.682334	-0.447596	-0.653431	-0.118314	0.660724	0.406537	-0.52269	1.4195	8.37628	-0.376283	0.187466	0.610481	0.12966	0.187466	-1.23555	-0.118314	-0.115343	1.98974	-0.639924	0.69638	0.441923	-0.505403	1.36791	0.626418	1.38088
YCL011C	GBP2	1.44944	2.74882	1.51976	1.42474	-0.101834	0.985654	2.58819	0.65381	-0.761054	-0.183443	0.777516	0.056444	-0.633604	-0.351816	0.172323	0.335564	-1.15822	0.271033	-0.945268	0.76912	-0.578872	-1.27916	-0.630975	-1.11783	-0.971797	-1.19431	0.123327	0.247849	-0.882887	-0.364006	-0.483748	0.854685	-0.776052	-0.874761	2.31262	-0.420889	1.37165	-0.710325	-0.106597	-0.778681	0.318117	-1.00454	0.0647706	-0.379063	0.528681	-0.559273	-0.679971	-0.103489
YCL014W	BUD3	1.585	2.16464	1.41533	1.73297	1.60248	1.69656	1.79567	0.88868	0.82729	1.46777	2.16837	1.6367	-1.29724	-1.11108	-1.03233	-0.853731	-1.03791	-0.407231	-1.54111	-0.847541	-0.363321	-0.426423	-0.864294	-0.92455	-0.785085	-0.417209	-0.273688	-1.13915	-0.84211	-0.184526	-0.649918	1.1726	-0.941317	-0.920035	-0.822894	-1.11485	0.0780068	-0.834569	-0.345373	-0.419532	-0.314167	-0.78326	-0.855049	0.109818	0.379098	-0.466713	-0.627436	-0.574163
YCL016C	DCC1	0.201323	-0.0132275	2.04762	0.86455	0.849206	-0.0566138	3.50132	-1.94656	-2.64101	-0.477513	-0.689683	-0.438889	1.31814	0.212824	-0.576535	0.999727	-0.751978	5.3839	-1.53561	0.343793	-0.357981	0.98281	-0.0575716	2.71569	-1.67995	0.086221	-1.17053	-0.455116	-0.770805	-0.466576	-1.13315	0.609823	-1.21146	-0.757435	0.464939	-2.95443	-0.58281	2.46003	1.25075	0.666576	0.906958	0.00463847	-0.551978	1.15389	1.98145	1.07121	0.0941337	0.642292
YCL024W	KCC4	1.68788	1.07245	1.80865	1.73953	1.51966	1.42643	0.469563	0.856281	1.18164	1.16703	1.48609	0.909772	-0.879553	0.202623	-0.34933	-0.721748	-0.260225	0.546559	-1.4879	-1.07292	-0.658365	-0.765013	-0.38435	-0.362541	-1.31998	-0.92044	0.341553	0.0741071	-1.01728	-0.410121	-0.736602	-0.275029	-0.374283	-0.295183	-0.909408	-1.12364	-1.532	-0.824715	-0.20844	-0.380841	-1.11247	-0.224276	-1.58781	-1.14839	-0.417283	-0.819937	-0.651286	-0.0224165
YCL025C	AGP1	1.98621	2.33554	2.06837	1.52916	1.17323	0.858087	1.38638	1.20598	0.128986	0.963804	1.29618	1.26774	-1.12507	-1.11003	-1.16519	-1.08437	-0.224189	-0.103245	-1.59499	-1.1767	-1.18791	-1.18378	-1.42832	-0.791445	-1.04985	-0.973451	-0.612979	-1.36313	-0.696755	-0.253687	-0.457522	-0.182891	-0.826844	-0.607965	-1.27168	-0.660177	-0.80472	-0.814454	-0.957522	-0.802065	-0.902065	0.143068	-0.0949853	-0.0525074	-0.0182891	-0.127434	-0.571386	-0.357227
YCL026C-A	FRM2	0.987456	0.0918487	-0.0773843	0.346145	1.08318	1.41992	1.38963	1.27762	0.593618	1.77133	1.47351	0.98124	-0.421981	-0.370067	0.316802	-0.17853	-0.445628	-0.335404	-0.437061	-0.28898	-0.660796	0.236075	0.396717	0.00721655	-0.0459855	-0.435533	-0.775348	-0.116557	-0.170264	-1.26699	-1.0217	0.0687042	-0.980974	-0.247537	-0.219802	-0.412409	-0.257608	-1.1548	0.37074	-0.411332	-0.642079	-0.0919156	-0.000612263	0.891795	-0.566477	-0.543257	0.383984	0.057968
YCL027W	FUS1	1.95225	1.03101	1.40063	1.74012	1.16831	1.10776	0.388735	0.788587	0.0255963	0.884395	1.25221	0.742087	-0.66445	-0.37046	-0.315114	-0.466643	-0.404171	0.297607	-1.00911	-1.02001	-0.748015	-0.327032	-0.56684	-0.0676806	-0.470944	-0.678043	-0.934672	-0.654902	-0.401689	-0.731604	-1.47402	-0.333006	-0.745938	-0.231214	-0.800676	-0.999834	-0.190339	-0.749028	-0.67879	-0.505104	-0.936303	-0.249677	-1.46496	-0.692804	-0.875517	-0.851628	-0.310307	-0.363367
YCL028W	RNQ1	2.2967	2.46117	1.34642	1.47381	1.30516	0.897505	0.739094	0.331904	-0.326522	1.06986	1.44621	0.369923	0.157191	0.188576	-0.216136	-0.88251	-0.796301	-1.33085	-1.65403	-0.486682	-0.6337	-1.23327	-0.189403	-0.808722	-1.16457	-0.165269	-0.0455968	0.365278	-0.564379	-0.0105605	-0.975042	-0.420676	-0.244745	-0.639558	-0.433502	-0.626113	-0.639444	0.356804	-1.26358	-1.58687	-0.224287	-0.846011	-0.716007	-0.776109	-0.245512	-0.211269	-0.213045	-0.159421
YCL029C	BIK1	-0.161074	-2.06356	-0.601658	-2.00197	-1.92538	-2.11883	-0.416502	-2.80616	-2.46032	-1.92538	-0.732728	-0.875247	-1.54633	-1.16438	-1.62853	-0.846495	-0.0221595	1.53304	-2.334	-0.880338	-2.53989	-1.12248	-0.525383	-0.10556	0.235697	-1.17607	0.147059	0.568896	-1.74375	-2.20306	-0.852941	1.03344	0.243352	-1.08018	0.201853	-3.82917	-0.0842063	1.66197	0.268735	-0.244561	-0.532232	-0.626511	-1.82151	-1.09629	-0.507655	0.235697	0.908139	0.741338
YCL030C	HIS4	-0.714286	-0.16254	0.179683	-1.30159	-1.42413	-1.04254	-0.606984	-0.346032	-3.3473	-0.252698	-0.68254	-1.37778	1.10049	1.39281	-0.0828258	-0.284409	0.646772	1.33069	0.526188	-0.362972	-0.878806	0.380024	0.0578563	-0.0791717	-1.27345	0.408648	-0.88246	1.89403	0.81486	-1.63581	0.219245	1.74239	-0.637028	0.243605	-0.154689	-2.88124	0.0182704	-0.559683	1.18027	-1.24909	-0.190012	-0.204628	-1.07613	-0.916565	-1.08343	-0.345311	-0.140073	1.66504
YCL031C	RRP7	0.727031	0.17466	0.868619	0.824722	0.942257	1.17821	-2.41719	-0.0317419	-0.486995	1.42212	1.40772	0.680248	-3.14808	-2.33456	-3.92647	-3.53766	0.0368967	-3.12588	-1.85442	-5.32196	-3.41296	-0.732023	-1.27463	-2.56052	-1.25851	-0.305357	-0.119919	-2.02115	-0.274618	-0.885664	-4.33491	3.82664	-1.04975	-1.9538	-5.25336	14.2399	4.8463	-5.28775	-0.757301	-0.671982	0.927805	-1.97409	-5.72065	-0.94995	-3.4524	-1.18411	-1.12171	-0.780093
YCL032W	STE50	1.83373	1.08333	0.938995	1.26276	1.88716	1.92703	1.5929	1.03589	0.0657895	1.36164	1.6886	1.72887	-0.703841	0.275919	-0.00950021	-0.441966	0.0838496	0.0619579	-0.00702189	-0.657993	-0.56299	-0.573317	-0.0536968	0.23544	-0.493185	-0.391574	-0.0536968	-0.558034	-0.630731	-0.197439	-0.231309	-0.303594	-0.0384139	0.0958282	-1.10037	-0.0536968	-0.409335	-0.0582404	-0.565882	-0.00702189	0.0933499	0.0768278	0.451466	0.857084	0.893845	0.0958282	0.281289	0.185874
YCL034W	LSB5	1.93329	1.16352	2.08894	1.94884	2.4819	0.873278	1.26525	1.62889	0.268989	1.02302	1.62889	0.898662	-0.57218	-0.543874	-0.832996	-0.821472	-0.504044	-0.759199	-1.48706	-1.06652	-0.88334	-0.547109	-0.540235	-0.821472	-1.05196	-0.345734	-0.695107	-0.621715	-0.634048	-0.578649	-1.02487	-1.10918	-0.476749	-0.6759	-1.11403	-0.623534	-0.818439	-0.738981	-1.44824	-1.03437	-0.866559	-1.08108	-0.742216	-0.620097	-1.20643	-0.789729	-0.721998	-0.834614
YCL035C	GRX1	0.0371445	0.344813	0.128159	0.149178	0.655728	0.309582	0.607317	-0.323277	1.10685	-0.261461	0.0366287	-0.249411	-0.641454	-0.273782	-0.547396	-0.21927	-0.28862	-0.935706	-0.769962	-0.319478	0.102252	-0.320288	-0.966393	-0.662189	-0.906481	0.0065375	0.526191	0.892645	-0.183496	0.866249	0.652511	0.953301	0.350972	-0.365683	0.290592	1.54759	-0.750442	0.524988	-0.206756	0.691141	0.144694	0.275849	0.841837	-0.644807	0.542455	-0.0803626	0.204922	-0.448382
YCL038C	ATG22	1.04665	2.43487	1.48243	1.57219	1.25072	1.58358	2.67719	1.07174	0.624463	1.18073	1.06094	1.40739	-0.168586	-0.648305	-0.196608	-0.427543	-0.87855	-0.684644	-1.174	0.107546	-0.940062	-1.10171	-0.665346	-1.22965	-0.336288	-0.732934	-0.574217	-0.231742	0.293988	-0.173373	1.99483	-0.393802	-0.796511	-0.354266	1.02857	-0.204417	-0.376236	-0.448021	-0.948065	-1.0199	-1.00591	0.960725	2.46255	-0.282057	-0.242176	-0.352243	-0.747377	-0.538475
YCL039W	GID7	1.52926	1.1968	1.65342	1.18653	1.35373	1.24185	0.528039	0.694885	-0.35167	1.30928	1.28238	0.949018	0.362029	0.243261	0.31092	0.087348	-0.425467	0.140179	-0.564063	0.234849	-0.802688	0.250785	-0.286112	-0.0988571	0.728296	-0.239284	-0.89722	0.329168	-0.668734	-0.0220677	-0.813539	1.10024	-1.00048	-0.805267	-1.24725	-1.02686	-0.52707	-0.893967	-1.18946	-0.0618642	-0.960214	0.0416948	-0.281537	-0.274001	-0.695905	-0.139018	-0.28976	-0.094947
YCL040W	GLK1	2.3118	1.3288	1.42375	1.40942	1.39704	1.54201	1.21612	1.23167	0.116076	1.76566	1.26712	1.0527	-0.659548	-0.361807	-0.431271	0.351006	-0.0743741	0.062592	-0.15783	-0.269514	-0.467599	-0.701767	-0.212322	-0.650712	0.0255277	-0.140157	-0.773932	-0.335542	-0.0454099	-0.849288	-0.358125	0.0873834	-0.923908	-0.450417	0.973	-1.52283	0.151694	-1.33628	-1.28301	-0.527246	-0.370152	-0.581247	-1.2786	-0.0319097	0.480609	-0.455326	-0.712077	-0.391262
YCL043C	PDI1	-0.405189	-0.896048	-0.018152	-0.362245	0.870967	0.578395	-2.24608	0.182415	-0.240695	0.570865	0.762712	0.583787	-1.81423	-1.6527	-3.29964	-2.6358	-1.04103	-1.74649	-1.43748	-3.80321	-1.49242	0.133925	0.128234	-1.15873	-0.920397	0.0986121	-0.346342	-2.19223	-0.492399	-1.12922	-2.63177	0.492127	-1.48199	-0.459277	-2.974	-4.12775	0.823884	-3.52662	-0.179642	-0.565816	1.14515	-1.02075	-3.93707	0.148687	-3.42083	0.43963	-0.526714	0.485021
YCL044C	MGR1	-0.548869	1.13287	-0.0440015	0.469682	0.669394	-0.0721367	1.08433	-0.175349	-0.898656	0.60416	0.416025	-0.410352	0.282214	0.405924	-0.180907	-0.279355	0.407159	0.531642	-2.54225	-0.611072	-1.07646	-0.0359829	0.00667675	0.193549	0.775949	-0.223332	0.143308	0.284442	-0.0140293	-0.509267	0.45341	-1.09089	0.626596	-0.300597	-1.45257	-0.19438	0.86899	2.67534	1.15605	-0.881314	-1.39548	-0.148022	-0.545207	0.38102	0.967074	-0.343012	-0.0059258	0.636907
YCL048W	SPS22	0.726261	0.842647	2.2952	1.33549	1.46835	0.473341	0.233229	0.602506	1.17732	0.025008	0.416796	-0.0584181	-0.748698	-0.449712	-0.975624	-0.845098	-0.76277	0.188199	-1.53463	-1.17122	-0.984254	-0.700162	-0.0240826	-1.20487	-1.45635	-1.20739	0.314263	-0.344947	-0.731477	0.770755	-0.98835	0.452887	0.221827	-0.311578	-1.62932	0.477007	-0.953453	-0.250097	0.12501	-0.588883	-0.566022	-0.383825	-0.949882	-0.99996	0.545027	-0.711829	-0.94805	-0.683168
YCL050C	APA1	-0.0330672	-1.6822	0.933858	0.00760815	0.373024	-1.54059	-1.35034	-0.488502	0.446338	-1.17252	-1.00238	-1.48791	0.950061	0.127968	-0.797007	0.0324647	0.664866	-0.25407	-0.843469	0.361779	1.07895	0.416285	0.1281	-0.346561	1.31137	0.302427	0.64949	0.105237	0.310823	1.14659	0.276256	-0.112513	1.42786	0.37418	-0.654467	-1.16042	0.00297483	-0.417814	-0.580091	0.688861	-0.435544	-0.175944	-0.424515	-0.959169	0.806979	0.738981	0.221584	0.13065
YCL051W	LRE1	1.16461	0.794159	1.22732	1.79596	1.50386	1.04774	1.10966	0.887761	0.319623	1.102	0.608093	0.304322	-0.504775	-0.444311	-0.519519	-1.08458	-0.716676	0.970553	-1.42544	-0.80013	-0.900132	-0.403675	-0.503495	-1.16465	-0.436784	-1.07259	-0.551123	-0.839646	-0.869921	-0.521124	-1.51272	-0.769045	-1.46076	0.012191	-0.222279	-1.38003	-0.56611	-1.22065	0.0777222	-0.0750421	-0.138455	-0.25062	-1.07856	-0.90244	0.588915	-0.49235	0.133173	-1.04131
YCL052C	PBN1	1.37698	1.78834	1.33565	1.13982	1.51178	0.9691	2.22789	0.816531	0.71263	1.28621	1.49131	0.550019	-1.06954	-0.804157	-0.804157	0.00119904	0.0659472	-1.35532	-1.70344	0.860911	-0.623501	-0.838929	-0.881695	-0.376499	-0.155875	-0.999201	-0.530376	0.47442	-1.08193	0.0755396	-0.0467626	0.120304	-1.04636	-0.771383	0.120304	1.01839	-1.94245	1.39888	-1.23301	-0.447642	-0.427258	0.758593	0.432054	-0.223821	-2.43565	0.0755396	-1.17906	-0.108713
YCL054W	SPB1	0.374765	0.724188	0.492779	1.01684	0.434808	0.509778	-2.1496	-0.083143	0.103051	0.373926	1.39868	0.342565	-2.42007	-2.0861	-3.62776	-3.56892	-0.435021	-2.48544	-2.33133	-3.89976	-2.40917	-1.16588	-0.958938	-0.749973	-1.24179	-1.13732	-1.0274	-2.63177	-1.63077	-1.02278	-2.98906	0.77461	-1.52272	-1.19615	-1.13925	-1.8475	3.02884	-2.70617	-3.34208	-1.00374	0.626137	-1.42281	-4.66272	-0.678745	-3.02435	-0.966022	-1.14248	-1.06475
YCL055W	KAR4	2.5997	-1.3653	2.36682	1.80213	1.22527	0.207002	-1.56469	0.12481	-2.37291	1.5175	0.289193	-0.550989	3.22639	-0.686657	-0.0104948	-0.173913	0.337331	3.30435	4.09295	-0.118441	-0.623688	-0.863568	1.17091	-0.173913	2.8081	-0.784108	-1.93103	-5.01199	-1.82009	-0.527736	-2.91454	-1.18591	-0.266867	-1.03748	-0.823088	-6.37631	-1.62219	-0.089955	-0.823088	1.08096	-1.42579	0.415292	-4.63568	-1.54423	1.1904	1.08096	-2.70765	-1.77961
YCL057W	PRD1	-0.347773	0.316695	0.0872747	-0.373009	0.719763	-0.928863	-0.0585987	-0.761389	0.198935	-0.834641	-0.647459	-0.599203	0.554149	1.40715	0.639886	0.284844	-0.129141	0.888889	-1.24024	0.529443	0.330897	0.273533	0.907368	1.3336	0.84363	0.341933	0.154566	0.202478	0.516222	0.470502	0.113291	0.537078	1.62996	-0.315243	1.04207	-0.281708	-0.251791	0.396404	-0.801805	-0.0570538	-0.0455374	-0.332741	0.257783	0.431279	0.696567	-0.602506	-0.146734	-0.566712
YCL059C	KRR1	0.00778513	-0.980926	-0.739977	-0.57065	0.0599455	0.383028	-1.04126	0.0692877	-0.430518	0.753601	0.634099	-0.0980926	1.11098	0.136527	-0.20519	-0.169661	0.329341	0.386427	-0.0227545	-1.19721	-1.16327	0.311776	0.715369	-0.698204	0.45988	1.33333	-0.471856	-0.728543	-0.698204	-0.645908	-1.28144	0.00399202	-0.187226	0.0830339	-1.71018	-1.5992	0.191617	-1.43393	1.2	0.0131737	-0.33493	0.00399202	-1.61517	0.870259	-1.58483	0.0918164	-0.160878	-0.253892
YCL061C	MRC1	-1.11479	-1.82525	-2.44163	-1.46308	-1.68852	-1.69827	0.0446015	-2.06507	-2.03047	-2.25542	-2.11772	-2.41872	0.699044	0.748868	-0.765727	-0.457977	0.430045	1.2076	-0.196779	0.0520886	-0.457977	0.178661	1.30498	-0.182184	0.0317061	0.748868	0.785606	0.915199	0.244087	0.452693	0.478863	2.95697	1.45571	0.499245	0.046301	0.982889	0.789129	-1.22798	-1.00654	1.47282	0.200805	0.676397	0.978863	-0.463513	2.77831	1.23	1.80876	0.759688
YCL063W	VAC17	2.98178	-0.756163	0.915863	0.791533	2.27438	0.764737	0.855305	1.09378	-3.69293	1.52358	1.82154	1.03323	-0.214206	-1.85405	-1.6737	-1.94062	-0.965594	-0.728635	-1.70366	1.32464	-2.33796	-0.738069	-1.72586	-0.974473	1.41509	-0.490011	-1.16926	-0.379578	-0.384573	-0.195339	2.12486	-3.98169	-0.427858	-1.76138	-0.868479	-2.65982	-0.877913	-2.99834	-1.39734	-0.393452	-1.15427	0.662042	-0.0649279	-1.72586	-0.109878	-0.163152	-0.946726	0.416759
YCL064C	CHA1	0.276003	-0.573672	0.182785	-0.370572	0.312562	-0.271672	-0.510373	-0.0878996	-0.263805	-0.397516	-0.0361225	-0.376237	0.223827	0.264202	0.484371	0.54591	-0.308487	0.813316	-0.705826	-0.248864	0.396232	-0.252522	-0.156978	0.0924845	-0.632804	0.00329267	-0.412551	-0.581247	-0.387588	-0.0790552	-0.252246	-2.72999	-0.144484	-0.697234	-1.27609	-1.49815	0.205121	-0.712777	-1.28645	-0.128937	-0.871535	-0.0365407	-0.848213	-0.107877	0.0564854	-0.0372032	0.174306	-0.0303383
YCL069W	VBA3	2.33383	0.805168	1.8673	1.74456	1.20122	1.12441	0.503629	0.964492	0.638056	0.799127	0.788053	1.11424	-0.802531	-0.815506	-0.70753	-1.21957	-0.793714	-0.777406	-1.65186	-1.1449	-0.910642	-0.801534	-1.1805	-1.09105	-1.05818	-0.704383	-0.525871	-1.26081	-0.956398	-1.24238	-1.24399	-0.441234	-0.800463	-1.07251	-1.31595	-0.888574	-1.17759	-0.908876	-0.486759	-1.60642	-0.809069	-1.15414	-0.944554	-1.64986	-0.0687454	-1.39625	-0.474466	-0.572348
YCR002C	CDC10	0.275379	-1.08371	0.436364	0.897727	-1.49394	-0.00530303	-2.45606	-2.84621	-3.71174	-1.59394	-2.08371	-0.941667	-1.17177	-0.941058	-0.834624	-1.86763	-1.93937	0.628494	0.256989	-3.00303	-2.10677	-0.75682	-1.52206	-2.32334	-0.933311	-1.46986	-1.28427	-2.05726	-0.791512	-2.01179	-3.64028	-2.94038	-1.7164	-0.778377	-5.16268	-4.48569	-2.52846	-4.09936	-3.18727	-1.48434	0.320647	-1.73931	-4.02661	-2.58505	0.555069	0.134389	-0.527113	-0.57932
YCR003W	MRPL32	-0.940969	0.348307	-1.123	-0.436265	-1.91251	-0.809501	-0.957667	-1.8436	-2.00917	0.355597	-1.20602	0.470132	0.946523	0.935731	1.05132	1.02374	-0.0815348	-0.154916	0.860671	0.286331	0.917506	0.860671	-0.296403	0.460671	2.24556	1.31679	-1.3283	0.965468	0.395923	-0.313669	-1.36835	-3.4259	-0.235012	1.05899	-0.523981	-0.102158	-0.477938	0.0103118	-1.44197	-0.532614	0.602398	0.117026	-0.306475	-0.529257	1.89736	0.571942	-0.369784	2.02158
YCR004C	YCP4	-0.201665	0.373208	0.588938	0.362387	0.193373	-0.126331	-0.135653	0.0459444	0.854837	-0.409112	-0.814173	-0.219372	0.0473173	0.178544	1.22335	-1.50094	-0.886838	0.542603	0.685428	-0.409879	-1.20746	-0.509806	-0.257073	-0.579139	0.49051	-0.062692	0.599886	-0.412096	0.47121	0.0484088	-2.19959	5.3614	-0.56099	-0.328054	-0.074142	-1.93358	0.390346	-1.46405	0.688915	0.168503	0.84787	-0.852537	-1.31473	-0.0518565	2.80393	-0.283406	-0.917573	-0.763212
YCR005C	CIT2	1.05916	-0.527077	2.10278	0.274724	1.64788	0.488285	0.09185	0.738369	-0.0684953	-0.295785	0.491852	-0.254094	0.579371	0.264349	0.193574	0.778398	0.281522	0.326747	-0.858112	-1.06299	-0.357459	0.010993	-0.933818	0.150464	0.292436	-0.301119	-0.750691	-0.194433	-0.864888	-0.483584	-1.02595	-0.13362	-0.216987	-0.240164	0.363822	-1.27189	0.558047	-0.193268	-0.327656	-1.70721	-0.807534	-1.14603	-2.12617	-0.815047	0.284707	-0.604705	-0.866585	-0.828442
YCR008W	SAT4	0.0569259	2.31227	-0.857597	-1.23587	-0.346383	0.528721	2.21589	-0.961527	-2.08787	-0.0706386	-0.0802185	-0.26726	0.170844	-0.630335	0.129916	1.37479	-0.816847	-1.22729	-0.134972	5.19381	0.147344	-0.939058	-1.60677	-0.823415	-0.811208	-0.446812	-0.328113	2.73157	-1.10376	-1.32061	1.27803	7.19077	-1.1044	-1.09324	4.37878	0.504386	1.18042	0.128242	1.09665	-0.836269	0.229144	0.406664	1.23924	-0.0827425	-0.728439	-0.309762	-0.596168	-1.50885
YCR009C	RVS161	-1.223	-1.06814	-0.404046	0.00175428	-1.18064	-2.0881	3.90139	0.398899	-0.593557	0.647734	2.21143	1.75278	-1.34801	-1.50141	-1.9432	-0.435516	-1.11046	2.50184	-1.82976	0.689446	-2.39431	-0.696542	-2.30334	-1.00649	-1.65672	-0.747516	-1.19467	-0.844644	1.3902	-3.4674	3.06859	-3.71245	-1.06423	-2.46273	0.484652	0.419059	-2.77637	-0.964491	-1.45707	-0.978332	-1.5257	-2.48591	1.54592	-1.38727	0.705622	-0.106293	-0.903716	-0.349153
YCR010C	ADY2	2.03329	1.74926	1.69509	0.943774	1.64545	1.25215	1.29484	1.39732	1.30276	1.11993	0.732619	1.0433	-0.672569	0.148006	-0.766679	-0.735736	-0.853507	-0.554284	-0.926438	-0.632597	-0.801785	-0.691035	-0.516476	-0.85603	-0.365733	-0.587512	-0.266983	-0.263791	-0.803623	-0.496548	-0.430787	0.0867609	-0.832665	-0.465991	-0.711922	-1.07505	-0.484621	-0.738429	-0.718708	-0.709047	-0.823123	-0.300892	-1.37492	-0.438796	-0.564439	-0.423472	-0.678971	-0.71569
YCR011C	ADP1	1.04821	0.76747	1.34635	1.84406	1.17608	0.432103	0.505645	0.559658	1.61916	0.40769	0.804089	0.35856	-1.0683	-0.555138	-0.690789	-0.845551	-0.35401	0.105263	-1.66134	-0.325501	-0.503759	-0.651942	-0.592419	-1.07769	-1.01754	-1.01566	-0.31015	-0.369987	-0.865601	-0.143484	-0.474624	-0.797306	-0.431078	-0.707707	-0.491228	-1.59774	-0.996241	-1.38847	-1.16291	-0.650376	-0.39599	-0.246554	-1.68108	-0.884712	0.272556	0.111216	-1.16447	-0.763158
YCR012W	PGK1	-1.88155	-1.152	-1.50194	-1.78168	-1.58684	-1.61729	-1.55174	-1.68645	-2.02426	-1.10916	-0.787613	-1.11794	1.06218	0.106094	0.321737	0.515174	1.63163	0.404392	1.63163	1.06218	1.12879	0.368616	1.02517	0.503084	2.6943	1.75056	0.267703	0.722921	0.687392	-0.0784604	0.278312	1.87811	0.428325	0.00592154	-1.13768	0.687392	1.32001	0.310387	-0.626943	0.553171	0.99852	0.60079	-0.0582285	2.05132	1.37454	0.827042	0.490007	0.553171
YCR012W	PGK1	-0.61874	-0.747717	0.180714	-0.285495	0.876191	-0.857671	-2.03503	-0.906786	-0.273059	-0.872445	-1.0353	-1.06875	-1.39497	-1.3639	-2.92357	-3.03117	0.139391	-1.59073	-1.05412	-3.47433	-2.07603	-0.683769	-0.130619	-1.41464	-0.122237	-0.708247	0.587187	-1.53476	-0.549617	-0.590969	-2.15347	0.00113967	0.135153	-0.529287	-2.08026	10.2353	-0.774497	-2.48664	-0.337666	-0.0776659	0.339175	-0.252356	-3.58822	-0.981468	-2.07763	-0.432632	-0.590869	0.069437
YCR014C	POL4	1.71013	1.35431	2.36164	2.12762	1.6371	1.1999	1.73111	1.77154	0.266869	1.03361	1.35254	1.46879	-0.415432	-0.674246	-0.835462	-0.945835	-0.581758	-0.543434	-0.951201	-0.551354	-1.02887	-0.782575	-0.992591	-0.463464	-0.743485	-0.687787	-0.236076	-0.511242	-0.877874	-0.516863	-0.864078	-0.105008	-0.668114	-0.359223	-0.306081	-0.359223	-0.868677	-0.669903	0.037302	-0.545478	-0.685488	-0.935616	-0.699796	-0.79024	0.117271	-0.668114	-0.558763	-0.79024
YCR017C	CWH43	0.0600988	0.566079	0.777498	0.19231	0.758066	-0.0421135	-0.508459	-0.0938346	0.181431	0.212696	-0.605248	0.155382	2.36699	-0.452868	1.56678	1.04565	-0.660558	4.62314	-0.0322852	0.885402	0.367699	-0.718697	-0.792811	0.727527	1.23929	0.061613	0.352978	-0.819068	-0.35186	0.105797	-0.399702	4.99182	-0.936087	0.306663	-0.582563	-0.817209	-0.745579	-0.832738	-0.378308	-0.632614	-0.844521	0.116078	-1.23861	-0.839851	4.796	0.726877	-0.509345	-0.475633
YCR019W	MAK32	-2.02924	-1.58939	-1.24975	-2.18775	-0.634595	-1.89546	-1.69883	-0.809896	-1.06185	-1.94741	-2.02393	-1.55233	0.934438	1.04594	0.364151	1.35014	0.806974	0.0194342	0.658357	0.919096	-0.103261	0.0650079	0.622554	0.396376	0.870915	0.722157	0.853911	-0.262507	0.0335721	0.828843	-0.436978	1.63341	-0.438793	1.66832	1.89801	1.03854	0.160404	-0.754235	0.863272	0.482632	-0.288241	-0.417931	-0.46847	0.315846	0.666899	0.57489	0.244537	0.1796
YCR020C	PET18	1.67369	1.93346	1.30142	1.65589	0.952563	1.20455	1.53216	0.777014	-0.147241	0.990418	0.966268	2.07023	0.210112	-0.665342	0.493675	-0.282852	-0.271919	0.492239	-0.186305	-0.400031	-0.427068	-0.728909	-1.04684	-0.0547314	0.0698177	-0.822658	0.275525	-0.983862	-0.754617	-0.520085	-1.01445	0.966148	-0.778212	-0.361842	1.18977	-0.992131	-0.6994	-0.838191	-0.270407	-0.604716	-0.313259	-0.693264	-0.757123	-0.836184	-0.478103	-0.794463	-0.901067	-0.377198
YCR020C-A	MAK31	2.4799	0.374973	1.41473	2.26886	1.72761	1.20537	0.441058	1.30048	0.26563	0.331448	1.36125	0.230726	-0.0556149	1.25259	-0.110729	-0.130071	0.0786198	1.40821	4.30015	-0.481222	-0.344121	0.0464664	-0.323956	-0.45513	0.887369	-0.587086	-1.18546	-1.73505	-0.750794	-1.23147	-1.5247	2.58722	-0.912427	-0.696507	-0.740142	-2.99136	-0.859088	-1.56842	-1.15916	-1.02464	0.552908	-0.120576	-2.89263	-0.744304	-0.280684	-0.518888	-0.138601	-0.0254911
YCR021C	HSP30	0.955971	0.737874	-0.0587461	0.241083	0.371939	-0.101412	-0.197521	-0.590379	-1.12634	0.156998	0.410978	0.015254	0.0384408	-0.237954	0.754208	1.00048	-0.110407	-0.170922	-1.33051	-0.218734	-0.238419	-0.0132555	-0.388731	-0.0925756	0.314689	0.449219	-0.696871	0.531791	-0.108136	-1.10915	-0.0460424	0.459946	-0.371785	0.773744	0.655898	-1.20796	-0.300612	-0.173091	-0.538199	-0.234884	0.135745	0.131354	-0.084665	0.532405	-0.740203	-0.0153069	-0.418009	-0.40604
YCR024C	SLM5	-0.621233	0.153416	0.493853	0.501725	-0.81397	-0.296316	-1.15585	0.421593	-2.64536	1.0388	0.0662098	0.080338	0.803015	0.275295	-0.674056	-0.380632	1.1508	0.062621	-3.06426	0.547469	-0.116268	1.52041	1.62339	0.716269	6.01761	0.666691	0.651176	-0.628239	-0.722129	1.34441	-0.423848	-1.73964	0.203555	0.0136059	1.72821	-0.178827	0.358994	0.156271	-0.487882	0.853507	-0.0293061	0.21198	3.18473	0.477928	-0.0415424	0.0382195	1.38923	0.979082
YCR024C-A	PMP1	-0.975223	1.93616	-1.01738	-0.559046	-0.0687166	-0.30898	0.830414	0.734982	-0.907509	0.555414	0.10586	0.236832	2.26806	0.337651	1.67064	1.23488	-0.292765	-2.61141	-1.51957	0.587791	-0.516957	-0.412275	-0.441462	-0.0105475	0.752535	0.211489	-1.44909	2.66316	2.03507	-0.0509021	2.65378	-5.83473	-0.52876	0.387271	5.30225	0.955008	-1.76221	0.19287	0.774652	1.47117	-0.370814	0.893383	3.17751	0.607427	0.85355	-0.187642	0.555697	0.61616
YCR026C	NPP1	1.50285	4.81	1.52031	1.15811	1.53239	0.760658	9.61128	1.99463	-0.503525	2.62638	3.37697	2.92917	1.16067	0.977235	3.12108	0.381722	-0.772352	1.06829	0.139558	1.81689	0.0201254	-1.05378	-1.09502	0.219729	1.11514	-0.0791818	-0.47707	4.13164	0.638073	-0.151765	8.30023	-3.90399	-1.09733	-0.840977	4.20554	3.57935	-1.82184	1.98779	0.866051	-0.264599	-1.42461	0.069614	8.31871	0.110525	1.70076	0.157044	-0.918839	0.00989772
YCR027C	RHB1	1.20417	2.99412	1.66595	3.64458	1.50882	0.226617	7.83004	1.08071	0.318546	0.193479	0.590059	0.404596	1.54651	1.24972	2.17719	1.53322	-0.310631	-1.28682	-3.15836	-0.356035	0.10299	0.528239	0.53433	-0.722038	-0.444075	0.188815	0.495017	4.64618	2.69657	2.24197	5.52547	-5.27132	2.1639	0.128461	1.48616	5.69657	-3.39092	1.13234	-0.706534	1.98616	0.336102	1.83333	5.2021	-1.03654	3.71207	0.482281	2.02879	1.00332
YCR028C-A	RIM1	-0.877556	-1.91102	-1.38991	-0.38911	-1.19761	-1.11819	-2.94954	-1.51262	-1.21169	0.362815	-0.592829	-1.73174	-0.578254	-0.629874	-2.06041	-1.62823	1.18699	-1.29791	-1.94481	-0.222954	-0.391543	-0.053542	0.921746	0.23888	3.19605	1.59995	0.139484	-1.87122	-0.19989	0.264415	-1.61148	-1.39017	1.45799	-0.00411862	-2.80533	-0.258924	0.575783	-1.20016	-2.52279	0.894563	-0.603515	-0.688358	-2.56398	-1.11395	-0.524712	0.305876	1.02773	1.12823
YCR030C	SYP1	0.743823	-0.209394	-0.388167	-0.434895	0.181618	0.252438	-0.0831805	0.184522	-1.40611	0.719697	0.230249	0.475504	0.208974	-0.192908	0.107693	-0.329952	0.297557	-0.680368	-0.51104	-0.00563897	-0.116634	0.636048	0.277478	0.49414	-0.00336627	0.0522513	-0.440428	-1.03796	-0.158025	-0.509645	-0.635048	-0.985248	-1.08218	-0.409558	-0.347279	-0.256723	0.0884279	-0.485088	-0.377747	0.637	-0.0207757	0.451434	0.0193686	0.978098	-0.824701	-0.075534	0.0229932	0.153281
YCR031C	RPS14A	-1.51903	-1.45098	-0.712424	-1.13368	-1.99124	-2.40389	-2.75892	-1.47538	-1.66945	-1.76688	-1.55875	-1.80182	1.70129	-0.87911	-0.57571	-0.730256	0.302547	0.0176436	-1.74246	-0.689752	-0.772519	-0.442608	-0.484776	-0.179159	-0.136711	0.517908	0.0870463	-0.561222	0.136723	-0.080857	0.314945	-3.79525	1.29228	0.389765	-2.61119	-2.81422	-0.778549	-1.26752	-0.649387	0.576489	0.0595675	-0.567653	-0.070443	-0.0558243	-0.774411	-0.118224	0.0997248	0.315194
YCR032W	BPH1	-0.353433	1.06614	-0.546287	-0.00508818	-1.04555	-1.3289	-0.105289	-1.10438	-1.44072	-0.997709	-0.812077	-1.21257	-0.00191515	1.87106	1.58006	1.77402	0.585651	-1.02081	0.777213	2.33184	-0.50949	0.446659	0.342414	-0.526204	0.839009	0.273654	0.0384472	1.92273	0.60079	0.897205	1.64844	-1.17025	0.157433	0.2812	-0.76783	1.75735	-0.692809	1.37249	-0.865229	0.719772	-1.02907	-0.502688	1.30807	-0.874571	-1.50434	-0.137936	0.27237	-0.0757546
YCR033W	SNT1	-0.585062	-0.412094	-0.276456	-0.635807	-0.812811	-0.219089	-0.829601	-1.23045	-1.54152	-0.639006	-1.07525	-1.05913	2.36149	0.570272	2.15928	1.31499	0.697906	0.346721	2.18992	0.986344	0.476368	0.789038	2.89486	0.314935	1.98487	1.13696	-0.153578	0.777174	2.40804	0.269719	0.627512	2.12804	-0.697849	-0.34868	0.892886	-0.932931	-0.507818	-0.00563848	-0.382414	-0.28332	0.916944	0.356605	1.94089	2.24324	0.274917	-0.0938891	0.778198	1.41754
YCR034W	FEN1	-0.373557	0.216912	-0.720304	-0.770076	-0.593823	0.581634	1.48021	0.856428	-0.34403	-0.595901	0.703083	-0.69049	0.606515	-0.583329	-0.44602	-1.91637	0.0949559	5.49503	4.3933	-0.207163	-0.20992	0.133131	0.205589	0.63868	2.73646	0.783352	0.222853	0.928746	2.69104	2.46077	1.39994	-1.10195	0.831463	0.52476	2.91447	-0.312669	0.640797	0.181513	1.39304	1.0937	0.758401	0.216456	-0.856679	-0.297251	6.08989	0.0258376	1.45702	0.0156389
YCR035C	RRP43	-1.25	1.48164	-1.86417	-0.0965492	-1.89501	-2.2232	2.3069	-1.0525	-2.99046	0.114905	-0.730543	-1.94236	1.89371	1.11751	7.35404	3.30427	-0.0901946	0.491392	-3.52507	3.84319	0.57485	0.250374	-0.721931	-0.858159	-1.1729	-1.15644	-1.35254	-0.186003	-0.295284	-3.13398	4.6018	-5.35704	-0.965569	-2.4274	9.63211	-1.75898	-5.625	1.939	0.986527	-1.06699	-2.75449	-1.69349	10.2923	-1.88735	3.21482	-0.465569	0.697231	-0.776198
YCR036W	RBK1	-1.35672	2.31279	-0.59082	-1.23694	-2.34995	-1.98601	1.7259	-1.95301	-1.8588	-1.62011	-1.25967	-1.4424	0.738723	1.37785	2.11702	0.895042	1.57593	1.37785	0.246092	1.00357	0.158776	0.501787	1.09692	0.797231	2.25078	0.4272	1.34547	2.18088	1.61009	1.72398	1.7519	-0.721751	1.53729	0.3113	4.39147	3.15654	-0.398839	1.47655	2.18088	0.889906	-0.371818	0.144484	2.79924	-1.24163	1.62863	-0.565878	0.061188	0.00714605
YCR037C	PHO87	0.0109425	-0.520059	0.559174	0.779883	-0.705681	-0.544066	-2.92639	-0.363117	0.177816	-0.564548	-0.64849	-1.45862	-0.595516	-0.959599	-1.4598	-1.81855	0.214098	-0.596319	-2.33187	-1.62312	-0.657554	-0.779447	0.114267	-0.54803	-0.524551	-1.1119	-0.0489093	-1.20739	-0.1905	0.361186	-1.24236	-0.193662	-0.224694	-0.831191	-2.48803	-1.63672	0.39304	-0.283646	-0.404022	-0.23641	-0.306922	-0.282692	-1.48756	-0.66813	-1.30023	-0.190889	0.310959	-0.0580857
YCR044C	PER1	-1.55267	-1.24834	-0.488295	-1.6237	-1.19124	-1.96742	-1.48466	-1.28393	-0.0773489	-1.77112	-1.9361	-2.24818	1.74548	1.75085	1.6779	1.19752	0.697769	1.27715	1.66732	0.441622	0.518157	0.80101	1.33887	0.561146	0.54356	0.645986	0.769744	2.00554	1.35353	2.55447	1.18401	2.44406	0.3475	0.343918	-0.308093	0.972154	1.50252	1.95506	1.84726	0.756391	0.976551	0.782446	1.34376	0.218043	1.45123	0.736851	1.04885	1.00065
YCR046C	IMG1	-1.32746	-1.809	0.923129	-1.27174	-1.33048	-2.01074	-2.8664	-1.2949	-2.6331	-0.681269	-0.556563	-1.84559	0.497595	0.302989	-0.754552	-0.462212	0.551185	-0.564239	-2.21968	-0.340948	-0.905015	0.434043	1.04397	0.996221	2.40931	0.241841	0.867228	-1.71591	-0.754552	-0.426829	-0.962041	-1.11336	0.252491	0.462041	-2.27705	0.027482	0.440398	0.230677	0.434043	-0.0795259	-0.321024	-0.208863	-2.65768	-0.101168	-0.608038	0.491584	0.996221	0.13157
YCR048W	ARE1	-1.49682	-1.54406	-1.55149	-1.45754	-1.16614	-0.906582	-1.42781	-1.08121	-0.496815	-1.5913	-1.12686	-1.681	-0.293965	0.0634755	-0.131634	-0.788241	-0.430801	-0.524454	-0.515088	-0.490635	-1.04631	-0.128512	1.06087	-0.698751	-0.631634	-0.218522	0.547347	0.0520291	0.914152	1.27575	0.900104	0.864724	0.701353	-0.298127	-0.171176	1.26899	0.329344	1.18626	0.579605	0.657128	0.296046	0.67794	0.67794	-0.245057	1.81322	1.32726	-0.176379	1.18626
YCR052W	RSC6	-1.82519	0.449131	-1.86918	-1.89612	-1.65079	-1.72741	1.63251	-1.69091	-1.06286	-1.70739	-1.70912	-1.86284	0.6078	0.8578	2.41831	1.48268	0.596141	0.183908	-0.461166	2.27159	0.805501	0.154105	0.432184	-0.0385878	0.0045977	-0.0215107	0.0546798	2.43588	0.743842	0.630131	2.45369	-2.14943	0.503202	0.442939	0.936371	-1.22233	0.366256	2.20837	2.57356	0.576847	-0.436946	0.461002	2.39647	0.163218	2.19072	0.317488	0.792611	0.743842
YCR053W	THR4	-1.4989	-1.73902	-1.45974	-1.58638	-1.25128	-0.817716	-0.898792	-0.35194	-1.73902	0.441618	-0.134334	0.0651537	1.61344	1.5228	1.40458	1.22837	0.508538	-0.0713079	0.370426	0.758116	0.0968287	0.875774	1.20811	0.635954	0.629949	1.08275	0.00863201	0.385813	0.669732	0.163445	0.586226	0.238694	0.0758116	-0.0786264	1.73184	1.09176	1.65491	1.17583	2.535	0.438169	0.327641	0.238694	0.339276	1.05949	-0.388441	-0.0324639	0.291049	0.429161
YCR054C	CTR86	-1.43249	-0.773094	-1.04474	-1.36854	-1.57833	-1.70914	-0.332364	-1.23579	-0.687339	-1.63824	-1.25097	-1.63824	0.699883	0.974041	0.881929	0.602914	0.433596	0.728856	0.184894	2.22542	0.577458	0.659521	0.659521	0.602914	0.73723	0.0792162	0.523698	0.47245	1.17602	0.66957	1.36644	1.59337	0.415341	0.621169	6.55451	-0.592196	1.54999	1.9094	0.306649	0.577458	0.800703	0.96282	1.16413	0.602914	0.585832	0.822308	0.629208	0.710601
YCR059C	YIH1	2.21751	3.40878	1.72634	2.43011	1.95071	0.916381	4.69053	2.05174	0.373467	1.94556	1.8075	1.44654	-0.735369	-0.687532	-0.239949	0.0842239	-0.0193384	-0.523155	-1.02163	-0.574046	-0.577099	-0.66285	-0.523155	-0.0564886	-0.672265	0.0709924	-0.00788804	0.54631	-0.379389	-0.367176	0.929771	-1.54784	-0.66285	-0.580153	2.4458	0.314249	-0.744275	-0.127735	-0.621629	-0.403562	-0.868448	-0.0427481	2.27913	-0.845547	-0.173282	-0.511959	-0.575572	-0.203562
YCR063W	BUD31	1.3492	-2.69886	0.216935	-0.0387217	-1.04012	1.09377	-2.85141	-0.607884	-2.75484	-0.0125962	-0.493352	1.81362	0.198332	-0.081812	0.318909	-0.604688	0.0223124	0.749831	2.52919	1.68357	0.443543	2.02321	-0.755015	1.58305	-1.33288	0.433401	-0.0915033	0.0714447	0.218165	0.891593	0.977237	-5.7735	-0.0520622	-0.408159	-3.32635	-2.28195	-0.443092	-0.11066	-1.95109	1.14447	0.0957854	0.193149	-1.34641	0.638945	-0.464052	1.83976	-0.0622042	0.996619
YCR065W	HCM1	-1.60661	0.593682	-2.24019	-0.757329	-1.72978	-0.00105599	0.942883	-1.97551	-0.172963	-1.43367	-1.06208	-0.551011	0.76723	0.10781	1.35667	0.36756	0.137372	2.97452	2.68919	0.306985	-0.102544	0.176158	0.477622	-0.00417706	1.21215	1.09817	-0.442048	0.949791	1.11832	0.845259	2.49193	1.04959	0.713197	1.02981	1.80504	1.01762	-0.0399652	0.715828	0.561068	0.588234	2.13259	0.670795	2.30701	1.89307	1.84269	1.33911	0.529957	0.663366
YCR066W	RAD18	-1.46552	-1.22395	-1.51647	-0.976129	-1.66049	-1.51693	-1.17949	-1.71015	-1.1926	-2.06537	-1.75642	-1.57726	0.550677	0.155792	0.492717	-0.309882	0.257644	-0.495613	-0.24951	0.00394278	0.205134	0.279859	0.830761	0.310988	0.13502	0.497712	0.25466	0.215323	0.339984	-0.103372	-0.334116	1.48486	0.244336	-0.0928143	-1.24204	-0.825648	0.25876	0.0851233	-1.1747	0.170794	0.507779	-0.0749717	0.149563	-0.250391	-0.693367	0.907951	0.486019	0.55715
YCR068W	ATG15	-1.28102	-0.157134	-1.46476	-1.4608	-1.40673	-1.34726	0.92046	-1.05239	-1.38407	-0.795922	-0.966488	-0.489571	1.18957	1.90653	3.1704	2.03373	0.386056	1.48616	0.195337	1.61643	0.454316	0.338115	0.734591	0.645759	1.12884	0.716945	0.343972	3.04068	2.27707	0.920588	2.88566	-1.63406	0.6515	0.692378	3.46269	1.21887	-0.0104331	1.48454	1.64134	0.335178	0.142914	0.573557	4.59589	0.674801	2.43725	0.402379	0.691765	0.0847474
YCR069W	CPR4	0.969662	1.30705	0.354701	0.441421	0.364576	1.02868	1.01035	-0.445954	-0.0485924	1.32431	0.293831	0.851407	-0.066983	-0.950042	-0.277311	-0.686791	-0.52436	-0.417542	-0.254852	0.610507	-0.0942532	-0.597346	-0.0603523	0.283876	-0.147833	0.11658	-0.181005	-0.687487	0.644247	-0.42346	-0.409636	0.609849	-0.383723	0.908145	0.101361	-0.77265	0.352243	-0.479517	0.191378	-0.600013	-0.536719	-0.254071	-0.723483	0.73359	-1.15307	0.578209	0.125284	-0.0813404
YCR072C	RSA4	-0.00672238	-0.580023	0.0787623	0.0561154	-0.0830812	-0.0543775	-0.806546	-0.414566	-0.12093	0.0477462	0.295138	0.829104	-0.346527	-0.682241	-0.179415	-0.984732	0.264645	0.641878	1.17093	-0.0610947	-0.589135	-0.519724	0.273764	0.573159	0.166345	-0.0867526	-0.999757	-0.867519	-0.327631	-1.0814	-1.00257	1.11384	-0.228515	0.00897556	-0.155473	-0.0644831	3.24134	4.21654	4.15927	-0.350388	0.549442	-0.380013	-0.858275	0.277587	0.271145	-0.699424	-0.291234	0.0317003
YCR073C	SSK22	1.40437	1.47239	1.39661	1.07201	0.542587	1.11142	1.21646	0.774125	0.174363	0.785719	1.07809	1.11517	-0.443281	-0.373572	-0.565269	-0.419127	-0.310109	-1.2166	-0.330659	-0.85347	-0.224158	-0.944049	-0.157733	-0.279672	-0.0482635	-0.102747	-0.961367	-0.667574	-0.47964	-1.22411	0.259566	-0.77596	-0.104025	-0.298304	-0.770883	-1.28432	-0.286168	-0.509918	-1.04056	-0.570049	-0.0806199	-0.178618	0.320683	-0.0351503	-1.46557	-0.60507	-0.727379	-0.420702
YCR073W-A	SOL2	-1.08888	-0.561078	-1.15838	-1.02148	-1.31003	-1.01053	-1.55687	-1.28559	-0.645324	-1.08256	-1.27211	-0.649537	0.103825	0.605296	0.67045	0.480874	0.69525	-0.0752417	0.884826	0.350988	0.978142	0.970996	0.516604	1.03026	0.799496	0.802438	0.796974	0.507356	0.236234	0.0941572	0.791929	1.20723	0.419504	0.645649	0.17024	-0.724254	0.639765	0.639765	1.1177	-0.160151	0.839008	0.593527	0.477512	0.591005	-1.00546	0.0752417	0.100883	0.728878
YCR075C	ERS1	-0.776961	-0.62821	-1.04519	-0.607954	-0.596241	-0.3149	-0.212123	-0.395451	-0.328716	-0.208005	-0.442149	0.0598851	0.914914	0.0597052	0.985121	-0.129442	-0.37566	-0.913727	0.276548	-0.0683697	0.931906	0.520804	0.642822	0.677682	1.52828	1.14296	-0.686527	-0.258924	0.102771	0.288998	0.068858	0.690735	0.0126359	-0.0432786	-0.817167	-0.128097	-0.418016	-0.254562	-0.96952	-0.0257381	0.839347	0.753942	-0.120725	1.50909	0.137134	0.617538	0.733417	0.370869
YCR079W	PTC6	1.1137	7.12726	1.71995	-0.21974	0.714349	-0.508029	11.383	2.74813	1.68533	3.16089	2.51568	3.73603	0.413859	1.89683	2.01061	-0.844601	1.57626	2.17255	-2.0044	-0.974102	2.00153	-0.38867	0.719338	1.20787	4.92958	0.384473	1.15012	3.18307	2.24809	3.48615	5.036	-4.77604	-0.403262	-0.568763	9.82366	10.7771	-1.81313	4.3532	1.06658	-0.19229	-1.32249	-0.496422	12.3867	0.305851	2.68498	0.00741571	-0.774322	0.0420965
YCR081W	SRB8	-2.33081	-1.48456	-2.10989	-2.27902	-1.55892	-1.32212	-0.500693	-1.28418	-0.34896	-0.929553	-0.742911	-1.21739	0.568165	0.453955	0.860664	1.25523	0.453955	1.48822	2.11589	1.83001	0.784323	0.577062	0.572854	0.668911	0.0409954	0.747055	0.612407	0.974393	1.41272	0.668911	1.0523	-1.97019	0.627555	0.2937	0.988098	-0.256792	0.0270498	0.8478	0.532099	0.540515	0.458163	0.95107	1.28709	0.898894	0.822674	0.59245	0.536667	0.931714
YCR083W	TRX3	0.126399	0.424178	-0.256893	0.0419366	-0.157409	0.151996	0.134323	-0.0429011	0.156977	0.114166	0.0446575	0.150174	0.153505	0.145725	0.745724	0.526119	0.223634	-0.0852826	0.261456	0.46686	-0.568978	0.0170209	0.15576	0.0925176	0.911123	0.427979	-0.139007	-0.102831	-0.0686891	-0.460074	-0.0953119	0.249938	-0.0592873	-0.356809	0.564209	-0.138863	-0.328244	-0.389678	0.104168	-0.415545	0.466347	-0.0258093	0.321499	-0.110806	-0.770394	-0.0832094	0.068468	-0.179521
YCR088W	ABP1	0.662507	1.46751	0.635845	0.297892	0.267394	-0.216036	0.889604	-0.222839	-0.817926	0.257199	0.229582	0.24816	0.0696479	-0.179219	0.0388282	-0.387995	0.142176	-0.133898	2.06359	-0.128016	-0.305988	0.0995113	-0.0702215	0.0825642	0.369461	-0.392413	0.166223	0.328023	-0.454738	0.699838	0.62888	-0.804436	0.118815	-0.21931	1.67509	2.07309	-0.0618755	0.589418	-0.661675	-0.251347	-0.550833	-0.185619	1.03947	-0.244684	0.271428	-0.206138	-0.186468	0.377945
YCR089W	FIG2	1.34442	1.42708	1.11544	1.2867	1.09691	1.22589	1.18955	1.3639	0.580285	1.53325	1.39976	0.945131	-0.876047	-1.01799	-0.607689	-1.12223	-0.524889	-0.926811	-1.0308	-0.64342	-1.05052	-0.699606	-0.480286	-0.306309	-0.792016	-0.860522	-0.726466	-0.799162	-0.716363	-0.792016	-0.938393	-0.380237	-0.692213	-0.552489	-0.514046	-0.222031	-0.746673	-0.83588	-0.718827	-0.70207	-0.70207	-0.716363	-0.275505	-0.498521	-0.389601	-0.213406	-1.03376	-0.45934
YCR091W	KIN82	0.175218	1.23233	1.5847	0.989351	0.629235	-0.443369	0.674734	0.773475	1.23233	0.468538	0.212972	-0.0300097	0.173059	0.487371	-0.926099	0.591207	1.25444	0.898036	-0.304958	-0.213283	0.371375	2.17119	1.1029	-1.17306	-0.304958	0.546305	1.11319	-0.175865	-0.532273	0.87652	-0.225444	0.487371	0.383536	-0.833489	-1.06642	1.74649	-0.875585	0.497661	-0.95884	-0.707203	-0.926099	-0.34986	-1.67166	-1.43405	0.953227	-1.08513	-0.833489	-0.723106
YCR092C	MSH3	0.684686	0.0230629	2.0775	1.81198	1.73471	0.710427	-1.89859	0.716364	1.15641	0.262151	0.427172	0.212298	-0.529888	0.0735774	-0.830991	-0.322737	-0.299758	-1.448	-0.688982	-0.807813	-0.0568714	-0.328778	-0.382588	-0.797456	-1.09926	-0.281637	0.315004	-1.66671	-0.879223	-0.187671	-1.27576	0.399162	0.256381	-0.43909	-1.73902	-0.805373	-0.792283	-0.0860749	-0.848578	-0.660413	-1.06494	-0.434639	-2.72471	-1.39389	-0.240103	-1.03674	-0.92019	-1.29714
YCR093W	CDC39	-1.55773	1.29504	-0.274041	-0.0682648	0.352485	0.176566	3.339	-0.100917	4.10102	0.981534	1.1595	-0.173068	3.45684	3.62701	13.068	9.44114	-0.652173	4.24914	0.0373959	6.99412	6.2648	-1.35596	1.95694	3.31763	2.93458	0.383461	1.46172	5.35146	2.34245	2.72298	11.3988	5.43577	2.58867	1.73604	13.1159	8.68196	6.90739	14.6374	-0.70599	0.407	0.409439	2.64281	21.8266	3.68672	2.14055	0.495796	1.54014	0.523468
YCR094W	CDC50	-0.739578	-1.02998	-0.457611	0.0220141	-0.807026	-1.31663	-0.35644	-1.34145	-0.664637	-1.80234	-1.70164	-1.82248	1.97619	1.38762	0.11381	-1.1619	0.377619	2.10524	0.933333	-0.667143	0.769524	0.244762	-0.262857	-1.58381	-0.52381	0.737143	-0.372381	0.68619	1.45	1.96095	0.53381	-2.26905	1.48048	0.509048	-1.0781	-0.65619	-1.61143	-0.25381	-1.14952	0.267619	-0.00666667	0.998095	-0.161905	0.162857	2.10524	0.337143	0.408095	0.744762
YCR098C	GIT1	-1.68457	-2.49822	-0.871739	-1.42362	-1.45675	-2.32826	-1.73044	-1.95411	-1.50891	-2.41575	-2.24381	-2.72229	0.380377	-0.0501418	-0.659245	-0.365591	1.07078	1.43953	0.118868	-1.31725	-0.290964	1.02707	0.225694	-0.534767	-1.0572	0.561971	1.10411	0.0453779	0.627351	1.11533	-0.296905	-2.61588	1.35241	0.58077	-1.51644	0.571434	-0.955879	0.543538	-0.232368	0.709923	-0.273544	0.187458	-0.780318	-0.782215	1.62244	0.208668	0.36732	0.36016
YCR105W	ADH7	-0.0657658	-1.11232	1.143	0.145434	0.035055	-1.00141	-0.372492	-0.114876	0.706676	-0.800413	-0.150641	-0.730966	-0.228178	-0.279007	-0.742643	-0.194273	0.00662489	-0.564303	-1.05664	-0.73683	-0.82948	-0.337977	-0.387606	-1.0461	-0.903836	-0.445639	0.357859	-0.299208	-0.540478	1.05024	0.584593	0.912284	1.36534	-0.0606328	-0.500571	1.0927	-0.306814	0.0449405	-0.976685	0.447158	-0.466391	0.0214966	-0.343782	-0.959858	0.77682	-0.256739	0.176011	-0.475932
YCR106W	RDS1	-0.800087	-1.00783	-1.08346	-1.01429	-0.841361	-0.313787	-0.218661	-1.3076	-0.381474	-0.179029	-0.380122	-1.06772	-0.460646	-0.521735	0.147637	0.847634	0.822245	0.772067	0.71878	0.140097	0.825675	0.339606	0.844945	1.8013	0.305203	0.336884	0.576924	-0.932592	-0.492851	-0.613315	-0.232197	2.82834	0.214025	-0.210745	1.97912	0.818191	1.43614	0.615706	0.838479	0.119403	0.220629	-0.297436	0.0920058	1.51234	0.262681	0.117541	-0.0989264	0.67455
YCR107W	AAD3	-1.28953	-1.04706	-1.36909	-1.25982	-1.66162	-1.25583	0.222732	-1.51565	-1.37488	-1.19442	-1.2012	-0.7667	0.27594	0.736799	0.664886	0.767002	0.680296	-0.0581467	0.079926	0.526608	0.411753	0.888227	1.13643	0.689131	0.518595	0.656051	0.842203	1.28868	0.316417	0.559893	0.430039	1.49682	0.918019	1.13992	0.861722	1.33511	0.450586	1.52311	0.686049	1.02692	0.700226	0.553935	0.406205	1.08753	0.0133552	0.459832	0.572427	0.683378
YDL001W	RMD1	0.782975	0.597755	2.30683	1.78765	2.7521	2.40599	4.97007	-0.510758	0.0963517	0.254443	0.53695	-0.753976	0.288552	0.151372	0.0312204	-0.335856	0.0747398	5.66698	3.10123	-0.561022	-0.456954	-0.746452	-1.70388	0.333964	-0.353832	-1.30274	-0.522233	-1.26585	-1.91391	-1.37843	-2.5913	-2.2053	-1.29612	-1.23463	3.43992	2.45222	3.50047	3.56954	1.42573	-2.19584	-1.30274	-0.561022	0.40492	-0.807001	8.27436	-1.89688	-1.63009	0.22895
YDL002C	NHP10	1.91938	0.416428	2.87231	1.65468	1.2158	1.58139	2.68657	2.78368	1.82676	1.39455	1.72777	1.49874	1.09349	0.135971	-0.54434	-1.45554	-0.481048	1.92179	-2.47903	-1.6619	-0.107655	-0.564888	-0.0171555	-0.25771	-0.173085	-0.00530634	-0.942354	0.996853	-0.537668	0.244773	-0.0265115	3.69695	0.272722	-0.77196	0.751331	-0.763339	-0.244683	-0.658884	-1.7375	-0.00184609	-0.238353	0.0976763	0.436686	-0.11703	2.45659	-0.0156941	-0.610302	0.0268349
YDL004W	ATP16	3.45691	1.62068	1.49967	1.29281	0.703355	1.12078	1.00224	0.634516	0.495943	1.15122	0.143091	-0.0567711	-0.173838	0.887212	1.65703	1.41336	0.0605892	-3.89546	1.91661	3.20913	2.09197	0.850995	-0.0363281	0.642817	0.435891	0.488096	-0.534806	0.466621	-0.245761	0.388584	0.615051	1.67412	1.67102	0.740899	-1.64046	7.90655	-0.98819	-3.73145	1.93489	0.387634	-0.316382	-1.2706	1.5921	1.25976	-4.84448	-0.216385	0.243153	-0.238219
YDL006W	PTC1	0.165307	3.26149	0.865608	-0.869043	1.46329	2.11636	2.55174	1.4444	0.369687	1.53199	2.44354	3.66209	1.22537	-0.952932	1.42162	0.751496	0.816514	7.22098	4.50898	0.743518	0.231352	-0.258077	2.03869	-1.11687	2.19904	0.283606	0.447946	3.0351	3.99761	4.19146	5.67132	7.3554	0.283606	2.99761	4.14639	7.00997	3.84803	7.02992	4.56921	0.82848	1.72198	0.220981	7.02314	-0.240925	3.89469	0.658157	1.07579	1.24132
YDL007W	RPT2	-0.139652	-0.223817	0.280341	0.181291	0.222498	-0.623555	0.288056	0.23704	0.115999	-0.330116	-0.100042	0.890086	-1.86642	-2.39751	-3.2759	-2.82232	-1.28032	-2.48455	-2.67459	-2.57832	-1.80569	-1.23485	-0.205756	-0.356104	-0.286526	-0.635201	0.344468	-1.7809	-0.206857	0.401888	-1.46635	1.64773	0.970441	-0.113048	-1.42681	1.02922	-1.13718	1.76915	1.64363	0.514234	-1.244	0.69116	-1.00498	0.18301	-0.309261	0.171851	0.26045	-0.114492
YDL008W	APC11	1.03988	0.955661	2.26659	1.19373	1.40347	0.426425	1.53347	-0.249673	0.3505	-0.324172	1.52559	1.16153	1.80446	1.77406	1.771	1.58644	-1.60788	-1.26925	0.615909	1.01907	0.00537658	-0.298336	0.523763	0.0935713	1.52044	0.35653	-1.23164	1.32246	0.749344	1.07009	0.210545	0.839136	0.325558	-0.417864	2.78234	17.6377	-2.69852	-1.92565	-5.12872	0.879732	-0.549642	1.39174	2.76806	-0.905677	-2.57217	0.223699	-0.789303	-0.166225
YDL014W	NOP1	1.59534	1.17426	2.08764	1.74598	0.378295	-0.0506676	-2.51455	0.874358	-0.0191715	0.648066	0.355015	-0.336186	-0.96338	-1.98239	-3.70423	-2.40423	-0.071831	-0.827817	-1.88486	-1.76655	-2.63944	-0.544014	-1.51761	-0.936268	-1.80563	-2.05352	-0.87993	-2.19049	-1.76655	0.648239	-2.50916	-2.60599	0.0151408	-1.08627	-3.59648	18.3074	-2.81796	-3.4	-2.89542	-0.182746	-1.97465	-0.683803	-3.80739	-2.42817	-2.38063	-0.376408	-0.386972	-1.2
YDL015C	TSC13	2.01556	1.20963	1.78685	1.46574	1.07593	0.86963	1.37685	1.91259	0.403148	1.5513	1.31148	0.8	-1.41146	-1.01457	-0.753689	-1.2238	-1.02308	-1.10216	-1.31044	-1.0314	-0.762013	-0.800984	-0.907492	-0.168558	-0.944003	-0.703557	-0.81328	-0.56224	-0.841468	-0.439084	-0.781687	-1.00435	-1.08191	-1.00435	-0.1958	-0.632993	-0.729285	-0.624291	-0.606508	-0.615021	-0.741771	-0.890844	-0.82955	-1.11862	-1.47635	-0.439084	-0.640749	-0.963678
YDL017W	CDC7	0.000925277	-0.270618	-0.225671	0.139651	-0.291193	-0.47851	0.697903	-0.103231	0.035981	-0.26992	0.104793	0.027516	-0.102478	0.662981	0.561057	0.394608	-0.569381	-1.26927	0.0293576	0.603315	0.469782	-0.354264	-0.132044	-0.0650034	-0.086142	0.132295	-0.629588	0.637888	0.104652	0.241583	0.948037	-0.831295	0.0274838	-0.155545	3.59837	1.40095	0.322003	-0.577918	0.16687	-0.29053	0.0607683	0.101964	1.38264	0.203971	-1.69096	0.939439	0.423539	-0.352973
YDL018C	ERP3	1.2915	-0.120748	2.15778	1.14178	1.81001	0.0625597	0.454746	1.01987	1.37352	-0.519862	0.356461	0.22681	-0.335409	0.172077	-0.963685	-1.56646	0.17027	-0.62659	-1.581	-1.44102	0.00247106	0.100332	-0.518165	-1.5146	-0.973978	-0.303743	-0.356939	-0.374717	-0.570885	1.03503	-0.514299	-0.131754	0.833636	-0.190284	-1.03911	0.773712	-0.479005	-0.156809	-1.05871	0.552754	0.262946	-0.508247	-0.837663	-1.38155	0.402861	0.16522	-0.267934	-1.13205
YDL019C	OSH2	1.71481	1.00276	2.14006	2.16582	1.67571	1.24448	2.57567	1.7592	3.04623	1.10672	1.83556	1.39075	-0.779167	-0.110417	-0.440972	-0.205093	-0.162037	-0.765278	1.29144	1.09097	-0.225926	-0.855093	-0.664583	-1.19468	-1.14884	-0.867593	-0.0761574	-0.33912	-0.379167	0.674537	0.176852	1.59282	0.469444	-0.825926	0.223611	1.16042	-0.480324	-0.233796	-0.841204	-0.462963	-0.375	-0.222685	-0.667361	-1.33194	0.661343	-0.498611	-0.562732	-0.728472
YDL020C	RPN4	0.690878	0.902916	0.735559	0.645403	0.332009	0.0699484	2.06146	0.198684	-0.948249	-0.314438	-0.0325558	0.259232	-0.774269	-1.36611	-0.865833	-1.18427	-1.15957	1.46973	-2.04014	-2.63622	-0.646225	-0.918098	-1.11383	-1.25118	-0.459443	-0.88253	-0.35545	2.14884	4.32374	0.484457	0.153549	-4.3637	-0.780789	-0.124406	-0.134525	-1.12863	-0.335543	-0.717582	0.203912	0.273979	-0.220506	-0.846495	2.10931	-0.932882	1.14646	0.00562019	-0.458381	0.36873
YDL021W	GPM2	0.034944	0.0407927	0.0638722	0.308874	0.142709	0.565477	0.85207	0.0103073	-0.131887	0.235341	-0.0618243	-0.11445	0.0972116	0.142213	0.321908	-0.778417	-0.346842	0.284357	0.0150121	0.40382	-0.00630172	-0.380597	0.108297	-0.943889	0.649963	0.0714418	0.0535752	-0.00187933	0.00461873	0.264859	-0.308049	5.37448	0.0317071	-0.21773	1.0608	-0.340249	0.323136	-0.065278	-0.554295	0.475323	1.04244	0.0630896	0.185448	-0.505268	1.95766	0.0578153	0.32501	0.810512
YDL022W	GPD1	0.559959	-1.92829	2.23434	2.08862	1.04615	-0.208205	-2.04318	1.41416	1.10866	-0.381447	-0.16428	0.260635	-0.303034	0.0521986	-0.264292	-0.0957686	0.304044	-2.13261	-0.362781	0.0826839	-0.214626	-0.833193	-0.111473	-2.36738	0.213535	-0.675066	-0.459764	-1.57645	0.511818	1.29782	-0.142778	4.65869	-0.196969	-1.40381	-1.36537	-0.127391	-0.521113	-1.13112	-2.81403	1.21245	-0.0239531	1.29309	-1.97357	-1.08891	3.14988	0.360145	-0.794435	0.19912
YDL024C	DIA3	-0.021652	-0.935198	0.883596	0.332588	0.793741	-0.70019	-0.332783	0.180404	1.2887	-0.75322	-0.661436	-0.35081	-0.466224	0.181598	-0.194175	-0.408148	-0.0448601	-0.977978	-0.468092	-0.830714	-0.274146	0.208746	-0.811171	-0.489081	-0.575217	0.424901	0.535695	0.429598	0.360438	1.32748	0.0504823	1.15463	1.08894	0.309368	-0.137848	0.93054	0.109057	0.871092	-0.0158569	0.0192083	0.262132	0.451632	0.155391	-0.458988	1.21085	0.460352	-0.173224	-0.242597
YDL028C	MPS1	0.496299	-0.907156	1.11012	-0.598396	0.754473	-0.876619	1.50432	-0.0690932	1.26465	-0.907156	1.09223	0.253239	1.54761	1.15683	1.21116	0.836157	-0.204731	-1.80111	0.329439	2.47138	1.13989	0.697138	-0.176986	0.119159	1.02132	0.361565	-0.162383	1.54761	0.481016	1.60368	1.11799	2.45152	1.64486	0.361565	-2.76081	-2.98131	-2.33791	-0.130841	-1.06308	0.85514	-0.403329	1.11799	1.72225	-0.460864	-0.549065	0.280666	-0.0846963	-0.433995
YDL029W	ARP2	0.441191	0.112317	0.818855	0.362058	0.623928	-0.0671926	0.542516	0.616944	1.04487	-0.448793	-0.163215	-0.0207753	0.317102	0.326374	0.216868	0.413571	0.321993	-0.804728	-0.131357	0.101476	0.281691	0.379993	-0.0765793	-0.140902	0.587944	0.14636	0.289105	0.889205	0.337589	1.09552	0.362449	0.121673	0.855028	0.303865	0.23134	4.56457	0.44056	-0.282703	0.193842	0.46179	0.218038	0.189166	0.894688	-0.237841	-0.263159	0.427421	0.257552	0.225849
YDL030W	PRP9	1.49588	-0.526804	1.67423	1.44021	0.805155	-0.193814	-0.26701	2.11443	2.29278	-1.24536	-0.879381	-0.217526	1.5072	0.926993	-1.02402	2.98847	-0.585975	-3.57157	0.780019	-1.73487	-1.5389	-0.467819	-0.00384246	-2.33429	-0.110471	-0.251681	-1.56868	1.35159	-0.0470701	0.604227	0.32853	1.4707	0.945245	-0.490874	-4.3487	2.86263	-1.46206	-4.51777	-2.81556	0.56292	0.435158	0.0192123	-1.84534	-1.84534	-2.96446	-0.775216	-0.309318	-1.27378
YDL031W	DBP10	-0.300694	-0.547222	0.313194	0.81875	-0.300694	-1.14514	-1.03889	-0.14375	0.418056	-0.829167	-0.794444	-0.273611	1.4368	1.07303	-0.469803	0.347612	0.803371	0.777388	0.827949	0.69382	0.191713	0.110253	0.375	0.455056	1.65801	0.777388	0.401685	0.139045	-0.00912921	1.70435	0.0217697	3.00562	1.10042	-0.0589888	0.0217697	5.99438	-2.19242	-0.582163	-2.04845	0.0835674	0.164326	0.0547753	-0.525281	0.455056	3.32303	-0.525281	0.271067	-0.525281
YDL035C	GPR1	0.582547	0.331368	2.37972	0.841981	-0.895637	-0.257075	-0.670991	-0.0283019	2.4434	-0.24941	-0.663325	-0.60967	1.09835	1.3427	-2.29933	-1.15516	-1.25412	0.135614	-4.43067	-3.05925	-1.03299	-0.79047	-0.0476481	-0.876604	-2.42517	-0.480147	-0.46121	-0.655467	-3.15333	-1.35431	-1.57728	0.825901	-0.526573	-0.903482	-3.09957	-1.8033	0.919976	-1.562	-1.83201	0.303604	0.743433	-0.0635308	-0.235797	-0.326817	-0.318876	0.802688	0.221747	1.37996
YDL036C	PUS9	0.811821	-0.658457	1.57894	0.879125	1.02069	-0.0970211	-0.0371546	0.306649	0.609904	-0.268982	0.447705	0.0447351	-0.467165	-0.520756	-0.699116	-1.09822	-0.416325	-0.685814	-0.87149	-1.0494	-0.769877	-0.531835	-0.571444	-0.379943	-0.524856	-1.21868	0.436367	-0.810767	-0.612141	0.98495	-0.759318	0.920281	0.22415	-0.207235	-0.852939	0.528823	0.185283	0.56534	-1.24325	-0.340957	-0.655648	-0.186264	-0.769902	-0.926304	0.817599	-0.229309	-0.671345	-0.695497
YDL037C	BSC1	1.30874	1.98887	1.6914	1.6988	2.05443	0.772095	5.16958	1.50493	0.734737	1.23963	2.08432	1.43294	-0.518323	-0.535425	0.595059	-0.105945	-0.648556	1.28506	-0.924267	0.414873	-0.652598	-0.839593	-0.576491	-0.852742	-0.0998271	-0.521001	-0.628843	0.456326	-0.21665	-0.733813	-0.431011	-2.20599	-0.474147	-1.31569	0.676986	0.378709	-1.3003	-1.31257	-1.00579	-0.480327	-0.525951	-0.565975	1.30893	-0.90863	0.941515	-0.333504	-0.619069	-0.632451
YDL039C	PRM7	1.73879	1.2142	1.85554	2.01104	1.32092	1.31801	1.03822	1.30626	1.12849	1.07034	1.46194	1.13942	-0.880832	-1.14221	-1.42734	-1.05237	-0.822219	-0.775639	-1.25583	-1.28447	-0.956311	-0.990604	-0.964472	-1.00715	-1.12243	-1.25274	-0.785623	-0.830706	-0.861917	-0.588569	-1.0134	-0.308495	-0.843718	-0.712974	-0.632027	-0.601807	-0.647395	-0.66869	-1.0411	-0.715043	-0.493627	-0.698093	-1.16099	-1.03125	0.00611577	-1.07072	-0.68603	-0.795589
YDL040C	NAT1	1.31652	0.0292963	5.12625	-0.453337	1.53941	-0.453337	-3.11598	-0.581697	1.78466	0.139233	0.654183	0.292661	-0.609385	-1.53961	-1.54753	-1.09385	-0.61426	-1.69013	0.512188	0.645034	-1.19013	0.215417	-0.538087	0.74284	1.03717	0.473187	0.143205	0.865326	2.97105	1.12249	0.993297	-7.89214	-0.918342	-1.64625	-3.48202	-2.26082	-2.48111	-0.193784	-1.41834	-0.728215	-1.49665	0.318708	-1.99848	-1.21298	-1.1947	-0.342169	1.1816	0.405241
YDL043C	PRP11	-0.0599476	-1.25161	0.807257	-1.04954	0.762647	-0.469617	0.137422	0.398289	-0.817577	-0.737598	-0.423809	0.254023	1.01811	1.75128	0.687036	0.768188	0.629097	-0.671603	0.254154	1.12277	0.542205	0.784264	1.14598	0.468995	2.19995	1.08468	-0.294113	0.963917	0.163656	1.14541	0.143334	-1.17574	0.846059	-0.714502	-2.61202	-3.8933	-2.24072	-1.70939	-2.05505	-0.120672	-0.627769	0.637197	-0.152874	0.0613925	-0.945744	-0.189806	-0.196065	-0.35215
YDL044C	MTF2	0.109095	-1.29579	0.304756	1.06362	0.598665	-0.823112	-2.39883	-1.23696	-0.541927	-0.398623	-0.433667	-0.685649	-0.191043	-0.402856	-1.40437	-1.26093	0.788403	-0.895716	-0.37473	0.149502	0.442666	-0.115102	0.813933	-0.0508438	2.67525	1.37365	0.0272609	-0.6164	0.430333	1.09693	-0.41627	-0.210948	1.04241	-0.306361	-0.864994	-1.47447	-1.20619	-1.08892	-1.82432	1.21311	-0.562094	0.584595	-1.82843	0.740156	1.38728	0.861532	0.424275	0.822804
YDL045C	FAD1	0.395471	1.35528	2.14621	1.68064	0.226149	0.155312	2.43344	0.37734	0.914834	-0.077525	1.56776	0.0744018	-0.0936136	0.0482168	-0.679789	-0.123995	-0.339918	0.931075	1.54978	-1.5997	1.10973	-0.0757375	0.336605	-0.483425	-0.62814	0.342041	0.100358	0.503119	-0.367724	0.44109	-0.27815	-0.531417	0.0384288	-0.617208	-1.38725	7.48966	-0.383847	-0.952086	-1.38387	0.304534	-0.498532	-1.17294	-0.332528	-1.47086	-0.722051	-0.376588	-0.761541	-0.932627
YDL046W	NPC2	-0.789309	-1.00102	-0.76444	-0.769159	-1.22532	-1.1789	-0.81771	-0.993376	-0.886515	-1.20425	-1.25632	-1.45662	0.665261	0.840718	0.129423	0.0690196	0.298424	0.480779	0.0972108	0.422023	0.104782	-0.0976987	0.435208	0.18001	-0.270009	0.14378	-0.210538	0.96571	0.581544	1.23668	0.0486863	1.74263	0.510722	0.0365555	-0.10793	0.374876	-0.0546311	0.681264	-0.999969	0.599076	0.000135425	0.697546	-0.345851	0.595004	0.926192	0.768178	-0.0540909	-0.380094
YDL048C	STP4	-0.0948685	0.937855	-1.01318	0.0452707	1.41994	-0.0886218	-2.87576	-0.149158	0.956326	-0.247773	-0.146627	-1.01759	-0.121456	0.707716	-0.26757	-0.454969	0.707048	0.442848	-0.048142	2.4698	1.67181	0.0931382	0.228119	-0.478869	2.69002	0.122692	-0.0826304	-0.487682	1.9933	0.412526	-0.0807577	5.82219	-0.768863	0.692681	-2.1286	-1.33142	-1.12033	-1.52714	-0.803607	1.60481	-0.0532739	1.4266	0.851534	0.891721	1.36258	0.792681	-0.13582	1.50021
YDL049C	KNH1	1.14964	0.190786	1.04467	0.637165	0.91023	0.812114	0.246869	1.86374	1.26705	0.591059	1.06184	1.05663	0.209339	-0.204746	-0.587136	-0.492586	-0.682568	-1.00255	-0.44839	-0.669219	-0.333877	-0.469821	-0.790541	-0.698984	-0.529185	-0.61646	-0.304118	-0.658737	-0.71247	-0.279075	-0.401183	-0.686904	-0.501557	-0.477992	-1.10525	-0.490766	-1.3463	-0.70585	-1.21061	-0.53141	-0.585341	-0.46241	-0.716646	-0.97607	-0.495054	-0.557876	-1.24417	-0.725198
YDL051W	LHP1	2.14195	2.7107	3.13243	3.09485	1.00074	0.955762	2.10266	2.31011	-0.29435	1.75452	1.70274	2.30109	-0.476237	-0.558035	-0.560495	-0.959511	-0.0717054	-1.00605	-1.12018	-1.61768	-0.37263	-1.24137	-1.15408	-1.83257	0.675969	-0.378518	-0.943798	-1.0027	1.32299	0.711151	0.0493143	6.10717	0.28709	-0.210063	0.861911	1.48371	1.88637	0.404651	-0.441369	-0.53138	1.35405	0.959407	0.957782	-0.695215	1.16877	-0.172943	0.0777728	-0.474508
YDL052C	SLC1	1.33635	0.323579	3.46647	2.25634	0.850571	0.610804	-2.27944	1.84942	0.747194	0.129721	0.872015	1.20674	-1.48071	-1.05145	-1.26875	-0.226715	-0.671875	-1.3475	1.45968	0.743089	-0.579538	-1.11453	-1.04599	-0.682023	-1.21832	-1.3003	-0.153578	-2.05923	1.03346	1.18284	-1.46397	3.31729	0.160219	0.0412481	-2.98084	-0.533532	1.04532	-0.225969	0.130941	-0.376017	0.0692587	0.128675	-2.18541	-1.09242	-0.640963	-0.0903634	-0.197164	-1.12922
YDL053C	PBP4	1.56397	1.42754	2.09582	1.727	1.98558	1.38446	2.23808	1.88042	1.69915	1.0504	1.09281	1.38911	-0.158727	-0.00162293	0.173646	0.0520608	-0.604233	-0.476506	0.197114	0.0270414	-0.481274	-0.743578	-0.692851	-0.41322	-0.0954778	-0.119934	-0.962781	0.264411	-0.651279	-0.361384	-0.493391	0.132264	-0.580365	-0.210408	-0.377883	-0.923521	-0.897156	-0.53333	-0.81576	-0.117228	-0.562597	-0.48218	0.22174	-0.360885	-0.147278	-0.514476	-0.404328	-0.750451
YDL054C	MCH1	-1.33274	-1.41002	-1.19666	-1.3735	-0.803786	-1.4588	-1.05746	-0.729621	-0.0367483	-1.27416	-1.1392	-1.35969	0.849087	0.743702	0.850936	0.913104	1.08043	0.86226	1.03027	0.846083	0.91865	0.657731	0.62006	0.771897	0.556506	0.746476	1.07511	1.30252	0.88514	0.996302	1.12618	0.856483	1.0141	1.14098	0.980356	1.14698	1.02912	1.17495	1.26832	0.886526	0.784146	1.02612	0.702103	0.498729	0.602034	0.681072	1.11578	0.796857
YDL055C	PSA1	1.58599	1.72212	1.27612	1.70437	1.16669	1.07007	0.611422	1.07743	1.66597	1.07743	2.41257	1.52056	-0.804882	-1.07128	-1.32596	-0.970708	-0.883157	-0.406347	-1.02783	-1.16664	-1.04931	-0.480879	-0.64345	-0.274207	-0.892107	-0.898129	-0.416924	-0.925142	-0.566477	-0.790724	-0.874207	-1.47681	-0.58096	-0.840683	-1.08609	-1.40846	-0.176729	-0.861188	-0.0947111	-0.632872	-0.799675	-0.441497	-1.45858	-0.755085	-1.12352	-0.599512	-0.585679	-0.576241
YDL056W	MBP1	-0.607487	-1.39478	-2.34146	-0.376347	-1.75865	-1.80658	-2.0536	-1.97958	-3.64407	-1.84515	-1.37606	-2.25468	1.15503	2.3683	0.895682	-1.23442	0.206317	1.07476	2.37989	0.0141988	0.299334	0.252101	-1.1133	1.29441	2.04173	2.42104	-0.234135	1.77688	-0.786439	0.513764	-1.54274	0.183135	0.373515	0.969574	-1.96001	-2.73834	0.979716	-0.449725	0.0452043	0.498406	0.473196	0.685598	-0.0504202	-0.991886	0.75891	2.22979	2.18487	1.29441
YDL059C	RAD59	0.646448	-0.133048	0.161802	0.972713	0.639095	0.0940124	0.181503	0.740131	1.01449	0.250176	0.238566	0.0894108	0.321918	0.313755	-0.683156	-0.0152859	-0.482896	-0.397354	-0.309655	-0.202194	-0.512025	0.116634	-0.226823	-0.271653	-0.12118	-0.670347	-0.320259	-0.52319	-0.335847	0.026482	-0.990807	0.459035	0.180012	-0.248988	-0.791031	-0.493894	-1.3481	-0.619888	-0.808893	0.0149468	-0.155616	0.247918	-0.56427	-0.806626	0.186191	0.0376597	-0.428614	-0.00920451
YDL060W	TSR1	-0.402235	-0.360117	0.465025	-0.610785	-0.761812	-1.16899	0.221581	-1.41487	-0.748194	-0.965717	-0.973967	-1.44952	-0.111908	-0.173192	-1.96591	-0.850882	1.58142	-2.06312	-0.946849	-0.185339	0.084462	0.874585	-0.289992	-1.07442	-0.699593	-0.914374	-0.582126	0.71306	-0.347561	0.364423	1.88471	-2.21562	1.15562	-0.569215	0.284164	2.62638	3.69582	-2.19127	-2.61737	0.487593	-1.18515	-0.0314648	2.00781	-0.939345	-0.784929	0.0583685	0.86965	-0.391232
YDL061C	RPS29B	-1.71645	-1.54934	-1.33744	-1.27372	-1.43304	-1.92438	-2.05022	-1.13407	-1.2489	-1.79442	-1.73583	-1.59251	1.18239	0.655036	0.110468	0.98583	0.620143	0.949109	0.492458	0.101935	0.152217	0.339936	0.492458	0.26878	0.256133	0.410178	0.653055	1.33445	0.341917	0.700594	0.806034	-2.10849	0.644065	0.353497	-0.920463	-1.13805	-0.209508	-0.29392	0.244553	0.975621	-0.0490629	0.307329	0.246534	-0.259028	0.591803	0.595459	1.16319	0.380771
YDL064W	UBC9	0.0706326	0.0809809	0.430588	0.189209	0.216964	-0.0936821	0.0213151	0.0967267	0.417093	-0.0532713	0.232063	-0.0543338	-0.551493	-0.609967	-1.14463	-0.0935781	-0.579707	-0.792618	-0.987262	-1.00983	-0.939391	-0.730086	-0.882498	-0.701414	-0.225631	-0.582715	0.0654534	-0.215352	-0.456716	0.302797	-0.204848	-0.465646	0.460398	-0.683248	-0.35351	6.40996	-0.989079	0.589658	-0.023335	0.252705	-0.617663	-0.0140474	0.145177	-0.484624	-1.06659	-0.0831238	-0.552848	0.148628
YDL065C	PEX19	-1.15504	0.281499	-1.60468	-1.8445	-2.17611	-1.03044	0.287588	-0.418267	-2.7452	-0.0346604	0.0088993	1.13489	0.13835	0.25	-0.341262	0.38301	-0.300971	0.876699	-0.358738	0.982039	1.48301	0.120874	-0.307282	1.19126	1.16553	0.0300971	0.453398	1.19126	1.19126	-0.517476	-1.21699	-4.91408	0.71165	0.699029	1.05825	1.28204	-0.0334951	1.46019	0.275728	0.650971	0.0417476	0.842233	1.39417	1.28204	3.0034	-0.614078	0.460194	1.17864
YDL067C	COX9	0.649737	-0.272501	2.18892	0.954137	1.84006	0.588677	0.810985	1.80251	0.914526	0.758287	1.43791	1.25667	-1.23922	-1.75821	-2.81749	-2.35147	-0.660437	-2.38469	-1.61037	-2.13203	-2.10641	-1.49503	-0.489195	-0.262606	2.32121	0.00443749	-0.4473	-2.39501	0.304202	-0.616942	-1.53915	-3.56683	0.131128	-1.3508	-2.73272	-1.63278	0.0827478	-0.151207	-0.751728	-0.429096	-0.2644	-0.361131	-1.8168	-1.06466	0.301132	-0.156891	-0.869155	-1.18151
YDL069C	CBS1	1.60207	-2.64009	2.23957	-0.0118125	0.374308	1.54411	-3.70949	-1.23957	-0.783315	-0.714655	1.02473	-1.73127	-1.45958	-1.89601	-2.37773	-1.21201	-1.35357	-2.53472	-3.42704	-1.67695	-2.79738	-1.08655	0.429386	-0.194566	1.20765	-1.09091	-0.489769	-2.62965	-1.9309	-0.587051	-1.42972	-3.49346	-0.545119	-0.163368	-2.85508	-2.05871	-1.17477	-2.39886	-1.40054	2.45354	-2.33043	-1.52633	-4.14089	-0.799732	-0.894666	-0.17578	-0.718215	0.120765
YDL070W	BDF2	-1.82208	-0.744472	-1.71096	-1.8207	-0.879179	-0.52829	0.555391	-1.32893	-1.48928	-1.11086	-1.37034	-1.10518	0.727686	0.896488	0.940921	1.10794	0.671643	0.793419	3.94386	2.18683	0.581286	1.02248	0.547665	1.25147	0.17014	0.795791	0.902751	1.82764	-0.0222039	0.0376817	1.50825	2.724	-0.302775	0.588058	3.11879	3.58686	0.460974	0.747256	0.296154	0.913532	0.8364	0.0385961	2.52703	0.622673	0.873547	0.474942	0.832526	1.00619
YDL072C	YET3	-0.0302336	-0.39688	0.454119	0.0943014	-0.0142726	-0.342275	-0.271866	-0.0230785	0.0412091	-0.650274	-0.458973	-0.487714	0.840063	0.997048	0.555435	-0.00541088	0.0695427	0.122056	0.224362	-0.568052	-0.247008	0.247608	0.484472	0.307126	1.25154	0.909905	-0.381657	-0.169268	-0.587039	-0.0136486	-0.417206	0.203177	-0.0297865	-0.118277	-0.0266437	-0.196113	-0.399549	-0.557338	-0.799194	0.712156	-0.795832	-0.0483829	-1.02043	-0.0364868	0.477878	-0.24448	0.282795	-1.08899
YDL074C	BRE1	0.155323	0.841935	-0.185241	-0.9272	-0.335079	-0.82922	-0.787584	-0.619297	0.376714	-0.787584	-0.133882	-1.17078	0.236875	-0.17753	-0.162059	-0.354299	-0.075577	1.73954	0.298504	-1.26604	-0.345169	-0.403753	-0.0570632	-0.280751	1.79838	0.704286	0.715699	0.584327	1.10931	0.0017753	1.55871	4.92645	0.549835	0.755516	-0.00710119	-0.520162	2.9016	0.490236	1.73244	1.60842	2.68248	0.312706	1.1684	-0.0317018	1.28684	1.78291	0.773523	1.56607
YDL077C	VAM6	1.49016	2.43537	2.23378	1.84548	1.74335	0.797872	-0.0805851	1.84548	1.07872	0.884043	1.72633	2.07527	-0.835882	-1.02813	-1.24877	-1.11851	-0.551884	-1.08711	-1.06445	-0.981431	-0.927089	-0.911251	-1.49072	-2.40715	-1.77062	-1.7059	-0.776898	0.912616	-0.607865	-0.411524	3.04724	-0.939104	-0.279356	-0.877936	-0.4361	0.760513	-0.512015	-0.890224	-0.358001	-0.476516	-1.32933	-1.13381	3.88176	-2.70208	1.00082	-0.407701	-0.541234	-1.18542
YDL078C	MDH3	0.683892	0.570563	0.959064	0.683014	0.391313	0.00186067	0.575616	0.518235	0.445435	0.356526	0.448999	0.16386	1.05892	0.848091	0.403113	0.249675	0.768183	-0.149675	0.0244821	0.237526	-0.0728696	0.2416	0.132418	-0.743841	0.328018	-0.11474	-0.371125	-0.322504	0.766684	0.191976	-0.200041	0.590561	0.11151	-0.447675	-0.723732	-0.2852	-0.768373	-0.16336	-1.13059	0.319452	-0.473145	0.235646	-0.0509004	-0.507484	-0.564798	-0.113779	-0.148014	-0.563823
YDL079C	MRK1	0.862639	0.146751	0.730026	0.0806322	0.483683	-0.0265279	-0.298546	0.93916	0.0150766	-0.311049	-0.0676986	0.199464	0.558196	-0.0246643	0.21936	-0.112204	0.546291	-0.0858533	0.0157781	-0.415936	0.17841	-0.215218	-0.038812	-0.414282	-0.252912	-0.160364	0.411713	-0.0620096	0.175975	-0.163396	-0.216838	0.620857	-0.287285	-0.568391	-0.772452	-0.917144	-0.167776	-0.510593	-1.10428	-0.070137	0.325724	-0.311304	-0.230516	-0.780517	0.0645902	-0.0277336	-0.0305036	-0.314324
YDL080C	THI3	1.83111	0.812958	2.05724	1.57227	3.35054	0.80943	0.562319	1.094	1.06742	0.571345	1.43413	0.0174052	-0.113985	-0.241901	0.224117	-0.675968	-0.674208	0.236782	-0.955587	-0.115186	-0.628495	-0.548005	-0.943798	-1.26916	-0.120318	-0.695633	-0.758093	0.144669	0.896187	-0.423297	-0.594433	-0.386909	-0.233141	-0.720412	-1.25877	-0.645128	1.09639	-0.933323	0.0145593	0.0323083	-1.02781	-0.735906	-1.28631	-1.05364	2.21274	-0.578096	-0.849537	-0.571434
YDL081C	RPP1A	-1.50368	-0.891342	1.19103	3.37469	0.511041	-0.44129	-2.96635	1.25166	-0.881528	0.915878	1.76831	1.69331	0.710014	-0.510083	-0.729138	-0.877955	-1.14604	-0.290334	-1.82893	0.520862	-0.524687	0.222184	-0.524687	0.404033	0.716968	-0.393602	-0.935675	-0.552851	-0.170028	-1.49026	1.32441	2.2048	1.27225	-0.044854	-5.4322	-4.8717	-2.25834	-2.70306	-1.19506	-0.33484	-0.264256	0.526773	-2.77364	-1.00348	-1.40751	0.175591	-0.315369	-0.376912
YDL082W	RPL13A	-1.07241	-1.62105	-1.07579	-1.05462	-0.717398	-1.88309	-2.83461	-1.53022	-1.99724	-1.7533	-1.89629	-1.6815	0.127532	0.443671	-0.343038	-0.875633	0.255063	0.744937	-0.262975	0.164241	-0.888924	-0.237975	0.40538	0.0829114	0.803481	0.278481	0.909494	-0.533861	-0.326266	0.528797	0.441139	-0.747152	0.920253	0.166772	-2.79842	-1.28133	-1.43956	-1.20728	-0.541772	0.67943	0.343987	-0.612975	-2.02785	-0.0768987	0.762342	0.417722	1.25348	0.0686709
YDL084W	SUB2	0.130021	0.125276	0.487884	0.161231	0.523517	-0.80416	1.95162	-0.0620059	0.118566	-1.58438	-1.38869	-1.55618	-0.217697	-0.205523	0.225882	0.780129	0.0408639	-0.354225	-0.319168	-0.615555	-0.155608	-0.343992	-0.347233	-0.247434	0.869404	-0.0600582	0.956205	1.484	0.00847926	1.33182	0.708615	3.07611	0.934599	-0.0450677	-1.40139	12.765	-1.31751	-1.29609	-0.734925	0.181678	0.269049	0.393497	2.24805	-0.608379	0.647052	-0.459072	0.415453	0.317458
YDL085W	NDE2	0.517894	0.0852608	0.338654	0.23161	0.0608932	0.196034	-0.661873	0.234306	1.60391	-0.660098	-0.409955	-0.948797	-0.61121	-0.0147289	0.0204206	-0.2657	0.204758	0.146851	0.278149	0.608064	-0.545195	-0.875724	-0.157865	-1.09371	-1.00912	-0.688544	-0.0864084	-0.895908	0.366357	0.5329	-0.278786	0.411476	-0.377947	-0.791082	-0.0173669	-0.627145	-0.693702	-1.12729	-0.590251	0.296473	-0.592605	0.287305	-1.11235	-0.668632	-0.275082	-0.53028	-0.620843	-0.635954
YDL087C	LUC7	0.970085	1.11261	2.29667	2.01189	1.34683	1.33521	1.77688	0.970085	1.23619	0.493142	1.00901	1.32253	-0.739663	-0.677772	-0.9069	-0.798262	-0.791678	-0.65881	-1.14722	-1.04872	-0.178562	-0.585331	-0.709244	-0.522518	-0.716487	-1.03766	-0.388333	-0.791678	-0.695549	-0.142744	-0.858704	-0.442191	-0.384514	-0.882144	-0.545299	6.30076	-1.12694	-0.438109	-0.549381	-0.458125	-0.756913	-0.249671	-0.934685	-0.636819	-0.661707	-0.830261	-0.760074	-0.910192
YDL088C	ASM4	0.205015	-0.368957	0.199769	0.0448557	-0.284326	-0.665609	-0.334047	0.534581	0.0722212	-0.237899	-0.435188	-0.646652	-0.361961	-0.36106	-0.833154	-0.73473	-0.249029	-0.525727	-0.677119	-0.751701	-0.709881	-0.575507	-0.324947	-0.326923	-0.646263	-0.273181	-0.203983	-0.116219	-0.0147223	-0.285945	-0.216373	0.338263	-0.0109763	0.0591121	-0.458308	-1.09259	-0.406687	-0.606	-0.515662	0.923955	-0.119732	-0.0916966	-0.467182	-0.574642	0.133265	0.426548	0.108779	0.434803
YDL092W	SRP14	-0.135174	-1.2804	0.639111	0.0787584	0.340936	-1.12394	-3.34334	1.00929	-1.82129	-0.662884	-0.246404	0.277435	0.058516	-0.596736	-5.07602	-4.13649	-0.449486	-2.6789	-1.53759	-6.42943	-3.38758	-1.02414	-0.874761	-3.35282	-2.48211	-0.235643	0.795302	-2.16292	-0.65138	-0.818048	-3.67628	1.00765	-0.676416	-1.65379	-6.46118	16.851	-0.0933332	-2.12422	-3.59304	-0.132843	0.924736	0.804177	-5.56684	-1.10875	-1.83162	0.1178	0.338516	0.117488
YDL093W	PMT5	1.90727	1.31992	2.14082	1.79918	1.49021	0.907843	0.636637	1.58436	0.704103	0.913729	1.22064	0.719008	-0.358705	-0.834988	-0.446018	-0.59685	-0.0922611	-0.798013	-0.950753	-1.30137	-0.948374	-0.637362	-0.768215	-0.372895	-0.906521	-0.759595	-0.305516	-1.20872	-0.741811	-0.74303	-0.699895	-0.113329	-0.812068	-0.991576	-1.4594	-0.408129	-0.959034	-0.622583	-1.108	-0.556648	-0.587336	-0.826105	-1.3131	-1.37592	-0.432508	-0.72825	-0.329496	-0.985023
YDL097C	RPN6	-1.07297	0.757552	0.596312	0.304825	-1.2499	-2.05335	-2.49706	-1.3519	0.23774	-2.35386	-1.6426	-1.33268	-0.918259	-2.19032	-3.85279	-2.56202	-0.804392	-3.76251	-2.09923	-3.05043	-1.38878	-0.804392	-0.918259	0.55795	-2.34486	-1.19195	-0.342822	-3.78406	0.378609	-0.631964	-1.60797	-1.83408	-0.324522	-0.478243	-5.30948	-4.30541	-7.29321	1.34486	0.827166	0.259048	-3.71614	0.956486	-2.19032	-0.150061	-4.59658	0.53599	-1.00813	0.138674
YDL098C	SNU23	0.383428	0.955286	1.60133	1.1215	0.386732	0.224458	0.768282	0.95039	1.26064	0.543836	0.0587751	0.490869	-1.68498	-1.44661	-1.45942	-1.76195	-0.55318	-0.842007	-1.11489	-1.23466	-1.32209	-0.846461	-1.21763	-0.833589	-0.656156	-1.33698	0.236066	-0.737297	-0.621284	0.0479075	-1.21982	-0.184443	-0.852698	-0.871643	2.41792	3.10227	-0.130602	0.297329	0.916588	-0.0818565	-0.276888	-0.0472878	-0.216045	-0.600344	-2.1558	-0.232534	-0.829041	-0.608793
YDL100C	GET3	-1.50051	-0.619736	-1.43227	-1.31837	-1.38534	-1.0378	-1.29528	-0.954845	-0.0695079	-0.315576	-0.64485	-0.254439	0.70633	1.09141	-0.0425532	0.718939	0.646966	1.39243	-1.60678	0.315997	1.91148	0.674022	0.653008	1.0373	3.11006	0.908064	0.323352	0.613344	3.71474	0.62674	0.102706	3.01918	0.538219	0.902023	-0.804308	0.0338849	1.54951	-0.197006	0.924875	0.287628	0.68269	1.6488	0.0711847	0.634358	2.8269	1.35172	1.03152	0.87129
YDL101C	DUN1	0.0653339	0.456138	0.181322	0.24516	-0.205933	0.569411	0.304006	0.159263	0.427269	0.150543	0.254249	0.311884	0.301902	-0.622579	-0.687125	-0.434449	-0.279612	0.720245	-0.410723	-0.182679	-0.584603	-0.633675	-0.413268	-0.00977662	0.137223	-0.310807	-0.241669	-0.857264	-0.357479	-0.497181	-0.788952	-0.168425	-0.445658	-0.045962	0.541582	-0.524603	-0.337442	-0.553359	0.0319872	-0.0938304	-0.0713321	-0.501781	-0.0822292	-0.151412	-0.442688	0.144754	0.0100945	-0.016799
YDL103C	QRI1	-0.868297	-0.435089	-0.603951	-0.898871	-1.20273	-1.28975	-0.73095	-1.3095	1.77611	-1.54892	-1.40687	-1.67309	-0.571754	1.40911	0.543052	0.523007	-0.189522	0.0970387	0.56492	1.10752	1.80273	-0.0455581	0.56492	-0.483371	0.884282	0.728018	1.53121	1.18087	0.512528	1.66424	1.87289	1.02278	0.752164	0.884282	1.9549	22.1585	3.43872	2.70342	1.14715	1.4369	1.2246	1.25877	3.26241	-0.0455581	-0.837813	1.24738	1.29932	1.06014
YDL105W	NSE4	-0.255391	-0.466981	-0.586253	-0.486523	0.0997305	-0.985175	-0.59973	-1.01617	1.64555	-1.3942	-1.12736	-1.01617	-0.060014	-1.55897	-0.237962	-0.191207	0.0858339	-2.15562	-0.175157	-0.769714	0.797627	-0.555478	-0.482205	0.383112	0.476622	0.369853	1.20447	0.869505	0.508025	1.13189	0.89672	0.540823	1.0314	0.782973	0.854152	-2.48988	2.06909	-0.142359	2.83112	0.660851	-0.401256	1.11724	0.334962	-0.332868	-1.48081	0.63224	-0.9679	-1.10537
YDL107W	MSS2	-0.884836	-1.97983	-1.37735	-1.39996	-1.41927	-1.52619	-2.53423	-1.13939	-0.889864	-1.10582	-1.7538	-0.971428	0.544404	0.346912	-0.0379735	0.530839	0.535145	-0.0316381	0.237057	0.17873	0.19636	0.330533	0.587684	0.488264	0.706676	0.729755	-0.0753548	0.119431	0.359246	0.455511	-0.024224	0.20603	0.389308	0.700299	-0.189217	-0.0520529	0.809852	0.288073	0.816532	0.667702	0.460166	0.945569	-0.127368	0.628293	-0.159855	0.581247	0.468663	0.769106
YDL108W	KIN28	-1.21463	-1.60955	-1.12119	-1.38388	-0.609552	-1.28896	-2.00299	-0.635522	-0.442687	-0.207164	-0.581493	-0.869851	0.0728127	0.0328831	-0.456841	0.692895	0.121844	-0.509982	0.497358	0.624193	0.227833	0.431885	0.325015	0.431885	0.27158	0.177334	-0.0819143	-0.661186	0.0402231	0.497358	-0.592777	-0.212566	0.158837	-0.197886	-1.91809	-2.20258	-1.28743	-0.50411	-0.544921	0.588373	-0.285966	0.588373	-1.07604	-0.27158	-0.634469	-0.300646	-0.129771	0.497358
YDL110C	TMA17	1.07309	2.08425	1.55165	2.04875	0.824495	0.176068	1.70548	0.805346	0.97956	0.439655	0.607954	0.680383	-0.963981	-1.05961	-1.21137	-0.51975	-0.383957	0.0634633	-0.687655	-1.39003	-1.13098	-0.992536	-0.725533	-0.329857	-0.458006	-0.611347	-0.368526	-0.076258	-0.886441	-0.548453	0.00790015	1.19907	-0.395314	-0.181228	0.424323	0.260195	-0.438956	0.209189	0.268657	-0.293659	-0.398645	-0.445218	-0.642283	0.463913	0.208148	-0.873075	-0.499459	-0.569387
YDL111C	RRP42	-1.8013	-1.34634	-0.0194613	0.781018	-2.51919	-3.58662	-6.77841	-2.43109	-2.10885	-2.28912	-4.03557	-3.41158	-3.5563	-3.87051	-5.18227	-4.54513	-0.308614	-3.77163	-1.65318	-3.82965	-2.3667	-1.40057	-1.47583	-1.84735	-1.63605	-1.01211	0.230997	-1.49527	-0.667476	1.14712	-0.629638	0.527169	2.02608	-0.474393	-7.54082	-4.57408	3.14157	-4.13922	-0.969172	1.56944	-0.0532018	-1.44639	-5.54047	-1.15441	-2.15145	-0.0438632	2.3549	1.49028
YDL112W	TRM3	0.0917048	0.359211	-0.0738038	0.417539	-0.0633241	-0.00718761	-0.430379	0.105766	0.146596	0.172735	0.151342	0.101401	-0.136649	-0.120002	0.0493597	0.191736	0.448471	0.320411	0.107425	-0.080114	0.0399536	-0.219724	-0.386052	0.101471	0.102752	-0.254448	-0.0260547	-0.120958	-0.0735152	-0.3209	-0.00877329	-0.0843052	-0.192574	-0.0438824	0.0253184	-0.19122	0.280529	0.0267783	0.328212	-0.338267	0.0788613	-0.154161	0.0572271	0.0693995	0.0317965	-0.183064	0.0244146	-0.11564
YDL113C	ATG20	1.67339	0.768519	2.02355	1.29375	0.759448	1.12859	0.0861224	1.75234	1.92469	1.00734	1.02482	0.877237	-0.0771377	0.110796	-0.779655	-0.935827	-0.908577	-1.08709	-0.550765	-0.211798	-0.333724	-0.228164	-1.57497	-0.986514	-1.16318	-0.241186	-1.66486	-1.75119	-0.869564	-1.33692	-0.511753	-1.08397	-1.16824	-0.716256	-1.71482	-1.38992	-0.3874	-0.582408	-0.56275	-1.53462	-1.05502	-1.2294	-0.934712	-1.23134	-1.49157	-0.887833	-0.692716	-0.92896
YDL117W	CYK3	-1.74637	-1.67914	-1.88187	-1.80596	-1.93083	-1.86615	-1.95448	-1.63333	-1.32804	-1.56326	-1.59769	-1.63917	-0.0215973	-0.142791	0.419049	0.141858	0.913922	1.16796	1.43816	0.577377	-0.255749	0.412679	0.419049	0.681945	-0.0641703	0.774083	0.439714	0.921846	-0.177129	0.369018	0.105034	0.331417	0.72312	0.337166	0.237104	-0.349441	0.862648	-0.141081	0.205562	0.635799	1.4711	-0.120106	0.120883	0.0170914	0.495805	0.753108	0.793039	1.03434
YDL120W	YFH1	-1.11703	-1.23485	-1.4257	-1.46398	-0.574699	-0.131636	-0.719163	-0.00848628	-0.595224	0.195185	0.547464	0.277284	0.553873	0.177289	1.38363	0.273592	0.475176	-0.30493	0.973239	1.27975	0.722535	0.0899648	0.259683	1.19137	0.713908	0.545775	0.14419	0.0230634	0.553873	0.0815141	0.538204	-0.501761	0.0753521	0.177289	-0.607923	3.73521	0.698239	-0.170599	0.682042	0.430458	0.491021	0.88081	1.11989	1.34225	-0.956338	0.791725	0.915317	0.529401
YDL122W	UBP1	0.00661946	-0.0658449	0.625527	0.0612629	0.590536	0.275681	-1.15818	-0.0944716	0.394255	0.424325	0.169475	0.175977	-0.427021	-0.196892	-0.356896	-0.5019	0.119649	0.346813	-0.827042	-1.19168	-0.00669572	0.0756928	-0.33039	0.678149	0.0282317	0.169267	0.547821	-0.960265	-0.182028	-0.303873	-0.839619	-0.107595	-0.30928	-0.0736928	-1.61148	-0.936141	-0.0508494	-0.955019	-0.00760025	-0.0108289	-0.0152418	-0.00683586	-1.31727	-0.200303	-0.607552	-0.568208	0.172989	-0.407716
YDL123W	SNA4	2.63886	1.54851	1.99066	2.03296	2.31469	1.44989	2.80061	2.15708	0.983985	1.78326	1.93487	1.09876	-1.06936	-0.890747	-0.628513	-0.423989	-0.854421	-0.557779	-1.16011	-1.02673	-0.551611	-0.861275	-0.729404	-0.486361	-0.937491	-0.891981	-0.947224	-0.959836	-1.04633	-1.26785	-1.15627	-0.161892	-0.914051	-0.486361	-1.14284	-0.401097	-0.648938	-0.645785	-0.828239	-0.695134	-0.666073	-0.612337	-0.802604	-0.840164	-0.76806	-0.875805	-0.740918	-0.877176
YDL124W	YDL124W	1.85824	2.06539	0.855819	2.05998	1.33389	1.515	2.08305	1.62131	0.895824	2.23311	1.88292	1.6124	-0.629794	-0.600304	-0.792214	-0.360438	-0.352625	0.350147	-0.700577	-0.742554	0.0882033	-0.776251	-0.564093	-0.205458	-0.459172	-0.751369	-0.306355	-0.669278	-1.04785	-0.81368	-0.936366	0.0267029	-0.434093	-0.537795	-0.604134	-0.230518	-0.241978	-0.392362	-0.399314	-0.779213	-0.966813	-0.902552	-1.1576	-0.523281	-0.422609	-1.27818	-1.27966	-1.14
YDL125C	HNT1	0.156166	-1.06791	-0.700417	-0.778622	0.367247	0.437362	-0.191223	0.384898	0.45011	1.11645	0.781074	0.187301	0.339269	0.0603039	0.588794	0.599953	0.573599	1.41144	0.312203	0.665717	0.417379	0.332621	-0.0804843	0.273742	0.460589	0.762583	-0.390788	-0.632479	0.776591	-0.767806	-0.392688	0.387227	-0.216049	0.11396	-0.177588	-0.542498	-0.153134	0.0225546	0.518519	-0.115385	-0.278015	0.568613	-0.420703	0.491216	-0.151235	-0.111586	-0.295109	0.354463
YDL126C	CDC48	-1.10241	-1.71991	-0.771114	-1.18747	0.155855	0.650551	-0.309262	0.602203	0.187882	0.943084	0.813953	0.285802	0.163249	0.153486	0.0708846	0.102128	0.343488	-0.631908	-0.0777192	-0.351494	-0.430385	0.0494044	0.288811	0.534661	0.692443	0.173794	-0.0439367	-0.0105448	0.692443	0.143331	-0.0777192	0.5124	0.102128	0.205233	-1.35774	8.2316	0.123999	-0.686585	1.05351	0.0210896	0.0111306	0.419059	0.740676	0.500293	-0.518844	0.534661	0.0708846	0.534661
YDL127W	PCL2	-1.39747	-1.31001	-1.64399	-1.44833	-0.841918	-0.82896	-1.00292	-0.802721	-0.724652	-0.633301	-1.00097	-0.654681	0.450215	1.1472	0.898894	0.801782	0.970498	1.14106	0.624155	0.929625	1.20221	0.622311	0.732022	0.560234	1.09557	1.20652	0.24831	0.432391	0.677013	0.239398	0.105101	1.41887	0.66933	0.130301	0.846343	0.732022	0.531039	-0.0153657	1.33712	0.608789	-0.131223	0.399508	0.2941	1.01014	0.227105	0.336202	0.640135	0.650891
YDL128W	VCX1	-1.29603	-1.43901	-1.50457	-1.63248	-1.11535	-1.00571	-0.741891	-0.947465	-0.855413	-0.393559	-0.645957	-0.51005	1.10805	1.23966	1.36236	1.302	0.839303	1.69286	1.32139	1.11003	0.157332	0.689887	0.699584	0.766475	1.71561	0.906788	0.113794	0.978824	0.607758	0.189788	0.120522	1.6701	0.393825	0.259648	2.41124	0.417178	0.325747	-0.295666	1.02058	-0.0449238	0.714625	0.718187	0.780329	1.11399	0.511973	0.296655	0.298041	0.774391
YDL130W	RPP1B	0.334855	-0.140576	0.416366	0.399665	0.113095	-0.0975384	-1.98103	-0.00320447	0.293198	0.166685	0.467761	-0.614907	0.269755	-0.377618	-0.0778053	0.146372	-0.163391	0.556937	0.584103	-0.402215	-0.157736	0.105454	-0.0253813	-0.0920761	0.86338	0.380579	-0.320079	-1.05137	-0.485361	-0.724124	-0.103756	1.41987	-0.617437	-0.511492	-2.27282	-2.54041	-1.21972	-0.565241	0.487904	0.166296	-0.569844	0.183316	-1.30702	-0.67182	-0.961208	-0.360732	-0.282279	-0.171127
YDL130W-A	STF1	0.86034	-0.100848	1.05387	0.835955	1.19432	0.788097	0.138655	0.862667	1.08726	-0.115998	0.615135	0.0493843	-0.794253	-1.20935	-1.09648	-1.50237	-0.6552	-1.71896	-0.704542	-1.10413	-0.978053	-0.700558	-1.1569	-1.59326	-1.38385	-0.759892	-0.257401	-0.268826	-0.278901	1.06187	-0.455179	0.736169	0.235052	-0.883046	-1.11811	-1.03179	-0.618625	-0.656286	-1.25067	0.427696	-0.350806	-0.117342	-0.466585	-0.179938	0.720546	0.00556931	-0.480035	-0.0889133
YDL131W	LYS21	1.75842	0.675248	2.17624	0.744554	1.22673	0.589109	1.86634	-0.360396	0.0554455	0.019802	0.89802	0.322772	-0.284137	-1.89056	-0.904619	-0.0793173	-0.752008	1.09237	0.803213	-1.51305	-1.8755	-0.904619	-1.07229	0.708835	-0.441767	-0.290161	-1.21285	-0.841365	0.0220884	-0.39759	0.100402	2.66667	-0.705823	0.28012	-2.34237	-1.03112	1.01004	-0.98996	-0.36245	1.80221	-0.86245	-0.0471888	1.61847	-0.263052	3.33032	-0.2249	0.87249	-0.404618
YDL132W	CDC53	-0.114208	-0.868624	-0.328191	-0.554616	0.744464	0.261508	-0.0552376	0.0353322	-0.417766	0.606867	-2.03608	0.000995272	-0.0527674	0.918621	1.16487	0.69137	0.665338	-1.38297	0.720685	0.781426	-0.359991	-0.133208	0.464118	1.1318	1.79995	0.593809	0.496717	1.02275	1.6318	0.69137	0.816839	-1.36398	1.16487	0.781426	-2.86445	-6.49156	-1.85905	-0.950281	-0.106942	0.69137	0.720685	1.55206	1.28588	1.5122	-1.42659	0.632036	0.258443	1.5122
YDL133C-A	RPL41B	1.10542	0.587029	1.68572	1.06719	0.524233	0.432884	0.924589	0.319758	1.16883	0.64236	0.811659	0.384576	-0.27285	0.281567	-0.523162	0.0543249	-0.506656	1.00886	-0.748518	0.291954	0.477285	0.0609094	-1.15195	-0.733461	-0.140059	-0.252683	0.00458336	-0.348691	-0.698396	0.171859	-0.0621556	1.16639	-0.138431	-1.12005	0.303534	0.756491	-0.665677	-0.382142	-0.987303	-0.734627	-0.273355	-0.37102	-0.541802	0.246944	-0.602095	-0.200822	-0.470955	-0.499217
YDL134C	PPH21	1.53313	1.82806	1.31374	1.20011	0.8753	1.39904	4.11796	1.03191	0.920128	1.10901	0.835759	1.10324	-0.470789	-0.673553	-0.640649	-0.956666	-0.987835	1.49647	0.146143	-0.783431	-0.854748	-0.731273	-0.459057	-0.181989	-0.446205	-0.633593	-0.112072	-0.898213	-1.20314	-1.15908	-0.974068	5.90671	-1.07258	-0.582565	1.88737	-0.106188	-0.573108	-1.42951	-0.0852428	-1.17965	-1.06398	-1.55289	-0.748283	-0.627782	0.840182	-1.20121	-0.793501	-0.812577
YDL135C	RDI1	1.21255	-1.19423	0.309159	-0.327227	0.287327	-0.354078	-1.32572	0.338269	1.92748	0.646926	0.400502	-0.601004	1.78651	0.888571	0.921895	0.888571	1.23301	-1.17183	0.904452	-0.576673	-0.134861	0.828951	0.758917	0.151523	1.58058	1.15881	-1.06066	-0.00676907	0.879979	-0.776881	-0.259828	2.73627	0.136944	0.419943	-0.401198	-1.37646	-0.24629	-0.314501	0.187191	0.0486852	-0.154387	-0.345743	-1.19839	-0.609997	-0.538401	-0.815152	1.16324	-0.0840927
YDL136W	RPL35B	2.46936	0.426733	1.67818	3.10764	0.673138	0.40507	-0.0583022	0.710468	-0.710623	0.805717	-0.102233	-0.775389	0.473514	1.20159	2.76767	3.83265	-1.25132	0.961218	-0.77666	2.4072	-1.47301	-0.843916	-1.65294	-0.776194	-0.615458	-0.195464	-0.534573	2.21413	-0.149415	-1.03854	1.17749	2.84742	-1.18108	-0.780367	0.517154	-4.82373	-2.07341	-2.23947	-0.742943	-0.408039	-1.45588	-1.48561	-1.68507	-1.46633	2.85025	-0.652121	-0.0962301	0.438507
YDL137W	ARF2	0.331294	-0.408618	0.298205	-0.162683	-0.0986226	-0.266026	-0.146208	-0.00643811	-0.0924074	-0.238965	0.0407261	0.251189	0.618714	0.559111	0.176668	-0.291149	-0.0171492	0.48237	0.483474	0.795766	0.331536	-0.090158	-0.320825	-0.119686	0.296719	0.369935	-0.461341	0.0936198	-0.0750925	-0.259388	0.909517	1.06997	0.078062	-0.319292	0.679895	-0.97734	-0.075242	-0.0802695	-0.524821	-0.164998	0.219169	0.0191579	0.102708	-0.0414039	0.762262	-0.491965	0.0557509	-0.330969
YDL138W	RGT2	-1.35185	-1.4907	-1.61904	-1.4157	-1.73704	-1.46705	-0.913389	-1.66098	-1.20365	-1.23521	-1.79579	-1.23795	0.133033	0.0239194	0.502368	0.982689	-0.10137	0.815603	0.547727	2.38617	0.0489172	0.922576	1.10523	1.30332	0.595248	0.267819	0.447764	0.774923	0.570563	0.256434	0.602063	-0.501936	-0.22925	0.811107	1.22433	1.68282	0.850375	0.157022	0.519899	0.663303	0.443009	0.146252	1.85644	1.56993	0.637305	0.363155	0.512714	0.518186
YDL140C	RPO21	0.614612	-0.131623	-0.482432	-0.0334635	0.104852	-0.733408	1.13943	-0.0691578	-0.401004	-1.00725	-0.293921	-1.36977	-0.82226	-0.685974	-0.73481	1.42249	0.428734	-2.40034	-0.685974	2.52016	-0.625213	-0.858603	0.229415	-0.435548	1.26405	-0.494605	-0.470755	0.44293	-1.6837	-1.07553	-0.311187	-3.75298	-1.30324	0.359455	1.89324	-2.40034	-1.85974	-1.9381	0.969903	-0.0584895	0.257808	-0.148779	-0.361726	-1.33788	-0.638274	-0.494605	-0.435548	-0.834185
YDL141W	BPL1	-0.638992	-0.576724	-1.23944	-1.11193	-0.476649	-1.12824	-3.56264	-0.623425	-1.75612	-1.22461	-1.09489	-1.07932	-2.05029	-1.36662	-3.10423	-1.29155	0.306122	-1.07362	0	-4.56924	-1.58236	0	-1.65889	0.407434	0.252915	0.155977	0.286443	-0.252915	-1.05758	-0.356414	-2.78061	2.99198	-0.207726	0.893586	-3.5379	-0.790816	5.60277	3.08601	3.87682	0.913265	1.48907	-0.545918	-2.54082	0.677843	-3.9242	-0.222303	-0.370991	-0.744898
YDL142C	CRD1	-0.441468	-1.25489	-0.653652	-0.672245	0.422837	0.530049	-0.566569	0.275267	0.262203	0.605376	0.768253	0.507452	-0.108592	-0.61466	-0.778562	-1.23263	0.178759	0.121047	-0.869214	-1.10026	-1.28391	-0.326085	-0.212956	-0.629474	-0.247117	-0.405072	0.0841641	-0.863851	-0.313326	-0.672765	-0.704608	-0.570524	-0.463797	-0.288813	-0.919932	-1.12481	-0.301081	-0.43999	0.263371	0.127811	-0.462073	-0.00679318	-0.11222	-0.163745	0.19337	-0.0529187	0.0517088	0.100759
YDL143W	CCT4	-1.62212	0.780262	-1.48966	-1.51272	-1.40392	-1.0692	4.15161	-1.48395	-1.25351	-1.66587	-1.51867	-1.75993	-0.0850986	0.303871	1.52131	1.11639	0.41344	0.256757	-0.244095	0.474069	0.059289	0.256757	0.812393	0.796932	1.13075	0.486365	0.425128	1.63197	0.602995	0.537253	3.96299	0.0116874	0.293158	0.336377	3.04322	-1.59715	-0.564281	0.946311	-0.39737	0.691015	1.50292	0.524836	4.66606	-0.331872	0.630874	0.563428	0.361091	0.932554
YDL145C	COP1	-0.937239	-1.94456	0.0287657	-1.02458	-1.07845	-1.08891	-5.87971	-1.07845	-2.17521	-0.624477	-0.958159	-0.624477	0.792384	0.889932	-0.0417319	1.48878	1.09025	-1.14606	1.19927	1.23109	-1.56338	1.2796	1.60459	0.657799	2.82994	2.26291	0.946792	-2.89098	-0.0813771	-0.228482	-3.09181	-1.61607	0.976526	1.11946	-6.09129	-6.65206	0.215962	1.92123	5.36046	0.499218	-0.0678143	-0.242045	-6.28899	0.625456	-0.817945	-0.0417319	1.40741	-0.353678
YDL146W	LDB17	1.38508	2.6228	0.988751	1.27709	2.14811	3.16348	4.21522	1.58643	0.595051	1.26772	1.39033	0.649419	-0.597259	-1.40845	-0.326228	-1.18081	-1.31405	1.94785	1.52912	-1.3464	-1.26418	-0.777313	-1.04911	-0.731633	-0.729349	-0.492577	-0.827941	-1.07842	-0.616673	-1.00837	0.233346	2.82756	-1.09517	-0.634945	1.62391	1.42482	0.347925	0.10354	-1.37229	-1.16368	0.199086	-1.82375	2.28664	-0.66121	1.84203	-0.618957	-0.990864	-1.04416
YDL147W	RPN5	1.13295	-0.417074	0.589595	-0.686083	-0.520231	-0.906625	-3.12583	-0.672299	-0.320142	-0.715874	-0.630947	-1.43264	-0.484759	0.0177815	-0.554615	0.993649	1.11092	0.864945	-0.862405	-4.66003	-0.676545	0.205334	-1.24936	-0.484759	-3.13421	-0.813294	0.235817	-2.7066	-1.68459	-1.33531	-4.17401	-6.49831	-1.19687	-0.318374	-2.06859	-2.86494	-5.33743	-0.874259	1.884	-1.03302	-3.24344	0.667231	-5.62151	-0.246825	-3.63633	-0.246825	0.125318	0.0626588
YDL148C	NOP14	-0.320964	-0.0310912	-0.912677	-0.29974	-1.39755	-0.473585	-0.986448	-1.19539	-0.925941	-0.236371	-0.334455	-1.8439	0.633136	-0.921112	1.28906	0.594081	0.105983	-0.0142049	0.463621	0.441654	-0.25283	0.152643	-0.325214	0.736199	-0.111853	0.073226	0.0827363	1.068	1.05383	0.795969	0.266305	-0.73541	-0.434917	-0.0674728	1.5244	3.80806	0.186372	-0.791758	1.0161	-0.650434	-0.287987	-0.0140232	0.36777	-0.5052	-2.01368	0.050974	-0.165701	0.0151133
YDL149W	ATG9	0.431229	-0.204756	1.28205	1.05636	0.742012	0.340621	0.848554	0.167157	-0.358989	0.534297	0.139075	0.966116	0.010476	-0.709357	0.0172061	0.0386679	0.487581	0.299469	-1.02473	-0.26885	-0.160716	-0.251836	-0.539914	0.69851	-0.289341	-0.533487	1.24237	1.02522	0.307598	0.55823	0.687912	1.94576	0.799032	0.215847	-0.512212	1.15654	1.49674	0.62316	0.665846	0.299823	-0.351852	0.0110404	-0.321505	-0.451012	0.512448	-0.53705	0.0420198	-0.331468
YDL150W	RPC53	-0.890724	0.346865	-1.05345	0.0451407	-1.12707	-0.938864	-2.49457	-3.18638	-2.75079	-3.08604	-3.32738	-3.9706	-1.21738	-1.3892	-2.97277	-2.2309	0.741901	-0.95994	-0.678497	-3.5063	-3.18086	-0.599004	-0.0471422	-2.93369	-0.8303	0.811956	-0.377731	0.750054	1.58455	-0.0265109	-0.688088	-4.03391	0.0262342	0.355084	-1.14268	4.1474	-1.27357	-1.28871	1.06573	0.895516	2.06824	-1.1837	-0.372964	-1.0256	-1.03793	0.769433	0.513692	0.434997
YDL153C	SAS10	1.10671	0.805862	0.585923	0.925349	0.340247	0.0175002	1.55816	0.734019	0.503666	0.983375	0.247195	0.627474	-0.922911	-1.47927	-0.851662	-0.124764	0.126595	-1.31763	-1.88524	1.78455	-0.318113	-2.09367	-1.71199	-0.894653	-0.796373	-0.807475	0.0583268	0.678395	0.141222	-0.125025	0.70304	-2.04832	-0.524303	-0.308055	10.981	1.30395	0.655567	5.33771	1.53866	-0.698641	-1.62419	0.0746137	3.16583	-0.769142	-3.26362	0.268333	-1.0856	0.406035
YDL154W	MSH5	0.836344	-0.45483	1.1824	0.17954	0.634295	-1.04423	-0.522427	-0.134366	0.472351	-1.05442	-0.780159	-0.791955	-0.373186	-0.26869	-0.440846	0.157363	0.610415	-0.371849	-0.560088	-0.842049	-0.429407	-0.447269	-0.513171	-0.155727	-1.10635	-0.424699	1.09438	0.243417	-0.260839	0.706431	-0.107866	0.612048	0.804223	-0.0599353	-0.349111	0.751847	0.137844	0.257669	0.610346	0.132206	-0.178758	0.257775	-0.462846	-0.999032	0.273629	-0.104791	0.300243	-0.273936
YDL155W	CLB3	1.29985	1.56488	1.01466	2.11767	0.827346	1.08871	0.692815	1.04289	1.64406	1.44721	1.65543	1.09348	-0.292701	-0.586131	-0.471898	-0.861314	-0.800365	-0.0510949	-1.01788	-0.90219	-0.601095	-0.461314	-0.763869	-0.601095	-0.676642	-0.511679	-1.01788	-1.12993	-1.05219	-0.763869	-0.710219	-0.800365	-0.822628	-0.90219	-0.822628	-0.842336	-0.929197	-0.568978	-0.45073	-0.526642	-1.08905	-1.01788	-0.991241	-0.879562	-0.613139	-0.676642	-0.414599	-0.960584
YDL161W	ENT1	0.218846	0.0997382	0.138288	0.489624	0.220515	0.0966207	0.576061	0.374589	0.482846	0.660528	-0.15985	0.217428	0.242162	0.328249	-0.140385	0.550416	0.197209	0.185398	0.435825	-0.347279	0.00960239	0.299645	0.359929	0.294782	-0.0703906	0.293484	0.406713	0.0908075	-0.352126	-0.27651	-0.169715	-0.0386082	0.00182304	0.109063	0.117445	0.170735	-0.194362	0.278867	0.377815	-0.128389	-0.241815	-0.0358686	-0.895064	-0.461591	-0.0915355	-0.427045	-0.110252	-0.160493
YDL164C	CDC9	0.877737	-0.219495	0.968498	1.04974	0.980352	-0.301725	0.365198	0.985401	0.286512	0.112371	-0.41348	2.07035	0.772847	0.292384	-1.09747	0.124023	-0.471858	-3.02398	-0.487899	0.490678	-0.192027	-0.55551	-0.160757	-0.0879025	1.94119	-0.342478	0.233593	1.45441	1.17736	1.07516	1.5595	1.10802	1.11332	0.696443	1.97503	13.4316	1.0745	1.42414	-1.88899	0.534471	0.000587115	2.04774	0.841884	0.472505	-0.998165	-0.130997	0.907217	0.283519
YDL165W	CDC36	0.23101	0.151858	-0.327637	0.0607229	-0.0875989	0.0453373	-0.593532	0.187882	0.360566	0.596695	0.431425	0.412822	0.264444	0.00123424	0.415266	0.010585	-0.122566	0.111499	-0.189007	-0.182556	0.178049	0.00352216	0.196267	0.595781	0.237916	0.294162	0.00802536	0.0371976	-0.0330597	0.0124605	-0.0683246	0.530819	0.101255	-0.175962	-1.20805	-1.61524	-0.404276	-0.588152	0.0582815	-0.142618	0.0683048	0.158213	-0.0431022	0.331021	-0.517481	-0.0284009	-0.0334648	0.0343611
YDL166C	FAP7	-1.40767	-0.497375	-0.0171194	-0.736362	-1.12052	-0.955946	-1.77334	-1.65419	-0.842045	-1.99863	-1.37777	-1.09633	-0.649824	-0.649824	-1.96193	-2.79929	-0.0876616	-0.452174	-0.153702	-2.28296	-1.1215	-0.862515	-0.176263	0.0479436	0.199765	0.199765	0.40611	-0.53537	0.515394	0.936545	-1.23102	-0.649824	-0.26651	0.515394	-0.452174	-3.01927	0.365452	-1.01058	1.60282	0.40611	0.40611	0.708343	-1.76945	0.266275	-2.11939	0.132785	0.334195	0.0145711
YDL167C	NRP1	1.78792	3.04008	0.538501	1.69987	1.00741	1.26146	1.59442	0.944262	-0.115948	0.87067	0.805813	0.855536	-1.09092	-1.6212	1.14559	-0.232971	-0.152576	-0.305794	0.173581	-0.287163	-1.31336	-0.904665	-1.74395	-0.182908	-1.22636	-0.444326	-1.14388	-1.38552	-0.242351	-1.0885	-0.837586	-5.41939	-0.734626	-1.0759	-0.4607	-1.15227	-1.44693	-1.20452	-1.09735	0.11155	-0.663619	-0.528786	-0.928906	-0.382887	-0.300619	-0.620693	-0.221797	-0.381484
YDL168W	SFA1	1.04921	1.22727	0.921446	1.57934	0.381034	1.12822	1.01388	1.12307	1.10371	2.10643	1.66814	1.27113	-0.714128	-1.11469	-0.785656	-0.886538	-0.726757	-0.0343205	-0.643085	-1.01056	-1.15634	-1.04028	-1.25947	-0.136023	-0.457247	-0.840413	-0.565223	-1.01432	-0.510788	-0.112971	-0.901588	0.0402879	-0.76215	-0.498569	0.239721	-1.00787	0.219184	-0.1538	0.240127	-0.297359	-0.629121	-0.802711	-1.32947	-0.269773	0.537184	-0.375205	-0.463418	-0.770216
YDL169C	UGX2	1.16888	0.776203	2.25211	1.60144	0.683592	-0.858966	0.420554	0.272188	0.601127	-1.20599	-0.199451	-0.420343	-0.579706	-0.434754	-0.240176	-0.212325	-0.00353758	0.340797	-0.384982	-0.854235	-0.757594	-0.358007	-0.59806	-0.0952125	-0.623255	-0.345296	0.304566	-0.685177	0.295467	0.608925	-0.764662	1.31591	0.702601	-0.521436	-0.238985	0.848022	0.185756	0.63659	0.135858	1.00616	-0.0189423	-0.235024	-0.96414	-0.930924	0.569041	-0.414869	0.464609	-0.436987
YDL170W	UGA3	-1.71556	-1.78881	-1.74156	-1.67325	-1.07761	-0.225424	-0.766116	-0.632395	-0.0548915	-0.684561	-0.529784	-0.656391	0.315135	0.467349	0.740786	0.669904	0.423794	0.0474146	0.596525	0.10445	0.597672	0.518861	1.01064	0.536565	0.44491	0.328346	0.675639	0.171641	0.531819	-0.175328	0.133482	0.636931	0.246034	0.436532	0.816106	0.429405	0.835566	0.568035	0.355887	0.580212	0.491808	0.291441	-0.0590774	0.597027	0.260752	0.379206	0.446769	0.0825892
YDL171C	GLT1	2.41873	1.25545	1.53283	2.4212	1.08292	1.29572	0.873324	1.07291	1.17734	1.35788	1.1522	0.944014	-1.40103	-0.99559	0.128806	-0.588999	0.469409	-0.656799	-0.621842	-0.961006	0.100579	-0.31305	-0.961676	0.59417	-0.977385	-0.405781	-0.0361609	-0.775455	-0.93083	-1.64936	-1.00094	-0.5113	-1.45077	0.218679	0.285732	0.273802	0.990058	0.482756	1.53659	-0.911108	-0.416002	-0.88953	-0.989018	-0.396603	-1.85225	-0.70751	-0.142236	-0.635234
YDL174C	DLD1	2.3088	1.39091	0.939115	0.877308	1.28706	1.21293	0.921943	0.664851	0.0423415	1.11513	0.809282	0.649715	0.846806	0.939134	1.18439	-0.752344	0.52233	-0.425338	1.07358	-0.782735	0.351242	-0.417149	0.0563899	-0.623395	0.159494	0.574131	-1.42131	-0.215704	-0.355727	-1.4896	-0.921296	0.176623	-0.109996	0.145869	-0.469113	0.630084	0.15319	0.436219	-0.642948	0.335408	0.0613614	0.79584	0.355108	-0.526837	-0.749324	0.119487	0.427818	0.633232
YDL175C	AIR2	1.29496	-0.385027	0.0382775	-0.307909	1.09063	0.890796	-1.18463	0.484661	1.81058	1.80073	1.97354	0.56009	-1.22946	-1.11053	-0.817708	-1.01128	-0.639757	-0.849537	0.462674	-0.594039	-0.0789931	-0.536458	-0.524306	0.257523	-0.0564236	-0.650463	-0.597222	-1.71701	-0.313368	-1.34115	-1.35851	-0.0118634	-1.96383	-0.514468	-0.459201	-2.01273	-0.0118634	-0.302083	1.01881	-0.521123	-1.03588	-0.33044	-1.14497	1.30064	-1.42332	0.0196759	0.402778	0.269965
YDL178W	DLD2	2.12821	1.10097	1.40951	1.44126	1.65911	1.47718	0.5579	1.29631	1.01435	2.05158	1.5015	1.10911	-0.809591	-0.731253	-0.716056	-0.353362	-0.343523	-0.799191	-0.764425	-0.846699	-0.694696	-0.67998	-0.715985	-0.410893	-0.59776	-0.681496	-0.375393	-0.907482	-0.968389	-1.2805	-1.19904	-1.13822	-0.630925	-0.520995	-0.15888	-0.687564	-0.158359	-0.345211	-0.458837	-0.897483	-0.668511	-0.870904	-1.06514	-0.728048	-0.657644	-0.123655	-0.710831	-0.470423
YDL179W	PCL9	0.507103	0.376893	0.177103	0.7344	0.498185	0.761577	-0.496289	0.278232	-0.0449281	0.473325	0.386782	0.241034	-0.594255	-0.679988	-0.522099	-0.19886	-0.0917482	-0.54003	-0.495212	-0.834416	-0.235653	-0.836791	-0.4752	-0.0224736	-0.793279	-0.307485	-0.0681828	-0.957834	-0.699464	-0.503674	-0.52273	0.962959	-0.161159	-0.362376	-0.411425	-0.26577	0.221927	-0.341427	-0.154752	-0.579636	-0.488411	-0.669497	-0.894492	-0.599168	-0.522377	-0.702571	-0.64416	-0.743629
YDL181W	INH1	2.72459	0.745118	0.830245	2.03706	2.331	1.12769	-0.0625939	2.17476	1.24537	2.44016	3.22334	1.17777	0.0865979	-0.561856	-0.40567	-0.561856	1.5201	1.46443	0.50567	-0.493814	-0.303093	1.15258	0.782474	0.797423	0.782474	1.04639	-1.46134	-2.0799	1.05722	-1.1366	-0.449485	1.1799	-0.552062	0.859794	-0.449485	3.76237	-1.0366	-0.271649	1.08918	-1.02577	0.38866	-0.371649	-0.618041	-0.293814	-1.34536	0.0494845	0.195876	-0.482474
YDL182W	LYS20	0.0155163	-0.264221	-0.465948	0.366849	-0.322914	-0.00127346	-0.117375	-0.148594	-0.509191	0.638817	0.348183	0.285514	-0.0609089	-0.193152	0.569532	0.417457	1.16262	0.0586939	0.922669	0.137331	-0.222796	0.0218246	-0.357064	1.23747	0.415115	0.307221	0.194135	-0.0846084	-0.491998	-0.735807	0.598578	0.572919	-0.247623	0.146272	0.648241	0.179461	0.320913	0.277034	1.08094	-0.714251	-0.171775	0.0860462	-0.325676	0.291649	-0.75332	0.13701	0.351422	0.169794
YDL184C	RPL41A	2.4278	2.85023	1.43566	1.247	1.99876	2.53786	1.82168	1.84526	0.544477	2.10468	2.65784	1.96731	0.594676	-0.2924	0.776728	0.773723	0.0858738	0.0961786	0.741949	0.439244	0.132246	0.552598	-0.362387	0.984113	0.57836	0.525118	-0.866466	-1.11164	-0.546587	-1.79562	-1.16788	0.398025	-0.791756	0.519536	0.552598	-0.429798	0.154143	-0.00171748	0.767282	-0.794332	-0.758695	-0.957492	0.170459	0.392014	-0.934307	-0.799485	-0.409618	-0.635466
YDL188C	PPH22	1.55963	2.4275	0.93642	2.11876	1.43542	0.704323	2.03937	-0.119821	0.286384	0.252197	2.89653	1.24566	-0.577801	-0.0822895	-0.0723346	0.20866	0.170641	0.970126	-1.16143	-1.30714	-0.290482	-0.438109	-0.0659256	1.27292	-0.345977	-0.478262	0.282504	0.445883	-0.401613	0.462644	-0.02453	6.38856	-0.624208	0.171989	0.233973	1.99532	0.671421	0.517725	2.13648	0.171983	0.61518	0.898946	1.30892	0.326646	2.64199	0.166323	0.265732	0.213211
YDL189W	RBS1	1.27422	-0.400282	1.05659	0.686221	0.430557	-0.17472	-0.604449	0.190324	-0.317477	-0.184623	-0.0444833	0.0627252	-0.822757	-0.493981	-0.107272	0.048623	-0.196063	-0.701775	0.462875	-0.79739	-0.607712	-0.492475	-0.651916	-0.219064	-0.796618	-0.241685	-0.32067	-0.281382	-0.567307	-1.12377	-0.354462	-2.67011	0.000669213	0.135826	-0.483278	-0.203601	0.392774	-0.209542	0.0866834	-0.354746	0.339047	-0.628107	-0.696057	-0.37369	-1.08908	-0.152744	0.12698	-0.449379
YDL190C	UFD2	1.31752	1.10542	1.30336	1.3844	1.21318	1.04741	0.403467	1.24641	0.717679	1.58819	1.30526	1.03694	-0.125417	0.191168	0.380656	0.378881	0.14152	-0.00293953	0.671232	-0.373146	0.32209	-0.325337	-0.388416	-0.0748822	-0.251967	0.0574584	0.12276	-0.141125	0.149832	-0.379718	-0.506829	-0.480691	0.0733497	-0.0226965	-0.152116	0.517453	0.447882	0.446342	0.293634	0.0646167	0.0676515	-0.425637	-0.0849736	-0.255173	-0.244932	-0.0323625	0.164058	0.0882754
YDL191W	RPL35A	0.158408	0.00947739	1.44192	1.83753	0.108042	-0.166802	-0.981587	-1.51124	-0.874357	1.52478	2.16112	0.058489	-0.443058	0.00477834	-0.672684	-0.807539	-0.202814	2.29785	0.524555	1.10035	1.79108	0.219007	1.19724	-0.655429	1.22007	-0.2867	0.132201	-1.44624	-0.0570746	-0.962835	0.474648	-1.49721	-1.19857	-0.712769	-4.40191	-4.01672	-1.31298	-2.07937	-2.15184	-0.196443	-0.0345102	0.995222	-2.09636	0.0212371	0.864614	0.700557	-0.334749	0.743297
YDL192W	ARF1	1.43865	2.44251	0.67354	-0.142811	-0.0610447	0.600383	4.4271	0.191293	-0.416151	0.384574	0.653319	0.778489	0.388239	0.951563	2.37555	0.972658	0.619955	3.04222	3.89667	3.81729	0.572828	0.50899	0.165646	-0.4817	3.93374	0.60945	-0.724939	1.50314	-0.109497	-0.586331	1.51032	2.27184	0.0312793	0.539835	0.403947	1.5142	0.632971	1.98075	0.0667365	-0.550129	1.43469	-0.419741	3.85884	-0.194237	3.40903	0.467198	0.631453	0.137655
YDL194W	SNF3	-0.422318	-0.0793434	-0.0881376	0.878249	-1.19132	-0.909713	-2.17393	-1.95036	-0.525308	-1.77917	-1.94899	-1.32871	1.55567	1.62266	1.01813	0.0484729	1.02089	0.983842	1.68828	1.47566	0.726305	-0.075468	0.0118227	0.44867	0.731823	0.618325	0.838424	-0.190542	0.148966	0.285123	-0.224828	0.0459113	0.373202	-0.164138	0.375764	0.350148	-0.864039	-0.42069	2.71133	-0.381478	-0.508177	-0.105222	0.373202	-0.0409852	1.32749	0.0118227	0.34798	0.537734
YDL195W	SEC31	1.16806	0.119774	1.34678	0.977425	1.3286	0.233069	-1.13127	0.776338	1.06564	1.16054	1.11099	1.72993	-1.32459	-1.31947	-1.18853	-0.862444	-0.0673918	-1.46321	4.55705	-1.62593	-0.595649	-0.995521	-0.891661	-1.07507	-0.975048	-0.735125	-0.399872	-1.56323	5.14758	-0.980593	-2.05033	-1.08445	-0.9164	-0.83472	-2.47942	11.3031	-1.61847	-0.739177	1.45745	-0.505865	-1.11708	-0.421625	-1.86948	-1.00981	-0.945831	-0.290467	-0.505865	-0.266368
YDL197C	ASF2	0.455144	-0.372247	-0.22915	0.12062	-0.291778	-0.265398	-0.447381	-0.689082	-0.504843	0.167529	-0.303498	-0.227992	1.44351	1.77989	0.4114	1.00787	0.42163	0.278739	0.844348	-0.0708404	1.23718	0.703097	1.21992	0.0214883	0.914612	0.867655	-1.57838	0.163463	-0.637911	-0.45863	-0.490824	1.3533	0.709119	0.473339	-0.815756	-0.882419	-0.552545	-0.168269	0.0522156	0.0656318	0.20544	1.04381	-0.0708185	0.271463	1.07002	-0.33074	-0.206978	0.557578
YDL200C	MGT1	1.26361	-0.417843	-0.536038	-0.65751	0.965978	1.96447	0.517893	0.430192	-0.0113407	1.73765	2.61568	0.792087	0.85404	-0.0630547	0.437646	0.860112	0.290752	0.282345	0.885567	0.265764	0.0593181	0.783279	-0.075432	0.545072	0.741943	0.588043	-0.792854	-0.847501	0.202475	0.117702	-0.383699	0.359178	-0.887903	0.286548	0.0632882	-0.098085	0.536665	-0.372957	-0.276039	-0.609762	0.236105	-0.190799	0.0149463	1.46871	-0.464736	-0.342597	-0.168846	0.496497
YDL201W	TRM8	-1.87836	-0.73447	-2.15088	-1.31951	-0.433642	0.476558	0.617211	-0.192999	-0.851571	0.953164	1.06795	0.748802	-0.832401	-0.809616	-0.553124	-0.439697	-0.186372	1.00515	-0.257419	-0.413933	0.0076851	-0.617212	0.152859	0.395866	0.405403	-0.707665	-0.627362	-1.06395	0.857774	-0.20141	-0.83767	4.00415	-0.339767	0.740188	0.546105	-0.751885	1.66689	-0.599113	1.61447	-1.07096	0.539087	0.300839	-0.605812	1.72955	1.35644	0.202576	-0.532372	0.125933
YDL202W	MRPL11	-1.0374	-1.98205	-1.65163	-1.54738	-0.736037	-0.496743	-1.22893	-0.507056	-0.325442	-0.610607	-0.49273	-0.481828	-0.174436	0.598601	-0.0454404	0.0626923	1.16065	-0.041728	-0.62673	0.485813	0.00378641	0.631094	0.818504	0.810116	0.337599	0.992559	0.199925	-0.0150103	0.0916137	0.307813	-0.31264	-0.912301	0.367927	1.14388	-0.51142	0.339993	0.505347	0.588443	0.124326	0.0403217	0.0541026	0.458203	0.070394	0.798119	-0.146063	0.353039	0.489766	0.209529
YDL204W	RTN2	0.573458	-0.487374	-0.0584734	-0.0837484	0.618782	0.71979	0.198801	0.222187	-0.0133236	1.17843	0.385936	0.285748	0.181794	0.237326	-0.27598	-0.403755	0.230339	0.587735	-0.455764	-0.276185	-0.137657	-0.145705	0.615271	0.388043	0.218406	-0.170377	-0.608956	-0.673237	0.0828139	-0.368495	-0.355451	-0.168744	-1.03961	-0.16233	-0.542057	-0.307953	0.48727	-0.361128	-0.186719	0.399208	-0.168884	-0.280509	-0.401992	0.794337	0.834887	0.170491	0.280985	-0.108817
YDL205C	HEM3	1.53027	1.51593	1.99656	1.1099	1.68407	1.36442	2.57303	0.888379	0.918221	1.14692	1.09182	1.97532	-1.0673	-1.24241	-0.422871	-0.913937	-0.845742	-1.38505	-0.76087	0.0556879	-1.71382	-0.834425	-0.973794	-0.290947	-1.26057	-0.643836	-0.250447	-0.0142942	-0.791245	-0.698332	-0.250447	-0.935974	-0.40411	-0.413639	1.95861	-0.572067	-0.633413	-1.28023	-0.142347	-0.475581	-0.869267	0.2567	0.0247171	-0.328172	-1.22484	-0.582787	-0.973794	-0.663788
YDL207W	GLE1	-1.96696	-1.37226	-1.75847	-1.30105	-1.14042	-1.36229	-0.586443	-1.1088	-1.35432	-1.17915	-1.4671	-1.13301	0.328249	0.635377	1.28483	-0.35993	1.06718	-0.565855	0.203872	1.12907	-0.716046	0.855089	0.0774421	-0.627457	-1.04371	0.469639	-0.804048	0.0484013	-0.184805	-1.1983	-0.941625	-3.47228	-0.310942	0.0935758	-0.932825	3.24406	-1.44471	-0.531241	-1.34438	0.396304	-0.787034	-0.565855	-1.60634	-0.211206	-0.481079	0.952479	-0.101203	-0.00938692
YDL209C	CWC2	1.49395	1.08325	1.50307	1.30228	1.44718	1.6894	0.960951	1.62973	1.26402	1.87433	1.28305	1.55203	-0.917247	-0.910078	-0.373822	-0.843712	-0.712003	-1.22143	-0.917247	-0.780213	-0.433429	-0.773044	-0.990987	-0.217329	-0.759934	-0.765465	-0.799672	-1.03011	-1.4068	-1.30315	-1.10426	-0.794142	-1.05018	-0.950635	0.123515	8.81872	-0.984842	-0.476034	-0.253789	-0.649119	-0.963335	-0.499795	-0.82036	-0.700737	-2.16018	-0.361737	-0.617575	-0.643179
YDL210W	UGA4	0.345766	0.243253	0.0648617	-0.152348	0.463474	0.154031	1.01528	0.191786	0.433387	0.359273	0.145265	0.261041	-0.651219	-1.05426	-0.478937	-0.294627	-0.0683113	0.102001	-0.220419	-0.748969	-0.221833	-0.336265	-0.509113	0.25814	-0.544113	-0.610162	-0.352782	-0.00117309	0.0267384	-0.613925	-0.820219	1.20817	-0.73782	-0.347912	0.358299	-0.510464	-0.208668	-0.418336	0.0369196	0.0307362	0.265159	0.548367	0.950829	0.511641	1.96657	0.400496	-0.19652	-0.355547
YDL212W	SHR3	1.86927	1.14716	1.85976	1.01715	1.65566	1.32185	1.89839	1.52191	1.2335	1.11012	1.18723	1.22615	-0.685481	-0.766519	-0.318963	-0.593926	-0.676148	-0.533778	-0.774518	0.129926	-0.710963	-0.76163	-0.693778	-0.356444	-0.462667	-0.693778	-0.598222	-0.680296	-0.834667	-0.986074	-0.555852	-1.07289	-0.529185	-0.897333	0.0474074	-1.23393	-0.448889	-0.16	-0.816296	-0.967111	-1.17141	-0.820889	-0.0835556	-0.971407	-1.20163	-1.04015	-0.727407	-0.693778
YDL214C	PRR2	0.793622	0.637358	1.67745	1.06469	0.637358	-0.371754	0.177677	0.382232	0.944875	-0.461048	0.00546697	-0.230524	-1.00044	-0.7939	-0.322004	-0.690632	-0.695861	1.63704	-0.772549	-1.13203	-0.382571	0.0230937	-0.467974	0.0897603	-1.19303	-0.491503	0.0230937	-0.839651	-1.08802	1.08671	-0.45098	0.504575	0.484967	-0.872767	-1.18693	-0.0505447	-0.744662	-0.363834	-0.7939	-0.28671	-0.828758	-0.739434	-0.828758	-1.26754	0.378649	0.111111	-0.888453	-0.424401
YDL215C	GDH2	0.651333	0.15541	0.322972	0.392251	1.63048	1.82384	0.919257	1.59706	0.944703	1.84682	1.62784	1.12827	-0.910125	-1.05056	-1.15673	-0.773689	-0.698817	0.59543	-0.358679	-1.08306	-0.389208	-0.580431	-0.0708028	-0.380334	-1.17498	-0.916902	-0.376917	-0.741843	-0.273513	-1.05927	-0.642376	-0.222591	-0.935492	-0.595111	-0.39297	-0.540512	-0.487668	-0.922332	0.253235	-0.546225	-0.511028	-0.754694	-0.275796	0.475941	-0.61989	-0.744995	-0.956546	-0.527643
YDL216C	RRI1	1.69849	0.910957	1.43354	1.4914	1.75558	1.17732	1.27149	1.20721	0.793816	1.32692	1.42712	0.881319	-0.958493	-1.06015	-0.978057	-0.859617	-1.05565	-0.425777	-0.895968	-1.12452	-0.617317	-0.72386	-0.996827	-0.611633	-0.854329	-0.808196	-0.864243	-1.34303	-1.22551	-1.02987	-0.776338	-0.362062	-0.754527	-0.536418	-0.497819	-0.458427	-0.678519	-0.900727	-0.739194	-0.269399	-0.749504	-0.893985	-1.04402	-0.879577	-0.479709	-0.779775	-0.867019	-0.716854
YDL217C	TIM22	2.54632	1.66316	1.20656	0.605558	1.99186	2.50504	1.54946	1.47952	0.535895	1.84622	1.7669	2.97259	-1.65779	-2.12348	-0.665359	-0.202208	-0.552898	-1.43759	-1.01092	-0.885424	-0.839743	-1.23811	-0.888073	0.88777	-0.566666	-0.3739	-0.0861229	-1.86758	-0.977831	-1.47524	-1.1741	-0.792033	-1.68018	-0.391864	-0.644922	0.653611	4.42248	-2.16133	1.91905	-1.07521	-1.95798	-0.586098	0.719102	-0.494281	-3.31217	-2.13735	-1.53759	-0.846871
YDL219W	DTD1	1.82525	1.09307	0.66443	0.892268	1.64824	1.01207	0.938374	1.10971	0.901565	2.10618	1.35173	0.885449	-0.905341	-1.27514	-1.11696	-0.958297	-0.746777	-0.375642	-0.641419	-1.22497	-0.972524	-1.07875	-0.831857	0.299376	-0.360405	-0.422219	-0.703233	-0.683498	-0.249487	-1.48521	-1.21095	1.20509	-0.0756794	-1.14734	-0.906031	-1.59663	-0.641818	-0.59713	-0.645288	-1.36705	-0.119716	-0.806844	-0.141396	-0.0281033	0.0927696	-0.247484	-0.765542	-0.573782
YDL220C	CDC13	-0.084211	-0.380209	-0.324004	-0.175493	-0.0102868	-0.509271	-0.632294	-0.189606	-0.0210615	-0.419609	-0.38411	-0.384658	-0.0114655	0.103616	-0.0826681	0.0467992	0.204224	-0.153293	0.171223	-0.296992	-0.22418	-0.0126304	0.0840631	-0.0807209	0.263661	0.333809	0.0188315	0.0860383	0.0574226	0.184618	-0.239297	-0.14893	0.430231	-0.0371974	-0.913228	1.07318	-0.416639	-0.47587	-0.340493	0.0857178	0.0308221	0.313837	-0.188639	0.228007	-0.279095	-0.01001	0.156964	0.070053
YDL222C	FMP45	0.734372	0.206435	-0.290138	0.0498472	0.466719	0.138887	0.369628	-0.179876	0.0735806	0.321466	0.175293	0.429319	-0.346898	-0.297314	-0.81434	-0.277338	-0.440151	0.0234018	0.177023	-0.361924	-0.224333	0.242259	-0.20056	0.0514188	0.116812	0.311746	-0.862256	-0.621318	-0.376427	-0.532615	-0.652763	0.129752	-0.495208	-0.412602	-0.369535	-0.971073	-0.116466	-0.365708	0.00908007	-0.00365106	-0.362039	-0.321337	-0.394723	-0.0122823	-0.208101	-0.408196	-0.393243	-0.400049
YDL224C	WHI4	0.0999659	0.373792	-0.139173	-0.303887	-0.0654092	0.148583	-0.985767	-0.641459	-0.88237	0.513187	0.0579045	0.085852	-0.0125609	0.105456	0.620547	0.719254	0.267435	0.316929	-0.028309	0.641076	0.0857705	0.458661	-0.286652	0.176697	-0.423416	0.144544	0.0115298	-0.127109	0.713067	-0.266779	-0.239314	-3.08999	-0.255249	0.169948	-0.719629	-1.44357	-0.395388	-0.338114	-0.0365579	-0.812336	0.0211849	0.116235	-1.60142	-0.145951	1.12898	0.326397	-0.197882	0.0130296
YDL225W	SHS1	0.884196	0.369599	-0.541215	-0.225495	-0.677724	0.311504	2.12543	0.0736137	-1.34181	1.28203	0.499242	0.128534	1.04701	-0.163762	1.69542	-0.891424	0.244137	0.144422	4.67081	0.741914	0.618092	0.525143	-0.928995	-0.351458	1.40646	0.775445	-0.973421	1.13005	0.823433	0.582786	0.553925	6.35097	-1.23202	0.104018	2.54978	-0.827031	1.0448	0.00833075	0.0992835	0.11301	1.0851	-0.0970941	2.06096	0.0835957	2.27458	0.0927935	-0.224923	0.0511423
YDL226C	GCS1	-0.515792	-1.17153	-0.00364431	-1.27964	0.0422741	-0.841108	-0.766521	-0.406706	0.390671	-1.43683	-0.655248	-0.75826	0.939583	1.48573	1.32342	1.44162	0.968593	1.69959	0.39463	0.725725	2.427	0.194678	0.203548	-0.0215776	0.679453	0.187485	1.1707	1.44522	0.976025	0.911532	1.62719	2.33757	1.27068	1.37833	1.21626	2.28938	1.75114	2.41333	1.6327	0.262047	0.180293	1.44162	0.729321	-0.366339	1.4994	0.0748022	0.677056	-0.139535
YDL227C	HO	0.811896	0.543436	0.411308	0.447979	1.47642	1.02209	0.924987	0.855824	1.10523	0.931121	1.50992	1.35427	-0.496721	-0.514607	0.011953	0.262073	-0.594798	-0.55422	0.0877558	-0.254183	-0.131317	-0.428095	-0.0274721	-0.316753	-0.338895	-0.0523622	-1.39493	-0.234382	-0.548994	-0.438938	-0.463046	0.957674	-0.322543	-0.149741	-0.187663	-0.983022	-0.0810341	-0.440996	-0.0400003	-0.677257	-0.218937	-0.256281	0.135909	0.163362	0.565317	-0.634035	-0.529696	-0.216853
YDL227C	HO	-1.01089	-1.3743	-1.60318	-1.59173	-1.38925	-1.42978	-1.91764	-1.05687	-0.672514	-1.50863	-1.40042	-1.64223	0.667012	0.831528	0.435823	0.502307	0.450231	0.176853	0.466051	0.311329	0.294566	0.685187	0.700913	0.74621	1.37179	0.896789	0.502307	1.0113	0.964968	0.685187	0.355777	-0.247952	0.566155	0.863358	-1.05857	-3.10161	-0.760335	-0.418213	-0.041341	0.667012	0.730483	0.863358	0.149637	0.929278	0.418213	0.636312	0.896789	0.667012
YDL227C	HO	-0.742166	-1.66293	-1.16835	-1.832	-0.960801	-0.509353	-2.02216	-0.533659	-1.22423	-1.4275	-1.55999	-0.717503	0.859653	0.698363	0.859653	0.655152	0.387939	-0.41791	0.53936	0.448965	0.517092	0.483149	0.636014	0.795378	1.39191	0.913457	0.308739	1.00999	1.16358	0.549832	0.549832	-0.146004	0.594608	0.645041	-1.00469	-3.76348	-0.918031	-0.155994	-0.124819	0.594608	1.04393	1.04393	0.517092	1.37193	0.221112	0.752287	1.06042	0.88168
YDL229W	SSB1	1.77199	1.20607	1.37574	1.90534	1.12381	0.776169	0.993	0.975932	0.521084	1.30135	1.17647	0.956331	-0.553826	-0.184017	-0.213553	0.243715	-0.379753	-0.659501	-0.252529	-0.322212	-0.769889	-0.14006	-0.371122	-0.647192	-0.500205	0.0102459	-0.992623	-0.976715	-0.932921	-0.949555	-0.431482	-0.152895	-0.474852	-0.205393	-1.10504	-0.898197	-0.549177	-0.234108	-0.0940533	-0.638636	-0.870046	-0.554562	-1.00108	-1.04722	-1.12466	-0.642737	-0.603248	-0.419198
YDL230W	PTP1	-1.4242	-2.41099	-1.50139	-2.06745	-1.08901	-0.219054	-1.50139	-0.659249	1.01669	-0.219054	-0.247566	-0.744784	0.136538	-0.000641026	-0.0224359	1.12115	-0.173077	0.0480769	0.650641	0.375641	0.158333	0.741026	1.19359	0.355769	-0.273077	0.260256	-0.050641	-0.401282	0.298077	0.958974	-0.347436	3.16923	0.176923	0.114744	-0.273077	-0.225641	1.28974	0.278846	0.114744	0.45	0.757692	0.741026	0.565385	1.42885	0.355769	1.13333	0.415385	1.10962
YDL231C	BRE4	0.915247	-0.20638	0.411831	0.236852	0.914767	1.24566	0.217523	0.28909	-0.131144	0.230594	0.531601	0.621923	-0.629868	-0.180408	-0.859253	-0.525676	-0.613538	0.56058	0.0611088	-1.02856	-0.472825	-0.864406	0.417549	-0.189394	-1.20539	-0.597385	-0.625379	-1.01309	-0.245774	-0.64521	-0.861322	0.408227	-1.01565	-1.07338	-0.663309	-1.07666	-0.506191	-0.635791	-0.577046	-0.95561	-0.130785	-0.624357	-1.71782	0.0589068	0.237443	-0.550009	0.104196	-0.981024
YDL234C	GYP7	-0.744658	-0.357003	-1.14821	-0.942116	0.295436	-0.517875	0.676896	-0.129298	-1.08231	0.0825237	-0.38489	-0.386092	1.05373	0.608693	1.05006	0.599501	0.151723	2.49607	0.702799	-0.0599161	0.929278	-0.252946	1.04241	0.679871	0.793579	0.0271312	-0.153612	0.689423	0.47172	-0.0848463	0.42115	1.21717	0.0481157	0.12558	1.64908	0.915709	0.491802	0.539717	0.466364	-0.204724	0.693194	0.222413	0.910124	1.81992	1.56017	-0.0138901	-0.152895	0.403772
YDL235C	YPD1	0.617299	0.471624	1.02185	1.57633	-0.376631	-0.505615	0.718968	-0.520789	0.105008	-0.778149	0.254325	0.254325	1.76905	1.55257	-0.896043	-1.7974	0.612522	-3.68104	-0.205257	0.0581807	0.266982	1.14501	-0.313054	-1.30833	0.888659	1.00118	-2.36356	0.808033	-0.276432	0.357354	-0.930301	-0.784111	1.36799	-0.848198	-2.40106	8.10366	1.00118	-2.04578	1.27289	-0.0180154	-0.930301	0.981394	0.496456	0.47785	-2.67188	0.454519	-0.0333727	-0.328411
YDL236W	PHO13	-0.0784275	-0.541476	-0.00171901	-0.242453	0.0684421	-0.128977	0.0787383	-0.018591	-0.0705797	0.0313397	-0.0806435	0.210696	-0.320649	0.00343308	0.0763955	-0.281468	0.0391642	0.595927	0.886218	0.18447	0.137788	0.303116	0.641626	0.111565	-0.0289812	-0.0956145	-0.163204	0.180447	0.935551	0.587199	-0.156171	0.896034	-0.249174	0.059395	-0.0277996	0.350587	-0.0317875	0.0952935	0.325189	-0.157395	0.207919	0.336659	-0.224614	0.22052	1.38384	0.422825	-0.312308	0.373178
YDL238C	GUD1	1.77673	1.0115	1.29201	1.38087	1.82441	1.13719	1.27359	0.795844	1.48318	1.2774	1.97876	1.08581	-0.492403	-0.548945	-0.756052	-1.0129	-0.32818	-0.211794	-0.5674	-0.705833	-0.218592	-0.613577	-0.259644	-0.498264	-0.587879	-0.638123	-0.753769	-0.567851	-0.0696879	-0.409445	-0.591804	-0.17641	-0.619869	-0.642398	-0.837573	-0.390817	-0.488224	-0.449087	-0.874913	-0.659041	-0.595414	-0.466102	-0.541574	-0.718117	-0.00165708	-0.688175	-0.89464	-0.74747
YDL239C	ADY3	1.14542	0.1794	2.05421	1.16161	1.60756	0.267689	1.03792	0.946253	-0.409129	1.09375	1.81262	1.67041	0.660948	-0.281456	-0.86026	0.0770629	-0.43278	2.09631	1.07946	-0.420208	-0.188428	0.180251	0.890291	0.436291	0.270545	0.0568396	-0.892734	0.644494	-0.59718	-0.444607	-1.16878	0.775213	-0.84945	-0.500432	0.888302	-0.694856	-0.871275	-0.281155	-0.863175	-0.719745	-1.03329	-0.624584	0.216791	-0.998498	0.869175	-0.539127	-1.36313	-0.845703
YDL240W	LRG1	-1.43148	-0.634684	-1.26456	-0.678258	-1.33788	-1.06637	-1.00397	-1.61554	-0.394035	0.112071	-1.07328	-0.788076	-0.522116	-0.439798	-0.509833	-0.293819	1.04655	-0.854292	-0.460723	-0.955616	-0.232134	-0.517499	0.0642083	0.209486	0.433743	0.0173826	-0.507647	-0.520922	1.19105	-0.215663	0.069846	1.58677	0.448826	0.802507	-0.00461695	-0.678216	0.768615	0.302252	0.225194	0.110652	-0.184238	0.0161608	-0.703766	-0.31386	1.17468	-0.191364	-0.984716	-0.428164
YDL243C	AAD4	1.54579	0.902649	1.05527	1.84668	1.4868	0.489406	1.93744	0.49299	1.1287	1.08109	0.843718	0.303084	-0.258534	-0.611298	-1.12277	0.745176	-0.120152	0.929967	-0.662071	-1.42939	-0.762702	0.162953	0.603311	-0.218166	0.109534	-0.286988	-0.383322	0.289323	-0.637968	-0.22703	-0.826685	0.270595	0.214042	0.838476	-0.475015	-0.471448	0.508287	0.395802	-1.21874	-0.674931	-1.36548	-0.52193	-1.86647	-0.90065	0.401173	-0.944841	-0.727646	-0.694861
YDR001C	NTH1	-0.303304	-0.367748	-0.226105	0.316942	-0.601534	-0.828854	0.121023	-0.559699	1.1068	-0.405924	-0.0421201	-0.641677	-0.384126	-0.1143	-0.813585	-0.487953	0.221205	0.11114	0.0141996	-0.767169	0.11165	-0.244097	-0.189115	0.511354	0.107894	-0.31886	-0.480745	-0.38109	-0.347696	-0.178473	-1.31586	0.390268	-0.354416	-0.248733	0.130303	-0.16456	-0.12589	-0.776343	0.0379488	-0.371076	-0.43136	-0.225707	-0.981801	0.609797	0.997784	1.00827	0.0270153	-0.153181
YDR002W	YRB1	0.0529915	-1.3945	-0.876736	-0.965152	0.551072	0.497943	-1.07528	0.613034	0.409778	-0.505032	0.305096	0.875607	-0.454054	-0.239679	0.0192056	0.441914	-0.166902	-1.31817	-0.36457	-0.512774	-0.299239	0.223563	-0.0399423	0.531689	0.702542	-0.0976541	-0.719547	-0.740688	-0.743915	-0.763012	-0.927496	-0.458103	-0.501414	-0.822988	-0.131065	-3.36759	1.00754	-1.94702	0.627731	0.0352216	-1.14308	-0.118489	0.244895	1.88704	-2.70794	0.808015	-0.901701	-0.328386
YDR003W	RCR2	0.443974	-0.309917	0.0369967	0.108418	0.054635	0.232781	-0.115216	0.969327	1.32439	0.595123	0.346682	0.750009	-0.648439	-0.150204	-0.976961	-0.342902	-0.274831	0.111255	-0.22666	-0.720833	-0.344688	-0.55578	-0.184719	-0.22839	-0.162731	-0.488362	-0.559435	-0.992065	-0.270319	-0.267434	-1.11057	-0.282674	-1.0527	-0.605061	-0.529477	0.425612	-0.786438	-0.326062	-0.709025	-0.346487	-0.408538	-0.492941	-0.736931	0.185161	0.637601	-0.349043	0.172023	-0.488788
YDR004W	RAD57	-1.76493	-1.60548	-1.56565	-1.67206	-1.21329	-1.90386	-1.78563	-1.31472	-1.54978	-2.16584	-1.26742	-0.6271	0.347952	0.843438	1.13028	0.283296	0.0477265	1.34054	0.46356	1.16866	0.856014	0.668655	-0.816833	1.1248	0.786843	1.24331	-0.0441793	-0.247501	0.53902	-0.125927	-0.433247	1.60964	0.546437	0.0477265	-0.798452	-0.834892	0.497904	-0.0593357	-0.217027	0.594002	0.355047	1.37891	0.310545	0.370364	1.34328	0.871332	1.23476	0.516769
YDR005C	MAF1	0.79652	0.0846358	2.24152	0.517546	1.49395	-0.207903	-0.29077	0.378354	0.0813919	0.296373	-0.489826	0.00648776	-1.11689	0.0838433	-2.35006	-1.82589	-0.76683	0.179621	-1.44308	-2.11047	-0.883415	-0.76377	-0.159731	-1.02693	0.723684	-0.662485	-1.09088	-2.3112	0.201958	0.330171	-1.71359	2.31365	-0.597613	-0.381885	-1.02479	-1.70165	-1.18941	-1.52479	0.504284	-0.398103	0.111995	-1.33568	-0.986536	-0.749082	2.99969	-0.816401	-1.04712	-0.392289
YDR006C	SOK1	1.94207	1.2238	0.855689	1.71407	1.33548	1.91542	2.49626	1.77725	1.53832	2.35225	2.33982	1.90898	-0.693551	-0.64827	-0.4458	-0.681201	-1.15719	0.518219	-0.659094	-0.807288	-0.766123	-0.574325	-0.578747	-0.279463	-0.207501	-0.178381	-1.05672	-1.15719	-1.31529	-0.725568	-1.18265	-2.05016	-1.0648	-0.683793	-0.0279006	-0.837933	-0.174417	-0.92072	-0.358134	-1.17823	-0.997408	-1.19973	-0.615948	0.0678457	0.408904	-0.742491	-0.93932	-0.575393
YDR007W	TRP1	4.34452	1.12421	7.9052	1.32773	1.80759	1.44562	0.138029	2.43291	6.02909	3.55134	3.87551	3.19974	5.43278	3.66109	4.73955	3.14261	0.918711	5.48689	3.30129	2.0325	7.23239	5.77903	1.75139	4.52997	2.22423	0.550688	-1.8042	-0.695932	2.54631	-0.140079	-0.0825773	-0.882313	-1.05608	0.378976	0.393462	-1.52578	2.45905	0.0879738	2.16185	-1.15401	-0.624298	7.81373	-0.940168	7.33589	-0.640383	-0.505708	-0.471878	0.840332
YDR009W	GAL3	0.165796	-0.883315	0.358073	-0.0487442	0.820132	0.2725	0.215393	1.76164	0.620394	0.75851	0.816836	1.1099	-0.629308	-1.0028	-1.41128	-0.890449	-0.380435	0.177078	-0.921702	-1.0583	-0.544904	0.126476	0.189004	-0.335133	-0.268086	-0.243596	-0.0781919	0.0387415	-0.397599	0.117479	-0.916838	0.779227	1.11643	-0.685209	-1.12281	-0.463432	0.0861541	-0.631361	-0.675702	-0.698384	-0.480644	0.250171	-0.675719	0.255353	2.06888	0.176365	0.0498254	0.704119
YDR011W	SNQ2	1.86122	2.34235	0.838227	1.82794	1.85103	3.57923	0.921763	2.3533	0.878894	1.1459	1.60938	0.90093	0.472793	0.850662	-0.428532	-1.12455	-1.32629	0.242343	0.885796	-1.38763	-0.399081	0.0458145	0.839288	0.302434	1.03663	-0.28788	-1.54543	-1.32648	-0.31908	0.918148	0.705564	3.02897	-0.385642	0.45754	0.342897	-1.21733	0.694469	1.97279	1.42938	-1.09074	3.11676	-0.0264536	-1.10985	-0.319619	2.78434	-0.0986227	-0.605814	0.69084
YDR013W	PSF1	0.154193	-0.359992	0.625148	-0.669007	0.59026	0.460133	-0.00558267	0.493952	0.475252	0.552142	0.589967	0.593497	-1.60685	-0.52924	-1.58033	-1.11713	-0.946781	-1.94649	0.1518	-0.114757	-0.644958	-0.70193	-0.915275	0.0702068	0.640867	0.141037	-0.0882132	-0.940237	-0.794526	0.493495	-0.464867	-0.906184	-1.30635	-0.109226	1.53268	11.9367	-0.743954	1.5693	0.121281	-0.251721	-0.335264	-0.307659	1.18449	1.04254	-2.4446	-0.232426	-0.383635	0.216587
YDR014W	RAD61	0.353213	0.611263	-0.0384526	0.668898	0.538527	0.286131	1.10455	0.259847	0.118315	0.716026	0.249716	0.235277	-0.160385	-0.221651	-0.10967	-0.572974	-0.616881	0.693946	-0.0953132	0.133328	-0.360903	0.543246	0.516541	-0.357878	0.899199	-0.449369	-0.753327	-0.0518317	1.20688	0.224648	-0.192997	1.03484	-0.21513	-0.013608	-0.103801	-0.968865	0.214626	0.505408	-0.115529	-0.264748	-0.0201133	0.125009	-0.284137	0.014305	1.77182	0.333466	-0.169149	0.336594
YDR016C	DAD1	0.538706	2.1824	0.538706	1.00106	0.361612	-0.869565	2.82185	0.728526	0.865323	-0.869565	0.538706	0.156946	-2.65615	-2.65615	-2.65615	-0.939012	1.06309	-0.634069	1.46477	-2.65615	-1.30705	2.6572	-1.80652	-2.65615	-2.65615	-2.65615	-1.30705	0.0788644	-2.65615	-1.30705	-0.361724	-1.80652	-1.30705	-2.65615	8.21767	3.66667	3.51525	3.11777	-0.634069	-0.939012	-2.65615	-2.65615	12.0263	-2.65615	0.457413	-0.132492	-0.132492	0.781283
YDR019C	GCV1	1.06707	1.40751	1.60631	1.52645	0.323725	0.374475	-0.169761	0.166805	0.183098	0.945782	0.511674	0.37602	0.315964	-0.0470436	0.0252555	-1.03298	-1.01152	-1.19839	0.343732	-0.50561	-0.27608	0.629728	-0.533449	-1.39328	0.0829556	-0.0401192	-1.95079	-1.16573	-1.21318	-1.07237	-1.00052	-0.768888	-0.145702	-0.818767	-1.40292	-1.8294	-0.956502	-1.33394	-0.945311	-0.432595	-0.607206	-0.604482	-1.15257	-0.569553	0.637649	-0.419538	-0.282514	-0.529529
YDR021W	FAL1	-0.568685	-1.13441	-0.72116	-0.909412	0.24368	0.693684	0.331692	0.0868919	-0.240649	-0.248677	-0.12418	-0.0208097	-0.332276	-0.48873	0.127405	0.34551	0.304062	0.207165	0.509303	-0.0733716	-0.702527	0.55215	0.870782	0.801304	0.00504372	0.321488	-0.146712	-0.340862	0.346083	0.264398	0.121405	-0.307446	-1.00215	-0.269399	1.36074	1.51798	0.407779	-0.0681746	-0.460627	0.199268	0.627181	0.484033	0.266163	1.28837	-1.02774	0.305238	0.401109	0.564295
YDR022C	CIS1	0.655884	0.211553	0.411089	0.306457	-0.0851797	0.848206	0.311916	0.448781	0.64564	0.629245	0.166537	0.532886	0.0533852	0.080049	0.18408	0.204019	-0.380628	0.270094	0.314293	0.340023	-0.326717	-0.212242	-0.643887	0.087123	0.396757	-0.281151	-0.67945	-0.395081	-0.480231	-0.730564	-0.791337	0.378755	-0.853489	-0.220274	-0.4125	-0.515664	0.169225	-0.805076	0.179469	-0.421465	-0.35081	-0.214471	0.362995	0.205844	-0.0819087	-0.528962	-0.483114	-0.203426
YDR023W	SES1	0.947175	1.62462	1.11316	1.36953	0.895645	0.772767	1.56749	1.22949	1.88988	1.18041	1.2875	0.947667	-1.54937	-1.06606	-0.427712	-0.694843	-0.573245	-0.810708	-0.483351	-0.0591944	-0.718257	-1.10916	-1.31466	-0.554616	-0.851732	-0.764153	-0.459788	-0.443147	-1.55007	-0.598561	0.0543734	-0.022497	-1.19183	-0.718244	1.11778	-0.798917	-0.0412247	-0.552951	-1.61463	-0.83205	-0.852909	-0.610498	1.02518	-0.65747	-1.33252	-0.629146	-0.906257	-0.735821
YDR026C	YDR026C	1.5554	0.942634	0.95826	1.26055	1.08189	0.714202	1.21381	0.135924	2.47945	0.51716	-0.059076	0.673676	-0.904395	-0.731276	-1.0241	-0.752365	-0.708316	-1.05395	-0.129692	-0.89524	-0.524249	-0.327665	-0.153334	-0.551856	-0.540163	-0.551603	-0.405571	-1.06379	-0.896788	-0.257007	-1.54031	-0.932893	-0.214671	-0.773	-1.15088	-0.854276	-0.831586	-0.425126	-0.596797	-0.890073	-1.26294	-0.944484	-0.604703	-1.51081	0.883694	-0.242139	-0.285708	0.0890829
YDR028C	REG1	0.400089	4.16471	0.763482	0.739212	3.08916	2.55471	7.86606	2.60363	4.35538	3.28629	2.62528	3.16095	-0.646888	-0.534462	0.889193	-0.66392	0.0166998	3.03345	-1.67667	0.513437	1.37656	-0.375192	-0.538721	2.15434	4.53991	-0.229777	-0.373829	4.90044	4.8481	2.96991	7.50568	1.69887	-0.00967803	-0.199446	4.1971	3.07224	-0.609557	1.19124	2.72687	0.100039	0.42379	2.52246	9.87603	2.88882	5.36445	0.704993	0.456546	0.435504
YDR030C	RAD28	0.919011	0.709356	0.91206	1.1637	1.10983	1.78288	0.349891	1.25475	1.10842	1.35275	1.45337	0.990445	-0.546987	-0.580997	-0.490188	-0.972279	-0.64566	-1.32869	0.0862306	-0.264617	-0.442204	0.154929	-0.445308	-0.0808304	0.424224	-0.351207	-1.22712	-1.23518	-0.658153	-0.850122	-0.224617	0.419811	-1.01071	-0.293823	-0.506079	-1.29165	-0.15838	-0.620905	-0.0262242	-0.81975	-0.105441	-0.374836	-0.846893	0.161638	-1.06191	-0.115072	-0.154524	-0.398085
YDR031W	MIC14	1.02836	-0.345424	0.143872	-0.00241562	0.227667	0.624167	-0.308983	0.7091	1.06523	0.308563	-0.0979291	0.130093	-0.447605	-0.998377	-0.697213	-1.06496	-0.479027	0.0963585	-1.02869	-0.978318	-0.332633	-0.108315	0.0328216	-0.199041	-0.0490148	-0.187299	-0.968544	-1.02442	-0.653848	-0.00352204	-0.992094	0.570454	-0.459057	-1.13909	0.0603673	-1.43208	-0.33038	-0.94792	-0.70277	-0.917015	-0.242074	-0.285403	-0.55865	0.0880719	-0.116747	-0.223307	0.126026	-0.172226
YDR032C	PST2	-0.400446	-0.188328	0.218789	-0.243456	0.53383	-0.568235	-1.04479	0.72479	-0.42661	-0.422461	-0.27759	-0.544621	0.471673	0.974665	0.167326	0.511973	0.391715	1.53267	2.0541	-0.204979	0.69893	1.26489	0.922735	0.204129	1.13796	1.12338	0.238496	-0.553377	0.575913	0.180204	-0.402178	4.22432	0.140487	0.391676	-0.441889	0.164053	0.39439	0.000632352	-0.119698	0.151747	0.417307	0.713044	-0.487411	1.04286	1.0912	0.0253492	-0.0197186	0.778245
YDR033W	MRH1	-0.0573371	-0.454924	0.704823	0.538071	0.0903357	-0.980556	0.744441	0.165517	0.874178	-0.490638	-0.459435	-0.626307	0.32066	0.538328	0.0792013	-0.0740054	0.400982	-0.00538296	-1.05198	-1.41388	0.169234	0.97049	0.398933	-0.403657	0.404812	-0.375219	-0.433239	-1.02859	-0.426652	0.447733	0.00389764	0.100186	-0.42437	-0.350862	-0.119374	0.00610393	-0.683159	-0.622501	0.329225	-0.25267	-0.436524	0.395704	-1.1416	-0.579252	0.352926	0.0135882	0.711979	-0.837703
YDR034C	LYS14	-1.20239	-0.0941655	-0.431684	0.4918	-1.00356	0.382533	0.2665	0.804927	1.21911	-0.206608	0.587139	0.764377	-0.317694	-0.0271459	-0.384784	-0.249741	0.375619	0.289577	-0.25667	-0.693487	0.20277	0.235955	0.411683	0.802713	-1.04097	-0.0572049	0.629775	-0.40164	-0.366459	0.778247	-0.729381	2.10283	0.140649	0.497781	1.23097	1.07267	0.417969	0.735816	0.655789	-0.468542	0.118143	-0.106685	-0.631582	-0.192923	0.901154	0.379725	0.120932	-0.312088
YDR035W	ARO3	0.968512	-0.153085	2.87951	-0.176699	0.214956	0.0641492	0.451029	1.13608	0.70348	1.34457	0.599854	1.93483	2.98009	2.46626	3.04175	1.04539	-0.10214	-0.0249325	2.33019	0.390353	4.60832	2.94872	0.875139	2.57573	0.21891	0.376495	-0.809562	-0.391036	1.27116	1.28445	-0.0816765	1.55253	-0.301008	-0.167343	0.0259012	-0.480278	1.12377	0.0274876	1.47437	-0.187511	0.570949	4.89612	-0.213209	6.24386	0.671818	0.173747	-0.447834	0.0271956
YDR036C	EHD3	1.31274	0.956571	1.69141	1.05927	1.20393	0.246763	0.401596	1.1981	2.18532	-0.071202	0.139532	0.44074	-0.343602	-0.573039	-1.32679	-0.697411	-0.366241	0.384925	-0.49505	-0.954079	-0.445436	-0.0285041	-1.06561	-0.745704	-1.23495	-0.188924	-0.277251	-1.66389	-1.38376	-0.229413	-1.2688	0.793692	-0.199939	-0.697991	-1.14983	-0.320323	-0.955249	-0.352618	-0.50725	-0.780144	-0.738505	-0.209018	-1.35131	-1.86337	0.671315	-0.509779	-0.851084	-0.765956
YDR037W	KRS1	1.75083	1.21081	1.8055	1.48988	1.83238	1.36635	1.07883	1.92993	1.88281	0.911205	1.01752	1.78889	-1.17129	-0.610598	-0.925139	-1.51602	-1.32686	-1.74307	-1.11091	-1.09982	-1.29606	-0.679914	-0.644794	-1.21627	-0.248614	-0.713802	-0.747998	-0.894948	-1.06161	-0.292052	-0.224584	-0.834874	-0.443315	-0.925139	-0.455638	14.6651	-1.02711	0.0489834	-0.481208	-0.600431	-1.02711	-0.882625	-0.169439	-0.859827	-1.08749	-0.705176	-0.820394	-0.796057
YDR043C	NRG1	-1.13002	-1.32359	-0.45252	-1.0431	-0.739956	-1.13331	-1.6198	-0.509861	-0.830168	-0.966764	-1.41198	-1.1103	0.835677	0.182087	0.703923	-0.136195	0.157291	-0.304219	-0.549223	-0.266469	0.88305	0.471873	-0.440044	-0.0825315	0.992228	0.678386	-0.878979	-0.150629	1.2413	0.574389	-0.11399	1.92635	0.15248	0.580681	-1.02221	-0.640637	1.49815	0.339008	0.844189	0.120651	0.778312	0.873057	0.0481125	1.65507	0.502221	0.0954848	1.10992	1.51147
YDR044W	HEM13	1.21092	0.36372	1.17083	0.811417	0.770735	0.170458	1.00935	0.218708	0.0595636	-0.160968	-0.109086	0.416606	0.132799	0.858714	0.133319	0.209007	-0.0990057	-1.94402	-0.157142	0.00907195	0.316412	0.626148	0.0159712	-0.93028	0.652896	0.595284	-0.855345	0.43089	-0.613169	0.223679	0.416203	-2.0167	0.307024	0.342754	8.2898	0.162658	0.645386	1.15896	0.653924	-0.489071	-0.504769	-0.1358	0.691844	-0.714742	-1.40123	-0.539303	-0.64482	-0.0286108
YDR045C	RPC11	2.2609	1.91963	1.16074	1.50767	2.58522	1.81866	-0.082391	1.16074	0.958805	1.27787	0.909531	1.31502	-3.32259	-0.784937	-1.67029	-3.00879	-1.4841	-4.0682	-2.06569	-2.71339	-2.64895	-0.647699	-1.50209	-1.77322	-1.10209	-1.77322	0.283682	-0.468201	-2.03724	-0.711715	-2.13096	-1.22008	-1.36904	-2.13096	-3.88201	-3.88201	0.459414	-1.98703	-4.45314	-1.00502	-0.9841	-0.917992	-1.79163	-0.248117	-3.76276	-0.711715	-1.70377	-1.10209
YDR046C	BAP3	0.756506	-0.220461	2.45791	1.38764	0.508436	-0.93217	-0.394227	0.969239	3.85888	-0.685921	0.0446956	-0.381781	-1.292	-1.14164	-1.32213	-1.67273	-1.00414	-1.45489	-1.4857	-1.60961	-1.29006	-1.01163	-1.27268	-1.00453	-1.72195	-1.26553	-0.416415	-2.25947	-0.820104	-0.706891	-1.70173	-0.820193	-0.0503833	-0.64782	-2.6866	-0.634484	-1.80293	-1.36621	-1.86402	-0.520944	-0.796847	0.713913	-1.15105	-1.02667	-0.926294	-0.221301	-0.729161	-0.279373
YDR047W	HEM12	1.30233	3.29391	1.7338	2.16526	1.0861	1.21326	3.90995	1.40475	1.77833	2.14993	1.87927	0.6952	-0.0112936	0.2423	0.958419	-0.23614	-0.619097	-2.02721	-1.11499	1.18326	-1.0385	-0.285934	-1.13142	-2.53337	-0.555955	-0.519507	-0.775154	-0.423511	-0.895791	-0.301848	-0.185318	-2.00616	-0.911191	-0.536961	5.14836	-1.30339	-1.18737	1.3152	-0.407598	-1.6191	-1.53953	1.96407	0.126283	0.49692	-2.45123	-1.53953	-1.18737	-0.739733
YDR050C	TPI1	1.76115	2.41703	1.78878	2.68769	0.610306	2.26492	2.74177	1.97473	1.89055	1.21245	1.98554	1.45568	1.27361	0.702466	0.70423	0.46102	-0.0670751	2.46911	0.308497	-0.52811	0.343354	0.134726	-0.181748	1.05143	1.3572	0.744246	-1.01618	-0.246035	-0.00489598	-0.629466	0.562774	1.82021	-1.18974	0.115611	6.11964	4.25434	0.319729	-0.849531	-1.3835	-1.28894	-0.814	-1.64425	-0.447115	-0.318177	0.993281	-2.03584	-0.497712	-0.743701
YDR052C	DBF4	2.09137	1.19902	2.3706	2.12713	1.38195	0.310632	1.3042	0.737609	1.31555	0.797768	1.0297	0.507378	-1.27343	-0.859799	-0.100503	-0.62316	-0.819907	-0.178156	-1.71514	-1.28563	-0.814872	-0.887297	-1.05325	-0.757552	-0.90182	-0.814872	-0.869094	-0.838691	-0.929899	-0.563904	-0.592758	-2.46437	-0.869094	-0.774012	-1.20004	9.54357	-1.28195	-0.666344	-0.610573	-0.660534	-1.122	-0.628195	-1.43009	-1.38846	-1.28563	-0.697328	-0.553253	-1.07707
YDR055W	PST1	-0.837629	-1.83523	-1.2279	-0.96722	-1.1585	-1.15354	-0.984174	-0.51	-0.0328544	-0.72863	-0.632708	-0.352844	0.68048	0.420761	0.488403	-0.0447652	1.04624	2.09503	1.24122	0.253934	0.821186	0.703226	2.03866	0.999439	0.627102	0.891503	0.49617	-0.00560083	1.09308	0.878998	-0.0684624	1.19545	0.536289	1.20777	0.353087	-0.149938	0.665754	0.187839	2.97616	0.00924724	0.0860698	0.302773	0.533227	0.764011	-0.353462	0.0353957	-0.548394	0.335233
YDR057W	YOS9	-1.05764	-1.5946	-1.15285	-1.24667	-1.28544	-1.17448	-1.43292	-1.19716	-1.37476	-1.15285	-1.28544	-1.15285	1.67863	1.13689	0.960028	1.09073	1.25805	1.88132	1.6063	0.723912	1.28988	1.22957	1.00973	1.06243	1.03626	0.885921	0.193138	0.409798	0.925893	0.687301	0.449063	-0.546869	0.641139	0.758578	0.738946	-0.648567	0.399717	0.0877255	-0.366113	0.56774	0.79625	0.883268	-0.386275	1.51539	2.20852	0.511319	0.669791	0.608065
YDR058C	TGL2	-0.06502	0.630599	-0.140454	0.894568	-0.193718	0.506433	-0.0369117	0.200293	0.960014	0.666518	0.278156	0.249543	-0.504514	-0.777172	-0.383895	-0.595185	-0.240483	-0.565633	-0.375334	0.274176	-0.146918	-0.51553	-0.420305	-0.164885	-0.400479	-0.278708	-0.554296	-0.80632	-0.0731762	-0.44732	-0.520265	0.546773	-0.954228	-0.422547	0.795943	0.076731	0.346715	0.0179242	0.0889375	-0.325788	0.49381	-0.768397	-0.422507	0.147757	-1.63624	-0.322035	-0.577788	0.249651
YDR059C	UBC5	0.98235	0.457917	0.510248	0.372156	0.303488	-0.0534114	0.733098	0.294169	0.764192	0.187399	0.233885	0.024826	0.716772	1.08703	-0.101916	-0.882964	0.434447	1.07573	-0.106081	-0.619942	-0.117049	0.481114	0.0306059	0.488702	0.0265758	0.0413917	0.154251	-0.154841	0.447565	0.841077	-0.322919	1.19354	-0.0732162	0.418675	-0.0405466	-0.059712	0.334292	0.927835	-0.00908137	0.436866	0.0905132	0.403756	0.470965	-0.0059042	1.89872	0.0252702	-0.581772	0.257073
YDR060W	MAK21	1.93516	2.03019	0.631304	2.80745	2.89578	2.80745	3.36671	1.85106	1.87727	3.97516	1.85106	1.87727	-0.864276	-0.442535	-1.00012	-0.959158	-0.911094	-0.213174	-0.765907	-1.01967	-0.769643	-0.601918	-0.700909	-0.683726	-0.710123	-0.592828	-1.14593	-1.0909	-1.01967	-1.41265	-1.04433	-0.765907	-1.14232	-0.935998	-1.32337	4.31503	0.624082	-1.38787	-1.03412	-0.790313	-1.03051	-0.745362	-0.652845	-0.710123	-1.36123	-0.931889	-1.25451	-0.825053
YDR062W	LCB2	2.17954	0.401084	2.38686	1.21409	1.82588	0.952575	2.0664	0.171409	1.43902	-1.07453	0.386856	0.202575	-1.19684	-1.29355	-1.76818	-1.36214	-0.274348	-0.274348	-2.05281	0.0781893	-2.55487	0.545953	-0.0130315	0.096022	-1.19684	-0.533608	-0.790809	-0.646776	-2.39095	1.39026	-1.70302	0.131687	0.200274	-2.07682	1.42112	4.4808	0.447874	-1.38752	1.51303	-0.458848	-0.402606	0.229767	-1.01029	-1.70302	-0.949246	0.113169	-0.6893	-1.26955
YDR064W	RPS13	-0.437559	-0.6478	0.370175	0.207433	-1.04628	-1.84927	-2.36404	-0.0602857	1.17966	0.0943813	-0.268384	-0.953933	1.41004	-0.671057	-1.83078	0.0109667	-0.216373	-1.44614	-1.59809	0.426025	1.30919	1.96229	-0.210924	3.86069	0.277411	0.25898	-0.903343	0.658046	0.106511	0.781774	4.20751	-3.82801	1.04509	0.719838	-2.67355	-0.837085	-2.29912	0.332232	-1.47038	0.397371	-1.38336	1.17518	8.55113	0.186045	-3.15887	0.976269	0.453966	1.76866
YDR068W	DOS2	1.71722	0.587364	2.28416	1.5467	1.87896	1.23159	0.796925	1.70025	2.02018	0.948442	1.2217	1.22576	-0.514357	-0.808392	-0.941316	-0.348609	-0.479689	-0.286582	-0.649961	-1.10385	-0.496703	-0.408926	-0.538465	-0.649679	-1.00501	-0.432572	-0.125112	-1.05514	-1.21954	-0.317775	-0.985209	-0.351432	-0.205044	-0.476779	-0.952065	-0.0944336	-0.288378	-0.227715	-0.988608	-0.707456	-1.08723	-0.566285	-1.25061	-1.36642	-0.0617268	-0.549317	-0.628237	-0.952992
YDR071C	PAA1	-0.335794	0.782328	-0.217658	-0.00713736	-0.373245	-0.310065	0.661434	-0.468474	0.124422	0.015903	-0.870547	-0.772955	-1.08896	-0.203429	0.0040047	0.691356	-0.15444	-0.85089	-0.678101	-0.30382	-0.371007	-0.360399	-0.00994273	0.271205	1.12997	0.15972	0.594419	-0.470073	0.512529	0.205249	0.00922596	-0.303694	0.829629	0.226102	0.361054	1.13568	-0.101246	0.116619	0.334535	0.476592	0.483398	0.755806	1.3958	0.603484	-0.608487	0.484863	0.326241	0.79369
YDR072C	IPT1	-0.638544	5.25679	0.0234222	-0.247007	-0.250728	0.93473	2.70628	-0.126724	1.76646	-0.609448	-0.72936	-0.0102305	-0.249293	-0.0968046	-1.90157	-2.91141	-0.43346	0.997084	-2.76872	-2.19227	-0.100381	0.0345481	1.11214	-1.06566	-0.240883	0.0534213	-0.530361	3.55126	1.86504	1.30815	8.07213	-1.84006	0.660074	1.04922	1.89766	3.88772	1.72189	2.09073	0.820636	0.235305	1.06709	-0.359703	9.09412	0.53401	-0.0955505	1.17079	-0.210389	0.352399
YDR073W	SNF11	-1.025	0.976194	0.94347	0.742471	0.480932	0.0463865	1.76862	0.433922	2.8134	-0.49468	-0.00888714	0.617298	0.416192	2.41753	0.967382	-0.576823	0.858702	1.15367	1.31958	-1.54501	1.0248	-0.258708	1.00327	0.904944	1.28301	0.633629	0.481342	1.49497	2.0121	0.764168	1.02421	-3.83013	0.476776	0.607378	2.43108	2.1232	0.226123	-1.06609	-1.88068	0.416656	0.780457	0.763541	2.32043	1.63603	0.98512	1.99658	0.33717	-0.356044
YDR074W	TPS2	-0.263127	-0.707375	-0.461652	-0.948378	-0.232448	-0.403835	-0.298525	-0.250147	-0.90236	-0.828614	-0.534513	-0.30413	1.52374	1.39885	2.33263	0.42909	1.8355	0.882976	1.23254	1.62988	-0.276686	0.593287	0.364076	0.371636	0.321742	0.598428	0.0169338	2.57242	0.920774	2.64741	0.701845	-5.00665	0.68733	0.141518	-0.719685	-1.77774	-1.3423	0.422135	0.882976	2.01875	-0.131842	0.211672	0.560024	-0.119746	1.43	0.961597	1.65074	0.51134
YDR075W	PPH3	1.67059	1.71216	2.33098	2.23922	1.30353	1.72588	2.24314	1.62588	2.00941	1.96784	1.05412	1.31961	-0.545382	-0.948996	-1.06185	-0.390361	-0.913253	1.79639	-0.396386	0.217269	-1.30522	-0.673092	-0.495582	0.814458	-0.225301	-0.0329317	-0.843373	0.184739	-0.16988	-0.908434	-1.99759	1.89277	-0.642169	-0.885141	2.17791	-0.669478	-0.106827	0.14498	2.11888	-1.13855	-0.606827	-1.05904	-0.750602	-1.0257	-0.423293	-0.406024	-1.90723	-0.351807
YDR076W	RAD55	-0.0597964	0.266858	-0.189567	-0.257634	-0.859097	-0.597328	-1.02036	-0.552481	-0.416667	-0.937659	-1.36164	-0.615458	0.113557	-0.801276	-0.173525	-1.39011	-1.13238	0.214035	-1.51547	-0.130463	-0.139075	0.545455	-1.00255	-1.13939	-0.737799	-0.134928	-0.14673	0.764274	1.38278	0.813716	-0.0698565	2.35853	1.80447	0.468581	-3.82967	-0.987241	0.147687	0.205742	-0.0242424	0.347368	2.56108	0.31866	1.72026	0.658373	4.02552	1.14514	1.54067	1.04976
YDR077W	SED1	1.03827	2.09942	0.703428	0.92609	0.743039	-0.160266	1.00711	0.0128902	1.20106	-0.159194	-0.452133	0.46156	-0.34867	-0.277399	-0.604663	-0.317131	0.212268	1.57489	-0.0522206	-0.259255	0.240577	0.131668	0.0918216	-0.407314	-0.345371	0.213276	-0.398342	0.0500853	-0.329669	-0.275268	-0.123762	0.304098	-0.521075	-0.399399	0.394157	1.89774	-0.31582	-0.251775	-0.728408	-0.32471	-0.271592	0.527498	2.46142	0.0799766	1.41021	-0.494094	-0.674434	-0.57803
YDR079W	PET100	-0.978928	-1.33856	-1.4268	-1.57947	-0.0695878	-0.508687	-1.49146	-0.278637	0.02518	-1.27756	-1.37549	-1.00642	0.0112781	0.044781	-0.243781	-1.27157	-0.133455	-0.551769	-0.347804	-0.215579	-0.0810654	-0.090548	0.600696	0.335953	1.41799	0.57599	0.279103	0.0342874	0.536392	0.927871	-0.0632188	-0.530943	0.286708	0.400098	0.265677	0.118751	1.06484	0.586041	1.23393	0.908727	0.840935	0.880517	-0.982911	0.586065	1.74851	0.421872	0.0681587	1.85351
YDR080W	VPS41	1.49763	2.92203	1.38241	3.01265	1.02487	0.621621	-0.264514	0.686411	1.95485	1.97085	1.30575	2.22123	-0.28715	-0.397704	-1.94163	-1.0664	-1.53721	-0.996623	0.378017	-0.201005	-0.885622	-0.544616	-1.29403	-1.75895	0.135645	-0.0075919	-1.0319	0.793464	0.172411	-0.353887	3.65934	-1.11662	0.158786	-0.995242	-1.86686	-0.328419	0.48711	-1.10588	-0.473183	-0.679931	-0.631253	-1.58747	7.66221	-1.40255	-0.130154	-1.19406	0.193847	-0.534789
YDR082W	STN1	-2.36791	-2.23548	-1.89117	-1.93005	-1.09406	-0.627844	-1.21562	-0.309338	-0.454839	-0.527165	-0.671986	0.00865874	0.382659	0.986175	0.577914	0.522615	0.78853	-0.0353303	1.14627	0.423451	0.961939	1.08466	1.16914	1.34477	0.78853	0.701314	0.235364	1.2212	0.813279	0.661034	0.562041	0.681004	0.462878	1.06042	-0.726574	-1.47295	0.104967	0.813279	0.961939	1.01195	0.577914	1.12494	0.141492	1.50589	-0.983103	0.721454	1.56426	0.522615
YDR083W	RRP8	0.777133	0.832043	1.21231	0.357364	-0.679583	-0.399173	-1.65851	-0.488325	0.265818	-1.31457	-1.10469	-1.00444	-0.324522	0.748709	-0.730349	-1.4551	-0.121311	-0.836469	-1.31408	-1.97933	-0.714976	-0.318088	-0.121617	-1.14039	-2.41747	-0.892774	0.826882	1.05918	-0.57738	1.42355	1.57417	-2.13838	0.386696	0.441293	-1.76401	-0.114602	-1.08562	1.17996	-0.78375	0.669414	-0.117633	0.159328	0.728749	-0.883628	-0.0407734	0.373479	1.11451	0.206813
YDR085C	AFR1	0.355814	0.912492	0.43943	0.486179	0.748046	-0.164365	1.31329	0.934769	1.17121	0.138499	0.133513	0.151108	-0.473625	-0.344116	0.204251	0.0108374	-0.0603584	0.586971	-0.127047	-0.05966	0.149811	-0.0670897	-0.487538	-0.605739	-0.378733	-0.178638	0.0659653	0.309093	0.139915	0.365058	0.0969568	0.912826	0.242177	-0.1806	0.719194	1.5726	0.448567	0.217322	0.212349	-0.0834596	0.18742	-0.299756	0.0347806	-0.180367	0.725187	-0.10238	0.0558759	-0.259398
YDR086C	SSS1	-1.82209	-1.61251	-1.63626	-1.69959	-1.29627	-1.25707	-0.728986	-0.826611	-0.826611	-1.39163	-1.67735	-1.03769	-0.973913	-0.346692	-0.752363	-0.0257089	0.159924	-0.960302	0.324764	-0.855199	0.900567	-0.752363	0.324764	0.570888	0.0593573	0.393195	-0.152363	1.29074	-0.240454	0.255198	1.85444	-0.346692	-0.276749	-0.374291	-0.355766	0.783743	1.39282	-1.49716	-0.407939	0.830624	-0.240454	-0.162193	3.09679	2.14215	-0.695652	0.646503	-0.63138	0.123629
YDR087C	RRP1	0.905975	-0.490605	2.15571	1.489	1.311	0.0218571	-0.162154	1.24157	1.70069	0.314417	0.684684	1.20116	0.199677	0.529047	-0.439929	-0.447856	-0.682405	-1.21453	-0.101318	-1.05933	0.187205	-0.773872	0.318513	-1.46433	0.993364	0.340026	-0.351274	-0.627976	-1.59377	0.243663	-0.990372	-0.631284	-0.175251	-0.531066	-2.39909	16.4821	-1.2875	2.71575	-2.57439	-0.486416	-1.87828	-1.29127	-0.999583	-2.0177	-2.04605	-0.487421	-0.376398	-0.695159
YDR088C	SLU7	-0.988515	-0.811256	-1.00498	-0.764548	-0.943913	-0.888783	-0.973966	-0.973966	-0.811256	-0.91539	-1.13074	-1.07274	1.64362	0.9853	0.946762	-0.0212555	1.00437	-0.82062	0.946762	0.92948	1.16428	1.63111	1.07569	0.436035	0.58383	1.27473	-0.66468	0.398689	0.830354	0.372467	0.467422	0.491657	0.711561	0.576877	-0.357171	0.946762	-0.0899881	2.20878	0.510727	0.345848	0.934843	0.699245	0.236393	0.102702	-0.50437	0.44994	0.398689	0.61323
YDR091C	RLI1	1.97255	-1.00549	-0.76	-0.0772549	-1.12784	-0.489804	-4.09647	0.322353	-1.22706	0.618824	2.29765	0.824706	-0.287093	-0.597507	-2.34339	-1.69119	-0.41536	-2.78166	-0.841978	-3.92642	-1.9039	-1.32248	-0.320466	2.80539	0.526337	-1.39324	-1.80659	-1.25211	0.80579	-1.22316	-2.29916	-4.71653	-2.02413	-0.353438	-8.40611	-5.84037	-3.97467	-2.37998	-0.711299	-0.158826	-2.36188	0.849216	-3.66707	0.80579	-4.14877	0.487334	-0.997587	-0.41536
YDR093W	DNF2	2.59348	1.07327	3.24266	3.49084	2.90113	1.76537	4.14153	2.49235	2.47553	1.11769	1.12171	2.4532	0.327245	-0.41933	-0.599442	0.387621	-0.218671	1.9447	0.58828	0.559107	-0.0306951	0.106038	0.51243	-0.916286	0.11517	0.198376	-0.665652	-0.462709	-0.842212	1.04769	-0.842212	-0.579401	-0.328006	-0.900812	0.51243	-0.169457	-1.67149	-1.14434	-1.33156	0.15652	-0.457128	0.0728057	-1.73034	-1.4934	2.74125	-1.22349	-1.12303	-1.17073
YDR096W	GIS1	1.83692	0.0624244	1.12919	2.41325	0.797806	0.354711	0.00625873	0.45343	0.606805	0.523298	0.7997	0.630702	-0.364499	0.184255	-1.25966	-0.784809	-1.13706	0.784649	-1.35803	-1.39773	-1.6436	-0.27394	-0.937408	-0.826621	-1.2751	-0.532927	0.281244	-1.27883	0.0361905	-0.0435873	-1.42537	-3.19172	0.154091	-0.296709	-2.40085	-0.808994	-1.26078	-0.811306	0.877724	0.457013	-1.3249	-0.706797	-2.2642	-0.694816	0.596027	-0.769703	0.146592	-1.13965
YDR097C	MSH6	-1.35558	-1.48758	-1.57233	-1.52168	-0.533366	-0.808573	-0.937896	-0.53775	-0.505602	-0.661958	-0.951778	-0.770336	0.858088	0.884069	0.345098	0.733824	1.19142	0.521569	0.697304	0.70049	0.121569	0.464706	1.32843	0.835294	0.243873	0.890196	0.747549	0.553922	0.988725	0.518137	0.865441	0.888726	0.326471	0.368873	0.8	0.480392	0.644853	0.559559	0.664951	0.461765	0.461765	0.960539	1.21912	1.15	1.2951	0.70049	0.752451	0.682843
YDR098C	GRX3	-1.92022	-1.77312	-1.73606	-1.56064	-0.737014	-0.47851	-0.529862	-0.365555	-0.216948	-0.740185	-0.517517	-0.0680945	0.540118	0.361462	0.315934	0.614244	0.885173	0.948657	0.510121	0.176381	0.587664	0.71477	1.25534	0.946865	0.555182	0.640483	0.466214	0.264843	0.646292	0.317873	0.0875429	1.41933	0.210196	0.325298	0.632291	0.22655	0.518256	0.53717	0.72524	0.766968	0.401872	0.82866	0.667708	1.56766	1.00624	0.373227	0.277081	0.584155
YDR099W	BMH2	-0.454051	0.0581651	-0.896358	-0.071124	-0.419166	0.128304	1.93551	0.378432	0.990109	0.24869	0.844594	0.824823	0.892151	1.29076	1.65952	1.38684	0.711595	0.316974	1.88199	-0.301451	-0.0148242	0.467039	1.05381	0.421664	0.179577	0.240341	-0.148424	1.70296	0.0970943	-0.269031	0.611876	-0.915254	-0.514444	0.177286	0.917102	0.30512	1.38319	0.421598	1.10526	0.365548	-0.886102	0.270596	0.825184	0.2742	1.03245	0.0401053	-0.41484	0.129242
YDR101C	ARX1	-0.507427	-0.9041	0.930471	1.17917	-0.587748	-0.694384	-3.61994	1.19016	1.46537	1.10172	-0.187083	0.308221	1.09402	0.190252	-2.6297	-1.17505	-0.656716	-1.49338	-1.46304	-0.77286	-1.43618	0.596205	0.833084	1.29728	-0.865055	-0.0662517	-0.0530944	-0.859825	-1.73582	0.556048	2.07439	3.0063	0.394852	1.23299	-4.74973	-3.32235	-1.37498	-0.680931	-1.52457	1.18055	-1.78171	-1.17806	-1.13325	-1.14627	0.363689	0.391416	0.485013	-0.109962
YDR103W	STE5	1.93906	1.22481	1.97805	2.42754	2.1136	1.58313	1.34237	1.17298	1.47121	1.18102	1.42334	1.22481	-0.814328	-0.740968	-0.921725	-0.571516	-0.660605	-0.280536	-0.587245	-0.639961	0.288277	-0.557754	-0.891005	-0.32465	-1.05493	-0.918776	-0.238756	-1.04571	-0.69624	-0.521873	-0.709388	0.00663554	-0.722291	-0.482305	-0.910174	4.10027	-0.0444827	-0.709388	-0.536987	-0.847628	-0.61133	-0.686655	-0.814328	-0.595355	-0.2449	-0.730032	-0.899238	-0.61133
YDR104C	SPO71	1.06541	1.1981	1.70792	1.61392	1.06755	-0.29232	0.304913	1.09418	1.79412	-0.011366	1.08484	0.0617095	0.480916	-0.661783	-2.60296	-1.51102	-1.13441	1.09176	-1.00327	-1.09652	-0.483801	-0.894332	-0.487972	0.15583	-0.602864	-0.856418	-0.446939	-0.30668	0.271807	0.149511	-0.567044	1.97032	-0.327369	-0.575675	-1.17643	-0.972581	1.62712	-1.07831	-0.312306	-0.575375	0.381409	0.497459	-0.607808	-0.701255	2.93158	-0.21511	0.732027	0.765217
YDR105C	TMS1	-0.6703	-0.226158	-1.33678	-1.90681	-0.966213	-1.47738	-2.81308	-0.753679	1.54932	-0.640872	-0.80654	-1.3624	0.160288	0.0742909	0.187303	0.820801	0.78208	1.47951	0.122467	1.86222	0.43674	0.587573	-0.268348	1.64971	0.0184602	0.289959	0.788384	0.85412	-0.847366	0.355696	1.10041	-3.32508	0.284106	0.533543	-0.415579	0.239982	-0.476812	0.922107	1.69653	0.705088	0.76362	0.190455	1.64656	2.13147	1.20036	0.992346	0.122467	0.569563
YDR108W	GSG1	1.08054	2.66715	0.540988	0.450594	3.07144	0.734815	6.9317	-0.168527	0.392069	-0.156808	0.043695	-0.28155	-1.04908	-0.489074	-1.38663	-1.43521	-0.974141	-0.498468	4.34686	-1.33219	0.0412837	0.0191809	0.178412	-2.39626	0.237218	0.538702	-0.0173486	4.36923	6.35598	0.410616	8.50869	11.5865	0.693477	-0.0037904	0.821426	6.16094	0.460279	5.4213	-0.0156051	1.82355	-0.415101	0.131084	13.2853	0.0889572	2.72311	0.387836	-0.922915	-0.327684
YDR110W	FOB1	-0.0448806	-0.407441	1.05752	0.432801	0.702813	0.147728	0.919663	0.423502	0.609692	0.237705	0.239999	0.610664	-0.726264	-0.659524	-0.878382	-1.10631	-0.219498	0.532573	-0.243272	-1.46748	-0.037963	-0.00257455	0.345901	-0.151666	0.0457846	-0.49698	0.102652	0.414252	1.22237	0.135858	-0.252522	4.30337	0.371093	0.981217	0.60427	-0.293081	0.537851	-0.319162	0.835871	0.45164	1.49081	0.91763	0.50583	1.15096	2.81739	0.433582	0.0195538	0.0853313
YDR116C	MRPL1	0.0172608	0.108779	0.157529	0.306687	-0.205253	-0.697456	0.651086	-0.461183	0.752006	0.176775	0.801759	0.332755	-0.0436997	0.169134	-0.639676	0.0985489	0.164581	-0.0644668	0.0241966	-0.0729603	-0.294473	0.724797	0.0642055	0.613681	1.23505	0.609375	0.0542478	-0.252995	0.100768	-0.0658193	-0.243709	-0.627699	0.246931	-0.0116219	-0.560853	-0.321027	0.57115	-0.545041	-0.295671	-0.0191936	-0.318634	-0.0231521	-0.668373	-0.347989	-0.154814	0.145276	-0.182827	-0.0648718
YDR117C	TMA64	-0.509934	-0.736093	-0.555298	-0.542715	0.395033	1.1106	0.820199	1.08046	0.66755	1	0.89106	0.970861	-0.324068	-0.422034	-0.523729	-0.552203	-0.663729	-0.233898	-0.38339	-0.210847	-0.671525	0.0271186	0.880339	-0.0416949	-0.775593	-0.578983	-0.354915	0.283051	0.231864	-0.376271	-0.127458	1.29492	-0.176271	-0.0640678	0.543729	-0.287797	0.320678	0.233898	-0.328136	0.626102	-0.497627	0.12	1.35763	0.510508	0.490169	0.413559	-0.348136	0.441356
YDR118W	APC4	1.32426	0.153661	1.047	0.653002	1.44925	0.358273	-0.0670798	0.846822	1.4447	0.266328	0.688042	1.00288	-0.710971	-1.2061	-1.89738	-1.66523	-0.0956063	-1.93738	-2.84674	-4.47906	-0.883595	-0.435224	0.166579	0.125252	0.350093	0.825411	-0.830946	-1.30499	-0.828861	-0.68453	-1.31557	-1.10533	0.043421	0.0398566	-3.53204	25.2157	-0.685767	1.82542	2.39239	-0.133272	-0.770614	-0.672502	0.590426	-0.0346786	-2.24633	-0.117714	-0.136821	-0.16196
YDR120C	TRM1	-1.31061	-0.943436	-1.50797	-1.29772	-0.97398	-1.28924	0.14678	-0.955553	-0.808039	-0.828104	-0.884925	-0.847347	1.39327	0.293535	0.779362	0.985251	0.525125	4.16293	2.49687	0.750799	0.524141	0.220925	0.46105	0.447179	1.08225	0.939272	0.124685	2.0815	1.88817	0.850729	1.37224	0.524609	0.920481	0.699012	2.57892	-0.515911	1.4512	0.978357	1.73918	0.509017	1.21256	0.798584	1.54583	0.891012	3.03061	0.674852	0.755579	1.13283
YDR121W	DPB4	-1.67592	-1.56014	-1.41659	-0.76435	-1.54385	-2.00806	-0.844551	-1.4988	-0.842881	-2.35106	-2.02573	-2.09256	-0.616576	-0.489144	-1.53566	-1.34061	0.541702	0.761598	-1.67124	-0.580372	-1.1377	0.210733	-0.433942	-0.998922	-2.27432	-0.398052	0.207966	1.08283	-1.44584	0.344885	0.494072	-4.94754	0.72686	0.287613	-0.849708	0.458818	-1.64258	-1.5457	-1.40487	0.806873	-0.879407	-0.412879	-0.0646363	-2.45616	3.28883	0.773464	1.36544	0.808374
YDR122W	KIN1	1.17997	-1.43192	1.62754	0.685446	2.13772	0.492958	-0.478873	1.31299	3.25822	-0.574335	0.380282	0.661972	1.586	2.48402	-0.814307	-1.35616	-1.45205	-1.94368	-1.90715	-1.13242	1.43683	1.4551	0.115677	-3.27093	1.55099	0.996956	-1.10046	-0.275495	3.3242	2.34551	1.72146	-1.58752	0.596651	-1.41705	-0.526636	1.47336	-0.109589	-0.648402	-1.68493	-0.327245	-1.83257	-0.0395738	1.43683	-1.45205	4.12785	-0.17656	0.531202	-0.17656
YDR123C	INO2	-0.588402	-0.131343	-0.573126	0.232842	-0.967	-1.64053	0.906763	-1.11965	0.636372	-1.75968	-1.20475	-0.219225	-0.300478	-0.050028	-0.335183	-1.62668	0.216855	1.27273	-0.690793	-0.979394	-0.0252192	0.195478	0.967405	-0.282123	0.623549	0.738103	-0.187841	-0.40537	1.76847	1.13894	-0.23856	-0.406943	-0.0821022	1.43095	-1.13095	1.36455	1.33083	-0.857145	-0.164387	1.13941	0.35486	1.39045	0.314354	-0.258923	2.54155	0.797059	0.702666	0.219348
YDR125C	ECM18	0.352136	4.42426	0.821114	0.358937	0.977295	0.587343	5.88356	0.395528	1.05998	0.150547	0.114989	-0.137202	-1.02493	-1.2174	-1.41509	-2.99974	0.212587	-0.53972	-0.051857	1.10439	-0.637251	-0.568112	0.0472215	-0.612066	-0.648277	0.139342	-0.426439	1.93133	1.76463	0.607045	2.2054	3.68214	-0.540317	-0.114278	3.76791	3.86273	0.484356	1.42439	0.25674	0.253636	1.42006	-0.0594361	4.31534	0.696173	1.44779	1.08363	0.189797	0.591153
YDR126W	SWF1	-1.05982	-1.5401	-0.877951	-1.58396	-0.8239	-1.16604	-1.61843	-1.18938	-1.29506	-1.53138	-1.23002	-0.806062	0.361319	0.700194	0.650319	0.331532	1.00319	0.311028	0.978664	1.02618	0.801746	1.1632	0.47714	0.48476	0.31269	0.712524	0.369077	1.04447	0.759629	0.665835	1.32557	0.242034	1.22264	0.864367	0.813522	1.42283	0.798421	1.50277	0.48864	0.341369	0.43059	0.247437	0.582017	-0.042394	0.304378	0.471183	0.993627	0.291216
YDR127W	ARO1	1.04541	0.728899	2.7656	0.122477	1.47339	-1.42431	-0.98578	0.831651	7.21284	0.468349	-1.09404	-0.774312	3.33223	1.10356	3.55054	2.71831	0.227423	10.3347	3.70423	3.3691	9.87697	6.34466	0.195526	8.29329	5.85915	1.1106	0.391881	1.84963	9.31524	2.81732	-0.842999	-3.15617	0.608948	-0.373239	0.169843	2.57871	0.490058	1.87407	4.76595	-0.544325	-1.09238	11.9416	0.972659	12.3538	0.3314	0.391881	-0.527341	2.48799
YDR130C	FIN1	0.964758	1.74501	0.92647	1.16578	1.39253	1.62586	0.610106	1.64435	2.81222	0.480094	1.05915	1.37188	-0.683413	-1.15292	-0.381825	0.356056	-0.833659	0.541649	-0.26093	-0.513236	-0.60222	-0.42252	0.52613	0.262789	-1.05574	-0.037955	-0.689814	-1.22338	-0.561206	0.10218	-0.839781	0.715897	-1.07546	-0.535097	-0.475112	-0.260359	-0.0835978	0.0233513	0.0473567	0.0748232	-0.332186	-0.115673	0.0438129	-0.111682	1.26709	-0.116242	-0.0949717	-0.605314
YDR135C	YCF1	1.83776	1.25321	2.16053	0.95048	1.35018	1.27822	0.120236	1.60341	0.578855	1.15051	1.47523	0.987731	1.75642	1.65519	1.0881	0.710086	0.169594	1.25109	1.96105	1.53838	0.798891	0.983279	-0.488807	0.857629	1.23358	0.184034	-0.459712	2.05059	-0.429662	-0.733304	-0.246866	2.23839	-0.280632	0.747596	1.14316	0.368229	0.0365925	0.463872	-0.681016	-0.252066	-0.356617	1.50491	0.847072	1.95318	1.56446	0.0417848	0.290937	-0.640485
YDR137W	RGP1	-0.0803183	-1.98777	0.285811	0.356658	-0.227795	-1.1514	-0.470273	-1.24555	0.0963914	-1.45013	-1.16274	-1.15806	-1.86216	-1.48293	-1.71766	-1.64935	0.528488	1.56239	1.02545	-3.08339	-3.03666	0.280031	-0.837073	-2.26854	3.36769	-0.474216	0.00898962	-1.02962	3.29207	-1.34058	3.16134	1.61254	0.0504007	1.3122	-2.37024	-3.10123	-0.89774	-2.74416	-0.993301	0.0537212	-1.08329	-3.30739	1.1909	-1.62353	3.08734	1.15051	0.756023	0.949036
YDR139C	RUB1	1.68698	0.992185	1.62797	1.23488	1.60201	0.993725	1.10896	1.84726	2.18275	1.15706	1.41083	1.19646	-0.59706	-0.293585	-0.581313	-0.868555	-0.679107	-0.944486	-0.827761	-0.425593	-0.706781	-0.626339	-0.445105	-1.05201	-0.753101	-0.731333	-1.09074	-0.627214	-0.459044	-0.284831	-0.582849	-0.567504	-0.235712	-0.554204	0.616162	-0.74838	-0.607108	-0.682925	-1.47593	-0.661305	-0.315725	0.0747543	-0.349527	-0.366828	0.368767	-0.780252	-0.969726	-0.358471
YDR141C	DOP1	-0.951474	1.79653	-0.583622	-1.12344	-0.839915	-0.67972	1.7274	-0.156931	0.0658765	-1.52604	-0.89803	0.0213388	0.282084	0.274133	-0.406551	-0.901668	0.778305	-1.46119	0.593521	-0.0898921	3.14992	0.722881	0.927688	1.28893	1.15218	1.12271	0.372245	1.60849	0.87009	1.0796	1.78053	0.420055	0.902184	0.612196	2.02095	10.4538	-0.0350322	4.05121	0.870704	1.11463	0.632852	1.22339	2.42137	1.26775	-0.345721	0.97065	0.106606	0.973346
YDR142C	PEX7	-0.977759	-0.417451	0.302823	-0.362703	-0.885372	-1.59581	-0.254491	-0.641574	0.442258	-1.76732	-1.48118	-0.490163	0.375937	0.389599	-0.246364	0.242838	1.31159	0.899074	1.14323	-0.221684	0.869105	1.00353	-0.371529	0.399736	0.155134	0.856324	1.47201	1.04892	0.861172	1.72499	0.691494	2.09652	1.61481	0.842662	0.929484	1.47774	0.391803	1.45394	1.38034	0.488762	0.126047	0.974879	0.890701	0.509916	1.19877	0.126047	1.03614	0.386955
YDR144C	MKC7	1.25565	1.60889	1.36262	1.42811	0.758589	0.53967	0.541736	0.432234	1.70789	0.450317	0.480301	0.717921	-0.903403	-1.11336	-0.784527	-0.855794	-0.406263	-0.216066	-0.233109	0.0153935	0.0440414	-0.705412	-0.696976	-1.02111	-0.515966	-0.754386	-0.311581	0.70916	-0.258594	0.182611	0.851637	6.3423	-0.938924	-0.483511	0.700135	0.260857	0.75062	-0.511187	0.646251	-0.081945	1.06648	-0.595921	1.25722	-0.782716	-0.143419	-0.571379	-0.629339	-0.0570822
YDR145W	TAF12	0.00907485	-1.09924	0.393118	-0.322724	-0.810394	-0.373175	-0.433226	-0.214824	0.026782	-0.531811	-0.329668	-1.51489	2.38246	1.89318	4.49795	3.62602	1.03148	-0.184186	0.0371385	2.67348	0.487109	1.10717	1.20359	-0.355981	0.671594	2.00528	0.320902	-0.190514	1.13232	-0.0103462	-1.71681	9.77866	-0.305914	-0.285328	1.50349	5.01256	0.658195	-1.2434	0.719361	0.104063	1.54431	0.942012	-3.71805	1.05385	-2.28534	0.437562	0.0939107	0.692502
YDR146C	SWI5	-0.504239	-0.476884	-0.241896	-0.436995	0.00723342	0.639328	0.928683	0.96684	0.697253	0.267335	0.671955	1.155	-0.414079	-0.595907	-0.581645	-0.347137	0.156977	1.38729	0.191026	-0.275365	-0.60299	-0.53673	-0.345102	0.31553	-0.160161	-0.741162	-0.205288	-0.178633	0.615495	-0.103762	-0.385117	1.86448	-0.556438	-0.249549	0.494002	0.87267	0.436225	0.038398	0.762276	-0.345741	0.125227	-0.271396	0.0634372	0.272036	1.27403	-0.403027	0.0626945	-0.102229
YDR147W	EKI1	-0.338784	-0.0668388	0.561388	0.660643	1.97447	1.06856	0.369765	1.47074	1.48766	0.553643	0.835055	1.31956	-1.37349	-0.380952	-1.07258	-0.724326	-0.318417	-0.4214	-0.938612	-0.837349	0.104418	-0.120482	0.699082	-0.635686	-1.14257	-0.71113	1.35686	-0.923408	-0.57315	0.741251	-0.9214	-0.159782	0.473609	-0.665519	0.0172117	1.19277	-1.27826	0.374068	-0.2751	-0.0252438	-0.640275	-0.364028	-0.438612	0.0215146	0.50545	0.110729	-0.647447	-0.394148
YDR150W	NUM1	2.69534	3.39358	1.95782	2.85553	1.82644	1.50137	3.48685	0.664718	0.122036	1.41797	1.78157	0.989578	-0.491661	-0.450309	1.10467	-0.371964	-0.243334	1.40811	0.466629	-0.842725	-0.316423	0.327895	-0.387363	-0.383465	0.710023	-0.659015	-0.651088	0.155802	-1.3362	-0.709526	-0.695875	-1.93721	-1.303	-1.37714	-0.51233	-0.743172	-0.12678	0.677667	-0.16806	-1.10023	-0.107212	-1.65058	0.73031	-1.30651	-0.799319	-0.318797	-0.891815	-0.63871
YDR151C	CTH1	1.56506	0.925254	2.72295	1.96532	0.865155	0.702549	0.640774	1.693	1.91945	0.890799	0.898326	1.40979	-0.454301	-0.0650733	-0.0910052	-0.786964	-0.31951	-1.8564	-1.0909	0.0313556	0.623756	-0.400856	-0.481399	-0.469659	-0.391895	-0.287257	-0.855734	-1.00977	-0.864537	-0.14148	-1.16559	1.14304	-0.293777	-0.522584	-0.514049	-0.332705	-0.821271	0.197937	-0.57965	0.136035	0.690089	-0.341108	-1.24263	-0.571999	-0.311406	0.0573561	-0.331002	0.0334435
YDR152W	GIR2	0.476792	-0.317111	0.0651094	0.489488	0.0461189	0.223212	-0.420263	0.40591	-0.398879	0.185049	0.0250952	0.356627	0.628537	0.0164002	-0.155589	-0.213477	0.181989	0.410509	0.0722821	-0.184703	0.146965	0.0963073	0.111938	0.212991	0.325398	0.377099	-0.343089	-0.46202	-0.384101	-0.200655	-0.654304	-0.710509	-0.0210625	-0.189809	-0.948982	-0.509386	-0.461318	-0.533418	0.0326368	-0.00665854	-0.0178571	-0.115027	-0.735144	0.81293	0.102938	0.357705	-0.166699	0.437782
YDR153C	ENT5	0.100218	-1.01634	0.0185185	-0.425926	-0.296296	0.449891	-0.364924	0.604575	0.679739	0.196078	1.01743	0.0860566	0.68954	-0.78159	1.02176	1.19916	1.12552	0.357322	1.7523	0.299582	0.329707	0.219247	-0.10795	1.57657	0.85272	0.633473	-0.490377	-1.35146	-1.28285	-2.25941	-0.861925	0.826778	-1.36653	-0.971548	0.571548	-0.243515	0.0267782	-0.588284	0.348117	-1.53975	-1.14477	-1.6251	0.482008	0.835983	-0.724686	-1.46276	-0.928033	-1.25523
YDR155C	CPR1	1.23694	1.32691	1.49024	1.11438	1.38918	0.893931	1.4029	0.968206	1.14881	0.675989	1.83219	1.09142	-0.900093	-1.18833	-1.06451	-0.668359	-0.463604	0.893816	-0.910779	-0.976359	-1.1333	-0.771738	-0.735141	-0.51182	-1.06879	-0.976359	0.00547616	-0.835582	-0.822626	-0.687325	-0.847602	-0.816348	-0.555363	-0.489782	-0.3848	-0.3271	-0.735141	-0.670362	-0.204888	-0.749299	-1.00721	-0.785094	-0.90557	-1.10779	-0.321223	-0.785094	-0.725257	-0.955924
YDR156W	RPA14	1.8757	1.58211	1.24459	2.27144	1.64401	1.6095	0.717948	1.11175	1.4716	1.64078	1.46532	1.08592	-1.67071	-2.00439	-1.19245	-0.835418	-0.62618	0.303501	-0.922545	0.167492	-0.958297	-1.11618	-1.4832	-0.872264	-1.29403	-0.871538	-0.402794	-0.450586	0.0264196	-1.05242	0.129872	-1.68295	-0.970794	-0.592198	-1.10696	-1.61807	-1.57512	-1.62074	-1.45206	-1.18582	-1.10896	-1.45112	-0.63844	-1.05812	0.145039	-0.381983	-0.678511	-0.497278
YDR158W	HOM2	1.45487	1.48037	1.55063	1.75575	1.28807	1.11055	1.95367	1.39293	1.92291	1.69488	2.01017	1.64209	-0.690634	-0.714018	-0.739275	-0.499577	-0.644411	0.765559	-0.635347	-0.787553	-0.679154	-0.590091	-0.609426	-0.469909	-0.699758	-0.692024	-0.203263	-0.723807	-0.713535	-0.682719	-0.621511	-0.430876	-0.723323	-0.589668	-0.207432	-0.0450755	-0.171903	-0.4571	-0.181511	-0.686647	-0.792326	-0.735529	-0.673414	-0.805438	-0.494985	-0.778369	-0.805015	-0.791964
YDR159W	SAC3	2.25008	6.96825	2.10528	2.24004	0.826693	-0.18011	3.16877	0.688047	0.367995	-1.04341	-0.86265	0.11597	5.49207	3.79225	5.08633	3.428	-0.0704698	6.04576	6.60067	7.23673	3.59518	0.959426	-0.306589	1.18517	0.262355	-0.226052	0.702868	6.6327	5.32367	1.74253	5.38072	1.35662	0.562843	1.18517	0.672666	2.87919	0.76022	5.26815	0.699512	-0.0167785	1.04545	1.41214	6.28218	0.0323368	6.90299	-0.203783	0.221171	0.616229
YDR160W	SSY1	1.51568	1.7338	1.7122	1.50627	1.05052	0.964112	0.930314	1.69094	-0.570732	1.93554	1.07631	1.36132	-0.485857	-0.0698174	0.718582	-0.945936	0.45077	-1.6323	-0.542427	-1.1758	-0.112782	0.113498	-0.43072	-0.27927	-0.445041	0.152166	-1.02148	-0.174723	-0.477265	-1.29467	-0.911207	0.562478	-0.501611	-0.509488	-0.340852	5.84461	-1.93949	1.23237	-0.558539	-1.12281	-0.509488	-0.470104	-0.37415	-0.665593	-2.77945	-1.00465	-0.485857	-0.763337
YDR162C	NBP2	-1.52205	1.28042	-1.94961	-1.8521	0.5097	1.95112	4.78987	0.559839	0.421769	1.61376	1.51776	1.839	0.495449	0.806762	0.942783	0.147464	0.340182	2.56853	3.33784	1.50403	0.718336	0.506372	1.84265	0.60026	1.1909	0.363589	0.0340702	2.65072	2.68453	2.0775	3.60962	6.23355	0.705332	1.70767	4.79662	4.48479	3.09831	4.00156	2.53836	0.761248	1.98466	0.608323	6.36827	1.66606	2.41118	0.602081	0.402341	1.27698
YDR163W	CWC15	-0.888514	-1.58488	-1.1388	-1.11684	-0.308277	-0.204533	-0.254364	-0.15991	-0.339105	-0.13795	-0.269426	-0.270411	0.679769	0.994653	0.624856	0.965029	0.924133	0.68815	1.0763	0.961127	-0.215751	0.769942	1.48757	0.456214	0.728613	0.521676	0.403757	0.67789	0.90448	0.484104	0.523266	1.41272	0.636416	0.229769	0.932659	0.725434	0.552312	0.646676	0.805202	0.237283	0.259104	0.451301	0.787283	0.953468	0.900723	0.286994	0.259104	0.470376
YDR165W	TRM82	1.87443	1.64192	1.59517	2.10357	1.16285	1.26703	2.12466	1.38925	1.41094	1.59884	1.26703	1.14574	-0.915414	-0.7948	-0.359649	-0.545113	-0.447682	-0.349311	-0.634712	-0.864348	-0.375627	-0.226504	-0.492794	-0.25188	-0.539787	-0.482456	-0.486842	-0.736842	-0.878133	-0.850251	-0.780075	1.0354	-0.819236	-0.95708	-0.619987	0.463033	-0.175752	-0.882519	-0.503133	-1.16949	-0.31109	-0.780075	-0.654762	-0.962406	0.0162907	-0.948935	-0.964912	-0.792607
YDR166C	SEC5	1.50748	1.63519	2.11911	1.87191	1.35901	1.08059	1.44858	1.44858	1.22569	1.09686	1.30011	1.44166	-0.888088	-0.615895	-0.212633	-0.340857	-0.599203	-0.48198	-0.379552	0.103566	0.423938	-0.570182	-0.5533	-0.448976	-0.661609	-0.411798	-0.312026	-0.406487	-0.801024	-0.401366	0.305577	-0.330425	-0.12481	-0.700303	0.460736	1.06127	-0.99981	0.621017	-0.45827	-0.575493	-0.475531	-0.675455	0.983118	-0.872344	-0.780918	-0.45827	-0.615895	-0.622344
YDR167W	TAF10	1.76621	1.24409	1.96277	1.98006	1.20315	1.2833	1.19865	1.6674	1.51424	1.2299	1.16784	1.4902	-0.791994	-0.664433	-0.19905	0.0767026	-0.601054	-0.885278	-0.530203	0.4056	-0.855519	-0.558329	-0.555348	-0.636812	-0.266182	-1.01832	-0.697826	-0.677329	-0.805943	-1.2288	-0.964576	1.02937	-0.781914	-1.04482	4.7201	10.6114	-1.21364	-1.58465	-0.377537	-0.999107	-1.17733	-1.15438	-0.972144	-0.676487	-1.47109	-0.904019	-0.644872	-1.04022
YDR168W	CDC37	1.46491	1.72589	2.34576	2.771	1.88271	1.9598	1.42139	1.84357	1.43877	0.986599	1.6143	1.72589	-0.920629	-0.782794	-0.667732	-0.350912	-0.448928	0.0278333	-0.899054	-0.648555	0.82248	-0.265548	-0.933813	-0.587428	-0.930617	-0.989612	0.00359569	-0.856838	-0.631109	-0.122919	-0.633773	-0.168065	-0.278732	-0.531096	-1.01278	4.3304	-0.403782	-0.168065	-0.703556	-0.514583	-0.662272	-0.50273	-0.575709	-0.797177	-0.667732	-0.859768	-0.87495	-0.774271
YDR169C	STB3	1.67046	1.89544	1.87218	1.17126	1.20007	1.40931	2.05947	2.09347	0.859663	1.48785	1.70692	2.02721	-0.316396	-0.110727	-0.283491	-0.739169	-0.74479	-0.0240786	0.0584173	-0.492089	-0.778801	-1.09768	-0.405636	-0.453216	-0.605325	-0.496501	-1.12118	-0.130779	-0.132328	-1.19251	-0.256242	0.100795	-1.27799	-0.546954	0.318999	-0.58765	-0.0723884	-0.239544	-0.583455	-1.23687	-0.596493	-1.11104	-0.559177	-0.809947	-0.0775891	-0.923031	-0.86496	-0.466818
YDR170C	SEC7	-0.225214	2.46267	0.741738	1.31579	-0.632803	0.406365	2.68299	-1.99388	-0.55814	-2.09058	-1.43452	-1.43452	-0.822641	-3.44528	-5.04654	0.125786	1.26792	2.8805	-1.96226	-2.34843	-5.90063	0.319497	0.0930818	-2.70818	-0.421384	3.57987	-1.87799	3.35094	-2.06038	-3.05535	-1.03899	-0.194969	-1.61761	-2.65409	3.91321	5.23648	1.45157	-0.456604	6.52704	-3.23522	0.386164	-3.52453	4	-2.70818	-2.20755	-1.91698	-2.65409	-0.386164
YDR171W	HSP42	0.598368	-0.0581021	1.0853	0.375656	0.497254	0.296694	0.193538	0.67348	0.364247	0.376349	0.212046	0.447706	1.02143	0.37905	0.088438	-0.13763	0.129027	-0.432734	0.440622	-0.367351	0.50918	0.666374	0.232986	0.167373	-0.255371	0.377284	-0.435568	-0.305097	-0.263499	-0.470223	0.413925	1.26507	0.0394278	0.00287185	0.207027	-0.0143108	0.650582	-0.219749	-0.251954	-0.135964	-0.289046	-0.134751	0.0147045	0.0506297	-0.500828	-0.241904	-0.0029049	-0.261759
YDR172W	SUP35	-1.48985	-1.09066	-1.05834	-1.73394	-1.21998	-1.19002	-1.76133	-1.65382	-1.72914	-2.34585	-1.82297	-1.15788	-1.60103	-0.336816	-0.778407	-1.49203	0.801973	-0.676388	-0.114789	-2.3024	-1.59617	0.330138	-0.0880935	-1.20047	-1.36282	0.0435688	0.973128	0.075588	-0.640892	0.199923	-1.76577	-0.219389	-0.00397703	-0.11884	2.83099	-4.20757	1.44749	-0.15967	1.71701	-0.0470543	0.76407	-0.154994	-2.32176	0.247684	-0.903765	1.60412	0.573394	1.01994
YDR173C	ARG82	-1.96914	-3.4465	-1.51646	-1.80453	-1.94503	1.42593	0.0617284	-3.42563	-3.95238	-2.36038	-1.93621	-2.11229	-1.35378	-1.00911	-0.596417	-0.362891	-1.34892	-1.41148	0.813544	-0.147889	-0.332524	-0.379593	0.563316	-1.54054	-1.4212	-0.596417	-0.773763	-0.35621	-0.746432	-1.70483	-1.44944	-0.2645	-1.14546	-0.768296	-2.25023	-4.89311	1.00273	-2.65017	-1.34892	0.392955	1.76496	-0.647434	-1.50015	1.26268	0.260249	0.286365	0.392955	0.604008
YDR174W	HMO1	-2.08639	0.389386	0.540882	2.18729	-1.47331	-1.98858	-2.82907	-0.0413453	-0.703487	-0.621722	-0.85776	-0.676643	1.03746	2.73071	1.04739	0.337816	0.18796	1.04739	2.12136	0.935319	0.971182	0.877041	0.925712	-0.0105668	-0.92123	0.566122	-0.118156	2.54275	-1.25104	-0.168428	2.40698	-8.3503	0.764009	0.838617	-1.3788	-3.83445	-3.62504	-1.20045	-1.85719	0.847903	-1.50144	-0.10951	0.855908	-1.67467	0.0384246	0.820045	0.540506	0.0147294
YDR178W	SDH4	0.0472228	-0.768091	0.416362	-0.166499	0.443138	0.571997	-0.753836	0.33136	0.376329	-0.267763	0.0657245	0.0774836	-0.00845137	-0.107613	-0.181805	0.728033	0.136248	-0.740613	-0.0797479	-0.310272	0.192558	0.58333	0.561797	0.510434	0.0455028	0.226217	0.332696	-0.231883	0.443412	-0.317214	-0.265961	2.1615	-0.233694	0.0235044	-0.598567	0.590569	1.43147	0.433289	0.527564	-0.089179	-0.23649	0.118226	-1.14878	-0.351109	-0.283523	-0.937234	0.120442	-0.623214
YDR179C	CSN9	1.4886	0.665676	1.5811	1.90089	1.84143	1.62834	1.86554	1.49455	0.579121	1.33928	1.38057	1.68087	-0.453083	-0.406836	-0.56937	-0.244638	-0.483914	-0.0298257	-0.751341	-0.811662	-0.885054	-0.143767	-0.247989	-0.800938	-1.10791	-0.29256	-0.414209	-0.973861	-0.862601	-0.469169	-0.811662	-0.108914	-0.237265	-0.962466	-0.464142	-0.495643	-0.827413	-1.02882	-0.841823	-0.550603	-0.816354	-0.512735	-0.524464	-0.599866	-0.140416	-0.170241	-0.836796	-0.599866
YDR180W	SCC2	-1.48389	-0.451209	-0.907789	-1.15577	-1.91764	-1.05998	-0.272605	-0.809311	-1.27798	-0.506714	-2.18218	-0.85855	0.878366	1.65042	3.47725	1.87512	0.857939	-1.65692	2.25209	1.17177	0.600279	-0.276695	0.959146	-0.159239	0.112349	0.318942	-0.220056	0.878366	0.131383	-0.967038	1.552	-0.276695	0.495357	1.50604	0.268338	-1.30873	-0.501393	4.19545	1.81662	-0.677345	-0.315227	0.890436	1.44336	0.837047	-2.85933	0.774837	-0.587744	0.63324
YDR181C	SAS4	-0.0673008	0.231975	0.394096	0.551987	-0.287736	-0.129091	-0.64745	0.622749	2.8941	0.257147	-0.364296	0.19883	-0.761339	-1.18136	-1.31566	-1.48603	-1.15149	0.107141	-0.372771	-1.51803	-1.29223	-0.784208	-0.691728	-0.473933	-2.0249	-1.45842	-0.751866	-1.06222	-0.828944	-0.356478	-1.53218	2.14895	-0.949912	0.0584936	-0.957115	0.0537611	0.064329	-0.3817	1.22961	-0.8105	-0.902809	-0.414253	0.497742	0.578174	-0.913359	0.218898	-0.525301	-0.916053
YDR182W	CDC1	-0.400844	-1.49783	-0.637328	-2.3319	-0.481272	-0.401227	-2.19979	0.14257	-0.265049	-1.55172	-1.06441	-0.198235	0.580523	0.732869	1.85806	1.96347	0.547288	1.65222	1.07567	1.8353	0.282141	0.620286	2.18601	2.76339	2.23758	1.62797	2.13959	0.142371	1.22939	-1.04265	0.348537	-0.65643	-0.58474	1.69088	0.217486	-3.57341	0.773251	-1.09377	2.82029	0.37451	0.291439	0.412396	-1.17471	2.10122	-2.59178	-0.527572	-0.1493	0.714298
YDR183W	PLP1	-0.26927	-0.467638	-0.457631	-0.438721	-0.112829	-0.109799	-0.676508	-0.329211	0.709406	-0.192806	-0.513368	-0.118583	0.337314	-0.0730239	0.487521	0.873626	0.560703	-0.00391345	-0.0552194	-0.231244	-0.213862	0.989743	0.0623916	0.0643645	0.0393444	-0.18354	-0.182956	-1.16181	-0.511269	-0.884252	-0.528394	-0.836834	-0.651186	-0.247612	-0.027661	-0.880364	0.260816	-0.342305	1.12401	-0.0907527	-0.645913	0.115535	-0.515242	0.312389	-0.858319	-0.984042	-0.421221	-0.450573
YDR184C	ATC1	0.949276	0.399315	1.51867	1.77032	0.530244	-0.215919	-0.415778	0.500528	-0.0177128	-0.528197	-0.429231	-0.133207	-0.450034	-0.107907	-1.15752	-0.748936	0.64994	0.017572	-0.486309	-0.112901	-0.924879	0.0556995	-0.250352	-1.30969	-1.74728	-0.771151	0.232755	-1.28055	-1.76642	-1.25656	-1.53915	-1.47318	0.047028	-1.32167	-2.49387	-1.14112	-1.83633	-1.47808	-0.642016	-0.311746	-1.50593	-1.13397	-1.4502	-1.53852	-0.750988	-0.55896	-0.615706	-0.700795
YDR186C	YDR186C	0.680923	1.74166	1.05543	0.816473	0.0584537	0.450521	1.11072	0.263745	1.87701	-0.312042	-0.446877	0.535905	-0.539301	-1.11305	-0.40163	-0.808909	-0.65524	0.267961	-0.201556	1.42111	-0.45988	-0.757946	-0.610159	-0.306514	-1.20049	-0.675799	0.0833582	-1.95406	-1.12566	-0.885925	-0.593598	-0.561965	-0.130913	-0.200694	0.0532792	-0.605602	-0.793957	0.179819	-0.749626	-0.873868	0.271702	0.0992619	0.0335934	-1.0819	-0.937337	-0.905088	-0.653423	-0.997748
YDR189W	SLY1	0.99428	0.622498	2.05434	1.77598	1.23785	0.00571973	-1.19399	0.390372	2.57197	0.569113	0.186845	0.836034	-0.763862	-0.998566	-1.59226	-1.25048	-1.07839	-0.111377	-0.624283	-1.94312	0.083652	-0.431166	-0.663958	-0.456979	-1.38671	-0.807839	0.490918	-1.16826	-0.851816	-0.18738	-1.83317	0.50239	0.626195	-0.823614	-3.03155	1.84751	0.626195	-1.81214	-0.312141	-0.364245	-1.74235	0.657266	-1.74235	-1.913	-1.09465	-0.375717	-0.403442	-0.528203
YDR190C	RVB1	0.601215	0.69585	1.86235	1.78239	0.959514	-0.242409	2.25455	0.623482	2.79302	-0.690283	-0.242409	0.0850202	-0.315532	0.537796	0.345619	0.320045	0.285822	-0.182399	0.156826	0.61903	0.83114	-0.046258	-0.147048	-0.850696	-0.155322	-0.486273	1.08913	0.990974	-0.255735	0.781873	1.16209	1.28657	1.27868	-0.529146	3.02595	1.08913	-1.15983	0.529146	-0.79466	0.285822	-0.990222	-0.430989	0.294096	-1.48853	0.704776	-0.315532	-0.306506	-1.05528
YDR191W	HST4	1.18748	1.02371	1.80041	1.4726	0.673408	0.126025	0.475191	0.691931	1.44803	0.458636	0.542076	0.37393	-0.754247	-0.294915	-0.420407	-0.192683	-0.373926	-0.0178102	-0.705537	-1.02732	-0.661191	-0.733081	-0.342013	-0.692852	-1.14501	-0.694903	0.219431	-0.80122	-1.27486	0.00675148	-0.425048	-0.695828	-0.15476	-0.81122	-1.10233	-0.101874	-0.982636	-0.355973	-0.708543	-0.626595	-1.00098	-0.911421	-1.52029	-1.59808	-0.53115	-0.706089	-0.938186	-1.12072
YDR192C	NUP42	1.22174	0.712632	1.37569	0.968287	1.4031	1.09408	1.11145	1.23414	1.6949	0.722672	0.795109	0.992847	-0.347407	-0.152023	-0.631533	-0.292741	0.046742	0.223619	-0.187902	-0.214253	-0.205276	-0.421017	-0.555302	-0.54036	-0.658328	-0.294459	0.0970813	-0.308064	-0.737158	-0.0686043	-0.495549	0.438805	0.0708601	-0.790045	-0.378417	0.251097	-0.76916	-0.506825	-0.5095	-0.390918	-0.622874	-0.360775	-0.5492	-0.707823	0.172193	-0.337851	-0.3731	-0.401181
YDR194C	MSS116	-2.44964	-2.82421	-1.26619	-2.38432	-1.93801	-1.22803	-1.90625	-1.97186	-0.216743	-0.797883	-1.26466	-1.82895	-0.702847	0.112912	-1.1693	-0.798421	1.11658	-0.0648435	-0.364674	-0.709896	-0.524387	-0.372286	1.15069	0.264872	1.51381	-0.0727375	0.565125	-0.161545	0.19735	0.36552	-0.955737	0.148294	0.715675	0.171835	-1.40429	-0.349027	-0.125317	-0.668593	-0.831689	0.175923	-0.48393	0.356639	-0.766986	0.19735	0.489146	0.489146	0.201579	0.225261
YDR197W	CBS2	0.279901	-0.270893	0.612827	0.371341	0.240389	-0.565951	-1.65122	0.358335	0.789187	-0.479429	-0.273238	-0.563641	-0.5625	-0.740914	-1.41242	-0.991535	-0.136522	-1.60974	-1.33681	-1.34859	-0.621796	-0.472999	-0.618161	-0.228104	1.69131	-0.0891315	0.347106	-1.81897	-0.267414	0.217517	-1.11251	-0.41574	0.62389	0.148851	-1.80481	-1.41333	-0.460044	-0.446951	0.335968	-0.204386	-0.539436	-0.510385	-2.5003	-0.661594	-1.04962	-0.282978	0.257603	-0.183849
YDR198C	RKM2	-0.0309522	-0.00134657	0.781392	0.265097	0.0465233	-0.765292	-0.545266	0.125643	1.36579	-0.575042	-0.473421	-0.392413	-0.330188	0.103669	-0.121716	0.221769	-0.105118	0.25238	-0.155174	-0.628977	-0.0221795	0.0294558	-0.194408	-0.508883	-0.520674	-0.291933	0.440171	-0.745656	-0.564889	0.50519	-0.48281	0.0944434	0.108761	-0.511061	-0.324458	0.936311	0.0626291	-0.259765	0.0719445	0.120764	-0.434624	-0.424204	-1.14554	-0.954623	0.0239201	-0.587927	-0.0884879	-0.599497
YDR200C	VPS64	-0.372017	3.51313	0.128878	0.651551	-0.664976	0.525955	1.56444	0.846957	-0.643198	-1.25209	-0.941229	-0.731802	1.99491	1.91829	2.78839	0.920084	0.999102	0.978749	0.753667	1.02993	0.715055	0.0466926	0.672852	1.66088	2.46274	1.50224	-0.142472	0.0347201	1.28105	0.480994	1.21131	2.92158	1.39988	0.453756	-0.272972	0.79587	0.585453	-0.357378	0.900928	-0.58695	0.0152649	0.79587	-0.265789	0.363963	-0.237653	-0.150554	0.49566	1.58845
YDR201W	SPC19	-0.125307	1.34808	0.323505	0.514333	-0.294021	-0.524161	1.53235	-0.614251	0.5905	-0.125307	-1.35708	-0.570025	-0.182968	0.800169	1.57757	0.464587	0.500843	1.61046	-0.182968	0.118044	0.365936	-0.358347	0.68887	0.990725	1.26223	0.430017	0.531197	1.70405	-0.182968	-0.182968	1.35919	1.22766	-0.00758853	-0.00758853	1.73524	2.8516	-0.742833	1.47639	1.35919	-0.924115	-0.872681	0.68887	1.89798	-0.403879	0.39629	0.39629	0.27656	0.595278
YDR202C	RAV2	0.876977	0.372589	1.97914	1.73074	1.31884	0.287044	-0.25812	1.17318	1.82635	0.446409	0.758498	0.985985	-0.716008	-0.167412	-0.498128	0.0397479	-0.476601	-0.208408	-0.582717	-0.55852	-0.107199	-0.335659	-0.366402	-1.03731	0.75003	-0.649053	-0.123162	-1.82362	-0.326573	-0.124602	-1.13678	1.30217	-0.233466	-0.738626	-2.00068	-0.739941	-0.520832	-0.673409	-0.584048	-0.598024	-1.10293	-0.416323	-1.98175	-1.2511	-0.180102	-0.187849	-0.466893	-0.93243
YDR204W	COQ4	-2.26894	-2.06696	-1.8848	-2.50176	-1.39075	-0.7663	-2.6511	-0.429736	0.978414	0.452863	-0.468943	-0.2663	-0.90864	-1.8651	-1.71193	-1.3995	-1.2434	-1.17302	-2.21227	-1.29032	-0.820889	0.00812091	1.03632	0.363411	1.21543	0.00812091	0.501917	-1.79607	1.1455	1.57568	-0.487706	-0.448004	0.0800812	-0.534176	-0.902775	-0.340402	-0.111663	-1.3995	-0.802842	-0.0974509	-0.215204	0.108504	-2.02188	0.768554	-0.853372	0.392285	-0.319648	-0.0336116
YDR205W	MSC2	0.650802	1.09319	0.947395	0.552605	0.541583	1.1513	1.52856	0.839679	1.18587	1.02004	0.549098	0.608717	-1.11588	-1.11123	0.0067253	1.09881	0.329022	1.49715	1.31609	0.272116	-0.463528	-1.32385	-0.794102	0.736161	-0.597517	-0.653389	1.00673	-0.853078	-0.884118	-1.3611	-1.17279	2.19865	-0.909467	-1.4656	1.24004	0.564925	0.684946	-0.628039	0.479565	-1.04397	-0.0998448	-0.861873	-0.732023	0.770305	-1.03052	-0.879979	-1.08329	-0.541128
YDR206W	EBS1	1.14725	-1.00875	1.307	0.641273	0.337713	-0.572944	-0.978707	1.19132	1.31533	-0.558491	-0.454224	0.51469	3.80113	3.19456	-0.114584	1.10774	1.14377	-0.535449	0.361554	0.019068	0.00512017	1.99743	2.12057	0.0524595	1.42897	2.42482	-1.35585	-0.556454	-0.720467	-0.0955495	-1.01945	-0.0595342	0.969752	-0.851305	-3.47962	-2.01809	-3.53401	-0.562308	-0.932737	0.298731	-2.04051	0.943462	-2.05513	-0.00991577	-1.4213	-1.00916	0.0446178	-0.34912
YDR207C	UME6	-1.37991	-0.697878	-1.39248	-1.03628	-2.55972	-1.47302	-2.04361	-1.88672	-1.68557	-1.83381	-1.71346	-1.10621	1.21599	1.04553	0.582084	1.18412	-0.0747188	2.24116	2.79245	0.509641	0.865024	0.488216	0.0542314	0.434521	0.956347	0.740493	0.387118	0.627343	0.320568	-0.107793	-0.577933	-1.63404	1.10766	0.459293	-0.236074	-1.65653	-0.848822	-0.434387	-0.686797	0.341323	1.52357	0.212641	-0.675549	0.116497	0.430503	-0.0998929	1.13685	0.366765
YDR208W	MSS4	1.88472	2.10289	2.52567	2.55434	1.47096	1.06955	2.41668	0.499377	1.88912	0.879513	1.36373	2.36487	-1.13703	-0.407309	1.02102	0.701654	-0.90543	1.79418	1.64841	1.5093	-0.23106	-0.483993	-0.357043	-1.29254	-2.10297	-0.457018	0.0728924	0.396567	-0.88547	0.0651238	-1.4753	-1.10913	-0.961666	-0.894092	-0.435439	10.6834	1.35171	-1.39322	-0.275556	-0.531457	-0.629295	0.14037	-0.936807	-1.79687	-0.761573	0.430393	-0.519837	-1.25168
YDR211W	GCD6	1.1578	1.97786	1.42835	2.86424	1.11931	1.23499	2.65403	1.33441	1.78059	1.49329	2.58301	1.19032	-0.704541	-0.599139	-0.582501	0.125171	-0.187219	1.46222	-0.429928	-0.636524	-0.329321	-0.522411	-0.345273	0.00303386	-0.284987	-0.406146	-0.0105696	-0.596594	-0.612449	-0.802701	-0.406146	-0.0142885	-0.802701	-0.367097	1.82599	4.16569	0.167939	0.24036	-0.0675279	-0.657859	-0.628107	-0.856821	-0.142885	-0.929928	-1.20004	-0.902329	-0.732727	-0.692601
YDR212W	TCP1	-0.431259	15.4472	1.60275	1.9063	1.0474	2.81946	16.7753	-0.0607815	-0.69754	-1.1165	-0.0759768	-0.88097	-0.685322	0.75044	6.28511	4.03731	-0.672298	-0.133052	-2.12531	-0.371348	0.376276	-0.329813	0.870468	-2.09011	0.29743	-0.602253	-0.264696	7.93488	-1.56424	0.771207	11.9996	2.80289	1.46955	-0.0425906	14.547	10.151	-0.63182	7.2383	-2.02077	0.376276	5.66455	-2.04998	16.1482	-2.73038	1.96832	-0.264696	0.185498	-0.302006
YDR213W	UPC2	1.46059	2.58635	1.87918	2.70726	0.160765	0.419833	0.138402	0.733197	1.16605	0.242885	0.878713	1.05941	0.0938172	2.02225	2.35316	3.69677	-1.21035	0.826257	-0.394052	4.31911	0.889595	-0.897917	-0.715964	0.0753211	0.169204	-0.435187	-0.0790284	-2.85235	-0.697763	-0.682819	-2.0076	1.15232	-0.299978	-0.452432	-0.798451	-1.41317	-1.04199	-1.33703	0.8972	0.216705	-0.883977	0.28552	-1.99477	0.169204	0.256165	-0.278476	-1.09538	-0.400664
YDR214W	AHA1	-0.362058	-2.47066	0.133568	-0.254021	1.31264	1.25904	-0.563107	0.599802	5.91863	-0.0802596	0.876965	0.380686	-2.32772	-0.187272	-0.971818	-0.796736	-0.89773	1.06499	-1.21816	-1.96131	-0.486105	-1.00797	0.247037	1.36792	-1.81079	-0.539427	1.67628	-0.858044	-1.80177	-1.24274	-1.0432	1.81141	-0.868878	-1.20868	1.73018	-0.0679928	0.847139	-0.0803348	1.75301	0.0574445	-0.413945	-1.36668	-1.27274	-0.00861177	-0.165382	-0.136173	-0.570108	-0.731643
YDR216W	ADR1	2.37207	1.77115	1.38482	1.72965	1.46461	0.933454	0.953928	1.70358	1.09282	1.1087	1.22757	1.35783	-0.824245	-0.81808	-0.871158	-0.718638	-0.868192	-0.501364	-0.384037	-0.601908	-0.870274	-0.815409	-0.607335	-0.689037	-0.263728	-0.851808	-0.505754	-0.125873	-1.06713	-1.04904	-0.81202	-0.158645	-0.408892	-0.431984	-0.539323	-0.685667	-0.386985	-0.557601	-0.342212	-0.840879	-0.868767	-1.08249	-0.793269	-0.823187	-1.22679	-1.13277	-0.797747	-0.822256
YDR217C	RAD9	2.01097	2.48766	3.06858	2.92931	2.39861	1.20595	1.45811	1.04853	2.20342	0.688542	0.678835	1.81789	-0.335645	-0.443043	-0.295502	-0.0313157	-0.581547	-0.674233	-0.866751	-0.434426	-0.2438	-0.249475	-0.808953	-0.486339	-0.713535	-0.274275	-0.535309	-0.849306	-1.03405	-0.300546	-1.21606	-0.608659	-0.381883	-0.860025	-0.826187	-0.552333	-0.913829	-0.790038	-1.13136	-0.920975	-1.01219	-0.722362	-1.38756	-1.06179	-0.668138	-0.664565	-0.771753	-1.12127
YDR218C	SPR28	0.328067	0.238981	-0.356684	0.315636	-0.994338	-0.348778	-0.705118	-0.380122	-0.849677	-0.415295	-0.741878	0.219267	1.18692	1.38511	1.76527	1.49378	0.16128	0.379225	0.556832	0.844483	-0.680247	-0.0714191	0.364092	0.218843	0.856731	1.20809	-0.403961	0.378977	0.0851163	-0.74916	-0.453152	0.00509987	0.251163	0.227264	0.417787	-0.794136	-0.492749	-0.65127	0.323224	-0.723213	-0.52687	-0.517369	-0.0702875	-0.332273	-0.584195	-0.27117	0.680252	0.0662022
YDR219C	MFB1	1.28257	0.663123	0.483441	1.14944	1.29658	1.69646	0.53155	1.01601	0.949084	1.69777	1.08404	1.44592	-0.391071	-0.251018	-0.602421	-0.0394547	-0.694945	-0.135418	-0.183029	-0.945822	-0.874964	-0.570252	-0.632684	0.428799	-0.745059	-0.511206	-0.212727	-0.977558	-0.551168	-0.9925	-1.04571	-0.22986	-1.0584	-0.589324	-0.544163	-0.998132	-1.03909	-0.475056	0.302678	-0.567678	-1.12615	-0.412723	-0.584629	0.182775	-0.736292	-0.897669	-0.472602	-0.905025
YDR221W	GTB1	-1.56087	-0.998068	-1.35411	-2.02512	-0.590338	0.625121	-0.318841	0.600483	0.669082	1.23865	-0.364251	0.863285	-0.293734	-0.266319	-0.206701	-0.928634	-0.00609225	-0.471279	2.24021	1.10444	0.641863	-0.192776	1.60574	1.99434	-0.353786	-0.334204	-0.273281	-1.51654	-0.312881	-0.60879	-0.477807	1.35509	-1.51654	0.220627	0.754569	-0.0509138	-0.0665796	-0.37859	1.13708	0.322454	0.205396	0.213664	-1.24064	1.27807	-0.691906	-0.532637	-0.0665796	-0.227589
YDR223W	CRF1	0.279991	0.066628	-0.281906	0.353103	0.263696	1.2657	0.332915	1.0003	1.08296	1.2368	0.527657	1.06083	-0.706255	-0.7803	-0.691781	-0.287121	-0.81664	-0.29652	-0.0544945	-0.658197	-0.519446	-0.609406	-0.533712	-0.170282	-0.710428	-0.412531	-0.381396	-1.08909	-0.72428	-1.17338	-1.00536	-0.521374	-0.822076	-0.177387	-0.265607	-0.563645	0.128398	-0.572922	-0.277537	-1.09833	-0.545986	-0.694726	-0.385755	-0.369658	-0.51694	-0.749695	-0.699818	-0.44905
YDR225W	HTA1	-1.02722	-0.778151	-0.837016	-1.71398	-2.0076	-1.75605	-1.15715	-1.65123	-0.49231	-1.86371	-1.61658	-1.7085	1.47175	0.333822	1.44516	0.760271	0.176449	0.431768	0.746332	1.19186	-0.40609	0.184153	-0.159574	-0.491746	-0.161959	-0.183419	0.0121056	0.928283	-0.199927	0.165811	-0.143617	0.0168745	0.294571	0.0348496	1.12087	1.79054	-0.403705	1.66526	1.33547	0.587674	1.07208	0.509721	0.0326486	0.0495231	0.435437	0.630594	0.107667	0.244314
YDR228C	PCF11	-1.80964	-2.03694	-2.8613	-2.1196	-1.42799	0.428303	0.0601127	-0.947088	-1.55322	-0.577332	-0.465874	0.336882	-0.00361882	0.401086	0.839566	-0.302171	1.2886	0.9231	1.99216	1.13601	0.699337	0.686068	1.73402	0.0352835	0.991858	2.4807	-0.0253317	-0.366405	0.186671	0.377865	-1.19934	5.91737	-0.598311	-0.0952955	8.174	2.22587	5.86429	-0.778046	3.21472	-0.212002	7.17762	0.541315	-2.80066	3.23341	-0.722256	1.0769	-0.469542	1.45265
YDR229W	IVY1	0.732371	0.920278	0.584612	0.899613	0.869502	0.308102	1.01352	0.899971	0.947543	0.689515	0.486371	0.402913	-0.167586	0.178136	-0.634035	0.197752	-0.337232	0.604325	-0.0821121	-0.460142	-0.474852	-0.0402235	-0.737985	-0.0312968	-0.244165	-0.265714	-0.576384	-0.169524	-0.146062	0.596966	0.0927248	1.72965	-0.538721	0.395192	0.0140507	0.994572	-0.134825	0.453309	0.778278	0.358346	-0.321254	1.10189	0.211977	0.840457	1.02812	0.104156	-0.0394356	0.109065
YDR231C	COX20	1.94138	0.180854	1.64025	1.88566	1.57573	1.09565	-0.485084	0.928246	0.094639	1.18069	1.00357	1.33291	-0.692344	-1.1093	-1.54227	-1.50659	-0.374104	-0.513376	-1.2813	-1.50393	-1.52078	-0.278503	-0.666425	-1.04212	0.527115	-0.27184	-0.532647	-1.658	-0.420992	-0.21596	-1.57363	-0.599998	-0.462865	-0.774576	-1.75178	-1.34551	-0.338117	-0.851131	-1.17781	-0.761408	-0.860745	-0.635639	-2.34875	-1.05275	-0.554973	-0.396456	-0.736826	-0.31595
YDR232W	HEM1	-1.20912	-0.357063	-1.06118	-0.818687	0.590656	1.16018	0.76307	0.397108	3.15907	0.157953	0.240267	0.349277	-0.56243	0.342809	0.536789	-1.99666	-1.67837	0.784838	-0.56243	-2.16388	-1.36232	0.835006	0.547938	-0.485507	-1.65162	-0.964883	-0.234114	1.45541	0.283166	0.126533	0.651059	-1.00446	0.283166	-0.292642	0.697882	4.39632	-0.575251	1.39465	0.498885	0.259755	0.536789	-0.673356	-0.118729	1.27425	-0.327759	1.65552	0.0914158	0.735229
YDR233C	RTN1	0.414957	1.02116	-0.0960031	0.410581	0.051633	0.651171	0.362948	0.106722	-0.186873	1.33967	0.79638	0.558421	-0.698518	-0.125265	-0.2378	0.147197	-0.0917129	0.479031	0.589843	-0.197862	-0.430178	-0.0568181	-0.174956	0.249066	-0.258482	-0.268856	-0.271665	-0.290887	-0.0123998	-1.20417	-0.110234	0.62133	-0.621899	-0.244072	0.874998	-0.473304	-0.00232987	0.084612	0.28721	-0.334174	-0.329548	-0.472299	-0.633277	1.65485	0.494004	0.0912818	0.227667	0.0426643
YDR234W	LYS4	1.54519	1.41628	1.68808	2.18906	1.20614	1.19494	1.38189	1.40017	1.18222	1.49316	1.21641	1.80666	-0.906712	-0.708372	-0.710418	-0.805358	-0.590521	0.443753	-0.622916	-1.0393	-0.313221	-0.712201	-0.868273	-0.668814	-0.760928	-0.70035	-0.364018	-0.740345	-0.912953	-0.38359	-0.961749	-0.22825	-0.439687	-0.84916	-0.153754	-0.213295	-0.829024	-0.500114	-0.298995	-0.954697	-0.824088	-0.883583	-0.896999	-0.789113	0.154147	-0.694352	-0.751873	-0.827324
YDR235W	PRP42	-0.27626	0.0461133	-0.289528	0.402687	-0.357558	0.0227436	-0.734846	-0.190549	0.527461	0.45975	0.737518	0.945594	1.2503	0.34344	-0.0445886	0.143098	0.0590999	1.64661	1.21921	0.267287	-0.72725	1.40788	-0.0196442	0.371847	0.687536	-0.476844	-0.477651	0.00671887	-0.179772	-0.165727	-0.57795	-0.595931	0.195038	-0.298168	-1.29361	5.58637	-0.311593	-0.84476	-1.84544	0.150654	-0.923572	0.817884	0.175675	0.0195086	-1.23429	-0.21994	-0.119604	-0.34024
YDR236C	FMN1	-0.138037	0.0209951	-0.366554	0.263883	-0.671344	0.733745	0.853833	0.874267	-0.0308719	0.688502	0.836057	0.411322	1.27832	0.819154	0.755724	1.68614	-0.194069	1.25691	1.23179	0.993439	0.209809	0.63336	0.510304	0.438368	0.195597	0.303525	-1.00357	0.343124	-0.158336	-0.697311	0.710139	0.0556163	0.0322778	0.142414	-2.05408	2.41513	-1.16045	-0.724512	2.24738	-0.126434	-0.38722	0.520755	0.549139	0.901202	-2.50394	-0.440868	-0.026494	0.482095
YDR237W	MRPL7	-2.11086	-2.91424	-1.83364	-1.5935	-0.178218	-0.242644	-0.59392	-0.0118533	1.13652	-0.603263	-0.320039	-0.0769767	0.235736	-0.117001	-0.65723	-0.461072	0.641052	-0.0755453	-0.604796	-0.330781	-0.175791	0.489672	1.1573	0.50195	1.34624	0.546439	0.843709	0.16438	0.834609	1.35144	0.0811787	1.17218	0.641052	0.109779	-0.188502	0.161202	1.09577	0.727575	0.744042	0.807887	0.606529	0.653041	-0.050845	0.619096	2.05084	0.927055	0.991044	0.277336
YDR238C	SEC26	1.07519	0.3592	0.595161	0.574079	0.395585	0.686413	-3.315	0.375468	1.08104	0.755903	0.204331	0.926528	0.374995	1.80844	0.00644252	3.39466	-0.54572	0.768032	2.96825	4.76009	0.78704	0.564689	-0.422369	-0.200786	0.155564	-0.0911624	-1.16052	-2.27622	0.559127	-0.285599	-1.99787	-1.46013	0.027165	-0.519847	-2.36903	-3.04219	-0.590425	-1.16768	-0.384201	-0.00399283	-0.292387	-0.50246	-2.57711	-0.157731	-0.45068	-0.314145	-0.94923	-1.1063
YDR239C	YDR239C	0.638881	0.222333	0.48267	0.821975	0.407471	0.0957671	-0.0311314	0.143062	0.0234718	-0.073416	0.363633	0.00599155	0.306346	-0.0313239	-0.903175	-0.634514	-0.620872	0.220046	-0.379568	-0.52461	-0.916504	-0.269512	0.101097	-0.60002	-0.0536532	-0.171471	-0.635088	-0.16961	-0.167441	-0.044282	-0.695538	-0.218285	-0.256158	-1.0133	-1.19122	-1.38996	-0.603239	-0.0326741	-0.198865	-0.191903	0.351797	-0.19272	-0.993706	-0.00951844	-0.118659	0.202611	-0.479112	0.432409
YDR240C	SNU56	2.35635	2.39845	2.28501	2.80884	1.49327	1.65347	1.32127	1.8627	0.432729	1.52778	1.3453	1.74955	-0.6916	-1.25518	-0.648324	-0.822416	-1.0009	-0.986771	-1.44877	-1.80943	-1.40639	-1.06724	-0.848192	-0.00949882	0.105726	-1.48371	-0.921633	-0.337627	-1.17587	-0.80906	-1.24966	-1.24485	-0.970001	-0.533369	-1.58434	0.330098	-0.397658	0.23349	2.56465	-0.158314	-1.22364	-0.912545	-1.57695	-0.356325	-0.419484	-1.19796	-0.609748	-0.669591
YDR242W	AMD2	-0.412204	-1.39979	-0.698417	-0.846879	-1.36686	-1.30399	-1.53652	-1.18529	-1.03466	-0.999251	-1.25065	-1.2739	0.351568	-0.0181002	0.676209	1.65627	0.258984	-0.370092	0.718245	1.12701	-0.965011	-0.0331055	0.108154	1.40429	0.928136	0.562758	0.0967882	0.444486	-0.247732	-0.717832	-0.177565	0.162992	-0.343611	0.092346	-0.131983	0.110234	0.661932	0.541852	0.0486555	-0.452061	0.0906966	-0.328527	0.0271971	0.595155	-0.642198	0.326567	0.00729423	0.362788
YDR243C	PRP28	1.77316	2.41486	0.927213	2.0472	0.878246	1.89051	3.28467	1.335	2.25508	2.0498	1.79759	1.88248	-0.304087	0.339354	1.27507	0.91536	-0.616416	1.34201	0.376529	2.37058	0.722301	-0.260723	-0.725132	0.0721436	-0.538322	-0.41313	-0.415138	0.380583	-0.418687	0.376514	1.64472	0.683428	0.282513	-0.179942	9.45364	3.43724	-0.787823	0.238978	0.0159362	-0.906223	-0.860471	-0.646166	3.20389	-0.664106	-1.0615	-0.177957	-0.757431	-0.278577
YDR244W	PEX5	1.82566	1.97677	1.60653	2.06028	1.44214	1.78584	3.22715	1.13452	2.93267	1.65547	1.49067	1.30928	-0.479886	-0.749073	-0.585877	-1.17575	-0.868902	-0.264337	-1.43752	-0.89301	-0.133381	-0.749073	-0.737946	-0.200856	-0.12097	-0.311127	-0.543509	-0.478317	-0.556776	-0.894579	-0.632525	-2.98374	-0.734807	-0.422825	0.0422254	0.695578	-0.794864	-0.468331	-0.689444	-0.555207	-0.553495	-0.407133	0.786591	-0.283452	-0.390728	-0.454208	-0.449358	-0.711698
YDR246W	TRS23	-1.76833	-1.55706	-1.45848	-1.59206	-1.06365	-0.245446	-1.40952	-0.454263	-0.0212085	-0.336429	-0.510394	-0.591955	1.65499	1.32442	0.382922	0.864375	0.378171	1.739	1.23385	1.85891	1.08946	0.94463	1.30312	0.836311	1.51729	0.811286	0.527391	0.843877	1.00658	1.2924	0.832737	4.93902	0.864222	0.702201	-1.16676	0.676087	3.37068	0.499929	-0.324396	0.374628	2.06879	0.201672	1.58245	1.65459	0.72356	1.09397	0.903124	1.18188
YDR247W	VHS1	1.21656	1.35082	1.03267	1.66837	1.45214	1.36136	1.64267	1.5957	1.56927	1.16247	1.66421	1.29746	-0.996431	-0.827488	-1.15255	-1.05125	-0.988681	0.679711	-0.691225	-1.43345	-0.513881	-0.666911	-0.60802	-0.983713	-1.05409	-0.951512	-0.241384	-0.24864	-0.991502	-0.613755	-0.616189	1.23673	-1.06557	-0.882961	-0.661445	0.400793	-0.18628	-0.777069	-0.11431	-0.236047	-0.617771	-0.497477	-0.860895	-0.600453	0.855202	-0.710243	-0.56005	-0.772936
YDR251W	PAM1	-1.06878	-0.824236	-0.90575	-0.9123	-1.18886	-1.44505	-1.71507	-1.54294	-1.37191	-1.1754	-1.38683	-1.00801	1.50449	0.865269	1.19349	1.40494	1.37949	0.844686	1.43825	0.0340569	0.849925	1.48503	0.77021	0.454716	1.03481	0.639596	-0.0333084	0.341317	1.05052	0.00299401	0.0958084	2.00337	0.394461	1.09918	1.02208	0.309506	0.76759	0.508982	0.844686	0.40232	1.50749	0.913922	0.658308	1.43001	1.15344	0.349177	0.785554	0.473428
YDR252W	BTT1	1.90803	1.41223	1.31326	1.90196	1.95285	1.45798	1.76564	1.83007	0.287582	1.65453	1.5	2.45238	-0.114685	-0.946387	0.141259	-0.767366	-0.852681	-0.237762	-0.378089	-0.0270396	-0.384615	-0.466667	-0.671795	-0.582284	-0.344988	-0.735664	-0.864802	-0.307226	-0.913287	-0.764103	-1.38648	0.391608	-0.681585	-1.03077	-0.364569	-0.438695	-0.760839	-0.404662	-0.173427	-0.160373	-0.631702	-1.11748	-1.27506	-0.970163	0.374359	-1.06061	-0.341725	-0.64662
YDR253C	MET32	1.18736	1.00863	0.609675	1.83109	0.551147	1.88517	2.77907	0.549843	1.93617	1.35848	1.90969	0.881502	-0.157844	0.95261	1.91125	0.0397186	-0.0922245	1.11535	-0.210204	0.0410466	-0.299056	0.0472365	0.35398	-0.268561	1.04591	-0.0165673	-1.40278	0.444998	-1.04647	-1.15253	-0.655674	5.84959	-0.528976	-0.539583	2.66243	0.452717	0.777086	-0.30445	0.185039	-0.45998	0.0846707	-0.649559	-1.4706	-0.858939	0.832846	-0.406024	-0.304484	-0.398316
YDR254W	CHL4	-1.74436	-1.57459	-1.66023	-1.59584	-1.53578	-1.11969	-1.0065	-1.35429	-0.556158	-1.23179	-1.30833	-1.19861	1.40916	1.30821	0.889037	1.15677	0.896153	0.732044	1	0.264621	0.581944	1.09317	1.09317	0.406048	1.30465	0.796531	0.563709	0.907716	1.16211	0.197687	0.741383	0.435179	0.573493	1.09317	0.653992	0.524127	0.312431	0.0364688	0.833	0.542139	0.499666	0.690683	1.36669	1.35757	0.427618	0.545475	1.36869	1.10941
YDR255C	RMD5	-1.06867	-0.570902	-1	-1.15496	-1.32439	-1.14654	-1.25362	-1.08287	0.0757695	-1.19732	-1.09918	-1.09024	0.910966	1.05157	0.87215	1.02959	0.533116	1.52579	0.702226	1.10016	1.4126	0.607492	0.557003	0.870521	1.33795	0.788817	1.06189	0.692454	1.1968	1.2709	0.497557	-1.00706	0.87215	1.16341	1.02959	1.24131	0.752986	0.836048	0.850977	1.13165	-0.0198154	0.917752	0.90608	1.00896	1.03122	0.774973	0.60342	0.788817
YDR256C	CTA1	-0.234818	0.272047	-0.198153	1.62812	-0.279767	0.63028	-0.0894487	-0.133015	1.8386	-0.17146	-1.39215	0.152323	-0.920486	-0.901602	-0.375712	-0.804937	-0.182719	-0.706035	0.0467465	-0.732684	0.423519	-0.256839	-1.65666	0.242127	-0.335165	-0.400362	0.132535	-0.590348	0.305871	-0.655661	-1.32799	0.666435	-0.762733	0.187297	0.124502	-0.699845	0.559627	-0.113668	-0.114597	-0.0712922	0.188527	0.688787	-0.654234	0.265088	0.134908	0.296392	0.230769	-0.754428
YDR257C	SET7	-1.04777	-0.87622	-0.887378	-0.621688	-1.3281	-1.16771	-1.14854	-1.33961	-1.33508	-1.48361	-1.54149	-1.52441	0.263574	0.368932	0.816613	0.958288	0.489392	1.49443	2.1913	-0.454153	0.386911	0.43114	0.687522	-0.454153	-0.197051	1.00144	0.535779	1.22114	-0.535059	0.403452	0.126214	1.35311	0.115067	-0.151025	0.671341	-0.394103	0.533621	0.393024	-0.331535	0.500539	1.08846	-0.477526	-0.861561	-0.359583	0.160374	0.0136641	0.730672	1.44984
YDR258C	HSP78	0.901505	0.869357	0.924761	0.897401	1.60534	-0.393981	-0.330369	0.436389	1.99795	0.121751	0.489056	0.0930233	0.103326	0.0460014	-0.870488	-0.226469	-0.444444	1.24558	-1.3482	-0.302902	0.278839	-0.0311394	0.34041	0.704883	0.455768	0.0127389	0.210191	1.18401	0.881812	-0.514508	-0.564048	1.89597	-0.523708	0.653928	0.245577	-0.255485	-0.559802	0.924275	2.24487	0.721868	0.438783	-0.160651	-0.135173	-0.478415	0.84218	0.833687	-0.351734	-0.742392
YDR259C	YAP6	-0.653272	-1.31872	-0.630142	-0.442655	-0.101975	-0.27982	0.190125	0.392716	0.522354	-0.945911	-0.989314	0.311771	-0.1194	0.547678	-0.637237	-0.250872	0.532787	-0.479199	0.200449	0.0571612	-0.21167	0.0123617	0.740629	0.01348	-0.148845	-0.24364	-0.298049	-0.330836	1.83111	1.17225	-0.213951	0.352554	0.381833	0.57301	0.0273251	1.15411	0.241832	0.194376	0.681568	0.0986605	0.94492	0.453114	0.159806	0.477092	-0.404696	-0.162366	1.07874	0.0250863
YDR260C	SWM1	-1.3395	-0.635935	-1.52683	-1.05383	-1.93666	-1.12061	-0.992612	-0.941964	-0.692772	-0.0217964	-0.610683	-0.98755	-0.00124059	0.364716	-0.216481	-0.169562	-0.11679	-0.0491913	-0.193178	0.107088	0.138268	0.782386	0.0784846	-0.123346	1.27927	0.694016	0.024399	-0.0984312	1.88794	0.0732619	0.485067	4.17074	0.782888	0.789777	-0.438103	-1.01623	0.781515	0.431179	0.067291	-0.185851	0.0323372	-0.00999474	0.0508364	0.557155	-0.891981	0.223608	-0.354766	0.371736
YDR261C	EXG2	-1.36961	-0.512638	-1.04698	-0.866786	-2.0229	-1.5623	-2.20071	-1.17009	-0.801963	-1.20458	-1.27624	-1.29884	1.72898	0.206292	1.55838	1.56776	1.1219	1.49093	1.09195	0.143981	1.03993	1.10073	0.667877	1.11615	1.63218	0.937387	0.547187	1.13309	0.646098	0.916515	0.061706	2.48004	0.606473	1.46673	0.630672	0.686025	1.23805	0.950393	0.995765	0.527526	1.23805	0.464912	0.517241	1.02753	-0.455233	0.676044	0.750151	1.2441
YDR263C	DIN7	-1.32771	-0.660344	-1.18792	-1.40323	-1.77836	-1.81841	-2.66561	-1.37619	1.42255	-1.40007	-1.14787	-1.38848	1.09032	-0.936416	0.41763	1.0159	0.0169798	0.0906792	-0.389451	0.115607	0.756864	-0.0122832	-0.122471	0.325144	1.32912	0.425578	0.450144	1.69545	0.75289	1.26048	0.776734	1.69111	1.11994	0.500361	0.879697	-0.305636	0.846821	1.36669	1.48988	0.232298	0.846821	0.712789	1.06828	1.47579	1.06828	-0.382587	0.622832	1.48555
YDR264C	AKR1	-1.66605	-1.34127	-1.56125	-1.71522	-1.85226	-1.78997	-1.94853	-1.3769	-0.832587	-1.66681	-1.4405	-1.87531	1.00214	1.09507	1.09507	1.08393	0.786679	0.737849	1.0054	1.00855	1.04208	0.832583	0.72806	0.751238	0.496512	0.779703	0.493137	1.08787	0.614761	0.770477	0.691044	0.644127	0.814244	1.03803	0.360036	0.90189	0.868137	0.691044	1.27588	0.737849	0.786679	0.761139	0.764064	0.783078	0.0351035	0.803105	0.984923	0.891877
YDR265W	PEX10	0.823206	1.76997	0.391204	0.870949	1.22888	1.15191	1.79543	1.15191	2.02402	1.2011	1.6956	1.45139	-0.968596	-0.957837	-0.781913	-2.27392	-0.693225	-0.739459	-0.717069	-1.26868	-0.717069	-1.42832	-0.4385	-0.387031	-0.101774	-0.848793	0.445769	-1.2777	-0.166909	0.2492	-0.891247	-3.23408	-0.764176	-0.28235	-0.515266	0.413783	-1.20326	-0.171852	-0.627799	0.153824	-0.147136	-0.0180285	0.0811282	-0.14481	0.261413	0.0139575	-0.440826	-1.1861
YDR266C	YDR266C	1.10754	1.18089	1.78243	2.76689	0.455288	0.473157	-0.821066	0.803983	0.61811	1.41206	1.1621	0.667542	-0.638093	-1.0942	-0.882282	-0.903057	0.117264	-0.734573	-1.12078	-1.00335	-0.306058	-0.652508	-0.363958	-1.0817	-0.227526	-0.640575	0.32811	-1.40852	-1.5514	-0.798512	-2.27901	-0.753157	0.256964	-0.97885	-3.42884	-1.3266	-0.714938	-1.24528	-1.39429	-0.377497	-0.397295	-1.11304	-3.20075	-1.51228	-1.39703	-1.08935	-0.449748	-0.847692
YDR268W	MSW1	3.58383	-0.0287698	1.25	3.65228	2.67262	1.14881	-2.93105	2.18998	0.217262	2.82837	3.85863	3.69742	-2.68803	-2.07712	-4.16875	-5.15673	-1.00751	-2.44817	-1.59039	-1.02153	-1.5303	-1.19629	-1.97897	-0.592389	3.76965	-0.545318	-2.27942	-1.55583	-0.215824	-0.847772	-2.93791	-10.4271	-0.167752	-2.23135	-3.24787	-5.57286	-3.47421	-2.44216	-6.06009	0.919379	-3.64547	-3.50576	-6.18428	-2.79069	-3.34752	-2.0025	-1.22384	2.21282
YDR270W	CCC2	-0.137783	-0.202368	0.244349	0.423574	1.0915	1.18837	0.726588	1.493	3.91819	0.318622	0.347686	0.976319	-0.85483	-1.17811	0.719151	-2.07314	-0.997208	-1.23283	-0.157454	-1.74149	0.772753	-1.15243	-0.87158	-0.896147	-0.639866	-1.22334	1.04746	-1.38693	-0.561139	0.259631	-0.919598	2.03741	-0.487437	0.434953	1.52764	-0.0642099	0.21608	-0.477387	-0.0709101	0.627582	1.38135	0.0954774	0.252931	-0.422669	1.91736	0.300391	-0.357901	0.286432
YDR272W	GLO2	-0.568	-0.8608	1.31627	1.3472	-0.44	-1.20373	-2.27733	0.269867	1.16427	-0.986133	-0.6528	1.34133	-0.567033	-2.09835	-0.996154	-1.27143	-0.711538	-1.01484	0.366484	0.0851648	-0.517033	0.558242	0.476374	-0.291209	-0.660989	-0.615385	-0.123626	-0.0021978	-0.768132	-1.25824	-0.116484	1.26484	-0.0142857	-0.668132	0.387363	-0.265934	0.162088	-1.56209	0.0989011	-1.54066	0.535165	-0.429121	-0.923077	0.469231	0.296154	0.483516	-0.0527473	0.527473
YDR273W	DON1	-1.27902	-1.04145	-0.558833	-0.124043	-1.41199	-0.501754	-0.848852	-0.355548	-1.4485	-0.698501	-0.961256	-0.163425	1.54044	1.92077	1.59891	1.60863	1.12453	0.592159	1.78702	1.03673	0.914841	1.62329	1.39664	1.60863	0.549498	1.47719	-0.0645693	0.981881	0.349531	0.04958	0.371109	1.05584	0.85126	1.56152	0.800362	1.13902	1.00033	1.15368	1.74403	0.27096	0.323835	0.828364	-0.193378	0.72904	-0.118102	-0.267337	0.426618	0.356613
YDR275W	BSC2	1.5439	1.54118	1.24079	1.23009	1.13041	1.44999	0.533537	0.62812	2.70742	1.20275	1.24367	1.52046	-0.873264	-1.24514	-0.419271	-0.574306	-0.883333	-1.15104	-0.845833	-0.737674	-0.0399306	-0.8125	-0.951042	-0.721528	-0.833333	-0.885938	-0.808333	-1.00382	-0.985417	-0.652951	-0.638021	-0.351042	-0.976389	-0.625174	0.0805556	-0.465799	-0.14375	-0.539931	-0.0534722	-0.541319	-0.219792	-0.345313	-0.583681	-0.248264	-0.69184	-0.661285	-0.555382	-0.953646
YDR276C	PMP3	-0.468738	-1.27358	-0.853587	-0.488959	-1.71093	-1.09828	-2.24769	-0.395581	0.606852	-0.845299	0.369678	-1.19359	0.16522	1.08401	0.0700084	-0.484832	-0.339665	1.8964	-0.501107	-0.896342	-0.664719	0.213197	-0.423637	-0.842035	0.470275	-0.15843	-0.232272	-1.93219	0.812887	-0.790649	-1.54131	6.45748	1.11877	-0.724425	-1.45199	-1.57453	-0.298146	-0.751588	0.201049	-0.748318	0.543809	-0.641489	-2.30706	-0.198211	-0.49323	0.518384	-0.0255649	0.574334
YDR277C	MTH1	2.64435	1.16362	3.70723	2.70115	1.95064	0.97025	0.70453	2.38066	0.837052	1.4902	1.12914	2.51657	-0.525245	0.177419	-1.03576	-1.48597	-1.02174	-2.03717	-0.800842	-1.90252	-1.52244	-0.392707	-1.2209	-1.56101	-1.37377	-1.46774	-0.654979	-0.448808	-1.35694	-0.423562	-0.750351	-1.7195	0.638149	-0.00841515	-3.61711	-0.808555	-1.63394	-0.576438	0.701964	-0.392707	-2.01543	0.14446	-1.2763	-0.735624	-0.661992	-1.13464	-0.654979	-0.621318
YDR279W	RNH202	-2.58178	-2.45331	-1.67063	-1.48245	-1.16294	-1.15658	-1.11841	-0.563924	0.587113	-1.13934	-1.4726	-1.04371	1.16993	1.05849	1.19375	1.01467	0.918545	-0.117397	0.486601	0.408337	0.486601	0.695449	1.25989	0.680561	-0.352829	0.835177	0.581667	0.901531	0.613781	1.15291	0.361974	1.80753	1.73245	0.790302	0.316036	0.994896	0.68524	0.879838	0.361974	0.786048	0.73054	1.32242	0.477456	0.719694	0.630157	1.00425	0.790302	0.714164
YDR280W	RRP45	-1.93038	-2.76564	-0.865909	-0.703634	-1.83385	-1.1622	-4.33129	-0.192695	-0.671965	-0.935353	-1.24963	-1.83439	-0.419039	-1.18861	-3.17428	-2.1847	-0.278756	-0.620396	-0.628371	0.453107	-1.08528	0.983324	0.907319	0.158583	0.579842	0.744125	0.546399	-1.61735	-0.869534	0.331081	-1.32614	6.87737	0.999924	0.579022	-4.31323	0.339245	3.42202	-1.5363	-2.60075	0.344973	3.48618	-0.629414	-3.72714	-0.920562	-1.15518	0.27581	1.02995	0.67845
YDR281C	PHM6	0.244727	-0.655172	0.188149	1.01339	-0.898895	-1.61132	-3.00636	-2.26749	-1.63542	-1.51021	-1.48711	-2.26749	-1.91841	-0.492493	-2.37337	-1.90339	-0.432115	-1.16482	0.568538	-2.59856	-1.26893	-0.176567	-1.45659	-2.38381	-2.66547	-0.736292	-0.848238	-2.09367	-1.23336	-0.584856	-1.58877	-6.23597	-0.495757	-0.942885	-4.49869	-3.30189	-2.33127	-2.01338	-2.08029	-0.732702	-1.25392	-1.1733	-4.01175	-2.32931	-0.865862	-0.53329	-0.380222	-0.738903
YDR283C	GCN2	-1.80064	-1.37184	-2.39912	-0.91055	-3.43482	-2.38428	-1.06619	-1.18251	3.28761	1.54352	-0.9643	-0.855596	5.49715	3.28148	5.08901	2.7577	1.52529	2.77178	4.62381	1.43248	5.25789	3.88741	0.225181	3.82997	-0.194751	0.860403	0.358311	0.380373	2.5504	3.25105	0.276151	0.509319	1.77748	1.54736	-0.128186	0.444275	1.89121	1.56295	1.28338	0.202358	0.9186	6.90415	-0.831875	5.96729	0.330544	0.864968	-0.116394	0.393686
YDR284C	DPP1	-1.79847	-1.46101	-1.15753	-1.52371	-1.11222	-1.95258	-1.20416	-1.31349	-0.00869336	-1.75922	-1.75158	-1.57297	0.36622	0.801039	0.268106	0.456682	0.154414	0.467887	-0.0655917	0.515168	0.302268	0.494671	0.00819896	0.415141	0.765783	0.560262	1.24269	0.799125	0.622848	0.584859	0.972397	1.30965	0.954632	0.549604	0.355288	1.02542	0.143755	0.927029	0.777808	1.02296	0.84504	0.99754	1.37606	0.952719	1.23586	0.609183	1.27139	0.83848
YDR285W	ZIP1	-1.78103	-1.75353	-1.63611	-1.4792	-1.99436	-1.55395	-2.48449	-1.55677	0.0853315	-1.317	-0.973907	-1.12588	1.00318	1.12116	0.727658	0.777817	1.02685	0.493465	2.39421	1.48251	0.675733	0.938538	0.803603	0.213705	0.758036	2.09043	0.0660544	-0.129283	-0.468386	-0.666549	-0.320028	0.84811	0.622748	0.758036	0.292123	0.177676	0.224656	1.18898	0.758036	0.294949	-0.208407	0.12787	-0.129283	0.660897	0.388909	0.481809	0.949841	0.448605
YDR289C	RTT103	-1.05972	-1.69261	-1.30088	-2.11237	-2.18341	0.00566091	-2.28927	-1.18596	0.0984999	-1.21993	-1.52165	-1.76422	1.34309	1.06118	1.94438	0.319379	0.136417	3.48712	2.90544	1.2298	1.92682	0.452869	2.39871	1.65808	2.11066	1.17564	1.34309	-1.13671	1.50293	1.06557	-1.19028	5.84309	0.154567	-0.229215	0.133197	0.204333	6.64754	1.20755	3.3387	1.00878	7.80855	3.15867	0.0207845	3.24239	3.21692	-0.285714	0.785129	0.362705
YDR292C	SRP101	0.979954	1.06444	0.917292	1.41958	0.855104	1.09889	3.20154	0.473638	2.09762	1.49337	1.71989	1.22654	-0.955916	-0.322893	-0.902469	-0.857478	-0.622373	-0.0951022	-0.398305	-0.449303	-0.854973	-0.571306	-0.583288	-1.17348	-0.580775	-0.853157	-0.0960958	0.541625	-0.952127	0.476964	0.770134	1.52139	0.551917	0.583865	-0.529716	8.98391	1.6303	-1.03138	0.462735	-0.415507	0.0434327	-0.296784	1.34918	-0.615516	-0.506346	-0.324921	0.0308669	-0.661009
YDR293C	SSD1	-1.35243	0.472201	-1.7263	-1.9467	-2.16235	0.447695	-0.746975	-1.64236	-2.79491	-1.66748	-0.735641	-1.95911	0.834128	2.04353	2.35987	1.54226	0.765014	2.98793	2.80505	1.96552	1.74372	0.31252	0.649507	-2.26772	2.01636	1.2048	0.339847	2.05736	0.754528	0.653797	1.18208	1.84175	0.56816	0.649507	-0.0846838	-0.571814	0.638068	-0.471401	-0.942485	0.873054	1.79568	1.13251	1.73864	1.28583	1.25278	0.887989	0.903877	1.69765
YDR294C	DPL1	0.311425	-0.302231	0.594511	1.2143	0.673917	-0.194464	-0.624768	0.219135	0.401857	0.13984	0.149412	0.34084	-1.06244	-1.64622	-1.06531	-1.11753	-0.834688	-0.403163	-1.17746	-1.09156	-0.560945	-0.790245	-0.95254	-0.609992	-0.841793	-0.401095	0.367127	-0.479141	0.167405	0.868156	-0.67469	2.08896	-0.262549	-0.107296	-0.776207	-1.12711	1.70641	0.0132163	-0.750588	0.142855	-0.0403851	-0.0987904	-0.246317	-0.246254	0.716515	-0.277255	-0.122653	-0.521833
YDR295C	HDA2	-1.03685	-0.807371	-1.15171	-1.35926	-1.39453	-1.18585	-0.705177	-1.24237	-0.538322	-1.02645	-1.04092	-1.08637	0.854914	0.588496	0.979273	1.07755	0.204471	-0.0947834	0.461109	0.803912	0.400792	1.13787	0.937354	0.99837	1.22799	0.47741	-0.0344667	1.05286	0.468095	-0.212389	1.04285	-1.35119	0.340941	0.558919	1.08733	0.220307	0.0246856	0.710293	0.757103	0.697019	0.19469	1.34513	2.13321	1.07196	0.0386586	0.406614	0.519795	0.371681
YDR297W	SUR2	-1.98126	-3.06497	-1.72808	-1.96728	-0.666203	-0.89244	-2.57799	-1.09103	0.882119	-0.558121	-0.697996	-0.160465	-0.474982	-0.401466	-2.28293	-3.12186	0.546883	0.0100284	-4.38365	-2.33651	-0.348176	0.0812318	0.174083	-0.504967	0.480742	1.04506	1.00675	-2.45886	0.226449	0.532937	-0.908029	-1.95172	1.34999	-0.123752	-4.99987	0.280392	-0.948744	-0.197608	1.89389	0.893163	0.491443	0.0857248	-2.678	0.497409	2.11797	0.208969	0.448746	0.168515
YDR301W	CFT1	2.14736	2.27574	1.78853	2.02027	1.28148	3.05745	3.66202	1.63177	0.95823	2.22595	1.61321	2.03546	2.64834	2.48892	4.6225	4.69031	-0.0467029	0.827904	1.58603	9.61597	1.69482	1.50222	1.19243	0.389989	1.69152	0.429197	-1.40286	0.743903	-0.286801	0.223128	0.431493	13.039	0.392959	0.126378	25.7051	9.50554	2.92439	-0.258761	0.441933	-0.885813	3.66255	-0.225458	-0.25603	0.441346	-0.398812	-1.47189	-0.109855	-0.505963
YDR302W	GPI11	-0.471443	-1.9617	-0.870584	-1.20007	-0.908221	0.266755	-3.48498	-0.336745	-0.551997	0.266755	1.16936	-0.451964	2.09953	1.67769	0.636941	0.0694723	0.0901804	-0.626921	1.21977	1.83133	1.57582	1.31697	1.97061	0.655645	1.67769	1.83133	-0.0868403	0.522712	1.24048	2.22545	-0.880094	4.64162	0.348363	0.425852	-4.13961	-3.62592	2.31597	-1.48196	1.41617	0.308617	2.75685	1.1994	-2.10888	1.88811	-0.0200401	1.1994	1.28858	0.840347
YDR303C	RSC3	1.82454	2.17148	1.64435	2.80737	1.59706	1.66003	0.265555	2.02663	1.80786	2.50971	2.43728	1.22001	-0.912026	-0.382405	-1.01805	0.217646	-0.816679	0.259344	-0.169336	0.644546	-0.262649	-0.433257	-0.805238	-0.355962	-0.901602	-1.35367	-0.0724638	-1.61251	-0.795067	-0.182049	-2.29647	-0.901602	-0.533435	-0.68599	-2.56725	-3.07958	-1.89525	-1.0417	-0.330028	-0.584033	-1.54818	0.0910247	-4.4864	-1.2179	-1.51691	-0.912026	-0.456649	-0.816679
YDR304C	CPR5	1.11529	1.8795	1.24297	2.74987	1.68801	0.93382	1.28871	0.646091	2.79505	0.845517	1.04421	1.10967	-0.945512	-0.633393	-0.775877	-1.24335	-0.874638	-0.43198	-1.10546	-0.726729	-0.193166	-0.746664	-0.941126	-0.997646	-1.04934	-0.941081	-0.514629	-1.0369	-1.11384	-0.734481	-1.46121	-0.483706	-0.325993	-0.445547	-0.77538	0.173777	-0.637531	-0.582965	-0.823098	-0.373253	-0.862478	-0.645088	-1.12904	-1.01057	-0.629794	-0.369465	-1.019	-0.764055
YDR305C	HNT2	-1.07319	-1.0286	-0.794959	0.352399	0.197286	-0.611731	-2.12894	-0.0867668	3.41687	0.357247	-0.222492	-0.0581677	-0.935984	-1.24879	-2.47527	-1.61445	-1.36809	-0.444229	0.456838	-1.14694	0.451503	0.308438	-1.42919	0.604753	-0.918041	-0.887488	-0.333657	-1.59505	0.278855	-1.16004	-1.516	-0.638215	-1.09796	-0.21678	-0.783705	-1.10669	-0.0586809	-0.415131	1.81765	-1.21775	-1.49758	-1.37245	-1.68332	-0.254607	-0.904947	0.323957	-1.1644	-0.771096
YDR308C	SRB7	1.00071	0.681458	1.0587	1.09586	0.520756	1.21774	-0.364714	1.23109	0.624398	0.406261	0.818417	1.29626	0.673834	0.373834	0.791228	1.64074	-0.336222	0.00238381	0.197951	1.01397	-0.200282	0.0501554	0.617418	-0.340839	1.3287	0.371573	0.0445947	0.60852	-0.205644	0.352508	-0.23345	3.68829	0.0843949	0.314595	-0.510481	0.914601	2.20349	-2.22928	0.351537	-0.561461	1.65378	0.377842	-1.61295	-0.134169	-2.02647	-1.01693	-0.591583	-0.371818
YDR309C	GIC2	0.0614511	0.333746	-0.643951	0.15471	-0.119018	-0.0947205	0.449699	0.0420091	0.217818	0.502876	0.955683	-0.0145798	0.125016	0.0694802	0.606282	0.183606	0.175287	0.520385	0.189117	0.112611	0.0266723	0.208235	0.0376147	0.250471	0.376449	0.281215	-0.148054	-0.132484	0.193474	-0.405597	-0.217074	0.83315	0.0952029	0.311418	0.0289987	0.393679	0.0854103	0.561858	0.289908	-0.192516	-0.000592921	-0.147969	-0.195824	0.289818	-0.577185	-0.105922	-0.435471	0.524889
YDR310C	SUM1	0.0335408	-0.567068	0.167016	-0.269875	-1.14789	0.256284	-2.47799	-1.37305	-0.811784	-0.554529	-1.25191	-0.496538	1.09887	1.58766	1.2551	1.22017	-0.956083	0.0862518	3.38679	3.16145	0.273969	1.01648	0.601046	1.32132	0.137125	0.954329	-0.0575949	-1.27004	-0.296058	0.124308	-0.203068	-4.63408	-0.170472	1.78288	-0.389242	-1.52614	-1.1105	0.874382	1.13568	-0.598044	1.0814	0.461616	0.140769	1.71686	1.55126	0.385008	-0.609634	-0.421047
YDR311W	TFB1	1.64866	1.64866	0.816069	1.26512	1.51148	2.45913	-1.3659	1.08035	3.58567	1.45213	1.79787	2.07839	-1.9036	-0.832914	-0.832914	-1.3392	-1.3976	-0.0648226	-0.444817	0.133836	0.543727	-1.04079	-0.846326	0.864208	0.543727	-1.42023	0.0176027	-1.37329	-0.899693	-0.621682	-1.54959	2.14529	-1.25454	-0.206762	-4.60324	-3.82593	4.58983	-1.70886	0.705225	-0.648505	1.25007	-1.3392	-2.15898	-0.473317	-1.64683	-0.760268	-0.220732	-0.713328
YDR312W	SSF2	-0.103243	-0.0218398	-0.236929	-0.121112	-1.00927	-1.62938	0.257445	-0.669093	1.02449	-0.318994	-0.418266	0.252813	0.752231	-0.487989	0.742622	0.413864	0.962938	1.48662	0.19698	0.172958	0.612217	0.304049	-0.149623	0.360329	0.248456	-0.0713795	-1.0103	-0.0274537	0.308854	1.11531	1.16747	1.89362	1.70144	0.721345	0.536719	1.20865	1.19698	1.88469	0.464653	0.0295127	2.26424	-0.492793	0.72615	0.666438	0.312972	0.713109	-0.00411805	-0.468085
YDR313C	PIB1	1.15114	0.852102	0.109138	1.75997	0.028086	0.89035	0.768587	0.266152	1.99043	1.04667	0.473413	0.0708272	0.809255	0.583984	-0.0176234	-0.0798655	-0.237187	-1.44027	0.407828	-0.473818	0.552027	0.208375	-0.364514	-0.760513	0.43414	0.346012	-0.659547	0.260974	-0.200891	-0.48193	-0.098674	0.757389	-0.0488606	-0.374058	-0.648401	-0.574358	0.237506	-0.26581	0.055634	-0.435759	-0.66782	0.34885	-0.904079	-0.93988	-0.240107	-0.257078	0.30273	0.110211
YDR314C	RAD34	1.07886	0.948414	0.640379	0.802253	0.795434	1.30833	0.887637	1.05366	1.56063	1.49807	1.0676	1.70175	-1.1854	-1.40745	-0.945012	-1.3143	-1.48738	-0.651442	-0.911058	-0.704327	-0.255409	-1.14573	-1.08684	-0.81851	-1.35968	-1.38041	-0.759014	-1.15325	-0.929688	-1.14844	-0.420974	-0.546875	-1.30319	-0.381611	-0.153245	-0.383413	-0.151142	-0.616286	-0.0333534	0.247596	-0.692007	-1.28636	-0.98768	0.0772236	-1.25691	-1.40144	-1.2518	-0.713041
YDR316W	OMS1	-1.04568	-0.682268	-0.90459	0.0108011	-2.35396	-1.44037	-1.53735	-0.936544	-1.11791	-0.521152	-1.23335	-0.116337	1.11892	0.954137	1.60705	0.715603	0.649919	1.08297	1.01245	0.667665	1.7882	1.90966	0.903434	1.18898	1.05808	1.28348	-0.238534	-0.432588	0.00460936	-0.549666	0.0825075	-0.193132	-0.367596	1.12422	0.868864	-0.102097	1.06315	1.5953	1.46923	0.176077	0.210648	0.899055	0.179534	0.715603	-0.439502	-0.39894	0.770224	0.878774
YDR317W	HIM1	-1.31445	0.640433	-0.981083	-1.13341	-1.61335	-1.26038	-0.0103256	-1.17097	-0.990634	-1.47093	-1.19711	-0.856918	1.32911	1.1058	1.7787	1.18658	0.404935	1.55496	1.17251	2.00033	0.60958	-0.0179805	0.378925	0.548588	0.627833	0.650839	0.484805	2.54306	1.56539	0.671393	1.92022	-1.56486	0.0555701	0.231682	3.23068	2.71945	-0.0152956	1.2162	0.620143	0.106576	-0.0787853	0.52157	4.51023	0.692706	1.23674	0.601508	0.628887	0.716119
YDR318W	MCM21	-1.71618	-1.02449	-1.22449	-1.75146	-2.06629	-1.46404	-1.87708	-1.0209	-0.853258	-1.90292	-1.79281	-1.56787	0.550816	0.559674	1.41189	0.940793	1.05734	0.824476	0.00536131	0.949883	0.784849	0.668298	0.590909	-0.0717949	0.163869	1.62914	0.382984	1.25175	1.01235	-0.135431	0.382984	1.27063	-0.0037296	0.314219	-0.505594	0.154779	-0.107692	0.647319	-0.131002	0.464336	0.530303	-0.246853	0.0170163	0.083683	1.87809	0.459441	0.782051	0.0668998
YDR320C-A	DAD4	-0.0618615	-0.787032	-0.547916	-0.641484	0.880804	1.34778	0.734509	0.540207	0.440109	0.422413	0.79869	1.05519	-0.0874112	-0.748709	-0.55842	-1.04061	0.211822	0.383947	0.74501	-0.159182	0.00232669	-0.432515	0.0987907	0.508387	0.0987999	-0.0189682	-0.296995	0.185054	0.708755	-0.2347	-0.508627	0.860364	-0.332032	0.161116	0.127033	-0.403734	0.19294	1.73214	-0.697209	0.286709	0.435555	0.0621772	-0.301585	1.57547	1.16403	0.10771	-0.280748	0.468161
YDR321W	ASP1	-0.103323	-1.21151	-0.114263	-2.07091	-0.990681	-0.818071	-2.84887	-0.459887	-0.828606	-2.45746	-0.114263	-0.344003	0.425734	2.04137	2.35333	1.34878	2.13695	0.817542	0.709144	-0.670666	1.54324	0.240381	0.878362	0.504344	-0.0819197	1.04882	2.68101	0.522549	-0.242449	1.69177	0.319404	-0.799752	1.43029	0.350021	1.32437	2.46421	-0.298717	1.00496	1.20728	0.443525	-1.01241	1.09102	-0.430285	-0.880017	1.3554	0.985106	1.52917	-0.165908
YDR323C	PEP7	-1.829	3.24872	-2.09064	-2.0609	-2.22269	-2.16233	5.07488	-1.71287	-0.931315	-1.35068	-1.77713	-1.82156	1.17286	1.11821	2.24088	0.462909	0.0950831	6.37177	0.781395	2.47233	0.220147	1.36697	0.342299	-0.0342642	1.3829	-0.209183	0.224259	5.27805	1.29741	0.504369	5.39267	-3.66781	0.133802	0.296043	1.42556	2.07213	-0.439438	3.11821	3.14991	0.180401	-0.458283	-0.5227	4.93353	-0.242762	4.53589	0.706527	-0.0673291	0.371938
YDR324C	UTP4	-1.84431	1.06239	3.27114	1.1137	0.389504	-3.08163	0.244315	-1.19242	0.511953	-3.04956	-0.494461	-3.13528	-1.94911	-0.916107	-3.35291	-1.29978	-1.42002	-2.45358	-3.11689	2.75895	0.332774	0.451902	-1.84452	-3.55257	-4.36074	-3.20358	0.11745	1.32271	0.0178971	0.544743	10.2936	-7.84228	1.77293	-0.416107	1.24497	25.2836	-7.23826	2.5934	0.544743	0.14094	-4.78971	1.01622	16.0582	-3.13031	-1.27964	-0.636465	-0.286913	0.215884
YDR325W	YCG1	0.119529	1.47643	-1.70791	-0.0782828	-0.290404	2.0766	0.748317	1.10017	4.76768	1.8931	0.601852	3.32576	1.05848	-1.57059	2.62406	-0.48538	0.23726	1.05848	0.839599	1.87719	0.944862	-0.134503	-0.134503	1.93317	-0.195489	0.0183793	-0.3467	0.502089	-0.21721	-1.0284	0.390977	1.33751	-0.672515	1.56892	-1.22389	-4.09023	2.3868	-0.63325	-0.99081	0.0835422	-0.79198	-1.64327	1.38931	2.0117	-2.2807	-0.00334169	-0.0927318	0.113617
YDR326C	YSP2	-1.88599	-2.1549	-1.90677	-2.00495	-1.28164	-1.03817	-0.969506	-1.05108	-0.385258	-1.16859	-1.0169	-0.941731	0.646849	0.466654	0.643953	0.668951	0.296979	0.205772	-0.577647	0.0772126	0.30499	0.524467	0.615481	0.430943	0.420519	0.513947	0.974134	1.12952	0.597433	0.623588	0.425152	0.824824	0.513947	0.951549	0.602258	0.545218	0.74655	0.808127	1.13734	0.780909	0.818936	0.874336	0.957051	1.14574	0.00395715	0.688833	0.613165	0.911012
YDR328C	SKP1	-0.590422	-0.0361999	-1.0466	-0.755745	-0.0567699	1.04995	2.60555	0.309863	0.935354	1.14519	1.0778	1.3631	-0.553205	0.0111543	0.693561	-0.38	-1.01023	0.161262	1.077	-0.402432	-0.0942068	-0.409281	0.492335	0.53658	-1.21416	-0.986288	0.348143	1.44877	0.313938	-0.246469	-0.0101114	-2.47418	-0.285831	-0.674573	2.23709	5.46167	-1.92526	-0.650046	1.37953	-0.535197	-0.998591	0.556767	4.30818	0.569449	-0.911842	-0.477916	-0.637425	0.236702
YDR329C	PEX3	-1.12284	-0.932742	-0.778842	-1.45142	-1.47968	-1.62611	-0.8851	-0.962401	-1.17959	-0.519383	-0.923167	-0.451425	1.36225	1.09644	1.09644	0.700993	0.251272	1.18125	0.116065	1.28883	0.0799612	0.522898	0.0709959	1.20475	1.85195	1.41531	0.0559729	1.26969	0.858735	0.960504	0.913981	-0.928035	0.000484614	0.555125	1.39932	1.41531	0.325176	0.916162	-0.0579113	0.359099	0.405864	1.15193	1.49891	0.631936	0.629998	0.702932	1.42864	1.02617
YDR331W	GPI8	-0.0491973	-1.14966	-0.406007	-0.250129	-1.10513	-0.729674	-2.58881	-0.348006	-1.13827	-1.0492	-0.86173	-0.24029	0.795174	1.71689	0.457909	1.00161	0.749062	-0.0128686	0.404826	1.17962	0.839678	1.01555	0.656836	1.61609	1.85094	1.5185	-0.0798928	-0.138338	1.3866	0.499196	-0.0412869	6.18981	1.40268	0.617158	-3.86113	-1.15013	3.64665	-2.38445	-0.103485	0.334584	4.17373	1.0504	-1.6059	1.17962	-1.5496	-0.0262735	1.53512	0.795174
YDR334W	SWR1	-2.22361	1.36126	-1.41889	-1.64785	-2.4597	-1.22836	0.485047	-2.77322	-2.76213	-2.92731	-3.18261	-2.90473	-0.756033	-0.781595	1.09407	-0.746012	-0.482822	1.97219	3.87751	0.171166	1.27771	-0.114519	0.819427	-1.75726	-2.30184	1.0501	0.62229	5.12515	-0.448875	0.504499	2.32168	2.63067	0.109611	1.34826	-0.459509	0.766462	0.385072	0.282618	-0.143558	1.02556	3.54274	-0.865644	3.69346	-0.634969	2.3865	1.46769	2.57055	2.38057
YDR335W	MSN5	-0.69679	1.20511	-1.45719	-1.50535	-0.792806	-2.15844	0.855529	-2.11088	0.424197	-2.13912	-2.456	-2.61742	1.18693	0.210293	1.70305	0.730849	0.0893227	3.34369	1.32002	2.53801	-0.839101	-0.122449	0.480923	-1.1331	-0.957409	-0.122449	-0.736468	1.64981	-1.71074	0.274771	1.64981	-2.98521	-0.105886	-0.602189	5.3777	-1.20704	-1.29252	-0.270038	2.01242	-1.24549	-0.457853	-1.00799	-0.168589	-1.67465	-0.23425	0.296362	1.14167	-0.933452
YDR339C	FCF1	-0.609368	0.464342	0.461792	2.28827	0.552944	-1.03477	0.229754	-0.673373	0.181063	-1.4396	-1.37478	-0.801498	-0.922852	-2.33291	-2.94508	-2.18002	-2.09578	-4.29941	-2.37491	-0.660864	-1.48314	-1.03267	-1.11777	-2.73106	-3.80618	-2.00995	-0.859614	-0.572079	-3.10309	-0.854707	1.56306	-1.66397	-0.665247	-1.68432	2.65057	3.00278	-3.24183	-0.666296	-4.93976	1.06278	-2.05748	-0.922852	0.481661	-2.12045	-1.09973	-1.94581	-0.732437	-0.122298
YDR341C	YDR341C	-0.136519	-0.472085	0.0799369	-0.0596398	0.0802396	0.157133	0.0964312	0.189422	0.265915	0.257141	0.0201304	0.283328	0.0973606	0.176238	-0.176859	-0.0606466	0.428747	0.265884	-0.164624	-0.117869	-0.242057	-0.0151477	-0.0221357	-0.242344	0.0243241	-0.0333319	-0.0952695	0.552778	-0.00119656	-0.0698935	-0.0518126	-0.403344	-0.0125199	-0.132019	1.55367	3.49532	0.189221	-0.355173	-0.242516	-0.0529678	-0.179923	-0.0946572	0.0543024	-0.409538	-0.243084	-0.0410744	-0.0465781	0.17952
YDR345C	HXT3	-1.51553	-1.75844	-1.6734	-1.57057	-1.36188	-1.31408	-1.11641	-1.25286	0.0434258	-1.08459	-0.993215	-1.21245	1.00257	1.21593	1.04391	1.2073	0.616747	0.58934	0.887947	0.800878	1.05482	1.08071	1.1867	0.88931	0.766051	0.725167	0.449576	1.01151	0.655058	0.416869	0.558449	-0.474258	0.782102	0.528316	0.553452	0.607511	0.398092	0.449576	0.9043	0.69685	0.497729	0.648243	1.0159	1.34297	0.419594	0.710327	0.514082	0.521956
YDR346C	SVF1	0.0115089	-0.0125373	-0.0645581	-0.346225	0.381651	0.156132	0.324379	-0.0948869	0.63655	-0.186072	-0.0948909	-0.0286799	0.126812	0.308914	-0.36739	-0.201924	0.143991	2.0406	0.528698	0.618175	0.454612	0.64075	-0.00383006	0.0117547	-0.0166742	-0.0709095	0.427881	-0.31817	-0.31358	0.173217	0.251839	-1.17944	0.296502	0.211519	0.754227	0.0360063	0.283609	0.075978	0.592535	0.228354	-0.267876	0.0517121	-0.447422	-0.252025	1.15149	0.0455448	0.0486557	-0.0153401
YDR347W	MRP1	-1.59241	-1.61416	-1.62782	-1.39383	-1.50663	-1.53161	-1.90046	-1.3045	-0.586545	-1.26818	-1.33141	-0.904097	-0.082583	0.109179	-0.639449	-0.159888	0.644831	0.285522	-0.63324	-0.0869295	0.0444996	0.427197	0.450895	0.921143	1.8992	0.827072	1.18876	-0.595778	0.117148	0.401221	-0.441685	-0.49436	0.428956	0.311497	-1.33116	-0.930767	0.597537	-0.388389	-0.63324	0.432371	-0.00434648	0.0412915	-0.673807	-0.231398	0.289041	0.712615	0.642554	0.303632
YDR349C	YPS7	1.42797	3.64364	2.23252	3.14575	1.77675	1.30834	3.08425	0.42123	2.66302	0.042123	-0.0193766	0.978096	-0.0937766	-0.140665	-2.02387	-2.34783	0.161125	1.62575	-2.04945	-2.87212	0.917306	0.0699062	0.464621	1.53197	3.66837	-0.0127877	1.69565	-2.25405	0.752771	2.47315	0.876385	8.06479	0.0306905	0.739983	-2.49702	3.59591	-0.0707587	7.5925	0.372549	-0.625746	-1.15175	-0.441603	3.55925	-0.625746	0.266837	-0.928389	-0.642796	-0.747656
YDR351W	SBE2	-1.37135	0.684964	-0.921831	-1.2278	0.608929	0.3634	4.03412	-0.121182	0.962386	0.14159	0.647344	0.971787	-0.279067	0.603888	0.437208	0.651072	-0.653319	1.71289	0.38049	0.149344	1.13542	0.455855	0.371315	0.229422	-0.745624	-0.606071	0.680616	0.986876	-0.978608	0.651456	0.915534	3.75147	0.101449	0.0269093	4.15145	3.23905	1.8172	0.837324	0.97284	0.190539	0.248793	0.285161	3.04458	0.314712	0.439465	0.453768	0.300191	-0.609155
YDR353W	TRR1	0.860137	-0.0618855	0.797929	-0.29602	0.784184	0.690707	0.232074	1.03269	0.889056	0.913892	0.218444	2.7938	0.267453	0.203631	0.636794	-0.346293	0.134104	-0.0783578	1.40422	-1.60455	-0.0823879	-0.20159	0.637645	-0.234969	0.191832	0.113133	0.11597	0.021769	-0.131071	0.0812638	-0.622497	4.69101	-0.0471685	0.927657	1.78822	13.724	5.40638	-0.859047	3.29647	0.0337093	2.69845	0.117672	0.223285	2.02196	-0.253917	-0.246213	0.449009	0.289648
YDR354W	TRP4	3.31737	2.95045	10.4839	0.925668	1.52645	0.129454	0.967149	2.2784	5.34577	3.43012	4.01002	3.77366	4.62314	3.61712	4.03666	3.08935	-0.39433	5.25057	3.26289	1.57646	8.65836	4.90092	1.18213	6.56558	1.01804	-0.447594	-0.0489691	-0.731672	3.15836	2.65407	0.0796105	1.68328	-0.0137457	0.249714	-0.495132	1.37944	1.73454	1.4957	1.80613	-1.02806	-0.587629	8.27434	-1.25	7.40235	0.122279	-0.901775	-0.238259	-0.555842
YDR356W	SPC110	0.0945698	0.438827	-0.0296828	0.216256	0.163312	0.0445015	0.00563151	0.0488034	0.755083	0.284942	-0.00788001	0.239874	-0.239883	0.0698674	0.606827	0.447383	0.145376	0.870788	0.482729	-0.142957	0.305225	0.131177	0.486186	0.224667	-0.0685382	-0.0132644	0.186627	0.305159	-0.0680885	-0.188598	-0.219684	-0.0740187	0.0301311	0.0362625	-0.0417938	-0.0145017	-0.467502	0.0480284	0.0403022	-0.0424968	0.116974	0.0933654	-0.128848	0.350887	-0.540449	0.260779	0.189869	-0.0590993
YDR358W	GGA1	0.782972	1.08792	1.41068	1.70562	0.831386	0.217028	0.652755	0.579299	1.42515	0.0851419	0.200334	0.88926	-0.860894	-1.06034	-0.75419	-0.99162	-0.175978	0.00335196	0.415642	-0.115084	0.628492	-1.06648	-0.99162	-0.716201	-1.39553	-0.996648	0.295531	0.585475	-0.56257	-0.249162	-0.542458	0.0692737	0.35419	0.0150838	-0.235754	0.631844	0.631844	0.167598	1.01564	-0.67933	-0.301117	-0.507821	-0.110615	-0.776536	-0.180447	-0.147486	-0.226257	-0.849162
YDR361C	BCP1	-1.29453	-1.60601	-1.39861	-0.71781	0.769468	2.32768	-1.34695	-0.377795	1.23439	-1.16268	-0.211257	1.93446	-0.640244	-3.0503	-0.422256	-1.58841	-0.691311	-1.8125	2.36128	-1.66616	-0.252287	0.473323	0.293445	0.626524	-2.56784	-1.32622	-0.948933	-1.57317	0.313262	-0.74314	-2.5	0.208841	-2.01829	-0.269055	-4.04649	2.22256	0.847561	-3.84985	-0.146341	0.775152	1.34375	0.775152	-2.53277	3.2378	-0.886433	-0.516768	-1.35823	0.276677
YDR363W	ESC2	-1.34381	-0.982163	-1.39911	-0.537347	-1.40468	-1.87536	-1.35741	-1.534	-0.1068	-1.65864	-1.36522	-0.582609	0.623121	-0.0346821	0.972486	0.249017	1.00393	0.916994	0.275607	0.663353	1.43399	1.24855	0.0101734	1.55861	0.120231	0.13711	0.716301	-0.589364	-0.397919	0.369711	-0.277225	-0.517919	1.0659	0.328324	1.02682	-1.10913	0.0365318	0.608092	-0.650173	-0.0423121	0.679075	-0.178728	-0.0797688	-0.48948	0.573642	0.454566	0.67422	0.281619
YDR363W-A	SEM1	-2.10903	-1.05833	-1.92257	-2.18993	-1.25706	-1.0515	0.373958	-1.11134	-0.173727	-1.37674	-1.40486	-1.37743	0.444013	1.25315	0.960791	1.54727	0.479571	0.472036	1.79713	2.74614	0.613564	0.72754	0.859178	0.913458	0.125515	0.269752	0.716237	1.91299	0.983634	0.750383	1.99635	-0.920994	0.632874	0.307194	2.13458	1.61509	-0.189097	1.5043	0.503002	0.965148	0.404686	1.14188	2.34016	1.10856	0.856941	1.01531	0.851996	0.91805
YDR364C	CDC40	-1.47813	-1.73599	-1.51519	-1.62146	-1.2071	-1.06095	-1.1674	-0.857193	-0.651853	-0.578254	-1.00808	-0.95714	1.72831	1.30538	1.22542	1.36645	0.914086	1.34638	1.78173	0.984859	0.922252	1.25281	1.06873	0.876489	1.89554	1.43569	0.453045	0.639333	0.552569	0.13542	0.329364	1.4066	0.697346	0.579449	0.25723	0.639333	-0.477373	0.579449	-0.0205852	0.493025	0.799592	0.791596	0.317285	1.49081	1.50153	0.389078	0.523477	0.869173
YDR365C	ESF1	0.648841	-0.143494	1.12389	0.449198	0.553476	0.483066	1.36542	0.648841	0.621212	0.589127	0.0606061	0.449198	-0.172509	-0.915129	-1.31089	0.662362	-0.263838	-0.263838	-1.17251	-0.403137	0.948339	1.34041	0.20203	0.690959	-1.05074	0.411439	-1.11347	-0.263838	-0.567343	-0.0857934	1.01384	0.881919	-1.23985	0.760148	6.06181	1.92528	-1.39114	5.69373	3.54797	-0.172509	-0.0433579	-0.671587	2.87177	0.662362	-2.49908	-0.458487	-1.31089	-0.351476
YDR368W	YPR1	-1.66686	0.405912	-0.897101	-0.0119386	-1.05628	-1.33769	-1.195	-1.20239	-0.229107	-1.46845	-1.48266	-0.328027	-0.756083	-0.0921205	0.174971	-0.735226	0.196408	1.36964	-0.575898	-0.225377	2.00232	0.643685	0.00579374	1.58864	-0.538818	-0.854577	0.960603	1.69641	0.535921	1.21147	0.862109	3.08285	0.625724	1.65353	1.95539	0.964658	1.63326	0.807068	1.24276	0.418308	0.500579	-0.459444	0.687138	1.82213	1.68482	-0.64774	-0.346466	0.0880649
YDR369C	XRS2	0.0523135	-0.797997	0.20183	-0.752762	-2.15832	-1.13052	-1.06802	-1.73204	-1.77089	-1.10791	-1.3201	-0.699758	1.87161	0.90567	0.753923	1.90835	0.85378	1.3734	2.76516	0.527104	-0.420114	0.64301	0.48734	0.467368	-0.182061	0.648359	-0.397111	0.949715	1.19615	0.916191	0.445257	1.4663	0.374465	0.616797	-0.0904066	-1.92618	1.53816	-0.086127	1.1184	1.13035	1.32168	-0.721648	0.279957	1.35039	1.01837	0.315977	0.101462	0.0445792
YDR372C	VPS74	-0.818182	4.55137	-1.04508	-0.144124	-1.20584	-1.65115	6.39135	-0.018847	1.06171	-1.05543	-0.722469	-0.263858	3.40964	2.52506	5.46583	2.82232	0.577828	4.30524	7.02202	7.55733	3.55353	1.58542	1.31967	2.42407	4.81701	2.05581	1.08276	7.68375	2.44229	5.09567	9.56872	7.20653	1.75702	2.17654	4.59036	2.8265	2.53037	2.46583	2.58998	0.630979	0.427107	0.682992	8.33561	1.79879	7.1978	0.0858011	1.23121	1.30448
YDR375C	BCS1	0.0222253	-0.178358	0.498256	0.287436	-0.0616965	0.0240518	-1.8696	-0.375445	0.827957	-0.52341	0.592903	0.696657	-0.903902	-0.797637	-2.00249	-1.36828	0.319238	-0.134528	-2.45892	-1.71917	-0.642108	-0.784659	0.488459	-0.202597	2.6997	0.104265	0.208734	-1.63275	0.754756	0.962952	-1.28801	1.46897	0.161271	0.1864	-1.02376	-0.625062	0.477618	0.106225	0.776194	-0.441587	-0.544952	-0.0988499	-2.92183	-0.46526	-0.301133	0.0679721	-0.163242	0.36075
YDR376W	ARH1	-1.12679	-0.568328	-0.144549	-0.965466	-0.383818	-0.779477	-1.30094	-0.988653	-1.56931	0.752343	-1.3256	0.126788	-0.21085	-0.867451	0.740532	-0.430399	1.67042	-0.350563	0.152508	-2.48311	0.892528	-0.183726	0.423234	2.46725	1.24002	0.953429	-0.000511771	-0.158649	0.58956	-0.21085	-1.74463	-0.430399	0.423234	0.861822	-2.06858	-8.50154	0.152508	-2.39713	1.96776	0.122825	1.14841	3.04145	0.557318	1.63408	-1.42989	0.708802	-0.298874	0.423234
YDR377W	ATP17	-2.99934	-3.55159	-2.24782	-2.32714	-1.74181	-1.45927	-3.19039	0.01662	-1.0107	-1.01662	-0.23301	-1.79743	-0.0915074	0.916484	-0.222501	-0.683798	-0.159198	-0.811344	-1.08649	0.139141	0.120338	0.885929	1.29897	0.245691	1.021	1.11501	0.0452836	-0.331087	0.735193	-0.210906	-0.401912	0.106863	0.273895	0.524757	-1.19884	-0.73911	-0.45456	-0.0868066	0.106863	0.705578	0.699937	0.315105	-0.357725	0.605296	-0.423378	0.590881	0.567534	-0.0868066
YDR378C	LSM6	-1.43628	-0.725755	-1.63621	-1.1864	-2.22527	-1.59734	-2.29264	-0.992568	-2.31896	-1.57115	-1.58699	-1.60965	0.388994	0.899635	0.384712	-0.145448	1.19683	0.334089	0.160433	0.109684	0.268228	0.919406	0.778869	0.397431	0.490618	1.00013	0.227427	0.451203	-0.182849	-0.686186	0.0860093	-2.31407	0.277673	0.643244	0.185241	0.673593	0.397431	0.59048	-0.3118	0.106032	0.826218	-0.359652	-0.182849	-0.767032	-0.564664	0.460018	0.8169	0.472485
YDR379W	RGA2	-0.399808	-0.276606	0.286194	-1.07478	-0.459252	-0.588207	-0.265101	-1.21333	-0.262224	-1.19511	-1.57191	-1.19751	1.19078	0.591675	-0.125867	-1.4227	0.0971259	1.08226	1.61249	0.475719	1.10505	1.89445	1.27106	-0.419227	0.944004	0.524777	1.16501	2.30327	0.120416	1.86075	-0.477205	3.04708	0.426165	0.0188305	0.863231	3.59911	0.919227	1.36274	0.925669	1.5664	1.40783	1.16749	1.72448	0.463826	5.48811	1.41477	0.88999	0.617443
YDR380W	ARO10	0.883068	1.86463	1.30847	2.79086	2.19363	1.42875	1.36505	2.03143	0.511316	0.836547	0.850377	3.03982	-0.0941572	-1.22615	-0.872215	-1.04161	-0.904161	0.0794451	-0.307272	-2.56999	-0.844893	-0.782261	-0.516604	-1.07818	-1.27491	-0.684321	-0.324506	-1.9731	-0.738966	-0.874737	-1.09794	2.44262	-0.271963	-0.25641	-1.10845	-0.982766	-0.205128	-0.138714	-0.432114	0.454393	0.387978	-1.90879	-2.76839	-0.882724	0.934847	-1.60908	-1.46995	-1.00462
YDR381W	YRA1	-1.98231	-1.73242	-2.20876	-1.76824	-1.44494	-0.699248	-0.627156	-1.14418	1.19151	-1.26227	-1.16497	-0.838567	-0.877346	-0.0897025	0.847597	-0.332265	0.250343	-0.292906	0.333181	0.420137	1.24165	0.432037	0.344165	-0.140046	-0.905263	0.0535469	2.45217	1.58215	1.31487	1.20092	1.76156	0.114416	0.471854	1.40503	0.164302	7.35606	-0.340503	1.3286	1.77574	1.71991	0.186728	0.55103	3.14783	1.65034	-1.52586	0.976201	1.31487	0.940961
YDR383C	NKP1	1.25255	-0.39354	-0.190944	2.14513	0.768757	1.40357	1.96604	1.06211	2.49058	0.272093	0.61392	1.04395	-0.545608	-0.698339	0.175337	-0.174956	-0.743743	1.17821	-0.0812883	-0.289759	0.0181455	0.502288	-1.87536	-1.31358	0.311035	0.529494	0.223916	0.622959	0.0338844	-0.000183268	0.0145699	0.921351	0.0382951	0.819277	4.85251	-0.95034	0.954595	0.520831	-0.629537	1.98612	1.69519	0.751354	-1.25799	0.522065	2.8228	1.13278	-0.0767559	0.843518
YDR384C	ATO3	-1.43854	-1.41135	-0.866809	-1.37901	-0.363812	-0.56167	-0.417345	0.0852248	-1.14283	-0.762955	-0.602355	0.361028	-0.754047	-0.726547	-1.00022	-0.545575	-0.0432468	0.321801	-0.409403	-0.696163	-0.144378	-0.389665	-0.0958084	0.12464	-0.874917	-0.253049	0.844533	-0.101131	-0.432468	0.246396	0.115768	0.996673	0.380129	0.64715	-0.421379	0.384121	-1.00155	0.820359	0.672655	1.63007	-0.0918164	0.42515	-0.230872	0.573963	1.71324	0.12464	0.284542	0.0172987
YDR385W	EFT2	-1.34262	-1.46973	-0.54867	-1.70147	-1.31767	-1.49424	-2.10624	-0.958752	-0.84166	-1.8924	-1.14546	-1.39497	0.150702	0.195909	-0.158891	-0.0622425	0.459105	1.7317	-0.606034	-0.667615	0.187439	0.319214	0.0252218	-0.0207602	-0.391332	0.0183528	1.12845	0.565047	0.267965	0.956238	-0.400147	0.296319	1.03962	0.701988	-0.934859	0.779318	0.0476654	-0.440746	0.371076	0.384997	0.475399	0.458939	-0.521627	0.147415	1.7494	0.352361	1.07036	0.334589
YDR386W	MUS81	0.36844	0.257299	1.99493	0.759647	0.243905	-0.173633	0.800418	0.273575	1.09212	-0.700412	-0.653091	0.541165	-1.05296	-0.552493	-0.715602	-0.811258	-0.101235	0.365237	-1.01895	-0.789401	-0.0120455	-0.626781	-0.591276	-0.219211	-0.875225	-0.569236	0.482513	-0.312696	-1.35024	0.207053	-0.808899	0.471316	0.195763	0.0655693	-0.925665	-0.225702	-0.375051	0.246209	-0.739491	0.251336	-0.424329	-0.207057	-1.44436	-0.969516	1.12184	-0.265385	-0.214116	-0.113425
YDR389W	SAC7	0.964067	3.55055	0.753475	0.571381	0.261176	0.44631	0.884798	0.650689	0.111096	0.675845	0.290812	0.490217	-0.383267	-0.0880705	-0.411402	-0.594377	-0.0129037	-0.385612	-0.837882	-0.196675	-0.317891	-0.465593	-0.342607	0.37631	-0.179137	-0.621959	-0.0585724	0.740283	-0.254446	-0.0853539	1.53972	1.60144	-0.15437	0.169087	1.9986	3.37895	0.435878	2.98619	2.21905	-0.0721435	-0.359093	-0.282494	3.61381	0.00177771	-0.997645	-0.495855	0.0167766	-0.352793
YDR390C	UBA2	-1.56557	-1.86457	-1.55814	-1.58021	-1.48396	-1.33885	-1.43206	-0.902961	-0.916245	-1.04469	-1.16301	-0.812226	1.27463	1.07739	0.753117	0.813321	0.70538	0.0547007	1.31899	0.0686285	0.262496	0.893968	0.893968	0.61395	1.10502	1.11771	0.334943	0.535887	0.776704	0.460294	0.237448	0.137931	0.535887	0.717736	-0.205661	4.71425	1.49264	1.19342	0.646748	0.450747	0.668988	0.967988	-0.205661	0.728855	-0.578007	0.590138	0.740312	0.601146
YDR392W	SPT3	-1.3892	-0.519059	-1.13277	-2.058	-2.15521	-1.96316	-1.96936	-1.37571	-1.51942	-1.56721	-1.3892	-1.94802	0.292525	0.616583	0.868114	1.01094	0.961603	2.00371	0.658319	-0.223335	0.341495	1.19236	0.308106	0.37507	-0.0934891	1.00019	0.846411	2.49935	1.96995	1.39733	1.00019	0.642552	0.808013	0.769801	1.65016	-0.125765	1.66778	0.534966	1.72231	0.840289	1.91857	0.790948	0.674643	1.13374	1.42478	0.67928	1.08088	1.70469
YDR393W	SHE9	-1.27141	-1.59097	-0.419159	-1.20084	-1.28836	-1.0132	-0.755711	-0.890558	-1.45111	-1.30568	-1.20572	-0.625709	0.808876	0.791055	-0.0477826	0.201508	0.505779	0.856028	0.328245	0.346007	0.446227	1.18997	0.5861	0.976921	1.28768	0.817102	0.0942065	0.263143	0.170547	0.42793	0.0904656	0.0381576	0.54263	0.550129	-0.493253	-0.828155	0.503088	0.038698	-0.106595	1.00995	0.250774	-0.129302	0.598575	0.606862	1.25144	0.220499	0.434245	0.981448
YDR394W	RPT3	0.588287	2.3624	0.15764	2.17481	0.502422	-2.01057	-0.360634	0.313518	1.84764	-0.583443	-0.716424	1.25804	-1.23762	-0.920649	-4.21	-2.54581	-1.17975	-2.32661	-3.34678	-5.09601	-0.54932	-0.286716	-1.40815	1.35116	-1.27795	-1.55327	-0.619027	-1.81631	-1.74704	-1.91232	-1.87199	0.229285	-0.264358	-1.44323	-7.05787	17.6054	-6.10916	-1.2192	1.91188	-0.80228	-4.69882	-0.106094	-1.91232	0.229285	-2.61201	-1.83341	-0.508549	-2.39149
YDR395W	SXM1	-1.0273	0.476015	-1.16309	-1.03858	-1.12287	-1.35084	-0.43341	-0.802948	-1.15645	-1.16944	-0.721365	-0.679581	1.24913	0.743736	-0.300965	-0.498079	0.649232	1.31639	1.14467	-0.306879	0.86659	0.512688	1.20363	1.43309	1.56019	0.905181	0.264098	0.255092	2.12949	0.442893	2.16184	0.720318	0.297414	0.646635	0.411624	1.0746	2.24798	-0.000344792	0.977528	-0.00808765	1.35155	0.738055	4.46565	0.180984	1.35296	0.258133	0.466685	0.503832
YDR397C	NCB2	2.72215	2.00715	1.64565	3.59857	2.71206	4.02732	3.28962	1.63682	6.30307	3.64061	3.91509	3.44893	0.971739	0.446957	-0.18	0.391304	-0.0773913	0.744348	1.41435	0.00347826	0.237826	1.34826	-0.225652	1.6213	-0.00782609	0.306957	-0.468696	-0.507391	-0.341304	-0.788261	1.48	0.188696	-0.488696	0.952174	-0.788261	2.91304	0.811739	-1.24957	0.905652	-0.519565	-0.54	-0.851304	3.28826	-0.43913	-2.89913	-1.01043	-0.776087	-0.519565
YDR398W	UTP5	-0.0195718	0.406049	-0.24711	-0.352159	-1.21161	-1.61733	-1.79421	-1.25267	-1.17281	-1.89295	-1.95281	-1.06165	1.71414	0.662936	0.569998	2.62565	0.283891	-0.0405871	0.635237	5.32209	0.857368	1.31737	0.356123	-0.594072	-1.01808	0.107955	-0.0527601	0.978364	-0.0796284	0.208048	6.46374	-4.02691	0.615029	0.402111	4.72562	-1.16961	-1.77185	1.67913	-1.49022	0.0470655	-1.7582	0.35531	7.23149	-0.462709	-2.30837	0.399848	0.183232	0.25065
YDR399W	HPT1	2.11467	0.832073	2.54781	1.83841	0.990853	1.44432	2.52787	2.04304	1.06464	0.538893	1.33863	2.05658	-0.738159	-0.609936	-1.47829	-0.812654	-0.0960048	1.19468	-0.836195	-1.689	-0.166022	-0.423388	-0.98382	0.244478	0.338961	-0.0339001	-0.0346738	-0.743435	-0.592394	0.307717	0.142676	4.3677	-0.277012	0.184139	-1.4514	-0.985578	0.0583353	0.944584	-0.18394	-0.823546	1.44968	-0.5267	-1.04852	-0.368643	1.91671	-0.712791	-0.913221	-0.372576
YDR400W	URH1	-2.10038	-1.25494	-1.42305	-1.7837	-1.84544	-1.54097	-1.12725	-1.25361	-0.48501	-1.23984	-1.79192	-1.27693	1.01039	0.110208	0.635501	0.850271	0.736224	1.49164	0.424797	0.75813	1.59575	0.709575	0.812331	1.16486	0.921861	1.33808	0.955285	1.40447	0.198058	0.622177	1.26287	2.41102	0.514905	1.04155	1.75497	1.61653	2.17638	0.530488	1.36224	0.348464	0.942638	0.306007	1.50587	1.87918	3.49187	0.692864	0.705059	1.11902
YDR402C	DIT2	-0.463455	0.972449	-0.318147	0.0701967	-1.0036	-0.65199	0.499891	-1.22635	-0.475321	-0.789974	-0.925697	0.130306	-0.992941	-1.09743	0.100712	-1.15584	-0.465637	0.648129	-0.291691	-0.824247	0.271432	-0.00730985	-0.735253	0.243858	0.213269	-0.824549	0.345876	-0.95354	-0.679219	-0.270819	-0.630568	3.40263	-0.36055	0.0900059	3.41067	2.45329	0.532506	0.495613	3.3068	-0.350161	-0.42947	-1.32574	-0.249148	-0.739509	1.12118	0.462827	-0.253503	1.07497
YDR403W	DIT1	-0.656964	-1.06138	-1.26738	-1.262	-1.33648	-1.17924	-1.39362	-1.46934	-1.28251	-1.82783	-1.77847	-1.47355	-0.719491	-0.396162	0.672348	0.338011	0.461436	0.900804	1.41746	-0.0039126	0.83304	0.233677	-0.0361011	-0.205612	-0.320157	0.808858	0.412517	0.999238	-0.47293	0.0493584	-0.843663	0.269826	-0.116853	0.209244	-0.182203	-0.297599	0.86941	-0.610491	-0.540429	0.319825	1.40497	-0.3116	-0.757179	0.156046	0.704435	0.572411	1.45408	1.53228
YDR404C	RPB7	-1.94727	-0.988871	-2.23547	-1.76179	-2.37034	-2.19625	-1.41097	-2.22973	-2.18265	-2.35153	-2.41362	-2.12189	-0.441445	-0.133815	-0.367223	-0.198736	0.919278	0.763521	0.112596	1.20442	-0.564424	0.41851	0.234944	-1.18023	-1.02736	0.686321	0.261038	-0.243702	-0.681625	-0.611919	-0.6893	0.951332	-0.411828	0.123521	0.731016	-2.4372	-0.729752	1.25219	1.17102	0.389977	0.70158	-1.00424	-2.2074	-0.799458	0.686321	0.791874	0.964786	0.49246
YDR405W	MRP20	-0.83916	-1.13666	-1.67113	-1.28106	-1.1806	-1.30634	-2.17977	-1.42531	-0.500345	-0.486113	-0.420893	-0.382203	0.452991	0.258689	0.6849	-0.344872	0.953989	0.751852	-0.254701	0.552991	-0.224929	0.555128	0.52963	1.30726	2.33547	1.28704	-0.278632	-0.224929	0.345014	0.444017	-0.514245	-0.62037	0.052849	0.672222	-0.863818	-0.0831909	0.110684	-0.319943	0.342165	1.59872	0.612251	0.204843	-1.61909	0.39416	0.124929	0.581339	0.792735	2.05342
YDR406W	PDR15	-0.219597	-1.01815	-0.434393	-0.537366	0.464889	-1.073	0.141829	-0.644178	1.34256	0.515367	-0.0453775	0.419392	-0.524112	-1.16538	-0.0524747	0.452805	-1.01195	-0.432147	-1.1461	1.32397	0.688446	-0.203572	-0.944684	-0.582105	-0.299412	0.255577	-0.00513469	1.26923	0.59324	0.537153	1.74759	2.36261	0.0442505	-0.401773	-0.732435	1.75846	0.367894	0.277947	0.821694	-0.135018	1.06624	-0.876227	0.806039	-0.926791	-1.51735	-0.262739	0.581603	1.3252
YDR407C	TRS120	0.968851	2.89228	1.11486	0.134977	0.301103	-0.71512	5.38482	-0.0389358	-2.01298	0.909799	0.482154	-0.0389358	0.759659	-0.170923	6.72233	1.65946	-0.314342	2.926	1.14211	1.82449	4.40602	0.127701	-0.314342	0.772757	1.52456	0.86706	-0.26981	1.93779	0.0438769	0.73019	3.12377	2.28356	-0.516045	1.29601	6.10806	14.4407	2.1873	2.72233	-0.0929928	-0.10609	-0.882777	1.0072	9.14997	1.31303	-0.574984	1.32744	0.491159	0.962672
YDR409W	SIZ1	-0.00774073	0.612454	-0.309125	0.676868	-0.286563	-0.462899	-0.7303	-0.658171	1.21031	-0.482977	-0.316291	-0.221423	-0.844096	-0.867231	-0.984899	-0.633527	-0.735662	-1.54622	-0.211547	-1.43712	-0.174875	-0.61873	-1.44779	-0.458972	-0.119355	-0.368885	0.2478	-0.238555	0.403717	0.000234313	-0.720824	0.24248	-0.261336	0.149719	-0.142832	0.433312	0.844556	0.331819	0.991852	-0.201058	-0.0171945	-0.046684	-0.178324	0.24922	-0.822998	-0.234246	0.324294	-0.211218
YDR414C	ERD1	-1.03704	-0.490334	-1.32158	-0.938906	-1.38202	-0.729915	-2.61099	-0.874886	-0.919548	-0.377889	-0.62869	0.118068	1.40394	0.390269	0.637561	-0.77623	1.41543	5.62359	-1.21031	0.588281	2.11985	1.39927	1.56305	2.157	10.562	0.238359	0.343563	-1.20492	2.42442	0.138644	-0.471838	1.67024	0.997106	0.110129	3.82253	-0.676686	2.07994	0.000631267	3.29212	0.0118	2.04946	0.522793	-3.00978	0.402486	1.67359	1.39579	0.525671	0.155815
YDR416W	SYF1	0.265037	0.483145	0.579081	0.25412	-0.10964	-0.379141	-0.368748	0.729394	0.715458	0.0470786	0.286864	0.433432	0.955708	0.852808	1.202	1.07952	0.107749	-0.526825	0.537114	0.694107	1.22668	0.560083	0.695374	0.394782	0.961772	0.558498	-0.0963638	0.429287	0.479151	0.379669	0.270622	0.811554	1.24927	0.370493	-0.702526	-3.43199	-0.416942	0.598514	0.978181	0.178762	-0.658459	0.936183	-0.337885	-0.581891	-1.12066	-0.920287	-0.214073	-0.588711
YDR418W	RPL12B	-1.3587	-0.697089	-0.935719	-1.06822	-1.9245	-2.8775	-4.23863	-1.83445	-0.04245	-0.661613	-1.5943	-2.00637	0.522456	0.370949	0.529846	0.210347	0.028141	2.67737	0.808414	-0.286811	0.176236	0.370949	0.318363	1.1444	-0.260659	0.249858	0.502274	-0.260659	1.71092	0.421546	0.697271	-4.0162	0.217737	2.28567	-3.65719	-2.09409	-0.596362	-0.681353	2.20324	0.148948	0.994883	-0.61228	-2.33059	-0.515634	-1.83883	0.169699	0.378624	0.198124
YDR419W	RAD30	-0.301916	-0.072414	0.565009	0.657743	-0.38853	-1.49802	-1.31866	0.614253	-0.26739	-0.593992	-1.48007	0.282616	0.0728073	1.27127	0.827067	0.525138	-0.0520123	-0.264558	0.233891	0.0734126	0.388904	0.865224	-0.419586	-0.0161175	-0.31172	0.196199	-0.453273	2.00794	-0.336494	-0.239325	0.356393	0.754181	-0.31481	-0.0215182	-0.0385829	-0.438056	-0.133058	-0.245278	0.0183955	-0.27243	1.28391	0.199056	0.412522	0.344015	0.409069	0.874493	-0.152721	1.07606
YDR420W	HKR1	0.578959	0.409159	1.04913	0.527718	-0.471606	-0.991791	1.20645	-0.542619	0.718676	-1.35732	0.133434	-0.446554	0.949004	0.971754	0.452919	-0.153076	0.437675	2.53719	-0.607439	-0.684466	1.04274	-0.180964	-0.749448	0.032987	0.142741	0.263847	1.2949	-0.143085	0.359238	1.63555	-1.71566	2.89907	0.185931	0.552143	0.65911	2.29952	0.0374759	0.00115926	0.51604	0.9239	-0.122207	0.389901	-0.638835	-1.2277	4.06828	-0.179591	0.463238	-0.645107
YDR421W	ARO80	0.667699	-0.603856	0.614552	-0.0858296	0.608489	0.24115	0.421334	0.276138	2.66163	-0.155438	-0.121168	0.121767	0.340108	0.734983	-0.319437	0.0169967	0.161801	1.30914	-0.204854	0.319574	0.294582	-0.117018	0.250099	-0.00448658	-0.181913	0.342878	0.429055	0.935522	0.010292	0.174524	0.579081	2.50535	0.537677	0.348462	1.15193	2.23994	0.726757	1.03965	0.760684	0.330958	0.371851	-0.267911	-0.428746	-1.2493	2.24191	-0.226508	-0.524339	-1.35124
YDR422C	SIP1	-0.685688	-0.923293	-1.52385	-1.10945	-1.51731	-0.718428	-0.0626754	-0.50421	1.35547	-0.52666	-0.268475	-0.748363	-0.14646	-0.164888	2.86324	3.39767	-0.272551	5.129	1.12318	1.01552	1.24442	1.08147	1.47236	1.01552	-1.39864	2.69932	-0.659554	1.60912	2.59651	0.925315	1.16392	1.20272	0.742968	2.40834	-0.0164888	1.56062	2.05335	2.47624	0.28225	1.484	1.18623	0.992241	0.206596	2.89719	2.50727	1.742	0.636275	0.704171
YDR423C	CAD1	-1.74028	-1.11826	-1.2461	-1.76697	-1.19224	-1.81536	-0.968348	-1.5324	0.3242	-1.9169	-1.44301	-1.55894	0.439434	0.349148	0.585726	0.608193	0.28098	1.54204	-0.0291757	0.748154	1.1963	0.235921	-0.485003	0.139374	-0.253472	0.280311	0.939011	1.40822	0.566875	0.914539	0.580146	2.40565	0.6702	1.19514	2.04714	1.95566	0.931714	0.928871	1.43689	0.341648	0.27578	0.687626	-0.159535	0.0269821	0.160985	-0.0350103	0.548439	0.672581
YDR424C	DYN2	-0.792091	-0.738292	-1.36812	-0.278202	-1.33472	-0.349924	0.478299	-0.702311	-0.0098241	-0.367655	-0.594608	0.190314	-0.647138	-0.136629	-0.767678	-0.969418	-0.439651	-1.14479	-0.472245	-0.0870825	-0.0436125	-0.345908	-0.606952	-0.430346	-0.45754	-0.122533	0.0427002	-0.882061	-1.42758	0.258936	-0.688335	-0.0502416	-0.348843	-0.0281752	0.649801	1.10188	-0.00704998	1.293	0.19592	-0.498627	-0.356277	-0.53664	-0.462513	0.58497	-1.35419	-0.118844	-0.736925	-0.290569
YDR425W	SNX41	1.86146	1.52593	1.8844	0.996815	1.39661	0.951852	1.56621	0.91919	2.62476	0.844273	0.688711	0.939469	-1.36759	-0.689448	-1.04591	-1.5424	-0.603581	0.52142	-0.754251	-1.21341	-1.02131	-0.881347	-0.48495	-1.48427	-1.58901	-0.961009	0.175516	0.215618	0.268135	0.0412769	0.263774	4.34463	-0.284004	-0.414261	0.6494	1.36478	-0.222184	0.330128	0.0244532	-0.0990332	-0.543097	-0.9331	0.54389	-1.30358	1.48776	-0.784179	-0.0279423	-0.950521
YDR427W	RPN9	1.39579	1.21194	1.56878	2.00479	1.09735	0.0300032	0.0497925	0.643154	1.36674	0.112991	0.28503	0.315353	-0.855913	-1.15078	-1.67389	-1.34842	-0.589735	0.28658	-1.47816	-1.82085	-1.39592	-1.10424	-0.675486	-1.39592	-1.06248	-1.19222	0.109659	-1.10424	-0.808734	-0.280523	-1.2547	-0.247689	-0.428435	-0.701307	-1.0781	-0.563915	-1.90883	0.313675	0.3854	-0.808734	-1.37902	-0.235894	-1.44629	-1.10424	0.130379	-0.784189	-0.290405	-1.06248
YDR427W	RPN9	-0.385855	0.139886	-0.786791	-0.957358	-0.427457	-1.47842	-1.54602	-0.957358	0.640666	-1.90952	-1.50234	-1.51326	0.665947	0.0879655	-1.36805	-0.399352	0.702644	0.27361	0.600648	-0.117107	1.74798	0.452779	-0.579061	1.23799	-0.521317	0.777118	-0.315704	-0.0259039	0.827307	1.17485	0.627091	1.11927	1.62817	0.724771	-3.2558	-3.76417	-3.54182	2.95791	2.91096	-0.0259039	-0.908797	1.05397	0.981651	1.08257	-2.03508	0.0323799	0.841338	0.876417
YDR429C	TIF35	-1.74755	-1.33592	-1.34638	-1.31578	-1.57464	-1.71369	-2.23073	-2.2988	-1.65744	-1.81876	-2.03904	-1.86151	1.14949	0.865093	1.37545	1.8408	0.865093	0.636816	0.710517	-0.105982	0.680551	1.09071	1.13005	-0.723707	0.205021	1.41872	0.104478	1.13005	-0.885804	-0.13213	1.09071	0.498438	0.938794	0.0236029	-2.89529	-3.47935	0.0362143	-0.592156	-0.543561	0.570057	0.28821	0.366077	-0.532338	0.0630568	-1.45586	0.30973	0.603957	0.28821
YDR430C	CYM1	1.55352	-0.407846	1.08929	-0.0176786	1.04522	-0.108095	-0.0501457	0.814934	-1.12569	-0.838344	-0.631691	0.865	0.334139	0.436979	0.320415	0.583614	0.116355	0.618487	0.186849	0.40881	-0.0674664	0.0658897	-0.120159	-0.349418	-0.936894	-0.0649294	0.696181	0.761344	-0.534893	-0.66058	0.0934098	2.34772	1.23277	0.558482	-0.158817	0.63082	0.64945	0.869178	0.456469	-0.190326	-0.96753	0.183856	-0.284512	0.0127367	0.416349	-0.175304	0.0674275	-0.308488
YDR432W	NPL3	-2.01834	-2.14155	-1.62028	-2.06858	-1.95614	-2.14155	-2.0509	-1.27472	0.0147528	-1.97887	-1.74428	-1.58971	0.71783	0.943839	0.790213	1.0045	0.833969	1.04635	0.774945	0.969057	1.14872	1.22724	0.794438	0.610687	0.226963	0.637268	0.814477	0.641358	0.926663	0.976827	1.04635	-0.577699	0.943839	1.1877	1.13209	1.13209	0.921892	1.53421	1.4726	1.12241	0.8262	1.05412	0.513495	0.931025	0.0978735	1.0045	1.10646	0.774945
YDR434W	GPI17	1.82626	3.09967	1.49488	1.53033	2.42141	1.77416	1.49488	1.15549	0.208125	2.41415	1.33414	1.69396	-0.523613	-0.340823	-0.558924	1.67122	-0.146705	1.66735	0.868131	-0.508396	1.67526	0.20718	0.381581	0.505691	0.685841	-0.578897	1.47163	-0.627621	0.281576	-0.641969	-0.269607	2.03988	0.00495963	0.771965	3.92015	18.1834	-0.338664	-1.88259	-1.82853	-0.510299	-1.19829	-1.43734	0.301515	0.300909	0.818164	-1.42427	-0.624819	-1.05456
YDR435C	PPM1	-0.273547	1.47769	-0.971609	-0.601622	-3.17215	-1.29743	3.69896	-1.41145	-1.08112	0.566471	-1.06219	0.189725	1.21832	0.941721	0.390379	1.85754	0.8321	6.46022	0.00508788	-0.696577	0.193802	-0.509251	2.25763	3.21045	2.55042	1.92276	1.57817	3.02359	-2.25671	-0.0370028	-0.912581	7.94033	0.0777058	0.0851064	3.60083	3.42923	1.01989	-0.382979	2.8173	-0.546716	0.570768	-0.93247	-0.185476	-1.91258	5.07817	-0.721554	-0.57308	-0.0763182
YDR436W	PPZ2	-0.253822	0.453991	-0.0383815	0.48993	-0.510493	-0.204727	-0.260098	-0.205573	0.247648	-0.205728	-0.160881	-0.483061	-0.0426233	0.26417	0.148078	-0.189799	0.232062	1.01908	-0.130505	-0.205012	0.244157	-0.0532993	0.167941	0.211442	-0.370297	0.117142	0.192994	-0.352712	0.0158924	0.174147	-0.323911	-0.198283	-0.267154	-0.0942762	0.0803843	0.2078	0.149391	-0.306235	0.314203	-0.200031	0.227192	0.0193535	-0.0876391	-0.281827	0.689295	0.063586	-0.41024	-0.178671
YDR437W	GPI19	0.71844	-0.142553	0.473759	-0.685106	0.640426	-0.331206	-0.2	0.11844	0.0382979	-0.0638298	-0.507801	0.24539	-0.782387	-0.72198	0.160844	0.0356623	0.333333	-1.71761	0.100437	0.186317	-0.591703	-1.81368	-0.411936	-1.0182	-2.18195	-1.81368	-0.06623	-0.411936	0.120087	1.77729	0.0356623	0.310044	1.2329	0.291121	1.11863	2.87991	1.96143	-1.53421	-1.03857	-0.276565	0.120087	1.96143	1.27875	-0.973799	2.76419	-0.572052	0.24818	0.310044
YDR439W	LRS4	1.76187	1.27211	0.678974	0.651595	-0.219742	-1.46784	2.32913	-2.65834	-3.11765	-3.27284	-3.38823	-2.03891	0.533399	1.65648	1.52034	-0.426257	0.57304	-0.120449	4.14395	0.413587	0.973199	0.33142	0.564187	-1.38874	-2.49856	-0.977841	0.545492	1.75429	2.31443	2.21528	0.745271	-1.65114	0.503798	1.13484	-2.03965	-0.901535	-0.171152	-0.935796	-1.39129	1.58414	0.88277	1.23073	1.02866	-0.241837	1.33205	-0.266697	0.450409	1.11637
YDR440W	DOT1	2.18733	-0.0951363	1.39043	1.01951	1.89872	0.504543	0.271513	0.805719	1.06227	1.11224	1.43319	-0.251203	-0.745979	-0.768441	-0.902662	-0.300333	0.589573	-0.548808	-0.253466	-0.915141	-0.922352	0.219911	-0.587077	-0.684415	-0.14254	0.85746	-1.15141	-1.19468	-0.965613	-1.03356	-0.122019	-1.40405	-0.87604	0.0446478	-1.25374	-1.33611	-0.495563	-0.944537	0.575984	-0.715474	-0.67665	-0.69218	-0.557127	-1.01303	-1.06267	-0.293123	-0.551303	-0.463672
YDR441C	APT2	2.48401	1.91474	2.47876	2.85221	3.0324	1.43428	1.33892	1.44991	0.551229	1.2197	2.6912	1.31619	-0.603184	-0.621315	-0.635024	-0.543632	-0.486291	-0.362323	-1.05837	-0.552329	-0.826946	-0.0417158	-0.265625	-0.424381	-0.453125	-0.131633	-0.670696	-0.857754	-0.721551	-0.865713	-1.14446	-0.0344929	-0.31191	-0.14431	-0.333432	-0.78184	0.020342	-0.55395	-0.0956663	-0.407724	-0.860996	-0.0256486	-1.14151	-0.441038	-0.970077	-0.451356	-0.390625	-0.150501
YDR443C	SSN2	0.333127	-0.432845	-1.20449	1.02296	-0.262503	-1.80134	-1.72865	-1.65662	-2.16676	-1.11658	-1.27061	-1.3412	-0.546902	0.107226	1.58595	1.71621	-0.354637	0.42613	-1.7465	1.42284	-1.19221	-0.335972	-0.828101	-3.6607	-3.19269	-2.33311	0.0909772	-1.25203	-2.10905	-1.8435	-1.52793	-10.7604	-1.36575	-1.59872	-3.01128	-4.94614	-5.34993	-4.88582	-0.729833	-0.687298	-2.62961	-1.1025	-3.51009	-2.1194	1.11678	-0.0589629	0.0248223	-0.865986
YDR446W	ECM11	2.12093	0.841249	1.40106	1.71922	1.56113	1.00989	0.834872	0.994723	1.18734	1.64864	1.81003	1.07212	-0.58551	-0.445605	-1.22303	-0.959573	-0.450148	-0.710425	-1.11833	-1.04293	-0.705882	-0.571656	-0.822394	-0.143538	-0.426073	-0.390189	-1.07268	-1.14717	-1.08358	-0.920054	-1.05633	-0.982285	-1.09153	-0.373155	-0.771974	-1.10061	-0.450148	-0.518964	-0.630706	-0.500341	-0.777197	-1.06564	-1.02544	-0.967295	-0.52328	-0.731547	-0.570066	-0.639337
YDR447C	RPS17B	1.96266	0.138059	1.29658	1.28601	1.1705	-0.160204	-1.66835	0.737209	-0.353906	1.14754	0.817811	-0.156826	-0.0128261	-1.27333	-1.40485	-1.53471	-0.732942	-1.6616	-2.23417	-1.47194	-1.09919	-0.635755	-0.41391	-0.123847	-1.19129	-0.406213	-0.954541	-0.582848	-1.5795	-1.25649	-0.938922	-3.66664	-0.305397	-0.201296	-3.09667	-3.62977	-1.28717	-2.26732	-1.6356	-0.0251621	-1.06944	-0.808276	-0.0768165	-1.0707	-1.25892	0.0329775	-0.163227	-0.464613
YDR449C	UTP6	-0.0338266	-0.611839	-0.519662	-0.668499	1.93192	-0.741649	-1.62664	0.846512	-0.345877	-0.0765328	-0.345877	-2.61353	-1.55131	-2.42494	-5.12129	-2.92112	-0.181086	-1.43596	-0.789652	-3.47074	-0.413486	0.980492	-0.354538	-0.912638	-3.98049	-1.55131	-0.336726	-0.336726	0.234521	-1.22095	2.4525	-8.70399	-1.07718	-0.680237	-7.29347	-5.39992	-2.53096	-2.19932	-1.48176	1.52884	-2.15437	-0.0415606	10.1679	0.365564	-1.77735	0.955895	2.04029	0.70441
YDR451C	YHP1	0.779176	0.799366	0.448796	0.25531	0.460459	-0.496958	0.0325981	0.152341	-0.421862	0.0546193	0.108458	0.57828	-0.571512	-0.231207	0.0194489	-0.0548858	0.109635	-0.982302	-0.909162	-0.718605	0.0997771	-0.438212	0.210065	-0.0661886	0.0046302	-0.0827578	0.245153	1.20263	0.311896	-0.213282	0.486707	1.55764	-0.059444	-0.194332	0.0103599	0.556628	1.20654	0.487267	0.849796	0.256169	0.314985	0.136762	1.35483	0.235591	-0.691914	0.518762	0.202944	0.556717
YDR453C	TSA2	2.67479	0.331498	1.23201	1.21667	2.18285	1.72788	0.962249	1.27566	0.514746	1.97169	1.16555	0.994888	-0.75259	-1.30159	-1.35139	-1.31474	-0.38247	-0.984861	-1.45618	-1.3996	-0.965737	-0.629084	-0.75259	-0.497211	-0.12749	-0.248207	-0.939044	-1.92151	-0.477689	-0.634661	-0.947012	-0.371315	-1.35618	-0.834661	-0.949402	-0.784861	0.475299	-1.54821	-1.68446	-0.834661	-0.545817	-0.60996	-0.519522	-0.755378	0.410359	-0.505976	-0.363347	-0.721116
YDR454C	GUK1	0.634773	-0.825729	0.105562	-0.577051	0.459548	0.275619	-0.355806	0.54913	0.144866	0.353503	0.357142	0.594915	0.261099	1.68192	0.594931	-0.376243	0.577747	-0.37598	0.771979	-0.321921	-0.189769	0.641043	0.939341	0.527966	0.563706	0.623716	0.419666	0.235148	0.0749044	0.462176	-0.322531	0.249607	0.160518	0.2124	-0.115121	0.174803	-0.312508	0.568327	1.27482	0.336333	0.242339	0.76547	-0.210633	0.0800593	0.0815166	-0.101637	0.0483576	0.395354
YDR456W	NHX1	0.572826	3.2475	-0.721242	-0.395492	1.20498	1.53094	3.12014	-0.422922	-1.80544	0.875399	0.14714	0.056347	-0.932936	-0.409883	-1.68409	-0.469887	1.27642	2.11427	2.33576	-0.261196	0.725789	-0.311273	0.763291	1.4604	1.1328	-0.113832	0.465255	5.13192	0.128171	-0.37966	5.87999	2.13192	-0.566071	1.96912	3.13964	4.13016	0.581955	5.41915	2.47474	0.369733	0.48908	-0.371057	5.89764	-0.0337525	1.53563	-0.527024	-0.88683	-0.206706
YDR457W	TOM1	2.2873	1.46249	1.12148	1.12148	0.936701	0.174979	-0.212063	0.867221	0.348465	0.672847	1.34058	0.0272805	-0.691834	-0.968083	-0.872111	-0.486463	-0.473696	-0.540612	-0.330178	-1.15694	-1.02399	-0.154523	-0.143738	-0.38829	-0.954876	-0.29694	-1.15232	-1.61149	-1.04556	-1.43275	-0.299582	-3.09553	-0.997138	-0.552939	-2.09641	-2.18776	-1.56262	-1.08849	-0.883117	-0.580453	-0.913053	-1.26877	-0.226722	-1.30861	-0.560203	-0.267665	-0.205151	-0.294079
[truncated: 4,354 more rows]
[truncated: 45 more columns]
