# Supplementary material for: Off-Target Effects of Psychoactive Drugs Revealed by Genome-Wide Assays in Yeast
Source: PLoS Genet. 2008 Aug 8;4(8):e1000151. doi: 10.1371/journal.pgen.1000151 (PMC2483942; doi:10.1371/journal.pgen.1000151)
Supplement: Table S4 — Strains scored as significantly sensitive with at least one dopaminergic or one serotonergic drug. For each strain, the number of dopaminergic and serotonergic drugs that caused significant depletion in the pool is shown (r>2, z>3). Strains scored in both drug classes are indicated with "1". (0.33 MB XLS) [file pgen.1000151.s005.xls]

## Sheet: Sheet1
Table S4. Strains scored as significantly sensitive with at least one dopaminergic or one serotonergic drug.
ORF	Gene	# of serotonergic drugs the deletion strain is significantly (z>3, r>2) sensitive in*	# of dopaminergic drugs the deletion strain is significantly sensitive in*	1=strain significantly sensitive in at least one dopaminergic and at least one serotonergic drug	Total number of drugs the deletion strain is significancly sensitive in	Description	Feature_qualifier	GO_process	GO_function	GO_component	Essential_gene	Zygosity							1=strain sign. sens. In at least one dopa and at least one sero
YJL204C	RCY1	11	12	1	23	F-box protein involved in recycling plasma membrane proteins internalized by endocytosis; localized to sites of polarized growth	Verified	endocytosis	protein binding	Golgi apparatus*	no	hom
YIL048W	NEO1	14	8	1	22	Protein involved in the retrograde transport from the Golgi complex to the ER and the endosomal membrane traffic; putative aminophospholipid translocase; member of the highly conserved Drs2 family of P-type ATPases	Verified	retrograde vesicle-mediated transport, Golgi to ER*	phospholipid-translocating ATPase activity*	endoplasmic reticulum membrane*	yes	het
YKL212W	SAC1	7	14	1	21	Lipid phosphoinositide phosphatase of the ER and Golgi, involved in protein trafficking and secretion	Verified	exocytosis*	inositol or phosphatidylinositol phosphatase activity	mitochondrion*	no	hom
YNL267W	PIK1	11	9	1	20	Phosphatidylinositol 4-kinase; catalyzes first step in the biosynthesis of phosphatidylinositol-4,5-biphosphate; may control cytokineses through the actin cytoskeleton	Verified	sporulation (sensu Fungi)*	1-phosphatidylinositol 4-kinase activity	nucleus*	yes	het
YJL053W	PEP8	12	7	1	19	Vacuolar protein sorting protein that forms part of the multimeric membrane-associated retromer complex along with Vps35p, Vps29p, Vps17p, and Vps5p; essential for endosome-to-Golgi retrograde protein transport	Verified	protein retention in Golgi*	protein transporter activity	endosome*	no	hom
YHR012W	VPS29	9	9	1	18	Endosomal protein that is a subunit of the membrane-associated retromer complex essential for endosome-to-Golgi retrograde transport; forms a subcomplex with Vps35p and Vps26p that selects cargo proteins for endosome-to-Golgi retrieval	Verified	retrograde transport, endosome to Golgi	protein transporter activity	endosome*	no	hom
YJL154C	VPS35	11	7	1	18	Endosomal subunit of membrane-associated retromer complex required for retrograde transport; receptor that recognizes retrieval signals on cargo proteins, forms subcomplex with Vps26p and Vps29p that selects cargo proteins for retrieval	Verified	protein retention in Golgi*	protein binding*	endosome*	no	hom
YHR007C	ERG11	8	9	1	17	Lanosterol 14-alpha-demethylase, catalyzes the C-14 demethylation of lanosterol to form 4,4''-dimethyl cholesta-8,14,24-triene-3-beta-ol in the ergosterol biosynthesis pathway; member of the cytochrome P450 family	Verified	ergosterol biosynthetic process	sterol 14-demethylase activity	endoplasmic reticulum	yes	het
YJL081C	ARP4	12	5	1	17	Nuclear actin-related protein involved in chromatin remodeling, component of chromatin-remodeling enzyme complexes	Verified	DNA repair*	chromatin binding*	nucleus*	yes	het
YJL086C	YJL086C	10	7	1	17		Dubious				yes	het
YMR077C	VPS20	10	7	1	17	Myristoylated subunit of ESCRTIII, the endosomal sorting complex required for transport of transmembrane proteins into the multivesicular body pathway to the lysosomal/vacuolar lumen; cytoplasmic protein recruited to endosomal membranes	Verified	late endosome to vacuole transport*	protein binding	cytoplasm*	no	hom
YPL002C	SNF8	9	8	1	17	Component of the ESCRT-II complex, which is involved in ubiquitin-dependent sorting of proteins into the endosome; appears to be functionally related to SNF7; involved in glucose derepression	Verified	telomere maintenance*	protein binding	ESCRT II complex	no	hom
YDR455C	YDR455C	11	5	1	16		Dubious				no	hom
YDR526C	YDR526C	12	4	1	16		Dubious				yes	het
YKL126W	YPK1	6	10	1	16	Serine/threonine protein kinase required for receptor-mediated endocytosis; involved in sphingolipid-mediated and cell integrity signaling pathways; localized to the bud neck, cytosol and plasma membrane; homolog of mammalian kinase SGK	Verified	protein amino acid phosphorylation*	protein serine/threonine kinase activity	cytosol*	no	hom
YNL323W	LEM3	7	9	1	16	Membrane protein of the plasma membrane and ER, involved in translocation of phospholipids and alkylphosphocholine drugs across the plasma membrane	Verified	phospholipid translocation*	phospholipid-translocating ATPase activity	cytoplasm*	no	hom
YOR036W	PEP12	8	8	1	16	Target membrane receptor (t-SNARE) for vesicular intermediates traveling between the Golgi apparatus and the vacuole; controls entry of biosynthetic, endocytic, and retrograde traffic into the prevacuolar compartment; syntaxin	Verified	Golgi to vacuole transport	t-SNARE activity	Golgi apparatus*	no	hom
YJL202C	YJL202C	7	8	1	15		Dubious				yes	het
YDR456W	NHX1	9	5	1	14	Endosomal Na+/H+ exchanger, required for intracellular sequestration of Na+; required for osmotolerance to acute hypertonic shock	Verified	vacuolar acidification*	monovalent inorganic cation transporter activity	late endosome	no	hom
YER031C	YPT31	8	6	1	14	GTPase of the Ypt/Rab family, very similar to Ypt32p; involved in the exocytic pathway; mediates intra-Golgi traffic or the budding of post-Golgi vesicles from the trans-Golgi	Verified	vesicle-mediated transport*	GTPase activity	mitochondrial outer membrane*	no	hom
YOL144W	NOP8	8	6	1	14	Nucleolar protein required for 60S ribosomal subunit biogenesis	Verified	ribosome biogenesis and assembly*	molecular function unknown	nucleolus	yes	het
YPL065W	VPS28	5	9	1	14	Component of the ESCRT-I complex, which is involved in ubiquitin-dependent sorting of proteins into the endosome; involved in transport of precursors for soluble vacuolar hydrolases from the late endosome to the vacuole	Verified	telomere maintenance*	protein binding	endosome*	no	hom
YDR159W	SAC3	5	8	1	13	Nuclear pore-associated protein, forms a complex with Thp1p that is involved in transcription and in mRNA export from the nucleus	Verified	mRNA export from nucleus*	protein binding	nuclear pore	no	hom
YDR212W	TCP1	10	3	1	13	Alpha subunit of chaperonin-containing T-complex, which mediates protein folding in the cytosol; involved in maintenance of actin cytoskeleton; homolog to Drosophila melanogaster and mouse tailless complex polypeptide	Verified	protein folding*	unfolded protein binding	cytoplasm*	yes	het
YIL154C	IMP2'	6	7	1	13	Transcriptional activator involved in maintenance of ion homeostasis and protection against DNA damage caused by bleomycin and other oxidants, contains a C-terminal leucine-rich repeat	Verified	DNA repair*	transcription coactivator activity	cytoplasm	no	hom
YLR417W	VPS36	8	5	1	13	Component of the ESCRT-II complex; contains the GLUE (GRAM Like Ubiquitin binding in EAP45) domain which is involved in interactions with ESCRT-I and ubiquitin-dependent sorting of proteins into the endosome	Verified	telomere maintenance*	regulator of G-protein signaling activity	ESCRT II complex	no	hom
YDR323C	PEP7	5	7	1	12	Multivalent adaptor protein that facilitates vesicle-mediated vacuolar protein sorting by ensuring high-fidelity vesicle docking and fusion, which are essential for targeting of vesicles to the endosome; required for vacuole inheritance	Verified	vesicle fusion*	molecular function unknown	cytoplasm*	no	hom
YDR372C	VPS74	7	5	1	12	Non-essential protein of unknown function involved in vacuolar protein sorting; belongs to a family of cytosolic Golgi-associated proteins suggesting that it may play a role in secretion; also detected in the nucleus	Verified	protein targeting to vacuole	molecular function unknown	cytoplasm*	no	hom
YJL014W	CCT3	7	5	1	12	Subunit of the cytosolic chaperonin Cct ring complex, related to Tcp1p, required for the assembly of actin and tubulins in vivo	Verified	protein folding*	unfolded protein binding	cytoplasm*	yes	het
YJL111W	CCT7	7	5	1	12	Subunit of the cytosolic chaperonin Cct ring complex, related to Tcp1p, required for the assembly of actin and tubulins in vivo	Verified	protein folding*	unfolded protein binding	cytoplasm*	yes	het
YLR268W	SEC22	6	6	1	12	R-SNARE protein; assembles into SNARE complex with Bet1p, Bos1p and Sed5p; cycles between the ER and Golgi complex; involved in anterograde and retrograde transport between the ER and Golgi; synaptobrevin homolog	Verified	ER to Golgi vesicle-mediated transport*	v-SNARE activity	endoplasmic reticulum*	no	hom
YOR039W	CKB2	8	4	1	12	Beta' regulatory subunit of casein kinase 2, a Ser/Thr protein kinase with roles in cell growth and proliferation; the holoenzyme also contains CKA1, CKA2 and CKB1, the many substrates include transcription factors and all RNA polymerases	Verified	protein amino acid phosphorylation*	protein kinase CK2 regulator activity	protein kinase CK2 complex	no	hom
YOR236W	DFR1	10	2	1	12	Dihydrofolate reductase, part of the dTTP biosynthetic pathway, involved in folate metabolism, possibly required for mitochondrial function	Verified	folic acid and derivative metabolic process	dihydrofolate reductase activity	cytosol	yes	het
YPL120W	VPS30	8	4	1	12	Protein that forms a membrane-associated complex with Apg14p that is essential for autophagy; involved in a retrieval step of the carboxypeptidase Y receptor, Vps10p, to the late Golgi from the endosome; involved in vacuolar protein sorting	Verified	protein targeting to vacuole*	molecular function unknown	membrane fraction	no	hom
YLR025W	SNF7	7	4	1	11	One of four subunits of the endosomal sorting complex required for transport III (ESCRT-III); involved in the sorting of transmembrane proteins into the multivesicular body (MVB) pathway; recruited from the cytoplasm to endosomal membranes	Verified	telomere maintenance*	protein binding	cytoplasm*	no	hom
YOL018C	TLG2	9	2	1	11	Syntaxin-like t-SNARE that forms a complex with Tlg1p and Vti1p and mediates fusion of endosome-derived vesicles with the late Golgi; binds Vps45p, which prevents Tlg2p degradation and also facilitates t-SNARE complex formation	Verified	vesicle fusion	v-SNARE activity*	Golgi trans face*	no	hom
YPR034W	ARP7	9	2	1	11	Actin-related protein involved in transcriptional regulation; subunit of the chromatin remodeling Snf/Swi complex	Verified	ATP-dependent chromatin remodeling	general RNA polymerase II transcription factor activity*	nucleus*	yes	het
YDL143W	CCT4	7	3	1	10	Subunit of the cytosolic chaperonin Cct ring complex, related to Tcp1p, required for the assembly of actin and tubulins in vivo	Verified	protein folding*	unfolded protein binding	cytoplasm*	yes	het
YDR495C	VPS3	6	4	1	10	Cytoplasmic protein required for the sorting and processing of soluble vacuolar proteins, acidification of the vacuolar lumen, and assembly of the vacuolar H+-ATPase	Verified	telomere maintenance*	molecular function unknown	cytoplasm	no	hom
YGL019W	CKB1	6	4	1	10	Beta regulatory subunit of casein kinase 2, a Ser/Thr protein kinase with roles in cell growth and proliferation; the holoenzyme also contains CKA1, CKA2 and CKB2, the many substrates include transcription factors and all RNA polymerases	Verified	protein amino acid phosphorylation*	protein kinase CK2 regulator activity	protein kinase CK2 complex	no	hom
YLR360W	VPS38	6	4	1	10	Part of a Vps34p phosphatidylinositol 3-kinase complex that functions in carboxypeptidase Y (CPY) sorting; binds Vps30p and Vps34p to promote production of phosphatidylinositol 3-phosphate (PtdIns3P) which stimulates kinase activity	Verified	late endosome to vacuole transport	molecular function unknown	cellular component unknown	no	hom
YML085C	TUB1	6	4	1	10	Alpha-tubulin; associates with beta-tubulin (Tub2p) to form tubulin dimer, which polymerizes to form microtubules	Verified	mitotic sister chromatid segregation*	structural constituent of cytoskeleton	spindle pole body*	yes	het
YAL009W	SPO7	7	2	1	9	Integral nuclear/ER membrane protein of unknown function, required for normal nuclear envelope morphology and sporulation	Verified	sporulation (sensu Fungi)*	molecular function unknown	integral to membrane*	no	hom
YBR091C	MRS5	7	2	1	9	Essential protein of the inner mitochondrial membrane, peripherally localized; component of the TIM22 complex, which is a twin-pore translocase that mediates insertion of numerous multispanning inner membrane proteins	Verified	protein import into mitochondrial inner membrane	protein transporter activity	mitochondrion*	yes	het
YER119C-A	YER119C-A	5	4	1	9		Dubious				no	hom
YER133W	GLC7	5	4	1	9	Catalytic subunit of type 1 serine/threonine protein phosphatase, involved in many processes including glycogen metabolism, sporulation, and mitosis; interacts with multiple regulatory subunits; predominantly isolated with Sds22p	Verified	35S primary transcript processing*	protein phosphatase type 1 activity	nucleolus*	yes	het
YGL148W	ARO2	3	6	1	9	Bifunctional chorismate synthase and flavin reductase, catalyzes the conversion of 5-enolpyruvylshikimate 3-phosphate (EPSP) to form chorismate, which is a precursor to aromatic amino acids	Verified	aromatic amino acid family biosynthetic process	chorismate synthase activity*	cytoplasm	no	hom
YJL008C	CCT8	6	3	1	9	Subunit of the cytosolic chaperonin Cct ring complex, related to Tcp1p, required for the assembly of actin and tubulins in vivo	Verified	protein folding*	unfolded protein binding	cytoplasm*	yes	het
YJR064W	CCT5	6	3	1	9	Subunit of the cytosolic chaperonin Cct ring complex, related to Tcp1p, required for the assembly of actin and tubulins in vivo	Verified	protein folding*	unfolded protein binding	cytoplasm*	yes	het
YJR102C	VPS25	5	4	1	9	Component of the ESCRT-II complex, which is involved in ubiquitin-dependent sorting of proteins into the endosome	Verified	telomere maintenance*	protein binding	ESCRT II complex	no	hom
YKL165C	MCD4	5	4	1	9	Protein involved in glycosylphosphatidylinositol (GPI) anchor synthesis; multimembrane-spanning protein that localizes to the endoplasmic reticulum; highly conserved among eukaryotes	Verified	GPI anchor biosynthetic process*	mannose-ethanolamine phosphotransferase activity	endoplasmic reticulum*	yes	het
YMR071C	TVP18	6	3	1	9	Integral membrane protein localized to late Golgi vesicles along with the v-SNARE Tlg2p; may interact with ribosomes, based on co-purification experiments	Verified	biological process unknown	molecular function unknown	clathrin-coated vesicle*	no	hom
YMR165C	PAH1	7	2	1	9	Mg<sup>2+</sup>-dependent phosphatidate (PA) phosphatase, catalyzes the dephosphorylation of PA to yield diacylglycerol and P<sub>i</sub>, responsible for de novo lipid synthesis; homologous to mammalian lipin 1	Verified	aerobic respiration*	phosphatidate phosphatase activity	cytoplasm*	no	hom
YNL183C	NPR1	4	5	1	9	Protein kinase that stabilizes several plasma membrane amino acid transporters by antagonizing their ubiquitin-mediated degradation	Verified	regulation of nitrogen utilization	kinase activity	cytoplasm*	no	hom
YOR340C	RPA43	6	3	1	9	RNA polymerase I subunit A43	Verified	ribosome biogenesis and assembly*	DNA-directed RNA polymerase activity	DNA-directed RNA polymerase I complex	yes	het
YDR127W	ARO1	2	6	1	8	Pentafunctional arom protein, catalyzes steps 2 through 6 in the biosynthesis of chorismate, which is a precursor to aromatic amino acids	Verified	aromatic amino acid family biosynthetic process	3-dehydroquinate dehydratase activity*	cytoplasm	no	hom
YKL211C	TRP3	2	6	1	8	Bifunctional enzyme exhibiting both indole-3-glycerol-phosphate synthase and anthranilate synthase activities, forms multifunctional hetero-oligomeric anthranilate synthase:indole-3-glycerol phosphate synthase enzyme complex with Trp2p	Verified	tryptophan biosynthetic process	anthranilate synthase activity*	cytoplasm*	no	hom
YLR293C	GSP1	4	4	1	8	GTP binding protein (mammalian Ranp homolog) involved in the maintenance of nuclear organization, RNA processing and transport; regulated by Prp20p, Rna1p, Yrb1p, Yrb2p, Yrp4p, Yrb30p, Cse1p and Kap95p; yeast Gsp2p homolog	Verified	rRNA processing*	GTPase activity	cytoplasm*	no	het
YPR173C	VPS4	4	4	1	8	AAA-type ATPase required for efficient late endosome to vacuole transport; catalyzes the release of an endosomal membrane-associated class E VPS protein complex; regulates cellular sterol metabolism; cytoplasmic and endosomal localization	Verified	protein retention in Golgi*	ATPase activity	cytoplasm*	no	hom
YBL105C	PKC1	6	1	1	7	Protein serine/threonine kinase essential for cell wall remodeling during growth; localized to sites of polarized growth and the mother-daughter bud neck; homolog of the alpha, beta, and gamma isoforms of mammalian protein kinase C (PKC)	Verified	cell wall organization and biogenesis*	protein kinase C activity	cytoplasm*	yes	het
YBR036C	CSG2	4	3	1	7	Endoplasmic reticulum membrane protein, required for mannosylation of inositolphosphorylceramide and for growth at high calcium concentrations	Verified	response to drug*	enzyme regulator activity	integral to endoplasmic reticulum membrane	no	hom
YDR354W	TRP4	3	4	1	7	Anthranilate phosphoribosyl transferase of the tryptophan biosynthetic pathway, catalyzes the phosphoribosylation of anthranilate, subject to the general control system of amino acid biosynthesis	Verified	tryptophan biosynthetic process	anthranilate phosphoribosyltransferase activity	cytoplasm*	no	hom
YGL012W	ERG4	5	2	1	7	C-24(28) sterol reductase, catalyzes the final step in ergosterol biosynthesis; mutants are viable, but lack ergosterol	Verified	ergosterol biosynthetic process	delta24(24-1) sterol reductase activity	endoplasmic reticulum	no	hom
YGL054C	ERV14	4	3	1	7	Protein localized to COPII-coated vesicles, involved in vesicle formation and incorporation of specific secretory cargo; required for the delivery of bud-site selection protein Axl2p to cell surface; related to Drosophila cornichon	Verified	ER to Golgi vesicle-mediated transport*	molecular function unknown	endoplasmic reticulum membrane*	no	hom
YHR030C	SLT2	6	1	1	7	Serine/threonine MAP kinase involved in regulating the maintenance of cell wall integrity and progression through the cell cycle; regulated by the PKC1-mediated signaling pathway	Verified	cell wall organization and biogenesis*	MAP kinase activity	cytoplasm*	no	hom
YIL142W	CCT2	4	3	1	7	Subunit beta of the cytosolic chaperonin Cct ring complex, related to Tcp1p, required for the assembly of actin and tubulins in vivo	Verified	protein folding*	unfolded protein binding	cytoplasm*	yes	het
YJL009W	YJL009W	4	3	1	7		Dubious				yes	het
YJL095W	BCK1	5	2	1	7	Mitogen-activated protein (MAP) kinase kinase kinase acting in the protein kinase C signaling pathway, which controls cell integrity; upon activation by Pkc1p phosphorylates downstream kinases Mkk1p and Mkk2p	Verified	protein amino acid phosphorylation*	MAP kinase kinase kinase activity	intracellular	no	hom
YKL037W	YKL037W	5	2	1	7		Uncharacterized	biological process unknown	molecular function unknown	cellular component unknown	no	hom
YKR008W	RSC4	5	2	1	7	One of 15 subunits of the 'Remodel the Structure of Chromatin' (RSC) complex; found in close proximity to nucleosomal DNA; displaced from the surface of nucleosomal DNA after chromatin remodeling	Verified	chromatin remodeling*	DNA-dependent ATPase activity	RSC complex	yes	het
YLR372W	SUR4	3	4	1	7	Elongase, involved in fatty acid and sphingolipid biosynthesis; synthesizes very long chain 20-26-carbon fatty acids from C18-CoA primers; involved in regulation of sphingolipid biosynthesis	Verified	telomere maintenance*	fatty acid elongase activity	endoplasmic reticulum*	no	hom
YBL026W	LSM2	4	2	1	6	Lsm (Like Sm) protein; part of heteroheptameric complexes (Lsm2p-7p and either Lsm1p or 8p): cytoplasmic Lsm1p complex involved in mRNA decay; nuclear Lsm8p complex part of U6 snRNP and possibly involved in processing tRNA, snoRNA, and rRNA	Verified	nuclear mRNA splicing, via spliceosome*	RNA binding*	nucleolus*	yes	het
YBL092W	RPL32	4	2	1	6	Protein component of the large (60S) ribosomal subunit, has similarity to rat L32 ribosomal protein; overexpression disrupts telomeric silencing	Verified	translation	structural constituent of ribosome	cytosolic large ribosomal subunit (sensu Eukaryota)	yes	het
YDR162C	NBP2	4	1	1	5	Protein involved in the HOG (high osmolarity glycerol) pathway, negatively regulates Hog1p by recruitment of phosphatase Ptc1p the Pbs2p-Hog1p complex, found in the nucleus and cytoplasm, contains an SH3 domain that binds Pbs2p	Verified	response to heat*	molecular function unknown	cytoplasm*	no	hom
YFL034W	YFL034W	5	2	1	7		Uncharacterized	biological process unknown	molecular function unknown	integral to membrane	no	hom
YGL013C	PDR1	3	1	1	4	Zinc cluster protein that is a master regulator involved in recruiting other zinc cluster proteins to pleiotropic drug response elements (PDREs) to fine tune the regulation of multidrug resistance genes	Verified	response to drug*	DNA binding*	nucleus	no	hom
YHL019C	APM2	3	3	1	6	Protein of unknown function, homologous to the medium chain of mammalian clathrin-associated protein complex; involved in vesicular transport	Verified	vesicle-mediated transport	clathrin binding	AP-1 adaptor complex	no	hom
YHR108W	GGA2	4	3	1	7	Golgi-localized protein with homology to gamma-adaptin, interacts with and regulates Arf1p and Arf2p in a GTP-dependent manner in order to facilitate traffic through the late Golgi	Verified	Golgi to vacuole transport*	ubiquitin binding	Golgi trans face	no	hom
YLR153C	ACS2	4	2	1	6	Acetyl-coA synthetase isoform which, along with Acs1p, is the nuclear source of acetyl-coA for histone acetlyation; mutants affect global transcription; required for growth on glucose; expressed under anaerobic conditions	Verified	histone acetylation*	acetate-CoA ligase activity	nucleus*	yes	het
YLR330W	CHS5	4	2	1	6	Protein involved in export from the Golgi to plasma membrane; involved in chitin biosynthesis through its role in Chs3p localization; interacts with Arf1p, Bch1p, Fmp50p, Bud7p, and Chs6p	Verified	spore wall assembly (sensu Fungi)*	molecular function unknown	cytoplasm	no	hom
YOR115C	TRS33	4	2	1	6	One of 10 subunits of the transport protein particle (TRAPP) complex of the cis-Golgi which mediates vesicle docking and fusion; involved in endoplasmic reticulum (ER) to Golgi membrane traffic	Verified	ER to Golgi vesicle-mediated transport	molecular function unknown	TRAPP complex	no	hom
YPR029C	APL4	4	2	1	6	Gamma-adaptin, large subunit of the clathrin-associated protein (AP-1) complex; binds clathrin; involved in vesicle mediated transport	Verified	vesicle-mediated transport	clathrin binding	AP-1 adaptor complex	no	hom
YDL033C	SLM3	3	2	1	5	tRNA-specific 2-thiouridylase, responsible for 2-thiolation of the wobble base of mitochondrial tRNAs; human ortholog is implicated in myoclonus epilepsy associated with ragged red fibers (MERRF)	Uncharacterized	translation*	tRNA (5-methylaminomethyl-2-thiouridylate)-methyltransferase activity	mitochondrion	no	hom
YDR187C	YDR187C	3	2	1	5		Dubious				yes	het
YDR289C	RTT103	4	2	1	6	Protein that interacts with exonuclease Rat1p and Rai1p and plays a role in transcription termination by RNA polymerase II, has an RPR domain (carboxy-terminal domain interacting domain); also involved in regulation of Ty1 transposition	Verified	transcription termination from Pol II promoter, RNA polymerase(A) coupled*	molecular function unknown	cellular component unknown	no	hom
YGR229C	SMI1	4	1	1	5	Protein involved in the regulation of cell wall synthesis; proposed to be involved in coordinating cell cycle progression with cell wall integrity	Verified	telomere maintenance*	molecular function unknown	nucleus*	no	hom
YKL135C	APL2	3	1	1	4	Beta-adaptin, large subunit of the clathrin-associated protein (AP-1) complex; binds clathrin; involved in clathrin-dependent Golgi protein sorting	Verified	vesicle-mediated transport	clathrin binding	AP-1 adaptor complex	no	hom
YKR019C	IRS4	3	1	1	4	Protein involved in regulation of phosphatidylinositol 4,5-bisphosphate concentrations; Irs4p and Tax4p bind and activate the phosphatase Inp51p; mutation confers an increase in rDNA silencing	Verified	cell wall organization and biogenesis*	molecular function unknown	mitochondrion	no	hom
YLR171W	YLR171W	4	2	1	6		Dubious				no	hom
YML037C	YML037C	3	2	1	5		Uncharacterized	biological process unknown	molecular function unknown	clathrin-coated vesicle	no	hom
YMR043W	MCM1	3	1	1	4	Transcription factor involved in cell-type-specific transcription and pheromone response; plays a central role in the formation of both repressor and activator complexes	Verified	regulation of transcription from RNA polymerase II promoter*	DNA binding*	nucleus*	yes	het
YNR006W	VPS27	2	2	1	4	Endosomal protein that forms a complex with Hse1p; required for recycling Golgi proteins, forming lumenal membranes and sorting ubiquitinated proteins destined for degradation; has Ubiquitin Interaction Motifs which bind ubiquitin (Ubi4p)	Verified	protein retention in Golgi*	protein binding	endosome	no	hom
YAL011W	SWC3	3	2	1	5	Protein of unknown function, component of the SWR1 complex, which exchanges histone variant H2AZ (Htz1p) for chromatin-bound histone H2A; required for formation of nuclear-associated array of smooth endoplasmic reticulum known as karmellae	Verified	response to drug*	molecular function unknown	nucleus*	no	hom
YAL024C	LTE1	3	3	1	6	Putative GDP/GTP exchange factor required for mitotic exit at low temperatures; acts as a guanine nucleotide exchange factor (GEF) for Tem1p, which is a key regulator of mitotic exit; physically associates with Ras2p-GTP	Verified	response to drug*	guanyl-nucleotide exchange factor activity	bud	no	hom
YBL010C	YBL010C	3	1	1	4		Uncharacterized	biological process unknown	molecular function unknown	clathrin-coated vesicle	no	hom
YDL006W	PTC1	3	1	1	4	Type 2C protein phosphatase (PP2C); inactivates the osmosensing MAPK cascade by dephosphorylating Hog1p; mutation delays mitochondrial inheritance; deletion reveals defects in precursor tRNA splicing, sporulation and cell separation	Verified	telomere maintenance*	protein phosphatase type 2C activity	cytoplasm*	no	hom
YDR007W	TRP1	1	1	1	2	Phosphoribosylanthranilate isomerase that catalyzes the third step in tryptophan biosynthesis; in 2004, the sequence of TRP1 from strain S228C was updated by changing the previously annotated internal STOP (TAA) to serine (TCA)	Verified	tryptophan biosynthetic process*	phosphoribosylanthranilate isomerase activity	cytoplasm	no	hom
YDR084C	TVP23	3	1	1	4	Integral membrane protein localized to late Golgi vesicles along with the v-SNARE Tlg2p; green fluorescent protein (GFP)-fusion protein localizes to the cytoplasm in a punctate pattern	Uncharacterized	biological process unknown	molecular function unknown	cytoplasm*	no	hom
YDR398W	UTP5	1	1	1	2	Nucleolar protein, component of the small subunit (SSU) processome containing the U3 snoRNA that is involved in processing of pre-18S rRNA	Verified	ribosome biogenesis and assembly*	snoRNA binding	small nucleolar ribonucleoprotein complex	yes	het
YER090W	TRP2	1	3	1	4	Anthranilate synthase, catalyzes the initial step of tryptophan biosynthesis, forms multifunctional hetero-oligomeric anthranilate synthase:indole-3-glycerol phosphate synthase enzyme complex with Trp3p	Verified	tryptophan biosynthetic process	anthranilate synthase activity	cytoplasm*	no	hom
YER112W	LSM4	3	3	1	6	Lsm (Like Sm) protein; part of heteroheptameric complexes (Lsm2p-7p and either Lsm1p or 8p): cytoplasmic Lsm1p complex involved in mRNA decay; nuclear Lsm8p complex part of U6 snRNP and possibly involved in processing tRNA, snoRNA, and rRNA	Verified	nuclear mRNA splicing, via spliceosome*	RNA binding*	nucleolus*	yes	het
YER120W	SCS2	3	2	1	5	Integral ER membrane protein that regulates phospholipid metabolism via an interaction with the FFAT motif of Opi1p, also involved in telomeric silencing, disruption causes inositol auxotrophy above 34 degrees C, VAP homolog	Verified	chromatin silencing at telomere*	protein binding	endoplasmic reticulum*	no	hom
YGL007W	YGL007W	3	1	1	4		Dubious				no	hom
YGR202C	PCT1	3	3	1	6	Cholinephosphate cytidylyltransferase, also known as CTP:phosphocholine cytidylyltransferase, rate-determining enzyme of the CDP-choline pathway for phosphatidylcholine synthesis, inhibited by Sec14p, activated upon lipid-binding	Verified	phosphatidylcholine biosynthetic process*	choline-phosphate cytidylyltransferase activity	nucleus*	no	hom
YGR265W	YGR265W	3	3	1	6		Dubious				yes	het
YIL034C	CAP2	2	1	1	3	Beta subunit of the capping protein (CP) heterodimer (Cap1p and Cap2p) which binds to the barbed ends of actin filaments preventing further polymerization; localized predominantly to cortical actin patches	Verified	filamentous growth*	actin filament binding	actin cortical patch*	no	hom
YIL068C	SEC6	3	1	1	4	Essential 88kDa subunit of the exocyst complex, which mediates polarized targeting of secretory vesicles to active sites of exocytosis; dimeric form of Sec6p interacts with Sec9p in vitro and inhibits t-SNARE assembly	Verified	cytokinesis*	protein binding	bud tip*	yes	het
YJL085W	EXO70	3	1	1	4	Essential 70kDa subunit of the exocyst complex (Sec3p, Sec5p, Sec6p, Sec8p, Sec10p, Sec15p, Exo70p, and Exo84p), which has the essential function of mediating polarized targeting of secretory vesicles to active sites of exocytosis	Verified	cytokinesis*	protein binding	exocyst	yes	het
YLR378C	SEC61	3	2	1	5	Essential subunit of Sec61 complex (Sec61p, Sbh1p, and Sss1p); forms a channel for SRP-dependent protein import and retrograde transport of misfolded proteins out of the ER; with Sec63 complex allows SRP-independent protein import into ER	Verified	protein targeting to ER*	protein transporter activity	integral to endoplasmic reticulum membrane*	yes	het
YML095C-A	YML094C-A	2	3	1	5		Dubious				no	hom
YMR307W	GAS1	3	2	1	5	Beta-1.3-glucanosyltransferase, required for cell wall assembly; localizes to the cell surface via a glycosylphosphatidylinositol (GPI) anchor	Verified	cell wall organization and biogenesis*	1,3-beta-glucanosyltransferase activity	mitochondrion*	no	hom
YOR035C	SHE4	3	1	1	4	Protein containing a UCS (UNC-45/CRO1/SHE4) domain, binds to myosin motor domains to regulate myosin function; involved in endocytosis, polarization of the actin cytoskeleton, and asymmetric mRNA localization	Verified	actin cytoskeleton organization and biogenesis*	myosin binding	cytoplasm	no	hom
YOR070C	GYP1	2	1	1	3	Cis-golgi GTPase-activating protein (GAP) for the Rab family members Ypt1p (in vivo) and for Ypt1p, Sec4p, Ypt7p, and Ypt51p (in vitro); involved in vesicle docking and fusion	Verified	vesicle-mediated transport	Rab GTPase activator activity	mitochondrion*	no	hom
YPL169C	MEX67	3	2	1	5	Poly(A)RNA binding protein involved in nuclear mRNA export, component of the nuclear pore; ortholog of human TAP	Verified	mRNA export from nucleus	protein binding*	cytoplasm*	yes	het
YPL204W	HRR25	3	1	1	4	Protein kinase involved in regulating diverse events including vesicular trafficking, gene expression, DNA repair, and chromosome segregation; binds the CTD of RNA pol II; homolog of mammalian casein kinase 1delta (CK1delta)	Verified	DNA repair*	casein kinase activity	nucleus*	yes	het
YPR091C	YPR091C	3	1	1	4		Verified	biological process unknown	molecular function unknown	endoplasmic reticulum*	no	hom
YCR026C	NPP1	2	1	1	3	Nucleotide pyrophosphatase/phosphodiesterase family member; mediates extracellular nucleotide phosphate hydrolysis along with Npp2p and Pho5p; activity and expression enhanced during conditions of phosphate starvation	Verified	phosphate metabolic process*	nucleoside-triphosphatase activity*	cellular component unknown	no	hom
YCR035C	RRP43	1	1	1	2	Protein involved in rRNA processing; component of the exosome 3->5 exonuclease complex with Rrp41p, Rrp42p, Rrp4p and Dis3p; required for efficient maturation of 5.8S, 18S and 25S rRNA	Verified	35S primary transcript processing*	3'-5'-exoribonuclease activity	nuclear exosome (RNase complex)*	yes	het
YCR093W	CDC39	1	2	1	3	Component of the CCR4-NOT complex, which has multiple roles in regulating mRNA levels including regulation of transcription and destabilizing mRNAs by deadenylation; basal transcription factor	Verified	regulation of transcription from RNA polymerase II promoter*	3'-5'-exoribonuclease activity	cytoplasm*	yes	het
YDL195W	SEC31	2	1	1	3	Essential phosphoprotein component (p150) of the COPII coat of secretory pathway vesicles, in complex with Sec13p; required for ER-derived transport vesicle formation	Verified	ER to Golgi vesicle-mediated transport	structural molecule activity	COPII vesicle coat	yes	het
YDL196W	YDL196W	2	1	1	3		Dubious				yes	het
YDR141C	DOP1	2	2	1	4	Protein of unknown function, essential for viability, involved in establishing cellular polarity and morphogenesis; the authentic, non-tagged protein is detected in highly purified mitochondria in high-throughput studies	Verified	cell morphogenesis	molecular function unknown	cytoplasm*	yes	het
YDR228C	PCF11	2	1	1	3	mRNA 3' end processing factor, essential component of cleavage and polyadenylation factor IA (CF IA), involved in pre-mRNA 3' end processing and in transcription termination; binds C-terminal domain of largest subunit of RNA pol II (Rpo21p)	Verified	mRNA polyadenylation*	protein binding	mRNA cleavage factor complex	yes	het
YDR324C	UTP4	1	1	1	2	Nucleolar protein, component of the small subunit (SSU) processome containing the U3 snoRNA that is involved in processing of pre-18S rRNA	Verified	ribosome biogenesis and assembly*	snoRNA binding	small nucleolar ribonucleoprotein complex	yes	het
YEL048C	YEL048C	1	1	1	2		Uncharacterized	biological process unknown	molecular function unknown	clathrin-coated vesicle	no	hom
YER044C	ERG28	1	1	1	2	Endoplasmic reticulum membrane protein, may facilitate protein-protein interactions between the Erg26p dehydrogenase and the Erg27p 3-ketoreductase and/or tether these enzymes to the ER, also interacts with Erg6p	Verified	ergosterol biosynthetic process	protein binding, bridging	endoplasmic reticulum membrane	no	hom
YIL041W	GVP36	2	1	1	3	Golgi vesicle protein of unknown function; localizes to both early and late Golgi vesicles; may interact with ribosomes, based on co-purification experiments	Verified	biological process unknown	molecular function unknown	cytoplasm*	no	hom
YIL105C	SLM1	1	1	1	2	Phosphoinositide PI4,5P(2) binding protein, forms a complex with Slm2p; acts downstream of Mss4p in a pathway regulating actin cytoskeleton organization in response to stress; subunit of and phosphorylated by the TORC2 complex	Verified	actin cytoskeleton organization and biogenesis*	phosphoinositide binding	cytoplasm*	no	hom
YIL118W	RHO3	2	2	1	4	Non-essential small GTPase of the Rho/Rac subfamily of Ras-like proteins involved in the establishment of cell polarity; GTPase activity positively regulated by the GTPase activating protein (GAP) Rgd1p	Verified	actin filament organization*	GTPase activity*	intracellular	yes	het
YJL129C	TRK1	2	1	1	3	Component of the Trk1p-Trk2p potassium transport system; 180 kDa high affinity potassium transporter; phosphorylated in vivo and interacts physically with the phosphatase Ppz1p, suggesting Trk1p acitivy is regulated by phosphorylation	Verified	telomere maintenance*	potassium ion transporter activity	lipid raft	no	hom
YKL077W	YKL077W	2	2	1	4		Uncharacterized	biological process unknown	molecular function unknown	vacuole (sensu Fungi)	no	hom
YLR338W	OPI9	2	2	1	4	Dubious open reading frame unlikely to encode a protein, based on available experimental and comparative sequence data; partially overlaps the verified ORF VRP1/YLR337C	Dubious				no	hom
YML071C	COG8	1	1	1	2	Component of the conserved oligomeric Golgi complex (Cog1p through Cog8p), a cytosolic tethering complex that functions in protein trafficking to mediate fusion of transport vesicles to Golgi compartments	Verified	intra-Golgi vesicle-mediated transport	molecular function unknown	Golgi transport complex	no	hom
YML097C	VPS9	2	1	1	3	A guanine nucleotide exchange factor involved in vesicle-mediated vacuolar protein transport; specifically stimulates the intrinsic guanine nucleotide exchange activity of Vps21p/Rab5: similar to mammalian ras inhibitors; binds ubiquitin	Verified	telomere maintenance*	guanyl-nucleotide exchange factor activity	cytosol	no	hom
YNL025C	SSN8	1	1	1	2	Cyclin-like component of the RNA polymerase II holoenzyme, involved in phosphorylation of the RNA polymerase II C-terminal domain; involved in glucose repression and telomere maintenance	Verified	telomere maintenance*	general RNA polymerase II transcription factor activity*	transcription factor complex	no	hom
YNR016C	ACC1	1	1	1	2	Acetyl-CoA carboxylase, biotin containing enzyme that catalyzes the carboxylation of acetyl-CoA to form malonyl-CoA; required for de novo biosynthesis of long-chain fatty acids	Verified	protein import into nucleus*	acetyl-CoA carboxylase activity*	mitochondrion*	yes	het
YOL081W	IRA2	1	2	1	3	GTPase-activating protein that negatively regulates RAS by converting it from the GTP- to the GDP-bound inactive form, required for reducing cAMP levels under nutrient limiting conditions, has similarity to Ira1p and human neurofibromin	Verified	response to stress*	Ras GTPase activator activity	cytoplasm*	no	hom
YPL084W	BRO1	2	2	1	4	Cytoplasmic class E vacuolar protein sorting (VPS) factor that coordinates deubiquitination in the multivesicular body (MVB) pathway by recruiting Doa4p to endosomes	Verified	telomere maintenance*	molecular function unknown	cytoplasm*	no	hom
YPL237W	SUI3	2	2	1	4	Beta subunit of the translation initiation factor eIF2, involved in the identification of the start codon; proposed to be involved in mRNA binding	Verified	translational initiation	translation initiation factor activity	ribosome*	yes	het
YAR042W	SWH1	1	1	1	2	Protein similar to mammalian oxysterol-binding protein; contains ankyrin repeats; localizes to the Golgi and the nucleus-vacuole junction	Verified	endocytosis*	phosphatidylinositol binding*	endoplasmic reticulum*	no	hom
YDL193W	NUS1	1	1	1	2	Prenyltransferase, required for cell viability; involved in protein trafficking	Uncharacterized	secretory pathway	prenyltransferase activity	endoplasmic reticulum*	yes	het
YDR072C	IPT1	1	1	1	2	Inositolphosphotransferase 1, involved in synthesis of mannose-(inositol-P)2-ceramide (M(IP)2C), which is the most abundant sphingolipid in cells, mutation confers resistance to the antifungals syringomycin E and DmAMP1 in some growth media	Verified	sphingolipid biosynthetic process*	transferase activity, transferring phosphorus-containing groups	membrane fraction	no	hom
YDR108W	GSG1	1	1	1	2	Subunit of TRAPP (transport protein particle), a multi-subunit complex involved in targeting and/or fusion of ER-to-Golgi transport vesicles with their acceptor compartment; protein has late meiotic role, following DNA replication	Verified	ER to Golgi vesicle-mediated transport*	molecular function unknown	TRAPP complex	no	hom
YGL113W	SLD3	1	1	1	2	Protein involved in the initiation of DNA replication, required for proper assembly of replication proteins at the origins of replication; interacts with Cdc45p	Verified	DNA replication initiation*	chromatin binding	nuclear chromatin	yes	het
YHR167W	THP2	1	2	1	3	Subunit of the THO complex, which connects transcription elongation and mitotic recombination, and of the TREX complex, which is recruited to activated genes and couples transcription to mRNA export; involved in telomere maintenance	Verified	telomere maintenance*	nucleic acid binding	THO complex	no	hom
YIL148W	RPL40A	1	1	1	2	Fusion protein, identical to Rpl40Bp, that is cleaved to yield ubiquitin and a ribosomal protein of the large (60S) ribosomal subunit with similarity to rat L40; ubiquitin may facilitate assembly of the ribosomal protein into ribosomes	Verified	translation*	structural constituent of ribosome*	cytosolic large ribosomal subunit (sensu Eukaryota)	no	hom
YKL112W	ABF1	1	1	1	2	DNA binding protein with possible chromatin-reorganizing activity involved in transcriptional activation, gene silencing, and DNA replication and repair	Verified	positive regulation of transcription from RNA polymerase II promoter*	DNA binding*	nucleus*	yes	het
YLR423C	ATG17	1	1	1	2	Protein that interacts with and is required for activation of Apg1p protein kinase; involved in autophagy but not in the Cvt (cytoplasm to vacuole targeting) pathway	Verified	telomere maintenance*	kinase activator activity	cytoplasm	no	hom
YNL006W	LST8	1	1	1	2	Protein required for the transport of amino acid permease Gap1p from the Golgi to the cell surface; component of the TOR signaling pathway; associates with both Tor1p and Tor2p; contains a WD-repeat	Verified	transport*	protein binding*	Golgi membrane*	yes	het
YNL293W	MSB3	1	2	1	3	GTPase-activating protein for Sec4p and several other Rab GTPases, regulates exocytosis via its action on Sec4p, also required for proper actin organization; similar to Msb4p; both Msb3p and Msb4p localize to sites of polarized growth	Verified	actin filament organization*	Rab GTPase activator activity	bud tip*	no	hom
YOR061W	CKA2	1	1	1	2	Alpha' catalytic subunit of casein kinase 2, a Ser/Thr protein kinase with roles in cell growth and proliferation; the holoenzyme also contains CKA1, CKB1 and CKB2, the many substrates include transcription factors and all RNA polymerases	Verified	protein amino acid phosphorylation*	protein kinase CK2 activity	protein kinase CK2 complex	no	hom
YBL020W	RFT1	4	2	1	6	Flippase, essential integral membrane protein that is required for translocation of Man5GlcNac2-PP-Dol from the cytoplasmic side to the lumenal side of the ER membrane; mutation is suppressed by expression human p53 protein	Verified	protein amino acid N-linked glycosylation*	oligosaccharide transporter activity	endoplasmic reticulum membrane	yes	het
YBR136W	MEC1	4	1	1	5	Genome integrity checkpoint protein and PI kinase superfamily member; signal transducer required for cell cycle arrest and transcriptional responses prompted by damaged or unreplicated DNA; monitors and participates in meiotic recombination	Verified	telomere maintenance*	protein kinase activity	nucleus*	yes	het
YDR145W	TAF12	4	1	1	5	Subunit (61/68 kDa) of TFIID and SAGA complexes, involved in RNA polymerase II transcription initiation and in chromatin modification, similar to histone H2A	Verified	transcription initiation from RNA polymerase II promoter*	general RNA polymerase II transcription factor activity	SAGA complex*	yes	het
YIL004C	BET1	4	2	1	6	Type II membrane protein required for vesicular transport between the endoplasmic reticulum and Golgi complex; v-SNARE with similarity to synaptobrevins	Verified	ER to Golgi vesicle-mediated transport*	v-SNARE activity	endoplasmic reticulum membrane*	yes	het
YBL067C	UBP13	3	2	1	5	Putative ubiquitin-specific protease	Verified	biological process unknown	ubiquitin-specific protease activity	cellular component unknown	no	hom
YCR036W	RBK1	3	2	1	5	Putative ribokinase	Verified	D-ribose metabolic process	ATP binding*	cytoplasm*	no	hom
YCR052W	RSC6	3	2	1	5	One of 15 subunits of the 'Remodel the Structure of Chromatin' (RSC) complex; essential for mitotic growth; homolog of SWI/SNF subunit Swp73p	Verified	chromatin remodeling*	DNA-dependent ATPase activity	RSC complex	yes	het
YDR407C	TRS120	3	2	1	5	One of 10 subunits of the transport protein particle (TRAPP) complex of the cis-Golgi which mediates vesicle docking and fusion; involved in endoplasmic reticulum (ER) to Golgi membrane traffic	Verified	ER to Golgi vesicle-mediated transport	molecular function unknown	TRAPP complex	yes	het
YDR412W	RRP17	3	2	1	5	Protein required for cell viability	Uncharacterized	ribosome biogenesis and assembly*	molecular function unknown	cytoplasm	yes	het
YER094C	PUP3	3	1	1	4	Beta subunit of the 20S proteasome involved in ubiquitin-dependent catabolism; human homolog is subunit C10	Verified	ubiquitin-dependent protein catabolic process	endopeptidase activity	proteasome core complex, beta-subunit complex (sensu Eukaryota)	yes	het
YGL092W	NUP145	3	1	1	4	Essential nucleoporin, catalyzes its own cleavage in vivo to generate a C-terminal fragment that assembles into the Nup84p subcomplex of the nuclear pore complex, and an N-terminal fragment of unknown function that is homologous to Nup100p	Verified	mRNA export from nucleus*	structural molecule activity	nuclear pore	yes	het
YGL169W	SUA5	3	1	1	4	Protein required for respiratory growth; null mutation suppresses the Cyc1p translation defect caused by the presence of an aberrant ATG codon upstream of the correct start	Verified	aerobic respiration	molecular function unknown	cytoplasm	yes	het
YGR094W	VAS1	3	1	1	4	Mitochondrial and cytoplasmic valyl-tRNA synthetase	Verified	valyl-tRNA aminoacylation	valine-tRNA ligase activity	cytoplasm*	yes	het
YIR006C	PAN1	3	1	1	4	Part of actin cytoskeleton-regulatory complex Pan1p-Sla1p-End3p, associates with actin patches on the cell cortex; promotes protein-protein interactions essential for endocytosis; previously thought to be a subunit of poly(A) ribonuclease	Verified	endocytosis*	protein binding, bridging	plasma membrane*	yes	het
YJR112W	NNF1	3	1	1	4	Essential component of the MIND kinetochore complex (Mtw1p Including Nnf1p-Nsl1p-Dsn1p) which joins kinetochore subunits contacting DNA to those contacting microtubules; required for accurate chromosome segregation	Verified	chromosome segregation	molecular function unknown	kinetochore*	yes	het
YLR420W	URA4	3	1	1	4	Dihydroorotase, catalyzes the third enzymatic step in the de novo biosynthesis of pyrimidines, converting carbamoyl-L-aspartate into dihydroorotate	Verified	'de novo' pyrimidine base biosynthetic process*	dihydroorotase activity	cytoplasm*	no	hom
YNL070W	TOM7	3	2	1	5	Component of the TOM (translocase of outer membrane) complex responsible for recognition and initial import steps for all mitochondrially directed proteins; promotes assembly and stability of the TOM complex	Verified	protein import into mitochondrial matrix*	protein transporter activity	mitochondrion*	no	hom
YPR085C	YPR085C	3	1	1	4		Uncharacterized	biological process unknown	molecular function unknown	cellular component unknown	yes	het
YAL033W	POP5	2	1	1	3	Subunit of both RNase MRP, which cleaves pre-rRNA, and nuclear RNase P, which cleaves tRNA precursors to generate mature 5' ends	Verified	rRNA processing*	ribonuclease P activity*	ribonuclease MRP complex*	yes	het
YAL038W	CDC19	2	1	1	3	Pyruvate kinase, functions as a homotetramer in glycolysis to convert phosphoenolpyruvate to pyruvate, the input for aerobic (TCA cycle) or anaerobic (glucose fermentation) respiration	Verified	glycolysis*	pyruvate kinase activity	cytosol	yes	het
YBR021W	FUR4	2	1	1	3	Uracil permease, localized to the plasma membrane; expression is tightly regulated by uracil levels and environmental cues	Verified	uracil transport	uracil permease activity	plasma membrane*	no	hom
YBR256C	RIB5	2	1	1	3	Riboflavin synthase; catalyzes the last step of the riboflavin biosynthesis pathway	Verified	riboflavin biosynthetic process	riboflavin synthase activity	soluble fraction	yes	het
YCL008C	STP22	2	1	1	3	Component of the ESCRT-I complex, which is involved in ubiquitin-dependent sorting of proteins into the endosome; homologous to the mouse and human Tsg101 tumor susceptibility gene; mutants exhibit a Class E Vps phenotype	Verified	telomere maintenance*	protein binding	endosome*	no	hom
YDR087C	RRP1	2	2	1	4	Essential evolutionarily conserved nucleolar protein necessary for biogenesis of 60S ribosomal subunits and processing of pre-rRNAs to mature rRNAs, associated with several distinct 66S pre-ribosomal particles	Verified	ribosome biogenesis and assembly*	molecular function unknown	nucleus*	yes	het
YDR413C	YDR413C	2	1	1	3		Dubious				yes	het
YER008C	SEC3	2	2	1	4	Non-essential subunit of the exocyst complex (Sec3p, Sec5p, Sec6p, Sec8p, Sec10p, Sec15p, Exo70p, Exo84p) which mediates targeting of post-Golgi vesicles to sites of active exocytosis; Sec3p specifically is a spatial landmark for secretion	Verified	cytokinesis*	protein binding	bud neck*	yes	het
YGL084C	GUP1	2	1	1	3	Plasma membrane protein with a possible role in proton symport of glycerol; member of the MBOAT family of putative membrane-bound O-acyltransferases	Verified	telomere maintenance*	O-acyltransferase activity	endoplasmic reticulum*	no	hom
YGL171W	ROK1	2	1	1	3	ATP-dependent RNA helicase of the DEAD box family; required for 18S rRNA synthesis	Verified	35S primary transcript processing	ATPase activity*	nucleolus	yes	het
YGL198W	YIP4	2	1	1	3	Protein that interacts with Rab GTPases; computational analysis of large-scale protein-protein interaction data suggests a possible role in vesicle-mediated transport	Verified	vesicle-mediated transport	Rab GTPase binding	membrane	no	hom
YGR029W	ERV1	2	1	1	3	Flavin-linked sulfhydryl oxidase of the mitochondrial intermembrane space (IMS), oxidizes Mia40p as part of a disulfide relay system that promotes IMS retention of imported proteins; ortholog of human hepatopoietin (ALR)	Verified	response to oxidative stress*	thiol oxidase activity*	mitochondrion*	yes	het
YHR058C	MED6	2	1	1	3	Subunit of the RNA polymerase II mediator complex; associates with core polymerase subunits to form the RNA polymerase II holoenzyme; essential for transcriptional regulation	Verified	transcription from RNA polymerase II promoter	RNA polymerase II transcription mediator activity	mediator complex*	yes	het
YJL168C	SET2	2	1	1	3	Histone methyltransferase with a role in transcriptional elongation, methylates a lysine residue of histone H3; associates with the C-terminal domain of Rpo21p; histone methylation activity is regulated by phosphorylation status of Rpo21p	Verified	sporulation (sensu Fungi)*	histone methyltransferase activity*	nucleus	no	hom
YJR067C	YAE1	2	1	1	3	Essential protein of unknown function	Verified	biological process unknown	molecular function unknown	cytoplasm*	yes	het
YKL004W	AUR1	2	1	1	3	Phosphatidylinositol:ceramide phosphoinositol transferase (IPC synthase), required for sphingolipid synthesis; can mutate to confer aureobasidin A resistance	Verified	sphingolipid metabolic process	inositol phosphoceramide synthase activity	Golgi apparatus	yes	het
YLR060W	FRS1	2	1	1	3	Beta subunit of cytoplasmic phenylalanyl-tRNA synthetase, forms a tetramer with Frs2p to generate active enzyme; sequence is evolutionarily distant from mitochondrial phenylalanyl-tRNA synthetase (Msf1p), but substrate binding is similar	Verified	phenylalanyl-tRNA aminoacylation	phenylalanine-tRNA ligase activity	cytoplasm*	yes	het
YLR314C	CDC3	2	1	1	3	Component of the septin ring of the mother-bud neck that is required for cytokinesis; septins recruit proteins to the neck and can act as a barrier to diffusion at the membrane, and they comprise the 10nm filaments seen with EM	Verified	cell wall organization and biogenesis*	structural constituent of cytoskeleton*	prospore membrane*	yes	het
YLR322W	VPS65	2	1	1	3	Dubious open reading frame, unlikely to encode a protein; not conserved in closely related Saccharomyces species; 75% of ORF overlaps the verified gene SFH1; deletion causes a vacuolar protein sorting defect	Dubious				no	hom
YLR324W	PEX30	2	1	1	3	Peroxisomal integral membrane protein, involved in negative regulation of peroxisome number; partially functionally redundant with Pex31p; genetic interactions suggest action at a step downstream of steps mediated by Pex28p and Pex29p	Verified	peroxisome organization and biogenesis	molecular function unknown	peroxisome*	no	hom
YML015C	TAF11	1	2	1	3	TFIID subunit (40 kDa), involved in RNA polymerase II transcription initiation, similar to histone H3 with atypical histone fold motif of Spt3-like transcription factors	Verified	transcription initiation from RNA polymerase II promoter*	general RNA polymerase II transcription factor activity	transcription factor TFIID complex	yes	het
YMR260C	TIF11	2	1	1	3	Translation initiation factor eIF1A, essential protein that forms a complex with Sui1p (eIF1) and the 40S ribosomal subunit and scans for the start codon; C-terminus associates with Fun12p (eIF5B); N terminus interacts with eIF2 and eIF3	Verified	translational initiation	translation initiation factor activity	ribosome	yes	het
YNL244C	SUI1	2	1	1	3	Translation initiation factor eIF1; component of a complex involved in recognition of the initiator codon; modulates translation accuracy at the initiation phase	Verified	translational initiation	translation initiation factor activity	multi-eIF complex	yes	het
YOL133W	HRT1	2	1	1	3	RING finger containing subunit of Skp1-Cullin-F-box ubiquitin protein ligases (SCF); required for Gic2p, Far1p, Sic1p and Cln2p degradation; may tether Cdc34p (a ubiquitin conjugating enzyme or E2) and Cdc53p (a cullin) subunits of SCF	Verified	G1/S transition of mitotic cell cycle*	protein binding*	cytoplasm*	yes	het
YOR210W	RPB10	1	1	1	2	RNA polymerase subunit ABC10-beta, common to RNA polymerases I, II, and III	Verified	transcription from RNA polymerase II promoter*	DNA-directed RNA polymerase activity	DNA-directed RNA polymerase III complex*	yes	het
YHR004C	NEM1	4	0		4	Protein of the nuclear envelope required for the spherical shape of the nucleus; required for normal sporulation	Verified	sporulation (sensu Fungi)*	molecular function unknown	mitochondrion*	no	hom
YDR008C	YDR008C	1	0		1		Dubious				no	hom
YDR064W	RPS13	2	0		2	Protein component of the small (40S) ribosomal subunit; has similarity to E. coli S15 and rat S13 ribosomal proteins	Verified	translation	structural constituent of ribosome	cytosolic small ribosomal subunit (sensu Eukaryota)	yes	het
YGL199C	YGL199C	2	0		2		Dubious				no	hom
YGR060W	ERG25	1	0		1	C-4 methyl sterol oxidase, catalyzes the first of three steps required to remove two C-4 methyl groups from an intermediate in ergosterol biosynthesis; mutants accumulate the sterol intermediate 4,4-dimethylzymosterol	Verified	ergosterol biosynthetic process	C-4 methylsterol oxidase activity	plasma membrane*	yes	het
YGR166W	KRE11	2	0		2	Protein involved in biosynthesis of cell wall beta-glucans; subunit of the TRAPP (transport protein particle) complex, which is involved in the late steps of endoplasmic reticulum to Golgi transport	Verified	ER to Golgi vesicle-mediated transport	molecular function unknown	TRAPP complex	no	hom
YLR170C	APS1	3	0		3	Small subunit of the clathrin-associated adaptor complex AP-1, which is involved in protein sorting at the trans-Golgi network; homolog of the sigma subunit of the mammalian clathrin AP-1 complex	Verified	vesicle-mediated transport	clathrin binding	AP-1 adaptor complex	no	hom
YPL145C	KES1	3	0		3	Member of the oxysterol binding protein family, which includes seven yeast homologs; involved in negative regulation of Sec14p-dependent Golgi complex secretory functions, peripheral membrane protein that localizes to the Golgi complex	Verified	endocytosis*	sterol carrier activity*	cytoplasm*	no	hom
YBR131W	CCZ1	2	0		2	Protein involved in vacuolar assembly, essential for autophagy and the cytoplasm-to-vacuole pathway	Verified	protein targeting to vacuole*	guanyl-nucleotide exchange factor activity	membrane*	no	hom
YBR245C	ISW1	2	0		2	Member of the imitation-switch (ISWI) class of ATP-dependent chromatin remodeling complexes; ATPase that forms a complex with Ioc2p and Ioc4p to regulate transcription elongation, and a complex with Ioc3p to repress transcription initiation	Verified	chromatin remodeling*	ATPase activity	ISW1 complex	no	hom
YBR291C	CTP1	1	0		1	Mitochondrial inner membrane citrate transporter, member of the mitochondrial carrier family	Verified	mitochondrial citrate transport	tricarboxylate carrier activity	mitochondrion*	no	hom
YGL077C	HNM1	2	0		2	Choline transporter (permease) that also controls the uptake of nitrogen mustard; expression is co-regulated with phospholipid biosynthetic genes and negatively regulated by choline and myo-inositol	Verified	choline transport	choline transporter activity	plasma membrane	no	hom
YGR270W	YTA7	2	0		2	Protein of unknown function, member of CDC48/PAS1/SEC18 family of ATPases, potentially phosphorylated by Cdc28p	Verified	telomere maintenance*	ATPase activity	nucleus	no	hom
YIL098C	FMC1	2	0		2	Mitochondrial matrix protein, required for assembly or stability at high temperature of the F1 sector of mitochondrial F1F0 ATP synthase; null mutant temperature sensitive growth on glycerol is suppressed by multicopy expression of Odc1p	Verified	response to drug*	molecular function unknown	mitochondrion	no	hom
YLR208W	SEC13	2	0		2	Component of both the Nup84 nuclear pore sub-complex and of the COPII complex (Sar1p, Sec13p, Sec16p, Sec23p, Sec24p, Sec31p, Sfb2p, and Sfb3p) which is important for the formation of ER to Golgi transport vesicles	Verified	ER to Golgi vesicle-mediated transport*	structural molecule activity	cytoplasm*	yes	het
YLR337C	VRP1	1	0		1	Proline-rich actin-associated protein involved in cytoskeletal organization and cytokinesis; related to mammalian Wiskott-Aldrich syndrome protein (WASP)-interacting protein (WIP)	Verified	endocytosis*	actin binding	actin cortical patch	no	hom
YOL127W	RPL25	1	0		1	Primary rRNA-binding ribosomal protein component of the large (60S) ribosomal subunit, has similarity to E. coli L23 and rat L23a ribosomal proteins; binds to 26S rRNA via a conserved C-terminal motif	Verified	translation*	structural constituent of ribosome*	cytosolic large ribosomal subunit (sensu Eukaryota)	yes	het
YOR194C	TOA1	1	0		1	TFIIA large subunit; involved in transcriptional activation, acts as antirepressor or as coactivator; homologous to largest and second largest subunits of human and Drosophila TFIIA	Verified	transcription initiation from RNA polymerase II promoter	general RNA polymerase II transcription factor activity	transcription factor TFIIA complex	yes	het
YPL042C	SSN3	2	0		2	Cyclin-dependent protein kinase, component of RNA polymerase II holoenzyme; involved in phosphorylation of the RNA polymerase II C-terminal domain; involved in glucose repression	Verified	telomere maintenance*	general RNA polymerase II transcription factor activity*	transcription factor complex	no	hom
YPR107C	YTH1	2	0		2	Essential RNA-binding component of cleavage and polyadenylation factor, contains five zinc fingers; required for pre-mRNA 3'-end processing and polyadenylation	Verified	mRNA polyadenylation*	RNA binding	mRNA cleavage and polyadenylation specificity factor complex	yes	het
YBL022C	PIM1	1	0		1	Mitochondrial ATP-dependent protease involved in intramitochondrial proteolysis; involved in degradation of misfolded proteins in mitochondria; required for bigenesis and maintenance of mitochondria	Verified	proteolysis*	ATP-dependent peptidase activity	mitochondrion*	no	hom
YBL083C	YBL083C	1	0		1		Dubious				no	hom
YCR034W	FEN1	1	0		1	Fatty acid elongase, involved in sphingolipid biosynthesis; acts on fatty acids of up to 24 carbons in length; mutations have regulatory effects on 1,3-beta-glucan synthase, vacuolar ATPase, and the secretory pathway	Verified	vesicle-mediated transport*	fatty acid elongase activity	endoplasmic reticulum*	no	hom
YCR061W	YCR061W	1	0		1		Uncharacterized	regulation of cell size	molecular function unknown	cytoplasm	no	hom
YCR068W	ATG15	1	0		1	Lipase, required for intravacuolar lysis of autophagic bodies; located in the endoplasmic reticulum membrane and targeted to intravacuolar vesicles during autophagy via the multivesicular body (MVB) pathway	Verified	autophagy*	lipase activity	integral to membrane*	no	hom
YJL015C	YJL015C	1	0		1		Dubious				yes	het
YJL183W	MNN11	1	0		1	Subunit of a Golgi mannosyltransferase complex that also contains Anp1p, Mnn9p, Mnn10p, and Hoc1p, and mediates elongation of the polysaccharide mannan backbone; has homology to Mnn10p	Verified	protein amino acid glycosylation	alpha-1,6-mannosyltransferase activity	alpha-1,6-mannosyltransferase complex	no	hom
YJR139C	HOM6	1	0		1	Homoserine dehydrogenase (L-homoserine:NADP oxidoreductase), dimeric enzyme that catalyzes the third step in the common pathway for methionine and threonine biosynthesis; enzyme has nucleotide-binding, dimerization and catalytic regions	Verified	response to drug*	homoserine dehydrogenase activity	cytoplasm*	no	hom
YLR223C	IFH1	1	0		1	Essential protein with a highly acidic N-terminal domain; IFH1 exhibits genetic interactions with FHL1, overexpression interferes with silencing at telomeres and HM loci; potential Cdc28p substrate	Verified	rRNA processing*	transcription factor activity	nucleus*	yes	het
YML001W	YPT7	1	0		1	GTPase; GTP-binding protein of the rab family; required for homotypic fusion event in vacuole inheritance, for endosome-endosome fusion, similar to mammalian Rab7	Verified	telomere maintenance*	GTPase activity	mitochondrial outer membrane*	no	hom
YBR109C	CMD1	5	0		5	Calmodulin; Ca++ binding protein that regulates Ca++ independent processes (mitosis, bud growth, actin organization, endocytosis, etc.) and Ca++ dependent processes (stress-activated pathways), targets include Nuf1p, Myo2p and calcineurin	Verified	endocytosis*	protein binding*	cytoplasm*	yes	het
YFL025C	BST1	5	0		5	GPI inositol deacylase of the ER that negatively regulates COPII vesicle formation, prevents production of vesicles with defective subunits, required for proper discrimination between resident ER proteins and Golgi-bound cargo molecules	Verified	ER to Golgi vesicle-mediated transport*	carboxylic ester hydrolase activity	endoplasmic reticulum*	no	hom
YCR054C	CTR86	3	0		3	Essential protein of unknown function	Verified	biological process unknown	molecular function unknown	cytoplasm	yes	het
YDR280W	RRP45	3	0		3	Protein involved in rRNA processing; component of the exosome 3->5 exonuclease complex	Verified	35S primary transcript processing*	3'-5'-exoribonuclease activity	nuclear exosome (RNase complex)*	yes	het
YDR301W	CFT1	4	0		4	RNA-binding subunit of the mRNA cleavage and polyadenylation factor; involved in poly(A) site recognition and required for both pre-mRNA cleavage and polyadenylation, 51% sequence similarity with mammalian AAUAA-binding subunit of CPSF	Verified	mRNA polyadenylation*	RNA binding	mitochondrion*	yes	het
YGL161C	YIP5	4	0		4	Protein that interacts with Rab GTPases; computational analysis of large-scale protein-protein interaction data suggests a possible role in vesicle-mediated transport	Verified	vesicle-mediated transport	Rab GTPase binding	membrane	no	hom
YJR093C	FIP1	4	0		4	Subunit of cleavage polyadenylation factor (CPF), interacts directly with poly(A) polymerase (Pap1p) to regulate its activity	Verified	mRNA polyadenylation*	protein binding*	mRNA cleavage and polyadenylation specificity factor complex	yes	het
YKL111C	YKL111C	4	0		4		Dubious				yes	het
YKR073C	YKR073C	4	0		4		Dubious				no	hom
YBR190W	YBR190W	3	0		3		Dubious				yes	het
YDR334W	SWR1	3	0		3	Swi2/Snf2-related ATPase that is the structural component of the SWR1 complex, which exchanges histone variant H2AZ (Htz1p) for chromatin-bound histone H2A	Verified	chromatin remodeling*	structural molecule activity	nucleus*	no	hom
YGR048W	UFD1	3	0		3	Protein that interacts with Cdc48p and Npl4p, involved in recognition of polyubiquitinated proteins and their presentation to the 26S proteasome for degradation; involved in transporting proteins from the ER to the cytosol	Verified	ubiquitin-dependent protein catabolic process*	protein binding	endoplasmic reticulum	yes	het
YGR115C	YGR115C	3	0		3		Dubious				yes	het
YGR198W	YPP1	2	0		2	Cargo-transport protein involved in endocytosis; may interact with ribosomes, based on co-purification experiments; GFP-fusion protein localizes to the cytoplasm; YGR198W is an essential gene	Verified	MAPKKK cascade	molecular function unknown	cytoplasm*	yes	het
YIL126W	STH1	3	0		3	ATPase component of the ATP-dependent RSC chromatin remodeling complex required for kinetochore function in chromosome segregation; required for expression of early meiotic genes; essential helicase-related protein homologous to Snf2p	Verified	meiosis*	ATPase activity*	RSC complex	yes	het
YJL052W	TDH1	3	0		3	Glyceraldehyde-3-phosphate dehydrogenase, isozyme 1, involved in glycolysis and gluconeogenesis; tetramer that catalyzes the reaction of glyceraldehyde-3-phosphate to 1,3 bis-phosphoglycerate; detected in the cytoplasm and cell-wall	Verified	glycolysis*	glyceraldehyde-3-phosphate dehydrogenase (phosphorylating) activity	cytoplasm*	no	hom
YKR072C	SIS2	3	0		3	Negative regulatory subunit of the protein phosphatase 1 Ppz1p; involved in ion homeostasis and cell cycle progression	Verified	G1/S transition of mitotic cell cycle*	phosphopantothenoylcysteine decarboxylase activity*	cytoplasm*	no	hom
YLR370C	ARC18	3	0		3	Subunit of the ARP2/3 complex, which is required for the motility and integrity of cortical actin patches	Verified	actin filament organization*	structural constituent of cytoskeleton	Arp2/3 protein complex	no	hom
YMR060C	SAM37	3	0		3	Component of the mitochondrial outer membrane sorting and assembly machinery (SAM) complex; required for the sorting of some proteins to the outer membrane after import by the TOM complex	Verified	outer mitochondrial membrane organization and biogenesis	protein binding	mitochondrion*	no	hom
YMR134W	YMR134W	2	0		2		Uncharacterized	mitochondrion organization and biogenesis*	molecular function unknown	cytoplasm*	yes	het
YMR236W	TAF9	3	0		3	Subunit (17 kDa) of TFIID and SAGA complexes, involved in RNA polymerase II transcription initiation and in chromatin modification, similar to histone H3	Verified	transcription initiation from RNA polymerase II promoter*	general RNA polymerase II transcription factor activity	SAGA complex*	yes	het
YMR268C	PRP24	3	0		3	Splicing factor that reanneals U4 and U6 snRNPs during spliceosome recycling	Verified	spliceosome assembly*	RNA splicing factor activity, transesterification mechanism	snRNP U6	yes	het
YMR277W	FCP1	3	0		3	Carboxy-terminal domain (CTD) phosphatase, essential for dephosphorylation of the repeated C-terminal domain of the RNA polymerase II large subunit (Rpo21p)	Verified	transcription*	phosphoric monoester hydrolase activity*	nucleus	yes	het
YNL079C	TPM1	3	0		3	Major isoform of tropomyosin; binds to and stabilizes actin cables and filaments, which direct polarized cell growth and the distribution of several organelles; acetylated by the NatB complex and acetylated form binds actin most efficiently	Verified	pseudohyphal growth*	actin lateral binding	bud neck contractile ring*	no	hom
YNL084C	END3	3	0		3	EH domain-containing protein involved in endocytosis, actin cytoskeletal organization and cell wall morphogenesis; forms a complex with Sla1p and Pan1p	Verified	endocytosis*	protein binding, bridging	actin cortical patch	no	hom
YNL295W	YNL295W	3	0		3		Uncharacterized	biological process unknown	molecular function unknown	cellular component unknown	no	hom
YOL001W	PHO80	3	0		3	Cyclin, negatively regulates phosphate metabolism; Pho80p-Pho85p (cyclin-CDK complex) phosphorylates Pho4p and Swi5p; deletion of PHO80 leads to aminoglycoside supersensitivity; truncated form of PHO80 affects vacuole inheritance	Verified	telomere maintenance*	cyclin-dependent protein kinase regulator activity	cyclin-dependent protein kinase holoenzyme complex	no	hom
YOR074C	CDC21	3	0		3	Thymidylate synthase, required for de novo biosynthesis of pyrimidine deoxyribonucleotides; expression is induced at G1/S	Verified	DNA-dependent DNA replication*	thymidylate synthase activity	nucleus	yes	het
YOR310C	NOP58	1	0		1	Protein involved in pre-rRNA processing, 18S rRNA synthesis, and snoRNA synthesis; component of the small subunit processome complex, which is required for processing of pre-18S rRNA	Verified	ribosome biogenesis and assembly*	molecular function unknown	small nucleolar ribonucleoprotein complex*	yes	het
YAL025C	MAK16	2	0		2	Essential nuclear protein, constituent of 66S pre-ribosomal particles; required for maturation of 25S and 5.8S rRNAs; required for maintenance of M1 satellite double-stranded RNA of the L-A virus	Verified	ribosome biogenesis and assembly*	molecular function unknown	nucleolus	yes	het
YBL018C	POP8	2	0		2	Subunit of both RNase MRP, which cleaves pre-rRNA, and nuclear RNase P, which cleaves tRNA precursors to generate mature 5' ends	Verified	rRNA processing*	ribonuclease P activity*	ribonuclease MRP complex*	yes	het
YBL031W	SHE1	2	0		2	Cytoskeletal protein of unknown function; overexpression causes growth arrest	Verified	biological process unknown	molecular function unknown	microtubule cytoskeleton	no	hom
YBL046W	PSY4	2	0		2	Putative regulatory subunit of an evolutionarily conserved protein phosphatase complex containing the catalytic subunit Pph3p and a third subunit Psy2p; required for cisplatin resistance; GFP-fusion protein localizes to the nucleus	Verified	response to drug*	protein phosphatase regulator activity	nucleus	no	hom
YBR038W	CHS2	2	0		2	Chitin synthase II, requires activation from zymogenic form in order to catalyze the transfer of N-acetylglucosamine (GlcNAc) to chitin; required for the synthesis of chitin in the primary septum during cytokinesis	Verified	cytokinesis*	chitin synthase activity	bud neck	yes	het
YBR059C	AKL1	2	0		2	Ser-Thr protein kinase, member (with Ark1p and Prk1p) of the Ark kinase family; involved in endocytosis and actin cytoskeleton organization	Verified	actin cytoskeleton organization and biogenesis*	protein kinase activity	cytoplasm*	no	hom
YBR070C	ALG14	2	0		2	Component of UDP-GlcNAc transferase required for the second step of dolichyl-linked oligosaccharide synthesis; anchors the catalytic subunit Alg13p to the ER membrane; similar to bacterial and human glycosyltransferases	Verified	dolichol-linked oligosaccharide biosynthetic process	protein anchor*	membrane fraction*	yes	het
YBR143C	SUP45	2	0		2	Polypeptide release factor involved in translation termination; mutant form acts as a recessive omnipotent suppressor	Verified	cytokinesis*	translation release factor activity, codon specific	cytosol*	yes	het
YBR189W	RPS9B	0	0		0	Protein component of the small (40S) ribosomal subunit; nearly identical to Rps9Ap and has similarity to E. coli S4 and rat S9 ribosomal proteins	Verified	translation*	structural constituent of ribosome	cytosolic small ribosomal subunit (sensu Eukaryota)*	no	het
YBR252W	DUT1	2	0		2	dUTPase, catalyzes hydrolysis of dUTP to dUMP and PPi, thereby preventing incorporation of uracil into DNA during replication; critical for the maintenance of genetic stability	Verified	pyrimidine deoxyribonucleoside triphosphate catabolic process	dUTP diphosphatase activity	cytoplasm*	yes	het
YBR265W	TSC10	2	0		2	3-ketosphinganine reductase, catalyzes the second step in phytosphingosine synthesis, essential for growth in the absence of exogenous dihydrosphingosine or phytosphingosine, member of short chain dehydrogenase/reductase protein family	Verified	sphingolipid biosynthetic process*	oxidoreductase activity, acting on NADH or NADPH	cytoplasm*	yes	het
YCL010C	SGF29	2	0		2	SaGa associated Factor 29kDa; Probable 29kKDa Subunit of SAGA histone acetyltransferase complex	Verified	histone acetylation	molecular function unknown	SAGA complex	no	hom
YCR012W	PGK1	2	0		2	3-phosphoglycerate kinase, catalyzes transfer of high-energy phosphoryl groups from the acyl phosphate of 1,3-bisphosphoglycerate to ADP to produce ATP; key enzyme in glycolysis and gluconeogenesis	Verified	glycolysis*	phosphoglycerate kinase activity	cytoplasm*	yes	het
YCR050C	YCR050C	2	0		2		Uncharacterized	biological process unknown	molecular function unknown	cellular component unknown	no	hom
YDL064W	UBC9	2	0		2	SUMO-conjugating enzyme involved in the Smt3p conjugation pathway; nuclear protein required for S- and M-phase cyclin degradation and mitotic control; involved in proteolysis mediated by the anaphase-promoting complex cyclosome (APCC)	Verified	G2/M transition of mitotic cell cycle*	SUMO conjugating enzyme activity	nucleus	yes	het
YDL084W	SUB2	2	0		2	Component of the TREX complex required for nuclear mRNA export; member of the DEAD-box RNA helicase superfamily and is involved in early and late steps of spliceosome assembly; homolog of the human splicing factor hUAP56	Verified	nuclear mRNA splicing, via spliceosome*	protein binding*	nucleus*	yes	het
YDL163W	YDL163W	2	0		2		Dubious				yes	het
YDL209C	CWC2	2	0		2	Protein involved in pre-mRNA splicing, component of a complex containing Cef1p; interacts with Prp19p; contains an RNA recognition motif; has similarity to S. pombe Cwf2p	Verified	nuclear mRNA splicing, via spliceosome	molecular function unknown	spliceosome	yes	het
YDL221W	YDL221W	2	0		2		Dubious				yes	het
YDR037W	KRS1	2	0		2	Lysyl-tRNA synthetase; also identified as a negative regulator of general control of amino acid biosynthesis	Verified	lysyl-tRNA aminoacylation	lysine-tRNA ligase activity	cytoplasm	yes	het
YDR044W	HEM13	2	0		2	Coproporphyrinogen III oxidase, an oxygen requiring enzyme that catalyzes the sixth step in the heme biosynthetic pathway; localizes to the mitochondrial inner membrane; transcription is repressed by oxygen and heme (via Rox1p and Hap1p)	Verified	heme biosynthetic process	coproporphyrinogen oxidase activity	mitochondrial inner membrane	yes	het
YDR050C	TPI1	2	0		2	Triose phosphate isomerase, abundant glycolytic enzyme; mRNA half-life is regulated by iron availability; transcription is controlled by activators Reb1p, Gcr1p, and Rap1p through binding sites in the 5' non-coding region	Verified	glycolysis	triose-phosphate isomerase activity	cytoplasm	yes	het
YDR060W	MAK21	2	0		2	Constituent of 66S pre-ribosomal particles, required for large (60S) ribosomal subunit biogenesis; involved in nuclear export of pre-ribosomes; required for maintenance of dsRNA virus; homolog of human CAATT-binding protein	Verified	ribosome biogenesis and assembly*	molecular function unknown	Noc1p-Noc2p complex	yes	het
YDR125C	ECM18	2	0		2	Protein of unknown function, similar to Rlp24p	Verified	cell wall organization and biogenesis	molecular function unknown	mitochondrion	no	hom
YDR168W	CDC37	2	0		2	Essential Hsp90p co-chaperone; necessary for passage through the START phase of the cell cycle	Verified	signal transduction*	unfolded protein binding	cytoplasm	yes	het
YDR208W	MSS4	2	0		2	Phosphatidylinositol-4-phosphate 5-kinase, involved in actin cytoskeleton organization and cell morphogenesis; multicopy suppressor of stt4 mutation	Verified	sporulation (sensu Fungi)*	1-phosphatidylinositol-4-phosphate 5-kinase activity	plasma membrane	yes	het
YDR396W	YDR396W	2	0		2		Dubious				yes	het
YDR479C	PEX29	2	0		2	Peroxisomal integral membrane protein, involved in regulation of peroxisome size and number; genetic interactions suggest that Pex28p and Pex29p act at steps upstream of those mediated by Pex30p, Pex31p, and Pex32p	Verified	peroxisome organization and biogenesis	molecular function unknown	peroxisomal membrane	no	hom
YDR525W	API2	2	0		2	Dubious open reading frame, unlikely to encode a protein; not conserved in closely related Saccharomyces species; 26% of ORF overlaps the dubious ORF YDR524C-A; insertion mutation in a cdc34-2 mutant background causes altered bud morphology	Dubious				no	hom
YEL019C	MMS21	2	0		2	SUMO ligase involved in chromosomal organization and DNA repair; essential subunit of the Mms21-Smc5-Smc6 complex; mutants are sensitive to methyl methanesulfonate and show increased spontaneous mutation and mitotic recombination	Verified	DNA repair	SUMO ligase activity	cytoplasm*	yes	het
YER104W	RTT105	2	0		2	Protein with a role in regulation of Ty1 transposition	Verified	negative regulation of DNA transposition	molecular function unknown	cytoplasm*	yes	het
YFL005W	SEC4	2	0		2	Secretory vesicle-associated Rab GTPase essential for exocytosis; associates with the exocyst component Sec15p and may regulate polarized delivery of transport vesicles to the exocyst at the plasma membrane	Verified	cytokinesis*	GTPase activity	mitochondrion*	yes	het
YFL017C	GNA1	2	0		2	Evolutionarily conserved glucosamine-6-phosphate acetyltransferase required for multiple cell cycle events including passage through START, DNA synthesis, and mitosis; involved in UDP-N-acetylglucosamine synthesis, forms GlcNAc6P from AcCoA	Verified	UDP-N-acetylglucosamine biosynthetic process	glucosamine 6-phosphate N-acetyltransferase activity	cytoplasm*	yes	het
YFL039C	ACT1	0	0		0	Actin, structural protein involved in cell polarization, endocytosis, and other cytoskeletal functions	Verified	cell wall organization and biogenesis*	structural constituent of cytoskeleton	actin cortical patch*	yes	het
YFR002W	NIC96	2	0		2	Component of the nuclear pore complex, required for nuclear pore formation; forms a subcomplex with Nsp1p, Nup57p, and Nup49p	Verified	mRNA export from nucleus*	structural molecule activity	nuclear pore	yes	het
YFR005C	SAD1	2	0		2	Conserved zinc-finger domain protein involved in pre-mRNA splicing, required for assembly of U4 snRNA into the U4/U6 particle	Verified	nuclear mRNA splicing, via spliceosome	RNA splicing factor activity, transesterification mechanism	nucleus	yes	het
YGL043W	DST1	2	0		2	General transcription elongation factor TFIIS, enables RNA polymerase II to read through blocks to elongation by stimulating cleavage of nascent transcripts stalled at transcription arrest sites	Verified	RNA elongation from RNA polymerase II promoter*	positive transcription elongation factor activity	nucleoplasm	no	hom
YGR092W	DBF2	0	0		0	Ser/Thr kinase involved in transcription and stress response; functions as part of a network of genes in exit from mitosis; localization is cell cycle regulated; activated by Cdc15p during the exit from mitosis	Verified	protein amino acid phosphorylation*	protein serine/threonine kinase activity	bud neck*	no	hom
YGR147C	NAT2	2	0		2	N alpha-acetyl-transferase, transfers acetyl group from acetyl coenzyme A to the N-terminal methionine residues of proteins	Verified	N-terminal peptidyl-methionine acetylation	peptide alpha-N-acetyltransferase activity	cytoplasm*	yes	het
YGR190C	YGR190C	2	0		2		Dubious				yes	het
YGR191W	HIP1	2	0		2	High-affinity histidine permease, also involved in the transport of manganese ions	Verified	manganese ion transport*	L-histidine transporter activity	plasma membrane	yes	het
YGR246C	BRF1	2	0		2	TFIIIB B-related factor, one of three subunits of RNA polymerase III transcription initiation factor TFIIIB, binds TFIIIC and TBP and recruits RNA pol III to promoters, amino-terminal half is homologous to TFIIB	Verified	transcription initiation from RNA polymerase III promoter	RNA polymerase III transcription factor activity	transcription factor TFIIIB complex	yes	het
YHR084W	STE12	2	0		2	Transcription factor that is activated by a MAP kinase signaling cascade, activates genes involved in mating or pseudohyphal/invasive growth pathways; cooperates with Tec1p transcription factor to regulate genes specific for invasive growth	Verified	pseudohyphal growth*	transcription factor activity	nucleus	no	het
YHR122W	YHR122W	2	0		2		Uncharacterized	transcription	molecular function unknown	cytoplasm*	yes	het
YIR033W	MGA2	1	0		1	ER membrane protein involved in regulation of OLE1 transcription, acts with homolog Spt23p; inactive ER form dimerizes and one subunit is then activated by ubiquitin/proteasome-dependent processing followed by nuclear targeting	Verified	positive regulation of transcription from RNA polymerase II promoter*	transcriptional activator activity	endoplasmic reticulum membrane	no	hom
YJL032W	YJL032W	2	0		2		Dubious				yes	het
YJL050W	MTR4	2	0		2	Dead-box family ATP dependent helicase required for mRNA export from the nucleus; co-factor of the exosome complex, required for 3' end formation of 5.8S rRNA	Verified	ribosome biogenesis and assembly*	ATP-dependent RNA helicase activity	nucleus*	yes	het
YJL124C	LSM1	2	0		2	Lsm (Like Sm) protein; forms heteroheptameric complex (with Lsm2p, Lsm3p, Lsm4p, Lsm5p, Lsm6p, and Lsm7p) involved in degradation of cytoplasmic mRNAs	Verified	mRNA catabolic process*	RNA binding*	cytoplasmic mRNA processing body*	no	hom
YJL169W	YJL169W	2	0		2		Dubious				no	hom
YJL192C	SOP4	2	0		2	ER-membrane protein; suppressor of pma1-7, deletion of SOP4 slows down the export of wild-type Pma1p and Pma1-7 from the ER	Verified	ER to Golgi vesicle-mediated transport	molecular function unknown	endoplasmic reticulum*	no	hom
YJL202C	YJL202C	2	0		2		Dubious				yes	het
YJR040W	GEF1	2	0		2	Chloride channel localized to late- or post-Golgi vesicles, involved in iron metabolism; highly homologous to voltage-gated chloride channels in vertebrates	Verified	iron ion homeostasis*	voltage-gated chloride channel activity	Golgi apparatus*	no	hom
YJR059W	PTK2	2	0		2	Putative serine/threonine protein kinase involved in regulation of ion transport across plasma membrane; enhances spermine uptake	Verified	G1/S transition of mitotic cell cycle*	protein kinase activity	cytoplasm*	no	hom
YJR111C	YJR111C	2	0		2		Uncharacterized	biological process unknown	molecular function unknown	mitochondrion	no	hom
YJR141W	YJR141W	2	0		2		Uncharacterized	mRNA processing	molecular function unknown	cellular component unknown	yes	het
YKL013C	ARC19	2	0		2	Subunit of the ARP2/3 complex, which is required for the motility and integrity of cortical actin patches	Verified	mitochondrion inheritance*	structural molecule activity	Arp2/3 protein complex	yes	het
YKL032C	IXR1	2	0		2	Protein that binds DNA containing intrastrand cross-links formed by cisplatin, contains two HMG (high mobility group box) domains, which confer the ability to bend cisplatin-modified DNA; mediates aerobic transcriptional repression of COX5b	Verified	DNA repair	DNA binding	nuclear chromosome	no	hom
YKL058W	TOA2	2	0		2	TFIIA small subunit; involved in transcriptional activation, acts as antirepressor or as coactivator; homologous to smallest subunit of human and Drosophila TFIIA	Verified	transcription initiation from RNA polymerase II promoter	general RNA polymerase II transcription factor activity	transcription factor TFIIA complex	yes	het
YKL125W	RRN3	2	0		2	Protein required for transcription of rDNA by RNA polymerase I; transcription factor independent of DNA template; involved in recruitment of RNA polymerase I to rDNA	Verified	transcription from RNA polymerase I promoter	RNA polymerase I transcription factor activity	RNA polymerase I transcription factor complex	yes	het
YKL190W	CNB1	2	0		2	Calcineurin B; the regulatory subunit of calcineurin, a Ca++/calmodulin-regulated protein phosphatase which regulates Crz1p (a stress-response transcription factor), the other calcineurin subunit is encoded by CNA1 and/or CMP1	Verified	cell wall organization and biogenesis*	calcium ion binding*	cytoplasm*	no	hom
YKR020W	VPS51	1	0		1	Component of the GARP (Golgi-associated retrograde protein) complex, Vps51p-Vps52p-Vps53p-Vps54p, which is required for the recycling of proteins from endosomes to the late Golgi; links the (VFT/GARP) complex to the SNARE Tlg1p	Verified	protein targeting to vacuole*	protein binding	Golgi apparatus*	no	hom
YKR038C	KAE1	2	0		2	Putative glycoprotease proposed to be in transcription as a component of the EKC protein complex with Bud32p, Cgi121p, Pcc1p, and Gon7p; also identified as a component of the KEOPS protein complex	Verified	telomere maintenance*	chromatin DNA binding	cytoplasm*	yes	het
YLL036C	PRP19	2	0		2	Splicing factor associated with the spliceosome; contains a U-box, a motif found in a class of ubiquitin ligases	Verified	nuclear mRNA splicing, via spliceosome*	RNA splicing factor activity, transesterification mechanism	cytoplasm*	yes	het
YLR002C	NOC3	2	0		2	Protein that forms a nuclear complex with Noc2p that binds to 66S ribosomal precursors to mediate their intranuclear transport; also binds to chromatin to promote the association of DNA replication factors and replication initiation	Verified	ribosome biogenesis and assembly*	protein binding*	nucleus*	yes	het
YLR014C	PPR1	2	0		2	Zinc finger transcription factor containing a Zn(2)-Cys(6) binuclear cluster domain, positively regulates transcription of genes involved in uracil biosynthesis; activity may be modulated by interaction with Tup1p	Verified	regulation of transcription, DNA-dependent*	transcription factor activity	nucleus	no	hom
YLR085C	ARP6	2	0		2	Actin-related protein that binds nucleosomes; a component of the SWR1 complex, which exchanges histone variant H2AZ (Htz1p) for chromatin-bound histone H2A	Verified	protein targeting to vacuole*	nucleosome binding	cytoplasm*	no	hom
YLR115W	CFT2	2	0		2	Subunit of the mRNA cleavage and polyadenlylation factor (CPF); required for pre-mRNA cleavage, polyadenylation and poly(A) site recognition, 43% similarity with the mammalian CPSF-100 protein.	Verified	mRNA polyadenylation*	RNA binding	mRNA cleavage and polyadenylation specificity factor complex*	yes	het
YLR127C	APC2	2	0		2	Subunit of the Anaphase-Promoting Complex/Cyclosome (APC/C), which is a ubiquitin-protein ligase required for degradation of anaphase inhibitors, including mitotic cyclins, during the metaphase/anaphase transition; similar to cullin Cdc53p	Verified	mitotic sister chromatid segregation*	protein binding*	anaphase-promoting complex	yes	het
YLR140W	YLR140W	2	0		2		Dubious				yes	het
YLR169W	YLR169W	2	0		2		Dubious				no	hom
YLR259C	HSP60	2	0		2	Tetradecameric mitochondrial chaperonin required for ATP-dependent folding of precursor polypeptides and complex assembly; prevents aggregation and mediates protein refolding after heat shock; role in mtDNA transmission; similarity to groEL	Verified	protein folding*	single-stranded DNA binding	mitochondrion*	yes	het
YLR272C	YCS4	2	0		2	Non-SMC subunit of the condensin complex (Smc2p-Smc4p-Ycs4p-Brn1p-Ycg1p); required for establishment and maintenance of chromosome condensation, chromosome segregation, chromatin binding of condensin and silencing at the mating type locus	Verified	mitotic sister chromatid segregation*	molecular function unknown	nucleolus*	yes	het
YLR274W	CDC46	2	0		2	Component of the hexameric MCM complex, which is important for priming origins of DNA replication in G1 and becomes an active ATP-dependent helicase that promotes DNA melting and elongation when activated by Cdc7p-Dbf4p in S-phase	Verified	DNA replication initiation*	chromatin binding*	cytoplasm*	yes	het
YLR277C	YSH1	2	0		2	Putative endonuclease, subunit of the mRNA cleavage and polyadenylation specificity complex required for 3' processing of mRNAs	Verified	mRNA polyadenylation*	RNA binding*	mRNA cleavage and polyadenylation specificity factor complex*	yes	het
YLR298C	YHC1	2	0		2	Component of the U1 snRNP complex required for pre-mRNA splicing; putative ortholog of human U1C protein, which is involved in formation of a complex between U1 snRNP and the pre-mRNA 5' splice site	Verified	nuclear mRNA splicing, via spliceosome	mRNA binding	snRNP U1*	yes	het
YLR340W	RPP0	2	0		2	Conserved ribosomal protein P0 similar to rat P0, human P0, and E. coli L10e; shown to be phosphorylated on serine 302	Verified	translational elongation*	structural constituent of ribosome	cytosolic large ribosomal subunit (sensu Eukaryota)	yes	het
YLR358C	YLR358C	2	0		2		Dubious				no	hom
YML069W	POB3	2	0		2	Subunit of the heterodimeric FACT complex (Spt16p-Pob3p), which facilitates RNA Polymerase II transcription elongation through nucleosomes by destabilizing and then reassembling nucleosome structure	Verified	chromatin remodeling*	chromatin binding	nucleus*	yes	het
YML092C	PRE8	2	0		2	20S proteasome beta-type subunit	Verified	ubiquitin-dependent protein catabolic process	endopeptidase activity	proteasome core complex, alpha-subunit complex (sensu Eukaryota)	yes	het
YMR021C	MAC1	0	0		0	Copper-sensing transcription factor involved in regulation of genes required for high affinity copper transport	Verified	response to drug*	specific RNA polymerase II transcription factor activity	nucleus	no	hom
YMR049C	ERB1	2	0		2	Protein required for maturation of the 25S and 5.8S ribosomal RNAs; constituent of 66S pre-ribosomal particles; homologous to mammalian Bop1	Verified	rRNA processing	molecular function unknown	nucleus*	yes	het
YMR059W	SEN15	2	0		2	Subunit of the tRNA splicing endonuclease, which is composed of Sen2p, Sen15p, Sen34p, and Sen54p	Verified	tRNA splicing	tRNA-intron endonuclease activity	mitochondrial outer membrane*	yes	het
YMR185W	YMR185W	2	0		2		Uncharacterized	biological process unknown	molecular function unknown	cellular component unknown	yes	het
YMR304W	UBP15	2	0		2	Ubiquitin-specific protease that may play a role in ubiquitin precursor processing	Verified	protein deubiquitination	ubiquitin-specific protease activity	cytoplasm	no	hom
YNL002C	RLP7	2	0		2	Nucleolar protein with similarity to large ribosomal subunit L7 proteins; constituent of 66S pre-ribosomal particles; plays an essential role in processing of precursors to the large ribosomal subunit RNAs	Verified	ribosome biogenesis and assembly*	rRNA binding	nucleolus	yes	het
YNL112W	DBP2	2	0		2	Essential ATP-dependent RNA helicase of the DEAD-box protein family, involved in nonsense-mediated mRNA decay and rRNA processing	Verified	35S primary transcript processing*	RNA helicase activity	cytoplasm*	yes	het
YNL150W	YNL150W	2	0		2		Dubious				yes	het
YNL151C	RPC31	2	0		2	RNA polymerase III subunit C31; contains HMG-like C-terminal domain	Verified	transcription from RNA polymerase III promoter	DNA-directed RNA polymerase activity	DNA-directed RNA polymerase III complex	yes	het
YNL238W	KEX2	2	0		2	Subtilisin-like protease (proprotein convertase), a calcium-dependent serine protease involved in the activation of proproteins of the secretory pathway	Verified	peptide pheromone maturation	serine-type endopeptidase activity	Golgi trans face	no	het
YNL251C	NRD1	2	0		2	RNA-binding protein that interacts with the C-terminal domain of the RNA polymerase II large subunit (Rpo21p), required for transcription termination and 3' end maturation of nonpolyadenylated RNAs	Verified	transcription termination from Pol II promoter, RNA polymerase(A)-independent	RNA binding	nucleus*	yes	het
YNR046W	TRM112	2	0		2	Subunit of an adoMet-dependent tRNA methyltransferase (MTase) complex (Trm11p-Trm112p), required for the methylation of the guanosine nucleotide at position 10 (m2G10) in tRNAs; putative zinc binding subunit of other MTase-related proteins	Verified	tRNA methylation	zinc ion binding*	cytoplasm*	yes	het
YOL005C	RPB11	2	0		2	RNA polymerase II subunit B12.5; part of central core; similar to Rpc19p and bacterial alpha subunit	Verified	transcription from RNA polymerase II promoter	DNA-directed RNA polymerase activity	DNA-directed RNA polymerase II, core complex	yes	het
YOL097C	WRS1	2	0		2	Cytoplasmic tryptophanyl-tRNA synthetase, aminoacylates tryptophanyl-tRNA	Verified	tryptophanyl-tRNA aminoacylation	tryptophan-tRNA ligase activity	cytoplasm	yes	het
YOL123W	HRP1	2	0		2	Subunit of cleavage factor I, a five-subunit complex required for the cleavage and polyadenylation of pre-mRNA 3' ends; RRM-containing heteronuclear RNA binding protein and hnRNPA/B family member that binds to poly (A) signal sequences	Verified	mRNA polyadenylation*	RNA binding	cytoplasm*	yes	het
YOR089C	VPS21	2	0		2	GTPase required for transport during endocytosis and for correct sorting of vacuolar hydrolases; localized in endocytic intermediates; detected in mitochondria; geranylgeranylation required for membrane association; mammalian Rab5 homolog	Verified	endocytosis*	GTPase activity	mitochondrion*	no	hom
YOR143C	THI80	2	0		2	Thiamine pyrophosphokinase, phosphorylates thiamine to produce the coenzyme thiamine pyrophosphate (thiamine diphosphate)	Verified	thiamin diphosphate biosynthetic process	thiamin diphosphokinase activity	cytoplasm	yes	het
YOR207C	RET1	2	0		2	Second-largest subunit of RNA polymerase III, which is responsible for the transcription of tRNA and 5S RNA genes, and other low molecular weight RNAs	Verified	transcription from RNA polymerase III promoter	DNA-directed RNA polymerase activity	DNA-directed RNA polymerase III complex	yes	het
YOR218C	YOR218C	2	0		2		Dubious				yes	het
YOR249C	APC5	2	0		2	Subunit of the Anaphase-Promoting Complex/Cyclosome (APC/C), which is a ubiquitin-protein ligase required for degradation of anaphase inhibitors, including mitotic cyclins, during the metaphase/anaphase transition	Verified	mitotic sister chromatid segregation*	protein binding*	anaphase-promoting complex	yes	het
YOR326W	MYO2	2	0		2	One of two type V myosin motors (along with MYO4) involved in actin-based transport of cargos; required for the polarized delivery of secretory vesicles, the vacuole, late Golgi elements, peroxisomes, and the mitotic spindle	Verified	vesicle-mediated transport*	actin filament binding*	bud neck*	yes	het
YOR370C	MRS6	2	0		2	Rab escort protein, forms a complex with the Ras-like small GTPase Ypt1p that is required for the prenylation of Ypt1p by protein geranylgeranyltransferase type II (Bet2p-Bet4p)	Verified	intracellular protein transport	Rab escort protein activity	cytoplasm*	yes	het
YOR372C	NDD1	2	0		2	Transcriptional activator essential for nuclear division; localized to the nucleus; essential component of the mechanism that activates the expression of a set of late-S-phase-specific genes	Verified	G2/M-specific transcription in mitotic cell cycle	transcription coactivator activity	nucleus	yes	het
YPL007C	TFC8	2	0		2	One of six subunits of RNA polymerase III transcription initiation factor complex (TFIIIC); part of TFIIIC TauB domain that binds BoxB promoter sites of tRNA and other genes; linker between TauB and TauA domains; human homolog is TFIIIC-90	Verified	transcription initiation from RNA polymerase III promoter	RNA polymerase III transcription factor activity	transcription factor TFIIIC complex	yes	het
YPL016W	SWI1	2	0		2	Subunit of the SWI/SNF chromatin remodeling complex, which regulates transcription by remodeling chromosomes; required for transcription of many genes, including ADH1, ADH2, GAL1, HO, INO1 and SUC2	Verified	regulation of transcription from RNA polymerase II promoter*	general RNA polymerase II transcription factor activity	SWI/SNF complex*	yes	het
YPL210C	SRP72	2	0		2	Core component of the signal recognition particle (SRP) ribonucleoprotein (RNP) complex that functions in targeting nascent secretory proteins to the endoplasmic reticulum (ER) membrane	Verified	protein targeting to ER*	signal sequence binding	signal recognition particle (sensu Eukaryota)	yes	het
YPR041W	TIF5	2	0		2	Translation initiation factor eIF-5; N-terminal domain functions as a GTPase-activating protein to mediate hydrolysis of ribosome-bound GTP; C-terminal domain is the core of ribosomal preinitiation complex formation	Verified	regulation of translational initiation*	translation initiation factor activity*	cytosolic small ribosomal subunit (sensu Eukaryota)*	yes	het
YPR060C	ARO7	0	2		2	Chorismate mutase, catalyzes the conversion of chorismate to prephenate to initiate the tyrosine/phenylalanine-specific branch of aromatic amino acid biosynthesis	Verified	aromatic amino acid family biosynthetic process	chorismate mutase activity	cytoplasm*	no	hom
YPR092W	YPR092W	2	0		2		Dubious				no	hom
YPR162C	ORC4	2	0		2	Subunit of the origin recognition complex, which directs DNA replication by binding to replication origins and is also involved in transcriptional silencing	Verified	chromatin silencing at silent mating-type cassette*	DNA replication origin binding	pre-replicative complex*	yes	het
YPR165W	RHO1	2	0		2	GTP-binding protein of the rho subfamily of Ras-like proteins, involved in establishment of cell polarity; regulates protein kinase C (Pkc1p) and the cell wall synthesizing enzyme 1,3-beta-glucan synthase (Fks1p and Gsc2p)	Verified	cell wall organization and biogenesis*	GTPase activity*	mitochondrion*	yes	het
YPR183W	DPM1	2	0		2	Dolichol phosphate mannose (Dol-P-Man) synthase of the ER membrane, catalyzes the formation of Dol-P-Man from Dol-P and GDP-Man; required for glycosyl phosphatidylinositol membrane anchoring, O mannosylation, and protein glycosylation	Verified	protein amino acid N-linked glycosylation*	transferase activity, transferring glycosyl groups*	mitochondrion*	yes	het
YAL026C	DRS2	1	0		1	Aminophospholipid translocase (flippase) that maintains membrane lipid asymmetry in post-Golgi secretory vessicles; localizes to the trans-Golgi network; contributes to clathrin-coated vesicle formation and endocytosis; type 4 P-type ATPase	Verified	endocytosis*	phospholipid-translocating ATPase activity*	Golgi trans face	no	hom
YAR002W	NUP60	1	0		1	Subunit of the nuclear pore complex (NPC), functions to anchor Nup2p to the NPC in a process controlled by the nucleoplasmic concentration of Gsp1p-GTP; potential Cdc28p substrate; involved in telomere maintenance	Verified	telomere maintenance*	structural constituent of nuclear pore	nuclear pore	no	hom
YAR019C	CDC15	1	0		1	Protein kinase of the Mitotic Exit Network that is localized to the spindle pole bodies at late anaphase; promotes mitotic exit by directly switching on the kinase activity of Dbf2p	Verified	protein amino acid phosphorylation*	protein kinase activity	bud neck*	yes	het
YBL016W	FUS3	1	0		1	Mitogen-activated protein kinase involved in mating pheromone response; activated by phosphorylation by Ste7p; provides specificity during the mating vs. filamentous growth response by phosphorylating transcriptional and cytoplasmic targets	Verified	protein amino acid phosphorylation*	MAP kinase activity	cytoplasm*	no	het
YBL030C	PET9	1	0		1	Major ADP/ATP carrier of the mitochondrial inner membrane, exchanges cytosolic ADP for mitochondrially synthesized ATP; required for viability in many common lab strains carrying a mutation in the polymorphic SAL1 gene	Verified	aerobic respiration*	ATP:ADP antiporter activity	mitochondrion*	yes	het
YBL034C	STU1	1	0		1	Component of the mitotic spindle that binds to interpolar microtubules via its association with beta-tubulin (Tub2p); required for interpolar microtubules to provide an outward force on the spindle poles	Verified	microtubule nucleation	structural constituent of cytoskeleton	spindle pole body	yes	het
YBL035C	POL12	1	0		1	B subunit of DNA polymerase alpha-primase complex, required for initiation of DNA replication during mitotic and premeiotic DNA synthesis; also functions in telomere capping and length regulation	Verified	DNA replication initiation*	alpha DNA polymerase activity	nucleus*	yes	het
YBL047C	EDE1	1	0		1	Key endocytic protein involved in a network of interactions with other endocytic proteins, binds membranes in a ubiquitin-dependent manner, may also bind ubiquitinated membrane-associated proteins	Verified	endocytosis	ubiquitin binding	bud neck*	no	hom
YBL051C	PIN4	1	0		1	Protein involved in G2/M phase progression and response to DNA damage, interacts with Rad53p; contains an RNA recognition motif, a nuclear localization signal, and several SQ/TQ cluster domains; hyperphosphorylated in response to DNA damage	Verified	G2/M transition of mitotic cell cycle*	molecular function unknown	cytoplasm	no	hom
YBL062W	YBL062W	1	0		1		Dubious				no	hom
YBL073W	YBL073W	1	0		1		Dubious				yes	het
YBL082C	ALG3	1	0		1	Dolichol-P-Man dependent alpha(1-3) mannosyltransferase, involved in the synthesis of dolichol-linked oligosaccharide donor for N-linked glycosylation of proteins	Verified	protein amino acid glycosylation*	alpha-1,3-mannosyltransferase activity	endoplasmic reticulum	no	hom
YBL089W	AVT5	1	0		1	Putative transporter, member of a family of seven S. cerevisiae genes (AVT1-7) related to vesicular GABA-glycine transporters	Verified	transport	transporter activity	cellular component unknown	no	hom
YBL097W	BRN1	1	0		1	Essential protein required for chromosome condensation, likely to function as an intrinsic component of the condensation machinery, may influence multiple aspects of chromosome transmission and dynamics	Verified	mitotic sister chromatid segregation*	molecular function unknown	nucleus*	yes	het
YBR102C	EXO84	0	1		1	Essential protein with dual roles in spliceosome assembly and exocytosis; the exocyst complex (Sec3p, Sec5p, Sec6p, Sec8p, Sec10p, Sec15p, Exo70p, and Exo84p) mediates polarized targeting of secretory vesicles to active sites of exocytosis	Verified	exocytosis*	protein binding	bud neck*	yes	het
YBR142W	MAK5	1	0		1	Essential nucleolar protein, putative DEAD-box RNA helicase required for maintenance of M1 dsRNA virus; involved in biogenesis of large (60S) ribosomal subunits	Verified	ribosome biogenesis and assembly*	ATP-dependent RNA helicase activity	nucleolus	yes	het
YBR152W	SPP381	1	0		1	mRNA splicing factor, component of U4/U6.U5 tri-snRNP; interacts genetically and physically with Prp38p	Verified	nuclear mRNA splicing, via spliceosome*	protein binding*	U4/U6 x U5 tri-snRNP complex	yes	het
YBR198C	TAF5	1	0		1	Subunit (90 kDa) of TFIID and SAGA complexes, involved in RNA polymerase II transcription initiation and in chromatin modification	Verified	transcription initiation from RNA polymerase II promoter*	general RNA polymerase II transcription factor activity	SAGA complex*	yes	het
YBR257W	POP4	1	0		1	Subunit of both RNase MRP, which cleaves pre-rRNA, and nuclear RNase P, which cleaves tRNA precursors to generate mature 5' ends; binds to the RPR1 RNA subunit in Rnase P	Verified	rRNA processing*	ribonuclease P activity*	ribonuclease MRP complex*	yes	het
YBR292C	YBR292C	1	0		1		Dubious				no	hom
YBR295W	PCA1	1	0		1	Cadmium transporting P-type ATPase; may also have a role in copper and iron homeostasis; S288C and most other lab strains contain a G970R mutation which eliminates normal cadmium transport function	Verified	iron ion homeostasis*	ATPase activity, coupled to transmembrane movement of ions, phosphorylative mechanism*	plasma membrane	no	hom
YBR298C	MAL31	1	0		1	Maltose permease, high-affinity maltose transporter (alpha-glucoside transporter); encoded in the MAL3 complex locus; member of the 12 transmembrane domain superfamily of sugar transporters; functional in genomic reference strain S288C	Verified	alpha-glucoside transport	alpha-glucoside:hydrogen symporter activity	membrane fraction	no	hom
YCL004W	PGS1	1	0		1	Phosphatidylglycerolphosphate synthase, catalyzes the synthesis of phosphatidylglycerolphosphate from CDP-diacylglycerol and sn-glycerol 3-phosphate in the first committed and rate-limiting step of cardiolipin biosynthesis	Verified	phospholipid biosynthetic process	CDP-diacylglycerol-glycerol-3-phosphate 3-phosphatidyltransferase activity	mitochondrion	yes	het
YCL016C	DCC1	0	1		1	Subunit of a complex with Ctf8p and Ctf18p that shares some components with Replication Factor C, required for sister chromatid cohesion and telomere length maintenance	Verified	telomere maintenance*	molecular function unknown	DNA replication factor C complex	no	hom
YCL031C	RRP7	1	0		1	Essential protein involved in rRNA processing and ribosome biogenesis	Verified	35S primary transcript processing*	molecular function unknown	nucleus*	yes	het
YCL041C	YCL041C	1	0		1		Dubious				yes	het
YCR009C	RVS161	1	0		1	Amphiphysin-like lipid raft protein; subunit of a complex (Rvs161p-Rvs167p) that regulates polarization of the actin cytoskeleton, endocytosis, cell polarity, cell fusion and viability following starvation or osmotic stress	Verified	endocytosis*	cytoskeletal protein binding	actin cortical patch*	no	hom
YCR012W	PGK1	1	0		1	3-phosphoglycerate kinase, catalyzes transfer of high-energy phosphoryl groups from the acyl phosphate of 1,3-bisphosphoglycerate to ADP to produce ATP; key enzyme in glycolysis and gluconeogenesis	Verified	glycolysis*	phosphoglycerate kinase activity	cytoplasm*	yes	het
YCR024C	SLM5	1	0		1	Mitochondrial asparaginyl-tRNA synthetase	Verified	translation	asparagine-tRNA ligase activity	mitochondrion	no	hom
YCR025C	YCR025C	1	0		1		Dubious				no	hom
YCR027C	RHB1	1	0		1	Putative Rheb-related GTPase involved in regulating canavanine resistance and arginine uptake; member of the Ras superfamily of G-proteins	Verified	retrograde transport, endosome to Golgi*	GTPase activity	extrinsic to plasma membrane	no	hom
YCR044C	PER1	1	0		1	Protein of the endoplasmic reticulum, required for GPI-phospholipase A2 activity that remodels the GPI anchor as a prerequisite for association of GPI-anchored proteins with lipid rafts; functionally complemented by human ortholog PERLD1	Verified	GPI anchor biosynthetic process*	molecular function unknown	endoplasmic reticulum*	no	hom
YCR064C	YCR064C	1	0		1		Dubious				no	hom
YDL004W	ATP16	1	0		1	Delta subunit of the central stalk of mitochondrial F1F0 ATP synthase, which is a large, evolutionarily conserved enzyme complex required for ATP synthesis	Verified	ATP synthesis coupled proton transport	hydrogen ion transporting ATP synthase activity, rotational mechanism	mitochondrion*	yes	het
YDL008W	APC11	1	0		1	Catalytic core subunit of the Anaphase-Promoting Complex/Cyclosome (APC/C), which is a ubiquitin-protein ligase required for degradation of anaphase inhibitors, including mitotic cyclins, during the metaphase/anaphase transition	Verified	mitotic sister chromatid segregation*	protein binding*	anaphase-promoting complex	yes	het
YDL014W	NOP1	1	0		1	Nucleolar protein, component of the small subunit processome complex, which is required for processing of pre-18S rRNA; has similarity to mammalian fibrillarin	Verified	ribosome biogenesis and assembly*	methyltransferase activity	nucleolus*	yes	het
YDL021W	GPM2	1	0		1	Homolog of Gpm1p phosphoglycerate mutase which converts 3-phosphoglycerate to 2-phosphoglycerate in glycolysis; may be non-functional derivative of a gene duplication event	Verified	biological process unknown	molecular function unknown*	cytoplasm*	no	hom
YDL028C	MPS1	1	0		1	Dual-specificity kinase required for spindle pole body (SPB) duplication and spindle checkpoint function; substrates include SPB proteins Spc42p, Spc110p, and Spc98p, mitotic exit network protein Mob1p, and checkpoint protein Mad1p	Verified	mitotic spindle checkpoint*	protein threonine/tyrosine kinase activity	spindle pole body*	yes	het
YDL029W	ARP2	1	0		1	Essential component of the Arp2/3 complex, which is a highly conserved actin nucleation center required for the motility and integrity of actin patches; involved in endocytosis and membrane growth and polarity	Verified	actin filament organization*	structural constituent of cytoskeleton*	mitochondrion*	yes	het
YDL040C	NAT1	1	0		1	Subunit of the N-terminal acetyltransferase NatA (Nat1p, Ard1p, Nat5p); N-terminally acetylates many proteins, which influences multiple processes such as the cell cycle, heat-shock resistance, mating, sporulation, and telomeric silencing	Verified	N-terminal protein amino acid acetylation	peptide alpha-N-acetyltransferase activity	mitochondrion*	no	hom
YDL045C	FAD1	1	0		1	Flavin adenine dinucleotide (FAD) synthetase, performs the second step in synthesis of FAD from riboflavin	Verified	FAD biosynthetic process	FMN adenylyltransferase activity	cytoplasm	yes	het
YDL074C	BRE1	1	0		1	E3 ubiquitin ligase for Rad6p, required for the ubiquitination of histone H2B, recruitment of Rad6p to promoter chromatin and subsequent methylation of histone H3 (on L4 and L79), contains RING finger domain	Verified	telomere maintenance*	ubiquitin-protein ligase activity	nucleus	no	hom
YDL087C	LUC7	1	0		1	Essential protein associated with the U1 snRNP complex; splicing factor involved in recognition of 5' splice site	Verified	mRNA splice site selection	mRNA binding	snRNP U1	yes	het
YDL092W	SRP14	1	0		1	Signal recognition particle (SRP) subunit, interacts with the RNA component of SRP to form the Alu domain, which is the region of SRP responsible for arrest of nascent chain elongation during membrane targeting; homolog of mammalian SRP14	Verified	protein targeting to ER*	signal sequence binding	signal recognition particle (sensu Eukaryota)	yes	het
YDL103C	QRI1	1	0		1	UDP-N-acetylglucosamine pyrophosphorylase, catalyzes the formation of UDP-N-acetylglucosamine (UDP-GlcNAc), which is important in cell wall biosynthesis, protein N-glycosylation, and GPI anchor biosynthesis	Verified	UDP-N-acetylglucosamine biosynthetic process	UDP-N-acetylglucosamine diphosphorylase activity	cytoplasm*	yes	het
YDL111C	RRP42	0	0		0	Protein involved in rRNA processing; component of the exosome 3->5 exonuclease complex with Rrp4p, Rrp41p, Rrp43p and Dis3p	Verified	35S primary transcript processing*	3'-5'-exoribonuclease activity	nuclear exosome (RNase complex)*	yes	het
YDL118W	YDL118W	0	1		1		Uncharacterized	telomere maintenance	molecular function unknown	cellular component unknown	no	hom
YDL120W	YFH1	1	0		1	Frataxin, regulates mitochondrial iron accumulation; interacts with Isu1p which promotes Fe-S cluster assembly; interacts with electron transport chain components and may influence respiration; human homolog involved in Friedrich's ataxia	Verified	iron ion homeostasis*	enzyme regulator activity*	mitochondrion*	yes	het
YDL126C	CDC48	1	0		1	ATPase in ER, nuclear membrane and cytosol with homology to mammalian p97; in a complex with Npl4p and Ufd1p participates in retrotranslocation of ubiquitinated proteins from the ER into the cytosol for degradation by the proteasome	Verified	ubiquitin-dependent protein catabolic process*	ATPase activity	nucleus*	yes	het
YDL133W	YDL133W	0	1		1		Uncharacterized	biological process unknown	molecular function unknown	cellular component unknown	no	hom
YDL134C	PPH21	1	0		1	Catalytic subunit of protein phosphatase 2A, functionally redundant with Pph22p; methylated at C terminus; forms alternate complexes with several regulatory subunits; involved in signal transduction and regulation of mitosis	Verified	translation*	protein phosphatase type 2A activity	protein phosphatase type 2A complex	no	hom
YDL164C	CDC9	1	0		1	DNA ligase found in the nucleus and mitochondria, an essential enzyme that joins Okazaki fragments during DNA replication; also acts in nucleotide excision repair, base excision repair, and recombination	Verified	nucleotide-excision repair*	DNA ligase (ATP) activity	nucleus*	yes	het
YDL192W	ARF1	1	0		1	ADP-ribosylation factor, GTPase of the Ras superfamily involved in regulation of coated formation vesicles in intracellular trafficking within the Golgi; functionally interchangeable with Arf2p	Verified	telomere maintenance*	GTPase activity	cytosol*	no	hom
YDL212W	SHR3	1	0		1	Endoplasmic reticulum packaging chaperone, required for incorporation of amino acid permeases into COPII coated vesicles for transport to the cell surface	Verified	ER to Golgi vesicle-mediated transport*	unfolded protein binding	integral to endoplasmic reticulum membrane	yes	het
YDL220C	CDC13	1	0		1	Single stranded DNA-binding protein found at TG1-3 telomere G-tails; regulates telomere replication through recruitment of specific sub-complexes, but the essential function is telomere capping	Verified	telomere maintenance*	telomeric DNA binding	nuclear telomere cap complex	yes	het
YDL226C	GCS1	1	0		1	ADP-ribosylation factor GTPase activating protein (ARF GAP), involved in ER-Golgi transport; shares functional similarity with Glo3p	Verified	ER to Golgi vesicle-mediated transport*	actin binding*	endosome*	no	hom
YDL235C	YPD1	1	0		1	Phosphorelay intermediate protein, phosphorylated by the plasma membrane sensor Sln1p in response to osmotic stress and then in turn phosphorylates the response regulators Ssk1p in the cytosol and Skn7p in the nucleus	Verified	response to osmotic stress*	transferase activity, transferring phosphorus-containing groups	cytoplasm	yes	het
YDR023W	SES1	1	0		1	Cytosolic seryl-tRNA synthetase, class II aminoacyl-tRNA synthetase that aminoacylates tRNA(Ser), displays tRNA-dependent amino acid recognition which enhances discrimination of the serine substrate, interacts with peroxin Pex21p	Verified	seryl-tRNA aminoacylation	serine-tRNA ligase activity	cytoplasm	yes	het
YDR028C	REG1	0	1		1	Regulatory subunit of type 1 protein phosphatase Glc7p, involved in negative regulation of glucose-repressible genes	Verified	negative regulation of transcription from RNA polymerase II promoter*	protein phosphatase type 1 regulator activity	cytoplasm*	no	hom
YDR052C	DBF4	1	0		1	Regulatory subunit of Cdc7p-Dbf4p kinase complex, required for Cdc7p kinase activity and initiation of DNA replication; phosphorylates the Mcm2-7 family of proteins; cell cycle regulated	Verified	DNA replication initiation*	DNA replication origin binding*	Dbf4-dependent protein kinase complex	yes	het
YDR053W	YDR053W	1	0		1		Dubious				yes	het
YDR062W	LCB2	1	0		1	Component of serine palmitoyltransferase, responsible along with Lcb1p for the first committed step in sphingolipid synthesis, which is the condensation of serine with palmitoyl-CoA to form 3-ketosphinganine	Verified	sphingolipid biosynthetic process	serine C-palmitoyltransferase activity	membrane fraction*	yes	het
YDR103W	STE5	1	0		1	Pheromone-responsive scaffold protein; shuttles from the nucleus to the plasma membrane and assembles kinases Ste11p, Ste7p, and Fus3p into a specific signaling complex; active oligomeric form interacts with Ste4p-Ste18p complex	Verified	invasive growth (sensu Saccharomyces)*	phospholipid binding*	cytoplasm*	no	het
YDR118W	APC4	1	0		1	Subunit of the Anaphase-Promoting Complex/Cyclosome (APC/C), which is a ubiquitin-protein ligase required for degradation of anaphase inhibitors, including mitotic cyclins, during the metaphase/anaphase transition	Verified	mitotic sister chromatid segregation*	protein binding*	anaphase-promoting complex	yes	het
YDR120C	TRM1	0	1		1	tRNA methyltransferase, localizes to both the nucleus and mitochondrion to produce the modified base N2,N2-dimethylguanosine in tRNAs in both compartments	Verified	ribosome biogenesis and assembly*	tRNA (guanine-N2-)-methyltransferase activity	mitochondrion*	no	hom
YDR167W	TAF10	1	0		1	Subunit (145 kDa) of TFIID and SAGA complexes, involved in RNA polymerase II transcription initiation and in chromatin modification	Verified	transcription initiation from RNA polymerase II promoter*	general RNA polymerase II transcription factor activity	SAGA complex*	yes	het
YDR172W	SUP35	1	0		1	Translation termination factor eRF3; altered protein conformation creates the [PSI(+)] prion, a dominant cytoplasmically inherited protein aggregate that alters translational fidelity and creates a nonsense suppressor phenotype	Verified	mRNA catabolic process, deadenylation-dependent decay*	translation release factor activity	cytosol*	yes	het
YDR189W	SLY1	1	0		1	Hydrophilic protein involved in vesicle trafficking between the ER and Golgi; SM (Sec1/Munc-18) family protein that binds the tSNARE Sed5p and stimulates its assembly into a trans-SNARE membrane-protein complex	Verified	ER to Golgi vesicle-mediated transport	SNARE binding	endoplasmic reticulum*	yes	het
YDR196C	YDR196C	1	0		1		Uncharacterized	coenzyme A biosynthetic process	dephospho-CoA kinase activity	mitochondrion*	yes	het
YDR200C	VPS64	1	0		1	Cytoplasmic protein required for cytoplasm to vacuole targeting of proteins; forms a complex with Far3p, Far7p, Far10p, and Far11p that is involved in pheromone-induced cell cycle arrest; also localized to the endoplasmic reticulum membrane	Verified	protein targeting to vacuole*	molecular function unknown	cytoplasm*	no	hom
YDR211W	GCD6	1	0		1	Catalytic epsilon subunit of the translation initiation factor eIF2B, the guanine-nucleotide exchange factor for eIF2; activity subsequently regulated by phosphorylated eIF2; first identified as a negative regulator of GCN4 expression	Verified	regulation of translational initiation	translation initiation factor activity*	guanyl-nucleotide exchange factor complex*	yes	het
YDR235W	PRP42	1	0		1	U1 snRNP protein involved in splicing, required for U1 snRNP biogenesis; contains multiple tetriatricopeptide repeats	Verified	nuclear mRNA splicing, via spliceosome	RNA binding	snRNP U1	yes	het
YDR238C	SEC26	1	0		1	Essential beta-coat protein of the COPI coatomer, involved in ER-to-Golgi protein trafficking and maintenance of normal ER morphology; shares 43% sequence identity with mammalian beta-coat protein (beta-COP)	Verified	ER to Golgi vesicle-mediated transport	molecular function unknown	COPI vesicle coat*	yes	het
YDR240C	SNU56	1	0		1	Component of U1 snRNP required for mRNA splicing via spliceosome; yeast specific, no metazoan counterpart; interacts with mRNA in commitment complex	Verified	nuclear mRNA splicing, via spliceosome	mRNA binding	snRNP U1*	yes	het
YDR243C	PRP28	1	0		1	RNA helicase in the DEAD-box family, involved in RNA isomerization at the 5' splice site	Verified	cis assembly of U2-type pre-catalytic spliceosome	RNA splicing factor activity, transesterification mechanism*	spliceosome*	yes	het
YDR290W	YDR290W	1	0		1		Dubious				no	hom
YDR292C	SRP101	1	0		1	Signal recognition particle (SRP) receptor - alpha subunit; contain GTPase domains; involved in SRP-dependent protein targeting; interacts with SRP102p	Verified	protein targeting to ER*	GTP binding*	endoplasmic reticulum membrane*	yes	het
YDR303C	RSC3	1	0		1	One of 15 subunits of the 'Remodel the Structure of Chromatin' (RSC) complex; essential gene required for regulation of ribosomal protein genes and the cell wall/stress response; highly similar to Rsc30p	Verified	regulation of transcription, DNA-dependent*	DNA binding*	nucleus*	yes	het
YDR308C	SRB7	1	0		1	Subunit of the RNA polymerase II mediator complex; associates with core polymerase subunits to form the RNA polymerase II holoenzyme; essential for transcriptional regulation; target of the global repressor Tup1p	Verified	transcription from RNA polymerase II promoter	RNA polymerase II transcription mediator activity	mediator complex	yes	het
YDR331W	GPI8	1	0		1	ER membrane glycoprotein subunit of the glycosylphosphatidylinositol transamidase complex that adds glycosylphosphatidylinositol (GPI) anchors to newly synthesized proteins; human PIG-K protein is a functional homolog	Verified	attachment of GPI anchor to protein	GPI-anchor transamidase activity	GPI-anchor transamidase complex	yes	het
YDR339C	FCF1	1	0		1	Essential nucleolar protein that is a component of the SSU (small subunit) processome involved in the pre-rRNA processing steps of 40S ribosomal subunit biogenesis; contains a PINc domain; copurifies with Faf1p	Verified	35S primary transcript processing*	molecular function unknown	nucleolus*	yes	het
YDR341C	YDR341C	1	0		1		Verified	translation	arginine-tRNA ligase activity	cytoplasm*	yes	het
YDR356W	SPC110	1	0		1	Inner plaque spindle pole body (SPB) component, ortholog of human kendrin; involved in connecting nuclear microtubules to SPB; interacts with Tub4p-complex and calmodulin; phosphorylated by Mps1p in cell cycle-dependent manner	Verified	microtubule nucleation	structural constituent of cytoskeleton	central plaque of spindle pole body*	yes	het
YDR363W-A	SEM1	1	0		1	Component of the lid subcomplex of the regulatory subunit of the 26S proteasome; ortholog of human DSS1	Verified	telomere maintenance*	molecular function unknown	nucleus*	no	hom
YDR389W	SAC7	1	0		1	GTPase activating protein (GAP) for Rho1p, involved in signaling to the actin cytoskeleton, null mutations suppress tor2 mutations and temperature sensitive mutations in actin; potential Cdc28p substrate	Verified	small GTPase mediated signal transduction*	signal transducer activity*	intracellular	no	hom
YDR390C	UBA2	1	0		1	Nuclear protein that acts as a heterodimer with Aos1p to activate Smt3p (SUMO) before its conjugation to proteins (sumoylation), which may play a role in protein targeting; essential for viability	Verified	protein sumoylation	SUMO activating enzyme activity	nucleus	yes	het
YDR394W	RPT3	1	0		1	One of six ATPases of the 19S regulatory particle of the 26S proteasome involved in the degradation of ubiquitinated substrates; substrate of N-acetyltransferase B	Verified	ubiquitin-dependent protein catabolic process	ATPase activity*	proteasome regulatory particle, base subcomplex (sensu Eukaryota)	yes	het
YDR414C	ERD1	0	1		1	Predicted membrane protein required for the retention of lumenal endoplasmic reticulum proteins; mutants secrete the endogenous ER protein, BiP (Kar2p)	Verified	protein retention in ER	molecular function unknown	membrane	no	hom
YDR417C	YDR417C	1	0		1		Dubious				no	hom
YDR434W	GPI17	1	0		1	Transmembrane protein subunit of the glycosylphosphatidylinositol transamidase complex that adds GPIs to newly synthesized proteins; human PIG-Sp homolog	Verified	attachment of GPI anchor to protein	GPI-anchor transamidase activity	GPI-anchor transamidase complex	yes	het
YDR449C	UTP6	0	1		1	Nucleolar protein, component of the small subunit (SSU) processome containing the U3 snoRNA that is involved in processing of pre-18S rRNA	Verified	ribosome biogenesis and assembly*	snoRNA binding	small nucleolar ribonucleoprotein complex	yes	het
YDR469W	SDC1	1	0		1	Subunit of the COMPASS (Set1C) complex, which methylates histone H3 on lysine 4 and is required in transcriptional silencing near telomeres; has similarity to C. elegans Dpy-30	Verified	chromatin silencing at telomere*	histone lysine N-methyltransferase activity (H3-K4 specific)	COMPASS complex	no	hom
YDR473C	PRP3	1	0		1	Splicing factor, component of the U4/U6-U5 snRNP complex	Verified	nuclear mRNA splicing, via spliceosome	RNA splicing factor activity, transesterification mechanism	U4/U6 x U5 tri-snRNP complex	yes	het
YDR487C	RIB3	1	0		1	3,4-dihydroxy-2-butanone-4-phosphate synthase (DHBP synthase), required for riboflavin biosynthesis from ribulose-5-phosphate, also has an unrelated function in mitochondrial respiration	Verified	aerobic respiration*	3,4-dihydroxy-2-butanone-4-phosphate synthase activity	cytosol*	yes	het
YDR489W	SLD5	1	0		1	Subunit of the GINS complex (Sld5p, Psf1p, Psf2p, Psf3p), which is localized to DNA replication origins and implicated in assembly of the DNA replication machinery	Verified	DNA-dependent DNA replication	molecular function unknown	GINS complex	yes	het
YDR491C	YDR491C	1	0		1		Dubious				no	hom
YDR498C	SEC20	1	0		1	Membrane glycoprotein v-SNARE involved in retrograde transport from the Golgi to the ER; required for N- and O-glycosylation in the Golgi but not in the ER; forms a complex with the cytosolic Tip20p	Verified	vesicle fusion*	v-SNARE activity	endoplasmic reticulum*	yes	het
YDR499W	LCD1	1	0		1	Essential protein required for the DNA integrity checkpoint pathways; interacts physically with Mec1p; putative homolog of S. pombe Rad26 and human ATRIP	Verified	DNA damage checkpoint*	protein binding*	nuclear chromosome	yes	het
YDR510W	SMT3	1	0		1	Ubiquitin-like protein of the SUMO family, conjugated to lysine residues of target proteins; regulates chromatid cohesion, chromosome segregation, APC-mediated proteolysis, DNA replication and septin ring dynamics	Verified	protein sumoylation	protein tag	nucleus*	yes	het
YDR540C	IRC4	1	0		1	Hypothetical protein; null mutant displays increased levels of spontaneous Rad52 foci	Uncharacterized	biological process unknown	molecular function unknown	cytoplasm*	no	hom
YEL034W	HYP2	1	0		1	Translation initiation factor eIF-5A, promotes formation of the first peptide bond; similar to and functionally redundant with Anb1p; possible role in translation elongation; undergoes an essential hypusination modification	Verified	translational initiation	protein binding*	cytoplasm*	yes	het
YEL055C	POL5	1	0		1	Protein with sequence similarity to the human MybBP1A and weak sequence similar to B-type DNA polymerases, not required for chromosomal DNA replication; required for the synthesis of rRNA	Verified	rRNA transcription*	DNA-directed DNA polymerase activity	nucleolus	yes	het
YER006W	NUG1	1	0		1	GTPase that associates with nuclear 60S pre-ribosomes, required for export of 60S ribosomal subunits from the nucleus	Verified	ribosome biogenesis and assembly*	GTPase activity	nucleus*	yes	het
YER022W	SRB4	1	0		1	Subunit of the RNA polymerase II mediator complex; associates with core polymerase subunits to form the RNA polymerase II holoenzyme; essential for transcriptional regulation	Verified	transcription from RNA polymerase II promoter	RNA polymerase II transcription mediator activity	mediator complex*	yes	het
YER025W	GCD11	1	0		1	Gamma subunit of the translation initiation factor eIF2, involved in the identification of the start codon; binds GTP when forming the ternary complex with GTP and tRNAi-Met	Verified	translational initiation	translation initiation factor activity	ribosome*	yes	het
YER035W	EDC2	1	0		1	RNA-binding protein, activates mRNA decapping directly by binding to the mRNA substrate and enhancing the activity of the decapping proteins Dcp1p and Dcp2p	Verified	deadenylation-dependent decapping	RNA binding	cytoplasm*	no	het
YER036C	ARB1	1	0		1	ATPase of the ATP-binding cassette (ABC) family involved in 40S and 60S ribosome biogenesis, has similarity to Gcn20p; shuttles from nucleus to cytoplasm, physically interacts with Tif6p, Lsg1p	Verified	ribosome biogenesis and assembly*	ATPase activity, uncoupled	cytoplasm*	yes	het
YER048W-A	ISD11	1	0		1	Protein required for mitochondrial iron-sulfur cluster biosynthesis	Verified	iron-sulfur cluster assembly	molecular function unknown	mitochondrion*	yes	het
YER059W	PCL6	1	0		1	Pho85p cyclin of the Pho80p subfamily; forms the major Glc8p kinase together with Pcl7p and Pho85p; involved in the control of glycogen storage by Pho85p; stabilized by Elongin C binding	Verified	regulation of glycogen biosynthetic process*	cyclin-dependent protein kinase regulator activity	cyclin-dependent protein kinase holoenzyme complex	no	hom
YER087W	YER087W	0	1		1		Uncharacterized	biological process unknown	proline-tRNA ligase activity	cellular component unknown*	no	hom
YER092W	IES5	1	0		1	Protein that associates with the INO80 chromatin remodeling complex under low-salt conditions	Verified	biological process unknown	molecular function unknown	nucleus	no	hom
YER093C	TSC11	1	0		1	Subunit of TORC2 (Tor2p-Lst8p-Avo1-Avo2-Tsc11p-Bit61p), a membrane-associated complex that regulates actin cytoskeletal dynamics during polarized growth and cell wall integrity; involved in sphingolipid metabolism; contains a RasGEFN domain	Verified	cell wall organization and biogenesis*	protein binding	TORC 2 complex	yes	het
YER116C	SLX8	1	0		1	Protein containing a RING finger domain that interacts with Hex3p; mutant phenotypes and genetic interactions suggest a role in sumoylation and in genome stability	Verified	telomere maintenance*	molecular function unknown	cellular component unknown	no	hom
YER125W	RSP5	1	0		1	Ubiquitin-protein ligase involved in ubiquitin-mediated protein degradation; plays a role in heat shock element (HSE)-mediated gene expression and multivesicular body sorting; contains a hect (homologous to E6-AP carboxyl terminus) domain	Verified	endocytosis*	ubiquitin-protein ligase activity	cytoplasm*	yes	het
YER126C	NSA2	1	0		1	Constituent of 66S pre-ribosomal particles, involved in 60S ribosomal subunit biogenesis	Verified	ribosome biogenesis and assembly*	molecular function unknown	nucleus	yes	het
YER146W	LSM5	1	0		1	Lsm (Like Sm) protein; part of heteroheptameric complexes (Lsm2p-7p and either Lsm1p or 8p): cytoplasmic Lsm1p complex involved in mRNA decay; nuclear Lsm8p complex part of U6 snRNP and possibly involved in processing tRNA, snoRNA, and rRNA	Verified	nuclear mRNA splicing, via spliceosome*	RNA binding*	nucleolus*	yes	het
YER148W	SPT15	1	0		1	TATA-binding protein, general transcription factor that interacts with other factors to form the preinitiation complex at promoters, essential for viability	Verified	transcription from RNA polymerase II promoter*	DNA binding*	nucleus*	yes	het
YER159C	BUR6	1	0		1	Protein that forms a heterodimeric histone-fold NC2 general transcription regulator complex with Ydr1p that binds to TBP and represses RNA pol II transcription during assembly of the preinitiation complex, homologous to human NC2alpha	Verified	negative regulation of transcription from RNA polymerase II promoter	transcription corepressor activity	nucleus	yes	het
YER167W	BCK2	1	0		1	Protein rich in serine and threonine residues involved in protein kinase C signaling pathway, which controls cell integrity; overproduction suppresses pkc1 mutations	Verified	G1/S transition of mitotic cell cycle*	molecular function unknown	cytoplasm*	no	hom
YER171W	RAD3	1	0		1	5' to 3' DNA helicase, involved in nucleotide excision repair and transcription; subunit of RNA polymerase II transcription initiation factor TFIIH; subunit of Nucleotide Excision Repair Factor 3 (NEF3); homolog of human XPD protein	Verified	transcription initiation from RNA polymerase II promoter*	general RNA polymerase II transcription factor activity*	transcription factor TFIIH complex*	yes	het
YER172C	BRR2	1	0		1	RNA-dependent ATPase RNA helicase involved in the facilitation and disruption of snRNA interactions, required for disruption of U4/U6 base-pairing in native snRNPs to activate the spliceosome for catalysis	Verified	U2-type spliceosome conformational change to release U4 and U1	RNA splicing factor activity, transesterification mechanism*	U4/U6 x U5 tri-snRNP complex*	yes	het
YFL018W-A	SMX2	1	0		1	Core Sm protein Sm G; part of heteroheptameric complex (with Smb1p, Smd1p, Smd2p, Smd3p, Sme1p, and Smx3p) that is part of the spliceosomal U1, U2, U4, and U5 snRNPs; homolog of human Sm G	Verified	nuclear mRNA splicing, via spliceosome	RNA splicing factor activity, transesterification mechanism	U4/U6 x U5 tri-snRNP complex*	yes	het
YFL022C	FRS2	1	0		1	Alpha subunit of cytoplasmic phenylalanyl-tRNA synthetase, forms a tetramer with Frs1p to form active enzyme; evolutionarily distant from mitochondrial phenylalanyl-tRNA synthetase based on protein sequence, but substrate binding is similar	Verified	phenylalanyl-tRNA aminoacylation	phenylalanine-tRNA ligase activity	cytoplasm*	yes	het
YFL024C	EPL1	0	1		1	Component of NuA4, which is an essential histone H4/H2A acetyltransferase complex; homologous to Drosophila Enhancer of Polycomb	Verified	DNA repair*	histone acetyltransferase activity	histone acetyltransferase complex*	yes	het
YFL029C	CAK1	1	0		1	Cyclin-dependent kinase-activating kinase required for passage through the cell cycle, phosphorylates and activates Cdc28p; nucleotide-binding pocket differs significantly from those of most other protein kinases	Verified	protein amino acid phosphorylation*	cyclin-dependent protein kinase activating kinase activity	cytoplasm	yes	het
YFL037W	TUB2	1	0		1	Beta-tubulin; associates with alpha-tubulin (Tub1p and Tub3p) to form tubulin dimer, which polymerizes to form microtubules	Verified	mitotic sister chromatid segregation*	structural constituent of cytoskeleton	spindle pole body*	yes	het
YFR004W	RPN11	1	0		1	Metalloprotease subunit of the 19S regulatory particle of the 26S proteasome lid; couples the deubiquitination and degradation of proteasome substrates	Verified	ubiquitin-dependent protein catabolic process	endopeptidase activity	nucleus*	yes	het
YFR029W	PTR3	1	0		1	Component of the SPS plasma membrane amino acid sensor system (Ssy1p-Ptr3p-Ssy5p), which senses external amino acid concentration and transmits intracellular signals that result in regulation of expression of amino acid permease genes	Verified	response to amino acid stimulus	molecular function unknown	extrinsic to plasma membrane	yes	het
YFR031C	SMC2	1	0		1	Component of the condensin complex, essential SMC chromosomal ATPase family member that forms a complex with Smc4p to form the active ATPase; Smc2p/Smc4p complex binds DNA, possibly in the cleft formed by the coiled-coil of the folded dimer	Verified	mitotic sister chromatid segregation*	ATPase activity*	mitochondrion*	yes	het
YGL005C	COG7	1	0		1	Component of the conserved oligomeric Golgi complex (Cog1p through Cog8p), a cytosolic tethering complex that functions in protein trafficking to mediate fusion of transport vesicles to Golgi compartments	Verified	intra-Golgi vesicle-mediated transport	molecular function unknown	mitochondrion*	no	hom
YGL011C	SCL1	1	0		1	Alpha subunit of the 20S core complex of the 26S proteasome involved in the degradation of ubiquitinated substrates; essential for growth; detected in the mitochondria	Verified	ubiquitin-dependent protein catabolic process	endopeptidase activity	mitochondrion*	yes	het
YGL018C	JAC1	1	0		1	Specialized J-protein that functions with Hsp70 in Fe-S cluster biogenesis in mitochondria, involved in iron metabolism; contains a J domain typical to J-type chaperones; localizes to the mitochondrial matrix	Verified	aerobic respiration*	chaperone binding	mitochondrion	yes	het
YGL024W	YGL024W	1	0		1		Dubious				no	het
YGL025C	PGD1	0	1		1	Subunit of the Mediator global transcriptional cofactor complex, which is part of the RNA polymerase II holoenzyme and plays an essential role in basal and activated transcription; direct target of the Cyc8p-Tup1p transcriptional corepressor	Verified	telomere maintenance*	RNA polymerase II transcription mediator activity	mediator complex	no	hom
YGL026C	TRP5	0	1		1	Tryptophan synthase involved in tryptophan biosynthesis, regulated by the general control system of amino acid biosynthesis	Verified	tryptophan biosynthetic process	tryptophan synthase activity	cytoplasm*	no	hom
YGL035C	MIG1	1	0		1	Transcription factor involved in glucose repression; C2H2 zinc finger protein similar to mammalian Egr and Wilms tumor proteins	Verified	negative regulation of transcription by glucose	specific transcriptional repressor activity*	cytoplasm*	no	hom
YGL044C	RNA15	1	0		1	Cleavage and polyadenylation factor I (CF I) component involved in cleavage and polyadenylation of mRNA 3' ends; interacts with the A-rich polyadenylation signal in complex with Rna14p and Hrp1p	Verified	mRNA polyadenylation*	RNA binding*	mRNA cleavage factor complex	yes	het
YGL045W	RIM8	1	0		1	Protein of unknown function, involved in the proteolytic activation of Rim101p in response to alkaline pH; has similarity to A. nidulans PalF	Verified	meiosis*	molecular function unknown	cellular component unknown	no	hom
YGL047W	ALG13	1	0		1	Catalytic component of UDP-GlcNAc transferase, required for the second step of dolichyl-linked oligosaccharide synthesis; anchored to the ER membrane via interaction with Alg14p; similar to bacterial and human glycosyltransferases	Verified	dolichol-linked oligosaccharide biosynthetic process	N-acetylglucosaminyldiphosphodolichol N-acetylglucosaminyltransferase activity	cytoplasm*	yes	het
YGL068W	MNP1	1	0		1	Protein associated with the mitochondrial nucleoid; putative mitochondrial ribosomal protein with similarity to E. coli L7/L12 ribosomal protein; required for normal respiratory growth	Verified	translation*	structural constituent of ribosome	mitochondrion*	yes	het
YGL069C	YGL069C	1	0		1		Dubious				yes	het
YGL074C	YGL074C	1	0		1		Dubious				yes	het
YGL083W	SCY1	1	0		1	Putative kinase, suppressor of GTPase mutant, similar to bovine rhodopsin kinase	Verified	biological process unknown	molecular function unknown	clathrin-coated vesicle	no	hom
YGL112C	TAF6	1	0		1	Subunit (60 kDa) of TFIID and SAGA complexes, involved in transcription initiation of RNA polymerase II and in chromatin modification, similar to histone H4	Verified	transcription initiation from RNA polymerase II promoter*	general RNA polymerase II transcription factor activity	SAGA complex*	yes	het
YGL124C	MON1	0	1		1	Protein required for fusion of cvt-vesicles and autophagosomes with the vacuole; associates, as a complex with Ccz1p, with a perivacuolar compartment; potential Cdc28p substrate	Verified	protein targeting to vacuole*	molecular function unknown	cytosol*	no	hom
YGL128C	CWC23	1	0		1	Component of a complex containing Cef1p, putatively involved in pre-mRNA splicing; has similarity to E. coli DnaJ and other DnaJ-like proteins and to S. pombe Cwf23p	Verified	biological process unknown	molecular function unknown	spliceosome	yes	het
YGL144C	ROG1	1	0		1	Protein with putative serine active lipase domain	Verified	lipid metabolic process	lipase activity	cellular component unknown	no	hom
YGL155W	CDC43	1	0		1	Beta subunit of geranylgeranyltransferase type I, catalyzes geranylgeranylation to the cysteine residue in proteins containing a C-terminal CaaX sequence ending in Leu or Phe; has substrates important for morphogenesis	Verified	establishment of cell polarity (sensu Fungi)*	signal transducer activity*	intracellular*	yes	het
YGL207W	SPT16	1	0		1	Subunit of the heterodimeric FACT complex (Spt16p-Pob3p), facilitates RNA Polymerase II transcription elongation through nucleosomes by destabilizing and then reassembling nucleosome structure	Verified	transcription initiation from RNA polymerase II promoter*	RNA polymerase II transcription elongation factor activity*	nuclear chromatin*	yes	het
YGL215W	CLG1	1	0		1	Cyclin-like protein that interacts with Pho85p; has sequence similarity to G1 cyclins PCL1 and PCL2	Verified	cell cycle	cyclin-dependent protein kinase regulator activity	cyclin-dependent protein kinase holoenzyme complex	no	hom
YGL225W	VRG4	1	0		1	Golgi GDP-mannose transporter; regulates Golgi function and glycosylation in Golgi	Verified	protein amino acid N-linked glycosylation*	nucleotide-sugar transporter activity	mitochondrion*	yes	het
YGL245W	GUS1	1	0		1	Glutamyl-tRNA synthetase (GluRS), forms a complex with methionyl-tRNA synthetase (Mes1p) and Arc1p; complex formation increases the catalytic efficiency of both tRNA synthetases and ensures their correct localization to the cytoplasm	Verified	glutamyl-tRNA aminoacylation	glutamate-tRNA ligase activity	cytoplasm*	yes	het
YGL247W	BRR6	1	0		1	Essential nuclear envelope integral membrane protein required for nuclear transport; depletion alters nucleoporin distribution and nuclear envelope morphology, suggesting a role in the spatial organization of nuclear pores	Verified	mRNA export from nucleus*	molecular function unknown	nuclear envelope	yes	het
YGR005C	TFG2	1	0		1	TFIIF (Transcription Factor II) middle subunit; involved in both transcription initiation and elongation of RNA polymerase II; homologous to human RAP30	Verified	transcription initiation from RNA polymerase II promoter	general RNA polymerase II transcription factor activity	transcription factor TFIIF complex	yes	het
YGR013W	SNU71	1	0		1	Component of U1 snRNP required for mRNA splicing via spliceosome; yeast specific, no metazoan counterpart	Verified	nuclear mRNA splicing, via spliceosome	RNA binding	snRNP U1	yes	het
YGR024C	THG1	1	0		1	tRNAHis guanylyltransferase, adds a guanosine residue to the 5' end of tRNAHis after transcription and RNase P cleavage; couples nuclear division and migration to cell budding and cytokinesis; essential enzyme conserved among eukaryotes	Verified	tRNA modification	tRNA guanylyltransferase activity	cytoplasm*	yes	het
YGR047C	TFC4	1	0		1	One of six subunits of the RNA polymerase III transcription initiation factor complex (TFIIIC); part of the TauA domain of TFIIIC that binds BoxA DNA promoter sites of tRNA and similar genes; has TPR motifs; human homolog is TFIIIC-102	Verified	transcription initiation from RNA polymerase III promoter	RNA polymerase III transcription factor activity	transcription factor TFIIIC complex	yes	het
YGR073C	YGR073C	1	0		1		Dubious				yes	het
YGR083C	GCD2	1	0		1	Delta subunit of the translation initiation factor eIF2B, the guanine-nucleotide exchange factor for eIF2; activity subsequently regulated by phosphorylated eIF2; first identified as a negative regulator of GCN4 expression	Verified	regulation of translational initiation	translation initiation factor activity*	guanyl-nucleotide exchange factor complex*	yes	het
YGR090W	UTP22	1	0		1	Possible U3 snoRNP protein involved in maturation of pre-18S rRNA, based on computational analysis of large-scale protein-protein interaction data	Uncharacterized	35S primary transcript processing	snoRNA binding	nucleus*	yes	het
YGR091W	PRP31	1	0		1	Splicing factor, component of the U4/U6-U5 snRNP complex	Verified	nuclear mRNA splicing, via spliceosome	RNA splicing factor activity, transesterification mechanism	mitochondrion*	yes	het
YGR103W	NOP7	1	0		1	Nucleolar protein involved in rRNA processing and 60S ribosomal subunit biogenesis; constituent of several different pre-ribosomal particles; required for exit from G<sub>0</sub> and the initiation of cell proliferation	Verified	ribosome biogenesis and assembly*	molecular function unknown	nucleus*	yes	het
YGR106C	YGR106C	1	0		1		Uncharacterized	biological process unknown	molecular function unknown	vacuolar membrane (sensu Fungi)	no	hom
YGR113W	DAM1	1	0		1	Essential subunit of the Dam1 complex (aka DASH complex), couples kinetochores to the force produced by MT depolymerization thereby aiding in chromosome segregation; Ipl1p target for regulating kinetochore-MT attachments	Verified	mitotic spindle organization and biogenesis in nucleus*	structural constituent of cytoskeleton	condensed nuclear chromosome kinetochore*	yes	het
YGR119C	NUP57	1	0		1	Essential subunit of the nuclear pore complex (NPC), functions as the organizing center of an NPC subcomplex containing Nsp1p, Nup49p, Nup57p, and Nic96p	Verified	mRNA export from nucleus*	structural molecule activity	nuclear pore	yes	het
YGR122W	YGR122W	1	0		1		Uncharacterized	negative regulation of transcription from RNA polymerase II promoter	molecular function unknown	cytoplasm	no	hom
YGR140W	CBF2	1	0		1	Essential kinetochore protein, component of the CBF3 multisubunit complex that binds to the CDEIII region of the centromere; Cbf2p also binds to the CDEII region possibly forming a different multimeric complex, ubiquitinated in vivo	Verified	chromosome segregation*	DNA bending activity*	condensed nuclear chromosome kinetochore*	yes	het
YGR145W	ENP2	1	0		1	Essential nucleolar protein of unknown function; contains WD repeats, interacts with Mpp10p and Bfr2p, and has homology to Spb1p	Uncharacterized	ribosome biogenesis and assembly*	molecular function unknown	nucleolus	yes	het
YGR158C	MTR3	1	0		1	3'5' exoribonuclease, exosome subunit; nucleolar protein involved in export of mRNA and ribosomal subunits; homologous to the E. coli exonuclease RNase PH	Verified	35S primary transcript processing*	3'-5'-exoribonuclease activity	nuclear exosome (RNase complex)*	yes	het
YGR185C	TYS1	1	0		1	Cytoplasmic tyrosyl-tRNA synthetase, class I aminoacyl-tRNA synthetase that aminoacylates tRNA(Tyr), required for cytoplasmic protein synthesis, interacts with positions 34 and 35 of the anticodon of tRNATyr	Verified	tyrosyl-tRNA aminoacylation	tyrosine-tRNA ligase activity	cytoplasm*	yes	het
YGR195W	SKI6	0	0		0	3'-to-5' phosphorolytic exoribonuclease that is a subunit of the exosome; required for 3' processing of the 5.8S rRNA; involved in 3' to 5' mRNA degradation and translation inhibition of non-poly(A) mRNAs	Verified	35S primary transcript processing*	3'-5'-exoribonuclease activity	nuclear exosome (RNase complex)*	yes	het
YGR216C	GPI1	1	0		1	Membrane protein involved in the synthesis of N-acetylglucosaminyl phosphatidylinositol (GlcNAc-PI), the first intermediate in the synthesis of glycosylphosphatidylinositol (GPI) anchors; human and mouse GPI1p are functional homologs	Verified	GPI anchor biosynthetic process	UDP-glycosyltransferase activity	membrane*	yes	het
YGR233C	PHO81	1	0		1	Cyclin-dependent kinase (CDK) inhibitor, regulates Pho80p-Pho85p and Pcl7p-Pho85p cyclin-CDK complexes in response to phosphate levels; required for derepression of PHO5; transcriptionally regulated by Pho4p and Pho2p	Verified	phosphate metabolic process	cyclin-dependent protein kinase inhibitor activity	cytoplasm*	no	hom
YGR267C	FOL2	1	0		1	GTP-cyclohydrolase I, catalyzes the first step in the folic acid biosynthetic pathway	Verified	folic acid and derivative biosynthetic process	GTP cyclohydrolase I activity	cytoplasm*	yes	het
YGR274C	TAF1	1	0		1	TFIID subunit (145 kDa), involved in RNA polymerase II transcription initiation, has histone acetyltransferase activity, involved in promoter binding and G1/S progression	Verified	protein amino acid phosphorylation*	general RNA polymerase II transcription factor activity*	transcription factor TFIID complex	yes	het
YGR278W	CWC22	1	0		1	Essential protein, component of a complex containing Cef1p, has similarity to S. pombe Cwf22p; putative spliceosomal component, based on computational analysis of large-scale protein-protein interaction data	Verified	nuclear mRNA splicing, via spliceosome	molecular function unknown	spliceosome	yes	het
YGR282C	BGL2	1	0		1	Endo-beta-1,3-glucanase, major protein of the cell wall, involved in cell wall maintenance	Verified	cell wall organization and biogenesis	glucan 1,3-beta-glucosidase activity	cell wall (sensu Fungi)	no	hom
YGR285C	ZUO1	1	0		1	Cytosolic ribosome-associated chaperone that acts, together with Ssz1p and the Ssb proteins, as a chaperone for nascent polypeptide chains; contains a DnaJ domain and functions as a J-protein partner for Ssb1p and Ssb2p	Verified	protein folding*	unfolded protein binding	cytoplasm*	no	hom
YHL009C	YAP3	1	0		1	Basic leucine zipper (bZIP) transcription factor	Verified	regulation of transcription from RNA polymerase II promoter	transcription factor activity	nucleus	no	hom
YHL034C	SBP1	1	0		1	Nucleolar single-strand nucleic acid binding protein; associates with small nuclear RNAs	Verified	35S primary transcript processing	snoRNA binding	nucleolus	no	hom
YHR019C	DED81	1	0		1	Cytosolic asparaginyl-tRNA synthetase, required for protein synthesis, catalyzes the specific attachment of asparagine to its cognate tRNA	Verified	asparaginyl-tRNA aminoacylation	ATP binding*	cytoplasm	yes	het
YHR023W	MYO1	1	0		1	Type II myosin heavy chain, required for wild-type cytokinesis and cell separation; localizes to the actomyosin ring; binds to myosin light chains Mlc1p and Mlc2p through its IQ1 and IQ2 motifs respectively	Verified	cytokinesis*	microfilament motor activity	bud neck*	yes	het
YHR069C	RRP4	1	0		1	Protein involved in rRNA processing; component of the exosome 3->5 exonuclease complex with Rrp41p, Rrp42p, Rrp43p and Dis3p	Verified	35S primary transcript processing*	RNA binding*	nuclear exosome (RNase complex)*	yes	het
YHR085W	IPI1	1	0		1	Protein of unknown function, essential for viability, may be involved in rRNA processing	Verified	35S primary transcript processing*	molecular function unknown	nucleus*	yes	het
YHR101C	BIG1	1	0		1	Integral membrane protein of the endoplasmic reticulum, required for normal content of cell wall beta-1,6-glucan	Verified	cell wall biosynthetic process (sensu Fungi)	molecular function unknown	integral to endoplasmic reticulum membrane	yes	het
YHR107C	CDC12	1	0		1	Component of the septin ring of the mother-bud neck that is required for cytokinesis; septins recruit proteins to the neck and can act as a barrier to diffusion at the membrane, and they comprise the 10nm filaments seen with EM	Verified	cell wall organization and biogenesis*	GTPase activity*	cytoplasm*	yes	het
YHR118C	ORC6	1	0		1	Subunit of the origin recognition complex, which directs DNA replication by binding to replication origins and is also involved in transcriptional silencing; may be phosphorylated by Cdc28p	Verified	chromatin silencing at silent mating-type cassette*	DNA replication origin binding	pre-replicative complex*	yes	het
YHR148W	IMP3	0	1		1	Component of the SSU processome, which is required for pre-18S rRNA processing, essential protein that interacts with Mpp10p and mediates interactions of Imp4p and Mpp10p with U3 snoRNA	Verified	ribosome biogenesis and assembly*	snoRNA binding	small nucleolar ribonucleoprotein complex*	yes	het
YHR190W	ERG9	1	0		1	Farnesyl-diphosphate farnesyl transferase (squalene synthase), joins two farnesyl pyrophosphate moieties to form squalene in the sterol biosynthesis pathway	Verified	ergosterol biosynthetic process	farnesyl-diphosphate farnesyltransferase activity	endoplasmic reticulum*	yes	het
YIL002C	INP51	1	0		1	Phosphatidylinositol 4,5-bisphosphate 5-phosphatase, synaptojanin-like protein with an N-terminal Sac1 domain, plays a role in phosphatidylinositol 4,5-bisphosphate homeostasis and in endocytosis; null mutation confers cold-tolerant growth	Verified	cell wall organization and biogenesis*	phosphoinositide 5-phosphatase activity*	membrane fraction	no	hom
YIL022W	TIM44	1	0		1	Peripheral mitochondrial membrane protein involved in mitochondrial protein import, tethers essential chaperone Ssc1p to the translocon channel at the matrix side of the inner membrane	Verified	protein import into mitochondrial matrix	protein transporter activity	mitochondrion*	yes	het
YIL065C	FIS1	1	0		1	Mitochondrial outer membrane protein involved in membrane fission, required for localization of Dnm1p and Mdv1p during mitochondrial division	Verified	response to drug*	molecular function unknown	mitochondrion*	no	hom
YIL077C	YIL077C	1	0		1		Uncharacterized	biological process unknown*	molecular function unknown	mitochondrion	no	hom
YIL097W	FYV10	0	1		1	Protein of unknown function, required for survival upon exposure to K1 killer toxin; involved in proteasome-dependent catabolite inactivation of fructose-1,6-bisphosphatase; contains CTLH domain	Verified	negative regulation of gluconeogenesis	molecular function unknown	cytoplasm*	no	hom
YIL104C	SHQ1	1	0		1	Essential nuclear protein, required for accumulation of box H/ACA snoRNAs and for rRNA processing; interacts with Naf1p	Verified	snoRNA metabolic process	molecular function unknown	nucleoplasm	yes	het
YIL143C	SSL2	1	0		1	Component of the holoenzyme form of RNA polymerase transcription factor TFIIH, has DNA-dependent ATPase/helicase activity and is required, with Rad3p, for unwinding promoter DNA; involved in DNA repair; homolog of human ERCC3	Verified	transcription initiation from RNA polymerase II promoter*	general RNA polymerase II transcription factor activity*	transcription factor TFIIH complex*	yes	het
YIL171W	YIL171W	1	0		1			biological process unknown*	molecular function unknown*	cellular component unknown	no	het
YIR008C	PRI1	1	0		1	Subunit of DNA primase, which is required for DNA synthesis and double-strand break repair	Verified	DNA replication*	DNA primase activity	alpha DNA polymerase:primase complex	yes	het
YIR012W	SQT1	1	0		1	Essential protein involved in a late step of 60S ribosomal subunit assembly or modification; contains multiple WD repeats; interacts with Qsr1p in a two-hybrid assay	Verified	ribosome biogenesis and assembly*	molecular function unknown	cytoplasm*	yes	het
YIR022W	SEC11	1	0		1	18kDa catalytic subunit of the Signal Peptidase Complex (SPC; Spc1p, Spc2p, Spc3p, and Sec11p) which cleaves the signal sequence of proteins targeted to the endoplasmic reticulum	Verified	protein targeting to ER*	signal peptidase activity	endoplasmic reticulum*	yes	het
YJL002C	OST1	1	0		1	Alpha subunit of the oligosaccharyltransferase complex of the ER lumen, which catalyzes asparagine-linked glycosylation of newly synthesized proteins	Verified	protein amino acid N-linked glycosylation*	dolichyl-diphosphooligosaccharide-protein glycotransferase activity	oligosaccharyl transferase complex	yes	het
YJL005W	CYR1	1	0		1	Adenylate cyclase, required for cAMP production and cAMP-dependent protein kinase signaling; involved in cell cycle control and glucose and nitrogen repression of sporulation	Verified	meiosis*	adenylate cyclase activity	mitochondrion*	yes	het
YJL011C	RPC17	1	0		1	RNA polymerase III subunit C17; physically interacts with C31, C11, and TFIIIB70; may be involved in the recruitment of pol III by the preinitiation complex	Verified	transcription initiation from RNA polymerase III promoter	DNA-directed RNA polymerase activity	DNA-directed RNA polymerase III complex	yes	het
YJL019W	MPS3	1	0		1	Essential integral membrane protein required for spindle pole body duplication and for nuclear fusion, localizes to the spindle pole body half bridge, interacts with DnaJ-like chaperone Jem1p and with centrin homolog Cdc31p	Verified	mitotic sister chromatid cohesion*	molecular function unknown	integral to membrane*	yes	het
YJL034W	KAR2	1	0		1	ATPase involved in protein import into the ER, also acts as a chaperone to mediate protein folding in the ER and may play a role in ER export of soluble proteins; regulates the unfolded protein response via interaction with Ire1p	Verified	ER-associated protein catabolic process*	ATPase activity*	endoplasmic reticulum	yes	het
YJL054W	TIM54	1	0		1	Component of the mitochondrial Tim54p-Tim22p complex involved in insertion of polytopic proteins into the inner membrane	Verified	protein import into mitochondrial inner membrane	protein transporter activity	mitochondrion*	yes	het
YJL061W	NUP82	1	0		1	Subunit of the nuclear pore complex (NPC), forms a subcomplex with Nup159p and Nsp1p, interacts with Nup116p and is required for proper localization of Nup116p in the NPC	Verified	mRNA export from nucleus*	structural molecule activity	nuclear pore	yes	het
YJL072C	PSF2	1	0		1	Subunit of the GINS complex (Sld5p, Psf1p, Psf2p, Psf3p), which is localized to DNA replication origins and implicated in assembly of the DNA replication machinery	Verified	DNA-dependent DNA replication	molecular function unknown	nucleus*	yes	het
YJL080C	SCP160	1	0		1	Essential RNA-binding G protein effector of mating response pathway, predominantly associated with nuclear envelope and ER, interacts in mRNA-dependent manner with translating ribosomes via multiple KH domains, similar to vertebrate vigilins	Verified	response to drug*	RNA binding*	endoplasmic reticulum membrane*	no	hom
YJL094C	KHA1	1	0		1	Putative K+/H+ antiporter; the authentic, non-tagged protein is detected in highly purified mitochondria in high-throughput studies	Verified	monovalent inorganic cation transport	potassium:hydrogen antiporter activity	mitochondrion*	no	hom
YJL104W	PAM16	1	0		1	Constituent of the mitochondrial import motor associated with the presequence translocase, along with Ssc1p, Tim44p, Mge1p, and Pam18p; has similarity to J-domain containing proteins	Verified	protein import into mitochondrial matrix	protein binding*	mitochondrion*	yes	het
YJL109C	UTP10	1	0		1	Nucleolar protein, component of the small subunit (SSU) processome containing the U3 snoRNA that is involved in processing of pre-18S rRNA	Verified	ribosome biogenesis and assembly*	snoRNA binding	mitochondrion*	yes	het
YJL117W	PHO86	0	1		1	Endoplasmic reticulum (ER) resident protein required for ER exit of the high-affinity phosphate transporter Pho84p, specifically required for packaging of Pho84p into COPII vesicles	Verified	protein folding*	molecular function unknown	endoplasmic reticulum	no	hom
YJL143W	TIM17	1	0		1	Essential constituent of the mitochondrial inner membrane presequence translocase; interacts with Pam18p to recruit the presequence translocase-associated motor (PAM complex) and also required for protein sorting during import	Verified	protein import into mitochondrial matrix	protein transporter activity	mitochondrion*	yes	het
YJL173C	RFA3	1	0		1	Subunit of heterotrimeric Replication Factor A (RF-A), which is a highly conserved single-stranded DNA binding protein involved in DNA replication, repair, and recombination	Verified	nucleotide-excision repair*	DNA binding	chromosome, telomeric region*	yes	het
YJL174W	KRE9	1	0		1	Glycoprotein involved in cell wall beta-glucan assembly; null mutation leads to severe growth defects, aberrant multibudded morphology, and mating defects	Verified	cell wall organization and biogenesis*	molecular function unknown	extracellular region	yes	het
YJL195C	YJL195C	1	0		1		Dubious				yes	het
YJR012C	YJR012C	1	0		1		Uncharacterized	transport	molecular function unknown	cellular component unknown	yes	het
YJR057W	CDC8	1	0		1	Thymidylate and uridylate kinase, functions in de novo biosynthesis of pyrimidine deoxyribonucleotides; converts dTMP to dTDP and dUMP to dUTP; essential for mitotic and meiotic DNA replication; homologous to S. pombe Tmp1p	Verified	DNA repair*	thymidylate kinase activity*	cytoplasm*	yes	het
YJR068W	RFC2	1	0		1	Subunit of heteropentameric Replication factor C (RF-C), which is a DNA binding protein and ATPase that acts as a clamp loader of the proliferating cell nuclear antigen (PCNA) processivity factor for DNA polymerases delta and epsilon	Verified	mismatch repair*	DNA clamp loader activity*	DNA replication factor C complex	yes	het
YJR073C	OPI3	1	0		1	Phospholipid methyltransferase (methylene-fatty-acyl-phospholipid synthase), catalyzes the last two steps in phosphatidylcholine biosynthesis	Verified	phosphatidylcholine biosynthetic process	phosphatidyl-N-methylethanolamine N-methyltransferase activity	mitochondrion*	no	hom
YJR097W	JJJ3	1	0		1	Protein of unknown function, contains a J-domain, which is a region with homology to the E. coli DnaJ protein	Verified	peptidyl-diphthamide biosynthetic process from peptidyl-histidine	molecular function unknown	cytoplasm*	no	hom
YJR104C	SOD1	1	0		1	Cytosolic superoxide dismutase; some mutations are analogous to those that cause ALS (amyotrophic lateral sclerosis) in humans	Verified	response to drug*	copper, zinc superoxide dismutase activity	mitochondrion*	no	hom
YJR105W	ADO1	1	0		1	Adenosine kinase, required for the utilization of S-adenosylmethionine (AdoMet); may be involved in recycling adenosine produced through the methyl cycle	Verified	telomere maintenance*	adenosine kinase activity	cytoplasm*	no	hom
YKL033W	YKL033W	1	0		1		Uncharacterized	biological process unknown	molecular function unknown	cytoplasm*	yes	het
YKL035W	UGP1	1	0		1	UDP-glucose pyrophosphorylase (UGPase), catalyses the reversible formation of UDP-Glc from glucose 1-phosphate and UTP, involved in a wide variety of metabolic pathways, expression modulated by Pho85p through Pho4p	Verified	protein amino acid glycosylation*	UTP:glucose-1-phosphate uridylyltransferase activity	cytoplasm	yes	het
YKL042W	SPC42	1	0		1	Central plaque component of spindle pole body (SPB); involved in SPB duplication, may facilitate attachment of the SPB to the nuclear membrane	Verified	microtubule nucleation*	structural constituent of cytoskeleton	central plaque of spindle pole body*	yes	het
YKL052C	ASK1	1	0		1	Essential subunit of the Dam1 complex (aka DASH complex), couples kinetochores to the force produced by MT depolymerization thereby aiding in chromosome segregation; phosphorylated during the cell cycle by cyclin-dependent kinases	Verified	mitotic spindle organization and biogenesis in nucleus*	structural constituent of cytoskeleton	condensed nuclear chromosome kinetochore*	yes	het
YKL059C	MPE1	1	0		1	Essential conserved subunit of CPF (cleavage and polyadenylation factor), plays a role in 3' end formation of mRNA via the specific cleavage and polyadenylation of pre-mRNA, contains a putative RNA-binding zinc knuckle motif	Verified	mRNA polyadenylation*	RNA binding	mRNA cleavage and polyadenylation specificity factor complex	yes	het
YKL076C	PSY1	1	0		1	Dubious open reading frame, unlikely to encode a protein; not conserved in closely related Saccharomyces species; 69% of ORF overlaps the uncharacterized ORF YKL075C	Dubious				no	hom
YKL088W	YKL088W	1	0		1		Uncharacterized	response to salt stress*	purine nucleotide binding*	cytoplasm	yes	het
YKL089W	MIF2	1	0		1	Kinetochore protein with homology to human CENP-C, required for structural integrity of the spindle during anaphase spindle elongation, interacts with histones H2A, H2B, and H4, phosphorylated by Ipl1p	Verified	chromosome segregation*	centromeric DNA binding	nucleus*	yes	het
YKL104C	GFA1	1	0		1	Glutamine-fructose-6-phosphate amidotransferase, catalyzes the formation of glucosamine-6-P and glutamate from fructose-6-P and glutamine in the first step of chitin biosynthesis	Verified	cell wall chitin biosynthetic process	glutamine-fructose-6-phosphate transaminase (isomerizing) activity	cellular component unknown	yes	het
YKL141W	SDH3	1	0		1	Cytochrome b subunit of succinate dehydrogenase (Sdh1p, Sdh2p, Sdh3p, Sdh4p), which couples the oxidation of succinate to the transfer of electrons to ubiquinone	Verified	tricarboxylic acid cycle*	succinate dehydrogenase (ubiquinone) activity	mitochondrion*	yes	het
YKL172W	EBP2	1	0		1	Essential protein required for the maturation of 25S rRNA and 60S ribosomal subunit assembly, localizes to the nucleolus; constituent of 66S pre-ribosomal particles	Verified	ribosome biogenesis and assembly*	molecular function unknown	nucleolus	yes	het
YKL193C	SDS22	1	0		1	Conserved nuclear regulatory subunit of Glc7p type 1 protein serine-threonine phosphatase (PP1), functions positively with Glc7p to promote dephosphorylation of nuclear substrates required for chromosome transmission during mitosis	Verified	chromosome segregation*	enzyme regulator activity*	cytoplasm*	yes	het
YKL209C	STE6	1	0		1	ATP-binding cassette (ABC) transporter required for the export of a-factor, catalyzes ATP hydrolysis coupled to a-factor transport, contains 12 transmembrane domains and two ATP binding domains, expressed only in MATa cells	Verified	peptide pheromone export	ATPase activity, coupled to transmembrane movement of substances	mating projection tip*	no	het
YKL209C	STE6	1	0		1	ATP-binding cassette (ABC) transporter required for the export of a-factor, catalyzes ATP hydrolysis coupled to a-factor transport, contains 12 transmembrane domains and two ATP binding domains, expressed only in MATa cells	Verified	peptide pheromone export	ATPase activity, coupled to transmembrane movement of substances	mating projection tip*	no	het
YKR002W	PAP1	1	0		1	Poly(A) polymerase, one of three factors required for mRNA 3'-end polyadenylation, forms multiprotein complex with polyadenylation factor I (PF I), also required for mRNA nuclear export; may also polyadenylate rRNAs	Verified	mRNA export from nucleus*	polynucleotide adenylyltransferase activity	nucleoplasm*	yes	het
YKR062W	TFA2	1	0		1	TFIIE small subunit, involved in RNA polymerase II transcription initiation	Verified	transcription initiation from RNA polymerase II promoter	general RNA polymerase II transcription factor activity	transcription factor TFIIE complex	yes	het
YKR068C	BET3	1	0		1	Hydrophilic protein that acts in conjunction with SNARE proteins in targeting and fusion of ER to Golgi transport vesicles; component of the TRAPP (transport protein particle) complex	Verified	ER to Golgi vesicle-mediated transport	molecular function unknown	Golgi apparatus*	yes	het
YKR081C	RPF2	1	0		1	Essential protein involved in the processing of pre-rRNA and the assembly of the 60S ribosomal subunit; interacts with ribosomal protein L11; localizes predominantly to the nucleolus; constituent of 66S pre-ribosomal particles	Verified	ribosome biogenesis and assembly*	rRNA binding*	nucleolus	yes	het
YKR093W	PTR2	1	0		1	Integral membrane peptide transporter, mediates transport of di- and tri-peptides; conserved protein that contains 12 transmembrane domains; PTR2 expression is regulated by the N-end rule pathway via repression by Cup9p	Verified	peptide transport*	peptide transporter activity*	plasma membrane	no	hom
YKR097W	PCK1	1	0		1	Phosphoenolpyruvate carboxykinase, key enzyme in gluconeogenesis, catalyzes early reaction in carbohydrate biosynthesis, glucose represses transcription and accelerates mRNA degradation, regulated by Mcm1p and Cat8p, located in the cytosol	Verified	gluconeogenesis	phosphoenolpyruvate carboxykinase (ATP) activity	cytosol	no	hom
YLL043W	FPS1	1	0		1	Plasma membrane glycerol channel, member of the major intrinsic protein (MIP) family of channel proteins; involved in efflux of glycerol and in uptake of the trivalent metalloids arsenite and antimonite	Verified	response to drug*	transporter activity*	cytoplasm*	no	hom
YLR007W	NSE1	1	0		1	Essential subunit of the Mms21-Smc5-Smc6 complex; nuclear protein required for DNA repair and growth	Verified	DNA repair*	molecular function unknown	nucleus*	yes	het
YLR009W	RLP24	1	0		1	Ribosomal Like Protein 24	Verified	ribosome biogenesis and assembly*	molecular function unknown	nucleolus	yes	het
YLR015W	BRE2	1	0		1	Subunit of the COMPASS (Set1C) complex, which methylates histone H3 on lysine 4 and is required in transcriptional silencing near telomeres; involved in telomere maintenance; similar to trithorax-group protein ASH2L	Verified	telomere maintenance*	transcription regulator activity*	COMPASS complex	no	hom
YLR020C	YEH2	1	0		1	Steryl ester hydrolase, catalyzes steryl ester hydrolysis at the plasma membrane; involved in sterol metabolism	Verified	cell wall mannoprotein biosynthetic process*	sterol esterase activity	plasma membrane*	no	hom
YLR022C	SDO1	1	0		1	Essential protein involved in RNA metabolism, one of two yeast homologs (with Yhr087wp) of the human protein SBDS responsible for autosomal recessive Shwachman-Bodian-Diamond Syndrome, also conserved in Archaea	Uncharacterized	35S primary transcript processing*	molecular function unknown	cytoplasm*	yes	het
YLR057W	YLR057W	0	1		1		Uncharacterized	biological process unknown	molecular function unknown	cellular component unknown	no	hom
YLR075W	RPL10	1	0		1	Protein component of the large (60S) ribosomal subunit, responsible for joining the 40S and 60S subunits; regulates translation initiation; has similarity to rat L10 ribosomal protein and to members of the QM gene family	Verified	translation*	structural constituent of ribosome	cytosolic large ribosomal subunit (sensu Eukaryota)	yes	het
YLR076C	YLR076C	1	0		1		Dubious				yes	het
YLR088W	GAA1	1	0		1	Subunit of the GPI (glycosylphosphatidylinositol):protein transamidase complex, removes the GPI-anchoring signal and attaches GPI to proteins in the ER	Verified	attachment of GPI anchor to protein	GPI-anchor transamidase activity	GPI-anchor transamidase complex	yes	het
YLR095C	IOC2	1	0		1	Member of a complex (Isw1b) with Isw1p and Ioc4p that exhibits nucleosome-stimulated ATPase activity and acts within coding regions to coordinate transcription elongation with termination and processing, contains a PHD finger motif	Verified	chromatin remodeling	protein binding	ISW1 complex	no	hom
YLR105C	SEN2	1	0		1	Subunit of the tRNA splicing endonuclease, which is composed of Sen2p, Sen15p, Sen34p, and Sen54p; Sen2p contains the active site for tRNA 5' splice site cleavage and has similarity to Sen34p and to Archaeal tRNA splicing endonuclease	Verified	tRNA splicing	tRNA-intron endonuclease activity	mitochondrion*	yes	het
YLR117C	CLF1	1	0		1	Essential splicesome assembly factor; contains multiple tetratricopeptide repeat (TPR) protein-binding motifs and interacts specifically with many spliceosome components, may serve as a scaffold during splicesome assembly	Verified	nuclear mRNA splicing, via spliceosome*	protein binding	chromatin	yes	het
YLR119W	SRN2	1	0		1	Component of the ESCRT-I complex, which is involved in ubiquitin-dependent sorting of proteins into the endosome; suppressor of rna1-1 mutation; may be involved in RNA export from nucleus	Verified	protein targeting to vacuole*	protein binding	endosome*	no	hom
YLR129W	DIP2	1	0		1	Nucleolar protein, specifically associated with the U3 snoRNA, part of the large ribonucleoprotein complex known as the small subunit (SSU) processome, required for 18S rRNA biogenesis, part of the active pre-rRNA processing complex	Verified	ribosome biogenesis and assembly*	snoRNA binding	small nucleolar ribonucleoprotein complex	yes	het
YLR131C	ACE2	0	1		1	Transcription factor that activates expression of early G1-specific genes, localizes to daughter cell nuclei after cytokinesis and delays G1 progression in daughters, localization is regulated by phosphorylation; potential Cdc28p substrate	Verified	G1-specific transcription in mitotic cell cycle	transcriptional activator activity	nucleus*	no	hom
YLR172C	DPH5	1	0		1	Methyltransferase required for synthesis of diphthamide, which is a modified histidine residue of translation elongation factor 2 (Eft1p or Eft2p); not essential for viability; GFP-Dph5p fusion protein localizes to the cytoplasm	Verified	peptidyl-diphthamide biosynthetic process from peptidyl-histidine	diphthine synthase activity	cytoplasm	no	hom
YLR175W	CBF5	1	0		1	Pseudouridine synthase catalytic subunit of box H/ACA small nucleolar ribonucleoprotein particles (snoRNPs), acts on both large and small rRNAs and on snRNA U2	Verified	ribosome biogenesis and assembly*	pseudouridylate synthase activity	nucleolus*	yes	het
YLR186W	EMG1	1	0		1	Protein required for the maturation of the 18S rRNA and for 40S ribosome production; associated with spindle/microtubules; nuclear localization depends on physical interaction with Nop14p; may bind snoRNAs	Verified	ribosome biogenesis and assembly*	molecular function unknown	cytoplasm*	yes	het
YLR196W	PWP1	1	0		1	Protein with WD-40 repeats involved in rRNA processing; associates with trans-acting ribosome biogenesis factors; similar to beta-transducin superfamily	Verified	rRNA processing	molecular function unknown	cytoplasm*	yes	het
YLR212C	TUB4	0	1		1	Gamma-tubulin, involved in nucleating microtubules from both the cytoplasmic and nuclear faces of the spindle pole body	Verified	microtubule nucleation*	structural constituent of cytoskeleton	outer plaque of spindle pole body*	yes	het
YLR222C	UTP13	1	0		1	Nucleolar protein, component of the small subunit (SSU) processome containing the U3 snoRNA that is involved in processing of pre-18S rRNA	Verified	processing of 20S pre-rRNA	snoRNA binding	small nucleolar ribonucleoprotein complex	yes	het
YLR228C	ECM22	1	0		1	Sterol regulatory element binding protein, regulates transcription of the sterol biosynthetic genes ERG2 and ERG3; member of the fungus-specific Zn[2]-Cys[6] binuclear cluster family of transcription factors; homologous to Upc2p	Verified	sterol biosynthetic process	RNA polymerase II transcription factor activity	nucleus	no	hom
YLR249W	YEF3	1	0		1	Translational elongation factor, stimulates the binding of aminoacyl-tRNA (AA-tRNA) to ribosomes by releasing EF-1 alpha from the ribosomal complex; contains two ABC cassettes; binds and hydrolyses ATP	Verified	translational elongation*	translation elongation factor activity	ribosome	yes	het
YLR262C	YPT6	0	1		1	GTPase, Ras-like GTP binding protein involved in the secretory pathway, required for fusion of endosome-derived vesicles with the late Golgi, maturation of the vacuolar carboxypeptidase Y; has similarity to the human GTPase, Rab6	Verified	intracellular protein transport*	GTPase activity	Golgi apparatus	no	hom
YLR291C	GCD7	1	0		1	Beta subunit of the translation initiation factor eIF2B, the guanine-nucleotide exchange factor for eIF2; activity subsequently regulated by phosphorylated eIF2; first identified as a negative regulator of GCN4 expression	Verified	regulation of translational initiation	translation initiation factor activity*	mitochondrion*	yes	het
YLR310C	CDC25	1	0		1	Membrane bound guanine nucleotide exchange factor (GEF or GDP-release factor); indirectly regulates adenylate cyclase through activation of Ras1p and Ras2p by stimulating the exchange of GDP for GTP; required for progression through G1	Verified	replicative cell aging*	Ras guanyl-nucleotide exchange factor activity	cytoplasm*	yes	het
YLR316C	TAD3	1	0		1	Subunit of tRNA-specific adenosine-34 deaminase, forms a heterodimer with Tad2p that converts adenosine to inosine at the wobble position of several tRNAs	Verified	tRNA modification	tRNA specific adenosine deaminase activity	cytoplasm*	yes	het
YLR336C	SGD1	1	0		1	Essential nuclear protein with a possible role in the osmoregulatory glycerol response; interacts with phospholipase C (Plc1p); putative homolog of human NOM1 which is implicated in acute myeloid leukemia	Verified	osmoregulation	molecular function unknown	nucleus*	yes	het
YLR369W	SSQ1	0	1		1	Mitochondrial hsp70-type molecular chaperone, required for assembly of iron/sulfur clusters into proteins at a step after cluster synthesis, and for maturation of Yfh1p, which is a homolog of human frataxin implicated in Friedreich's ataxia	Verified	DNA-dependent DNA replication*	unfolded protein binding	mitochondrion*	no	hom
YLR374C	YLR374C	1	0		1		Dubious				no	hom
YLR386W	VAC14	0	1		1	Protein involved in regulated synthesis of PtdIns(3,5)P(2), in control of trafficking of some proteins to the vacuole lumen via the MVB, and in maintenance of vacuole size and acidity; activator of Fab1p	Verified	vacuole inheritance*	enzyme activator activity	vacuolar membrane (sensu Fungi)*	no	hom
YLR418C	CDC73	1	0		1	Constituent of Paf1 complex with RNA polymerase II, Paf1p, Hpr1p, Ctr9, Leo1, Rtf1 and Ccr4p, distinct from Srb-containing Pol II complexes; required for expression of certain genes, modification of some histones, and telomere maintenance	Verified	telomere maintenance*	RNA polymerase II transcription elongation factor activity	nucleus*	no	hom
YLR424W	SPP382	0	1		1	Essential protein that forms a dimer with Ntr2p; also forms a trimer, with Ntr2p and Prp43p, that is involved in spliceosome disassembly; found also in a multisubunit complex with the splicing factor Clf1p; suppressor of prp38-1 mutation	Verified	nuclear mRNA splicing, via spliceosome*	RNA binding	cytoplasm*	yes	het
YLR430W	SEN1	1	0		1	Putative helicase required for RNA polymerase II transcription termination and processing of RNAs; homolog of Senataxin which causes Ataxia-Oculomotor Apraxia 2 and a dominant form of amyotrophic lateral sclerosis	Verified	35S primary transcript processing*	DNA-dependent ATPase activity*	nucleus	yes	het
YLR442C	SIR3	1	0		1	Silencing protein that interacts with Sir2p and Sir4p, and histone H3 and H4 tails, to establish a transcriptionally silent chromatin state; required for spreading of silenced chromatin; recruited to chromatin through interaction with Rap1p	Verified	double-strand break repair via nonhomologous end joining*	histone binding*	mitochondrion*	no	het
YML015C	TAF11	1	0		1	TFIID subunit (40 kDa), involved in RNA polymerase II transcription initiation, similar to histone H3 with atypical histone fold motif of Spt3-like transcription factors	Verified	transcription initiation from RNA polymerase II promoter*	general RNA polymerase II transcription factor activity	transcription factor TFIID complex	yes	het
YML021C	UNG1	1	0		1	Uracil-DNA glycosylase, required for repair of uracil in DNA formed by spontaneous cytosine deamination, not required for strand-specific mismatch repair, cell-cycle regulated, expressed in late G1, localizes to mitochondria and nucleus	Verified	DNA repair	uracil DNA N-glycosylase activity	nucleus*	no	hom
YML023C	NSE5	1	0		1	Essential subunit of the Mms21-Smc5-Smc6 complex; required for cell viability and DNA repair	Verified	DNA repair	molecular function unknown	nucleus*	yes	het
YML023C	NSE5	1	0		1	Essential subunit of the Mms21-Smc5-Smc6 complex; required for cell viability and DNA repair	Verified	DNA repair	molecular function unknown	nucleus*	yes	het
YML041C	VPS71	0	1		1	nucleosome-binding component of the SWR1 complex, which exchanges histone variant H2AZ (Htz1p) for chromatin-bound histone H2A; required for vacuolar protein sorting	Verified	protein targeting to vacuole*	nucleosome binding	nucleus*	no	hom
YML043C	RRN11	1	0		1	Protein required for rDNA transcription by RNA polymerase I, component of the core factor (CF) of rDNA transcription factor, which also contains Rrn6p and Rrn7p	Verified	transcription from RNA polymerase I promoter	RNA polymerase I transcription factor activity	RNA polymerase I transcription factor complex	yes	het
YML049C	RSE1	1	0		1	Protein involved in pre-mRNA splicing; component of the pre-spliceosome; associates with U2 snRNA; involved in ER to Golgi transport	Verified	nuclear mRNA splicing, via spliceosome*	U2 snRNA binding	snRNP U2	yes	het
YML065W	ORC1	1	0		1	Largest subunit of the origin recognition complex, which directs DNA replication by binding to replication origins and is also involved in transcriptional silencing; may be phosphorylated by Cdc28p	Verified	chromatin silencing at silent mating-type cassette*	ATPase activity*	pre-replicative complex*	yes	het
YML077W	BET5	1	0		1	Component of the TRAPP (transport protein particle) complex, which plays an essential role in the vesicular transport from endoplasmic reticulum to Golgi	Verified	ER to Golgi vesicle-mediated transport	molecular function unknown	TRAPP complex	yes	het
YML098W	TAF13	1	0		1	TFIID subunit (19 kDa), involved in RNA polymerase II transcription initiation, similar to histone H4 with atypical histone fold motif of Spt3-like transcription factors	Verified	transcription initiation from RNA polymerase II promoter*	general RNA polymerase II transcription factor activity	nucleus*	yes	het
YML107C	PML39	1	0		1	Protein required for nuclear retention of unspliced pre-mRNAs along with Mlp1p and Pml1p; anchored to nuclear pore complex via Mlp1p and Mlp2p; found with the subset of nuclear pores farthest from the nucleolus; may interact with ribosomes	Verified	mRNA export from nucleus	molecular function unknown	ribosome*	no	hom
YML114C	TAF8	1	0		1	TFIID subunit (65 kDa), involved in RNA polymerase II transcription initiation	Verified	transcription from RNA polymerase II promoter	RNA polymerase II transcription factor activity	nucleus*	yes	het
YML126C	ERG13	1	0		1	3-hydroxy-3-methylglutaryl-CoA (HMG-CoA) synthase, catalyzes the formation of HMG-CoA from acetyl-CoA and acetoacetyl-CoA; involved in the second step in mevalonate biosynthesis	Verified	ergosterol biosynthetic process	hydroxymethylglutaryl-CoA synthase activity	endoplasmic reticulum	yes	het
YML128C	MSC1	1	0		1	Protein of unknown function; mutant is defective in directing meiotic recombination events to homologous chromatids; the authentic, non-tagged protein is detected in highly purified mitochondria in high-throughput studies	Verified	meiotic recombination	molecular function unknown	mitochondrion*	no	hom
YMR004W	MVP1	0	1		1	Protein required for sorting proteins to the vacuole; overproduction of Mvp1p suppresses several dominant VPS1 mutations; Mvp1p and Vps1p act in concert to promote membrane traffic to the vacuole	Verified	protein targeting to vacuole	phosphatidylinositol 3-phosphate binding	cytoplasm	no	hom
YMR015C	ERG5	1	0		1	C-22 sterol desaturase, a cytochrome P450 enzyme that catalyzes the formation of the C-22(23) double bond in the sterol side chain in ergosterol biosynthesis; may be a target of azole antifungal drugs	Verified	ergosterol biosynthetic process	C-22 sterol desaturase activity	endoplasmic reticulum	no	hom
YMR031W-A	YMR031W-A	0	1		1		Dubious				no	hom
YMR063W	RIM9	1	0		1	Protein of unknown function, involved in the proteolytic activation of Rim101p in response to alkaline pH; has similarity to A. nidulans PalI; putative membrane protein	Verified	sporulation (sensu Fungi)	molecular function unknown	cellular component unknown	no	hom
YMR079W	SEC14	1	0		1	Phosphatidylinositol/phosphatidylcholine transfer protein involved in coordinate regulation of PtdIns and PtdCho metabolism, products of which are regulators in Golgi to plasma membrane transport; functionally homologous to mammalian PITPs	Verified	sporulation (sensu Fungi)*	phosphatidylinositol transporter activity	cytoplasm*	yes	het
YMR093W	UTP15	1	0		1	Nucleolar protein, component of the small subunit (SSU) processome containing the U3 snoRNA that is involved in processing of pre-18S rRNA	Verified	ribosome biogenesis and assembly*	snoRNA binding	small nucleolar ribonucleoprotein complex	yes	het
YMR112C	MED11	1	0		1	Essential subunit of the RNA polymerase II mediator complex; associates with core polymerase subunits to form the RNA polymerase II holoenzyme	Verified	transcription from RNA polymerase II promoter	structural molecule activity*	mediator complex*	yes	het
YMR117C	SPC24	1	0		1	Component of the evolutionarily conserved kinetochore-associated Ndc80 complex (Ndc80p-Nuf2p-Spc24p-Spc25p); involved in chromosome segregation, spindle checkpoint activity and kinetochore clustering	Verified	chromosome segregation*	structural constituent of cytoskeleton	condensed nuclear chromosome kinetochore*	yes	het
YMR128W	ECM16	1	0		1	Essential DEAH-box ATP-dependent RNA helicase specific to the U3 snoRNP, predominantly nucleolar in distribution, required for 18S rRNA synthesis	Verified	ribosome biogenesis and assembly*	RNA helicase activity	mitochondrion*	yes	het
YMR149W	SWP1	1	0		1	Delta subunit of the oligosaccharyl transferase glycoprotein complex, which is required for N-linked glycosylation of proteins in the endoplasmic reticulum	Verified	protein amino acid N-linked glycosylation	dolichyl-diphosphooligosaccharide-protein glycotransferase activity	oligosaccharyl transferase complex	yes	het
YMR154C	RIM13	1	0		1	Calpain-like protease involved in proteolytic activation of Rim101p in response to alkaline pH; has similarity to A. nidulans palB	Verified	protein processing	cysteine-type endopeptidase activity	cellular component unknown	no	hom
YMR156C	TPP1	1	0		1	DNA 3'-phosphatase that functions in repair of endogenous damage of double-stranded DNA, activity is specific for removal of 3' phosphates at strand breaks; has similarity to the l-2-haloacid dehalogenase superfamily	Verified	DNA repair	polynucleotide 3'-phosphatase activity	cellular component unknown	no	hom
YMR211W	DML1	1	0		1	Essential protein involved in mtDNA inheritance, may also function in the partitioning of the mitochondrial organelle or in the segregation of chromosomes, exhibits regions similar to members of a GTPase family	Verified	mitochondrial genome maintenance*	structural molecule activity	cytoplasm*	yes	het
YMR218C	TRS130	1	0		1	One of 10 subunits of the transport protein particle (TRAPP) complex of the cis-Golgi which mediates vesicle docking and fusion; involved in ER to Golgi membrane traffic; mutation activates transcription of OCH1	Verified	ER to Golgi vesicle-mediated transport	molecular function unknown	TRAPP complex	yes	het
YMR235C	RNA1	1	0		1	GTPase activating protein (GAP) for Gsp1p, involved in nuclear transport	Verified	protein import into nucleus*	Ran GTPase activator activity	nucleus*	yes	het
YMR237W	BCH1	1	0		1	Member of the Chs5p-Arf1p-binding proteins (ChAPs), a group of 4 related, interacting proteins (Bch1p, Fmp50p, Bud7p, Chs6p) that mediate export of specific cargo proteins, including chitin synthase Chs3p; may interact with ribosomes	Verified	Golgi to plasma membrane transport*	molecular function unknown	ribosome*	no	hom
YMR238W	DFG5	1	0		1	Putative mannosidase, essential glycosylphosphatidylinositol (GPI)-anchored membrane protein required for cell wall biogenesis in bud formation, involved in filamentous growth, homologous to Dcw1p	Verified	pseudohyphal growth*	mannosidase activity	anchored to plasma membrane	no	hom
YMR240C	CUS1	1	0		1	Protein required for assembly of U2 snRNP into the spliceosome, forms a complex with Hsh49p and Hsh155p	Verified	spliceosome assembly	protein binding*	snRNP U2	yes	het
YMR242C	RPL20A	1	0		1	Protein component of the large (60S) ribosomal subunit, nearly identical to Rpl20Bp and has similarity to rat L18a ribosomal protein	Verified	translation	structural constituent of ribosome	cytosolic large ribosomal subunit (sensu Eukaryota)	no	hom
YMR288W	HSH155	1	0		1	U2-snRNP associated splicing factor that forms extensive associations with the branch site-3' splice site-3' exon region upon prespliceosome formation; similarity to the mammalian U2 snRNP-associated splicing factor SAP155	Verified	spliceosome assembly	mRNA binding	snRNP U2	yes	het
YMR308C	PSE1	1	0		1	Karyopherin/importin that interacts with the nuclear pore complex; acts as the nuclear import receptor for specific proteins, including Pdr1p, Yap1p, Ste12p, and Aft1p	Verified	mRNA export from nucleus*	protein carrier activity	cytoplasm*	yes	het
YNL056W	OCA2	1	0		1	Putative protein with similarity to predicted tyrosine phosphatases Oca1p and Siw14p; green fluorescent protein (GFP)-fusion protein localizes to the cytoplasm; YNL056W is not an essential gene	Uncharacterized	biological process unknown	molecular function unknown	cytoplasm	no	hom
YNL074C	MLF3	1	0		1	Serine-rich protein of unknown function; overproduction suppresses the growth inhibition caused by exposure to the immunosuppressant leflunomide	Verified	response to drug	molecular function unknown	cytoplasm	no	hom
YNL088W	TOP2	1	0		1	Essential type II topoisomerase, relieves torsional strain in DNA by cleaving and re-sealing the phosphodiester backbone of both positively and negatively supercoiled DNA; cleaves complementary strands; localizes to axial cores in meiosis	Verified	meiotic recombination*	DNA topoisomerase (ATP-hydrolyzing) activity	nucleus*	yes	het
YNL113W	RPC19	1	0		1	RNA polymerase subunit, common to RNA polymerases I and III	Verified	ribosome biogenesis and assembly*	DNA-directed RNA polymerase activity	DNA-directed RNA polymerase III complex*	yes	het
YNL114C	YNL114C	1	0		1		Dubious				yes	het
YNL148C	ALF1	1	0		1	Alpha-tubulin folding protein, similar to mammalian cofactor B; Alf1p-GFP localizes to cytoplasmic microtubules; required for the folding of alpha-tubulin and may play an additional role in microtubule maintenance	Verified	post-chaperonin tubulin folding pathway*	microtubule binding*	cytoplasm*	no	hom
YNL167C	SKO1	1	0		1	Basic leucine zipper (bZIP) transcription factor of the ATF/CREB family, forms a complex with Tup1p and Ssn6p to both activate and repress transcription; cytosolic and nuclear protein involved in osmotic and oxidative stress responses	Verified	negative regulation of transcription from RNA polymerase II promoter	RNA polymerase II transcription factor activity	nucleus*	no	het
YNL188W	KAR1	1	0		1	Essential protein involved in karyogamy during mating and in spindle pole body duplication during mitosis, localizes to the half-bridge of the spindle pole body, interacts with Spc72p during karyogamy, also interacts with Cdc31p	Verified	spindle pole body duplication in nuclear envelope*	protein binding	half bridge of spindle pole body	yes	het
YNL189W	SRP1	1	0		1	Karyopherin alpha homolog, forms a dimer with karyopherin beta Kap95p to mediate import of nuclear proteins, binds the nuclear localization signal of the substrate during import; may also play a role in regulation of protein degradation	Verified	nucleocytoplasmic transport	protein carrier activity	cytoplasm*	yes	het
YNL221C	POP1	1	0		1	Subunit of both RNase MRP, which cleaves pre-rRNA, and nuclear RNase P, which cleaves tRNA precursors to generate mature 5' ends; binds to the RPR1 RNA subunit in Rnase P	Verified	rRNA processing*	ribonuclease P activity*	ribonuclease MRP complex*	yes	het
YNL243W	SLA2	0	1		1	Transmembrane actin-binding protein involved in membrane cytoskeleton assembly and cell polarization; adaptor protein that links actin to clathrin and endocytosis; present in the actin cortical patch of the emerging bud tip; dimer in vivo	Verified	telomere maintenance*	protein binding, bridging	actin cortical patch*	no	hom
YNL256W	FOL1	1	0		1	Multifunctional enzyme of the folic acid biosynthesis pathway, has dihydropteroate synthetase, dihydro-6-hydroxymethylpterin pyrophosphokinase, and dihydroneopterin aldolase activities	Verified	folic acid and derivative biosynthetic process	2-amino-4-hydroxy-6-hydroxymethyldihydropteridine diphosphokinase activity*	cytoplasm*	yes	het
YNL283C	WSC2	1	0		1	Partially redundant sensor-transducer of the stress-activated PKC1-MPK1 signaling pathway involved in maintenance of cell wall integrity and recovery from heat shock; secretory pathway Wsc2p is required for the arrest of secretion response	Verified	cell wall organization and biogenesis*	transmembrane receptor activity	cytoplasm*	no	hom
YNL290W	RFC3	1	0		1	Subunit of heteropentameric Replication factor C (RF-C), which is a DNA binding protein and ATPase that acts as a clamp loader of the proliferating cell nuclear antigen (PCNA) processivity factor for DNA polymerases delta and epsilon	Verified	mismatch repair*	ATPase activity*	nucleus*	yes	het
YNL294C	RIM21	1	0		1	Component of the RIM101 pathway, has a role in cell wall construction and alkaline pH response; has similarity to A. nidulans PalH	Verified	sporulation (sensu Fungi)*	molecular function unknown	cellular component unknown	no	hom
YNL308C	KRI1	1	0		1	Essential nucleolar protein required for 40S ribosome biogenesis; physically and functionally interacts with Krr1p	Verified	ribosome biogenesis and assembly	molecular function unknown	nucleolus	yes	het
YNR003C	RPC34	1	0		1	RNA polymerase III subunit C34; interacts with TFIIIB70 and is a key determinant in pol III recruitment by the preinitiation complex	Verified	ribosome biogenesis and assembly*	DNA-directed RNA polymerase activity	cytoplasm*	yes	het
YNR011C	PRP2	1	0		1	RNA-dependent ATPase in the DEAH-box family, required for activation of the spliceosome before the first transesterification step in RNA splicing	Verified	U2-type catalytic spliceosome formation for first transesterification step	RNA splicing factor activity, transesterification mechanism*	nucleus*	yes	het
YNR017W	MAS6	1	0		1	Essential protein of the mitochondrial inner membrane, component of the mitochondrial import system	Verified	protein import into mitochondrial matrix	protein transporter activity	mitochondrion*	yes	het
YNR038W	DBP6	1	0		1	Essential protein involved in ribosome biogenesis; putative ATP-dependent RNA helicase of the DEAD-box protein family	Verified	ribosome biogenesis and assembly*	ATP-dependent RNA helicase activity	nucleolus*	yes	het
YNR043W	MVD1	1	0		1	Mevalonate pyrophosphate decarboxylase, essential enzyme involved in the biosynthesis of isoprenoids and sterols, including ergosterol; acts as a homodimer	Verified	ergosterol biosynthetic process*	diphosphomevalonate decarboxylase activity	cytosol	yes	het
YNR053C	NOG2	1	0		1	Putative GTPase that associates with pre-60S ribosomal subunits in the nucleolus and is required for their nuclear export and maturation	Verified	ribosome biogenesis and assembly*	GTPase activity	nucleus*	yes	het
YOL003C	PFA4	1	0		1	Palmitoyltransferase with autoacylation activity, required for palmitoylation of amino acid permeases containing a C-terminal Phe-Trp-Cys site; required for modification of Chs3p; member of the DHHC family of putative palmitoyltransferases	Verified	protein amino acid palmitoylation	protein-cysteine S-palmitoleyltransferase activity	cellular component unknown	no	hom
YOL016C	CMK2	0	1		1	Calmodulin-dependent protein kinase; may play a role in stress response, many CA++/calmodulan dependent phosphorylation substrates demonstrated in vitro, amino acid sequence similar to Cmk1p and mammalian Cam Kinase II	Verified	protein amino acid phosphorylation*	calcium- and calmodulin-dependent protein kinase activity	cytoplasm	no	hom
YOL066C	RIB2	1	0		1	DRAP deaminase, catalyzes the third step of the riboflavin biosynthesis pathway; cytoplasmic tRNA pseudouridine synthase involved in pseudouridylation of cytoplasmic tRNAs at position 32	Verified	riboflavin biosynthetic process*	pseudouridylate synthase activity*	cytoplasm	yes	het
YOL076W	MDM20	1	0		1	Non-catalytic subunit of the NatB N-terminal acetyltransferase, which catalyzes acetylation of the amino-terminal methionine residues of all proteins beginning with Met-Asp or Met-Glu and of some proteins beginning with Met-Asn or Met-Met; involved in mit	Verified	mitochondrion inheritance*	peptide alpha-N-acetyltransferase activity	NatB complex	no	hom
YOL078W	AVO1	1	0		1	Component of a membrane-bound complex containing the Tor2p kinase and other proteins, which may have a role in regulation of cell growth	Verified	regulation of cell growth*	molecular function unknown	cytoplasm*	yes	het
YOL109W	ZEO1	1	0		1	Peripheral membrane protein of the plasma membrane that interacts with Mid2p; regulates the cell integrity pathway mediated by Pkc1p and Slt2p	Verified	telomere maintenance*	molecular function unknown	mitochondrion*	no	hom
YOL110W	SHR5	1	0		1	Subunit of a palmitoyltransferase, composed of Shr5p and Erf2p, that adds a palmitoyl lipid moiety to heterolipidated substrates such as Ras1p and Ras2p through a thioester linkage; palmitoylation is required for Ras2p membrane localization	Verified	Ras protein signal transduction*	protein-cysteine S-palmitoleyltransferase activity	palmitoyltransferase complex*	no	hom
YOL115W	PAP2	1	0		1	Catalytic subunit of TRAMP (Trf4/Pap2p-Mtr4p-Air1p/2p), a nuclear poly (A) polymerase complex involved in RNA quality control; catalyzes polyadenylation of unmodified tRNAs, and snoRNA and rRNA precursors; disputed role as a DNA polymerase	Verified	mitotic sister chromatid cohesion*	polynucleotide adenylyltransferase activity*	nucleus*	no	hom
YOL130W	ALR1	1	0		1	Plasma membrane Mg(2+) transporter, expression and turnover are regulated by Mg(2+) concentration; overexpression confers increased tolerance to Al(3+) and Ga(3+) ions	Verified	magnesium ion transport*	di-, tri-valent inorganic cation transporter activity	plasma membrane	yes	het
YOL134C	YOL134C	1	0		1		Dubious				yes	het
YOL135C	MED7	1	0		1	Subunit of the RNA polymerase II mediator complex; associates with core polymerase subunits to form the RNA polymerase II holoenzyme; essential for transcriptional regulation	Verified	transcription from RNA polymerase II promoter	RNA polymerase II transcription mediator activity	mediator complex	yes	het
YOL139C	CDC33	1	0		1	Cytoplasmic mRNA cap binding protein; the eIF4E-cap complex is responsible for mediating cap-dependent mRNA translation via interactions with the translation initiation factor eIF4G (Tif4631p or Tif4632p)	Verified	translational initiation*	translation initiation factor activity	cytoplasm*	yes	het
YOR008C-A	YOR008C-A	1	0		1		Uncharacterized	telomere maintenance	molecular function unknown	cellular component unknown	no	hom
YOR020C	HSP10	1	0		1	Mitochondrial matrix co-chaperonin that inhibits the ATPase activity of Hsp60p, a mitochondrial chaperonin; involved in protein folding and sorting in the mitochondria; 10 kD heat shock protein with similarity to E. coli groES	Verified	protein folding	unfolded protein binding	mitochondrion*	yes	het
YOR030W	DFG16	1	0		1	Probable multiple transmembrane protein, involved in diploid invasive and pseudohyphal growth upon nitrogen starvation; required for accumulation of processed Rim101p	Verified	pseudohyphal growth*	molecular function unknown	cellular component unknown	no	hom
YOR043W	WHI2	1	0		1	Protein required, with binding partner Psr1p, for full activation of the general stress response, possibly through Msn2p dephosphorylation; regulates growth during the diauxic shift; negative regulator of G1 cyclin expression	Verified	telomere maintenance*	phosphatase activator activity	cellular component unknown	no	hom
YOR046C	DBP5	1	0		1	Cytoplasmic ATP-dependent RNA helicase of the DEAD-box family involved in mRNA export from the nucleus	Verified	mRNA export from nucleus	RNA helicase activity	cytoplasm*	yes	het
YOR048C	RAT1	0	1		1	Nuclear 5' to 3' single-stranded RNA exonuclease, involved in RNA metabolism, including rRNA and snRNA processing as well as mRNA transcription termination	Verified	35S primary transcript processing*	5'-3' exoribonuclease activity	nucleus*	yes	het
YOR063W	RPL3	1	0		1	Protein component of the large (60S) ribosomal subunit, has similarity to E. coli L3 and rat L3 ribosomal proteins; involved in the replication and maintenance of killer double stranded RNA virus	Verified	translation*	structural constituent of ribosome	cytosolic large ribosomal subunit (sensu Eukaryota)	yes	het
YOR068C	VAM10	0	1		1	Protein involved in vacuole morphogenesis; acts at an early step of homotypic vacuole fusion that is required for vacuole tethering	Verified	vacuole fusion, non-autophagic	molecular function unknown	vacuolar membrane	no	hom
YOR075W	UFE1	1	0		1	t-SNARE required for ER membrane fusion and vesicular traffic, integral membrane protein that constitutes with Sec20p and Use1p the trimeric acceptor for R/v-SNAREs on Golgi-derived vesicles at the ER; part of Dsl1p complex	Verified	vesicle fusion*	t-SNARE activity	endoplasmic reticulum membrane	yes	het
YOR098C	NUP1	1	0		1	Nuclear pore complex (NPC) subunit, involved in protein import/export and in export of RNAs, possible karyopherin release factor that accelerates release of karyopherin-cargo complexes after transport across NPC; potential Cdc28p substrate	Verified	mRNA export from nucleus*	protein binding*	nuclear pore	yes	het
YOR110W	TFC7	1	0		1	One of six subunits of the RNA polymerase III transcription initiation factor complex (TFIIIC); part of the TauA globular domain of TFIIIC that binds DNA at the BoxA promoter sites of tRNA and similar genes	Verified	transcription initiation from RNA polymerase III promoter	RNA polymerase III transcription factor activity	transcription factor TFIIIC complex	yes	het
YOR117W	RPT5	1	0		1	One of six ATPases of the 19S regulatory particle of the 26S proteasome involved in the degradation of ubiquitinated substrates; recruited to the GAL1-10 promoter region upon induction of transcription	Verified	ubiquitin-dependent protein catabolic process	ATPase activity*	proteasome regulatory particle, base subcomplex (sensu Eukaryota)	yes	het
YOR119C	RIO1	1	0		1	Essential serine kinase involved in cell cycle progression and processing of the 20S pre-rRNA into mature 18S rRNA	Verified	processing of 20S pre-rRNA*	protein kinase activity	cytoplasm*	yes	het
YOR148C	SPP2	1	0		1	Essential protein that promotes the first step of splicing and is required for the final stages of spliceosome maturation; interacts with Prp2p, which may release Spp2p from the spliceosome following the first cleavage reaction	Verified	nuclear mRNA splicing, via spliceosome	molecular function unknown	spliceosome	yes	het
YOR158W	PET123	1	0		1	Mitochondrial ribosomal protein of the small subunit; PET123 exhibits genetic interactions with PET122, which encodes a COX3 mRNA-specific translational activator	Verified	translation	structural constituent of ribosome	mitochondrion*	no	hom
YOR168W	GLN4	1	0		1	Glutamine tRNA synthetase, monomeric class I tRNA synthetase that catalyzes the specific glutaminylation of tRNA(Glu); N-terminal domain proposed to be involved in enzyme-tRNA interactions	Verified	glutaminyl-tRNA aminoacylation	glutamine-tRNA ligase activity	cytoplasm	yes	het
YOR179C	SYC1	1	0		1	Subunit of the APT subcomplex of cleavage and polyadenylation factor, may have a role in 3' end formation of both polyadenylated and non-polyadenylated RNAs	Verified	transcription termination from Pol II promoter, RNA polymerase(A) coupled*	RNA binding	nucleus*	no	hom
YOR181W	LAS17	1	0		1	Actin assembly factor, activates the Arp2/3 protein complex that nucleates branched actin filaments; localizes with the Arp2/3 complex to actin patches; homolog of the human Wiskott-Aldrich syndrome protein (WASP)	Verified	endocytosis*	cytoskeletal protein binding	cytoplasm*	yes	het
YOR212W	STE4	1	0		1	G protein beta subunit, forms a dimer with Ste18p to activate the mating signaling pathway, forms a heterotrimer with Gpa1p and Ste18p to dampen signaling; may recruit Rho1p to the polarized growth site during mating; contains WD40 repeats	Verified	invasive growth (sensu Saccharomyces)*	signal transducer activity	plasma membrane*	no	het
YOR232W	MGE1	1	0		1	Protein of the mitochondrial matrix involved in protein import into mitochondria; acts as a cochaperone and a nucleotide release factor for Ssc1p; homolog of E. coli GrpE	Verified	protein import into mitochondrial matrix	unfolded protein binding	mitochondrion*	yes	het
YOR259C	RPT4	1	0		1	One of six ATPases of the 19S regulatory particle of the 26S proteasome involved in the degradation of ubiquitinated substrates; required for spindle pole body duplication; localized mainly to the nucleus throughout the cell cycle	Verified	ubiquitin-dependent protein catabolic process	ATPase activity*	nucleus*	yes	het
YOR260W	GCD1	1	0		1	Gamma subunit of the translation initiation factor eIF2B, the guanine-nucleotide exchange factor for eIF2; activity subsequently regulated by phosphorylated eIF2; first identified as a negative regulator of GCN4 expression	Verified	regulation of translational initiation	translation initiation factor activity*	guanyl-nucleotide exchange factor complex*	yes	het
YOR272W	YTM1	1	0		1	Constituent of 66S pre-ribosomal particles, required for maturation of the large ribosomal subunit	Verified	ribosome biogenesis and assembly*	molecular function unknown	nucleus*	yes	het
YOR275C	RIM20	1	0		1	Protein involved in proteolytic activation of Rim101p in response to alkaline pH; member of the PalA/AIP1/Alix family; interacts with the ESCRT-III subunits Snf7p, suggesting a relationship between the response to pH and multivesicular body formation	Verified	invasive growth (sensu Saccharomyces)*	molecular function unknown	cytoplasm*	no	hom
YOR335C	ALA1	1	0		1	Cytoplasmic alanyl-tRNA synthetase, required for protein synthesis; point mutation (cdc64-1 allele) causes cell cycle arrest at G1; lethality of null mutation is functionally complemented by human homolog	Verified	alanyl-tRNA aminoacylation	alanine-tRNA ligase activity	cytoplasm*	yes	het
YOR336W	KRE5	1	0		1	Protein required for beta-1,6 glucan biosynthesis; mutations result in aberrant morphology and severe growth defects	Verified	1,6-beta-glucan biosynthetic process	UDP-glucose:glycoprotein glucosyltransferase activity	endoplasmic reticulum	yes	het
YOR341W	RPA190	1	0		1	RNA polymerase I subunit; largest subunit of RNA polymerase I	Verified	transcription from RNA polymerase I promoter	DNA-directed RNA polymerase activity	DNA-directed RNA polymerase I complex	yes	het
YOR361C	PRT1	1	0		1	Subunit of the core complex of translation initiation factor 3(eIF3), essential for translation; part of a subcomplex (Prt1p-Rpg1p-Nip1p) that stimulates binding of mRNA and tRNA(i)Met to ribosomes	Verified	translational initiation	translation initiation factor activity	cytoplasm*	yes	het
YPL012W	RRP12	1	0		1	Protein required for export of the ribosomal subunits; associates with the RNA components of the pre-ribosomes; contains HEAT-repeats	Verified	ribosome biogenesis and assembly*	molecular function unknown	nucleus*	yes	het
YPL020C	ULP1	1	0		1	Ubl (ubiquitin-like protein)-specific protease that cleaves Smt3p protein conjugates; specifically required for cell cycle progression; associates with nucleoporins and may interact with septin rings during telophase	Verified	G2/M transition of mitotic cell cycle*	cysteine-type peptidase activity*	nuclear pore*	yes	het
YPL051W	ARL3	1	0		1	GTPase of the Ras superfamily required to recruit Arl1p to the Golgi; similar to ADP-ribosylation factor	Verified	intracellular protein transport*	GTPase activity	Golgi apparatus*	no	hom
YPL057C	SUR1	0	1		1	Probable catalytic subunit of a mannosylinositol phosphorylceramide (MIPC) synthase, forms a complex with probable regulatory subunit Csg2p; function in sphingolipid biosynthesis is overlapping with that of Csh1p	Verified	sphingolipid biosynthetic process*	mannosyltransferase activity*	intracellular	no	hom
YPL076W	GPI2	1	0		1	Protein involved in the synthesis of N-acetylglucosaminyl phosphatidylinositol (GlcNAc-PI), the first intermediate in the synthesis of glycosylphosphatidylinositol (GPI) anchors; homologous to the human PIG-C protein	Verified	GPI anchor biosynthetic process	UDP-glycosyltransferase activity	endoplasmic reticulum*	yes	het
YPL082C	MOT1	1	0		1	Essential abundant protein involved in regulation of transcription, removes Spt15p (TBP) from DNA via its C-terminal ATPase activity, forms a complex with TBP that binds TATA DNA with high affinity but with altered specificity	Verified	regulation of transcription from RNA polymerase II promoter*	ATPase activity*	mitochondrion*	yes	het
YPL085W	SEC16	0	1		1	COPII vesicle coat protein required for ER transport vesicle budding and autophagosome formation; Sec16p is bound to the periphery of ER membranes and may act to stabilize initial COPII complexes; interacts with Sec23p, Sec24p and Sec31p	Verified	vesicle-mediated transport*	structural molecule activity	endoplasmic reticulum membrane*	yes	het
YPL094C	SEC62	1	0		1	Essential subunit of Sec63 complex (Sec63p, Sec62p, Sec66p and Sec72p); with Sec61 complex, Kar2p/BiP and Lhs1p forms a channel competent for SRP-dependent and post-translational SRP-independent protein targeting and import into the ER	Verified	posttranslational protein targeting to membrane	protein binding*	endoplasmic reticulum membrane*	yes	het
YPL122C	TFB2	1	0		1	Subunit of TFIIH and nucleotide excision repair factor 3 complexes, involved in transcription initiation, required for nucleotide excision repair, similar to 52 kDa subunit of human TFIIH	Verified	transcription initiation from RNA polymerase II promoter*	general RNA polymerase II transcription factor activity	transcription factor TFIIH complex*	yes	het
YPL142C	YPL142C	1	0		1		Dubious				yes	het
YPL153C	RAD53	1	0		1	Protein kinase, required for cell-cycle arrest in response to DNA damage; activated by trans autophosphorylation when interacting with hyperphosphorylated Rad9p; also interacts with ARS1 and plays a role in initiation of DNA replication	Verified	DNA repair*	DNA replication origin binding*	nucleus	yes	het
YPL175W	SPT14	1	0		1	UDP-GlcNAc-binding and catalytic subunit of the enzyme that mediates the first step in glycosylphosphatidylinositol (GPI) biosynthesis, mutations cause defects in transcription and in biogenesis of cell wall proteins	Verified	GPI anchor biosynthetic process	UDP-glycosyltransferase activity	endoplasmic reticulum*	yes	het
YPL195W	APL5	1	0		1	Delta adaptin-like subunit of the clathrin associated protein complex (AP-3); functions in transport of alkaline phosphatase to the vacuole via the alternate pathway, suppressor of loss of casein kinase 1 function	Verified	vesicle-mediated transport*	protein binding	AP-3 adaptor complex	no	hom
YPL202C	AFT2	1	0		1	Iron-regulated transcriptional activator; activates genes involved in intracellular iron use and required for iron homeostasis and resistance to oxidative stress; similar to Aft1p	Verified	response to oxidative stress*	transcription factor activity*	nucleus*	no	hom
YPL205C	YPL205C	0	1		1		Dubious				no	hom
YPL231W	FAS2	1	0		1	Alpha subunit of fatty acid synthetase, which catalyzes the synthesis of long-chain saturated fatty acids; contains beta-ketoacyl reductase and beta-ketoacyl synthase activities	Verified	fatty acid biosynthetic process*	phosphopantetheinyltransferase activity*	mitochondrion*	yes	het
YPL233W	NSL1	1	0		1	Essential component of the MIND kinetochore complex (Mtw1p Including Nnf1p-Nsl1p-Dsn1p) which joins kinetochore subunits contacting DNA to those contacting microtubules; required for accurate chromosome segregation	Verified	chromosome segregation	molecular function unknown	kinetochore*	yes	het
YPL252C	YAH1	1	0		1	Ferredoxin of the mitochondrial matrix required for formation of cellular iron-sulfur proteins; involved in heme A biosynthesis; homologous to human adrenodoxin	Verified	heme a biosynthetic process	electron carrier activity*	mitochondrial matrix	yes	het
YPL255W	BBP1	1	0		1	Protein required for the spindle pole body (SPB) duplication, localized at the central plaque periphery; forms a complex with a nuclear envelope protein Mps2p and SPB components Spc29p and Kar1p; required for mitotic functions of Cdc5p	Verified	microtubule nucleation*	structural constituent of cytoskeleton	spindle pole body	yes	het
YPL269W	KAR9	1	0		1	Karyogamy protein required for correct positioning of the mitotic spindle and for orienting cytoplasmic microtubules, localizes at the shmoo tip in mating cells and at the tip of the growing bud in small-budded cells through anaphase	Verified	nuclear migration, microtubule-mediated	molecular function unknown	mating projection tip*	no	hom
YPR010C	RPA135	1	0		1	RNA polymerase I subunit A135	Verified	ribosome biogenesis and assembly*	DNA-directed RNA polymerase activity	DNA-directed RNA polymerase I complex	yes	het
YPR035W	GLN1	1	0		1	Glutamine synthetase (GS), synthesizes glutamine from glutamate and ammonia; with Glt1p, forms the secondary pathway for glutamate biosynthesis from ammonia; expression regulated by nitrogen source and by amino acid limitation	Verified	nitrogen compound metabolic process*	glutamate-ammonia ligase activity	cytoplasm	yes	het
YPR048W	TAH18	1	0		1	Protein with a potential role in DNA replication; displays synthetic lethal genetic interaction with the pol3-13 allele of POL3, which encodes DNA polymerase delta	Verified	biological process unknown	molecular function unknown	cellular component unknown	yes	het
YPR055W	SEC8	1	0		1	Essential 121kDa subunit of the exocyst complex (Sec3p, Sec5p, Sec6p, Sec8p, Sec10p, Sec15p, Exo70p, and Exo84p), which has the essential function of mediating polarized targeting of secretory vesicles to active sites of exocytosis	Verified	cytokinesis*	protein binding	bud tip*	yes	het
YPR100W	MRPL51	0	1		1	Mitochondrial ribosomal protein of the large subunit	Verified	translation*	structural constituent of ribosome	mitochondrion*	no	hom
YPR104C	FHL1	1	0		1	Putative transcriptional regulator with similarity to DNA-binding domain of Drosophila forkhead; required for rRNA processing	Verified	rRNA processing*	transcription factor activity	nucleus*	yes	het
YPR133W-A	TOM5	1	0		1	Small mitochondrial outer membrane protein crucial to a binding relay for the import of proteins into mitochondria; subunit on the outer mouth of the TOM channel that accepts precursors from the receptors Tom20p and Tom22p	Verified	protein import into mitochondrial matrix	protein transporter activity	mitochondrion*	no	hom
YPR157W	YPR157W	1	0		1		Uncharacterized	biological process unknown	molecular function unknown	cellular component unknown	no	hom
YPR169W	JIP5	1	0		1	Nucleolar protein of unknown function, exhibits a physical interaction with Bre1p	Uncharacterized	protein monoubiquitination	molecular function unknown	nucleus*	yes	het
YPR176C	BET2	1	0		1	Beta subunit of Type II geranylgeranyltransferase required for vesicular transport between the endoplasmic reticulum and the Golgi; provides a membrane attachment moiety to Rab-like proteins Ypt1p and Sec4p	Verified	protein amino acid geranylgeranylation	Rab-protein geranylgeranyltransferase activity	Rab-protein geranylgeranyltransferase complex	yes	het
YPR180W	AOS1	1	0		1	Nuclear protein that acts as a heterodimer with Uba2p to activate Smt3p (SUMO) before its conjugation to proteins (sumoylation), which may play a role in protein targeting; essential for viability	Verified	protein sumoylation	SUMO activating enzyme activity	nucleus	yes	het
YPR182W	SMX3	1	0		1	Core Sm protein Sm F; part of heteroheptameric complex (with Smb1p, Smd1p, Smd2p, Smd3p, Sme1p, and Smx2p) that is part of the spliceosomal U1, U2, U4, and U5 snRNPs; homolog of human Sm F	Verified	nuclear mRNA splicing, via spliceosome	RNA splicing factor activity, transesterification mechanism	U4/U6 x U5 tri-snRNP complex*	yes	het
YPR186C	PZF1	1	0		1	Transcription factor IIIA (TFIIIA), essential protein with nine C2H2 Zn-fingers, binds the 5S rRNA gene through the zinc finger domain and directs assembly of a multiprotein initiation complex for RNA polymerase III; also binds DNA	Verified	transcription initiation from RNA polymerase III promoter	RNA polymerase III transcription factor activity	transcription factor complex	yes	het
YPR190C	RPC82	1	0		1	RNA polymerase III subunit C82	Verified	ribosome biogenesis and assembly*	DNA-directed RNA polymerase activity	DNA-directed RNA polymerase III complex	yes	het
*Duplicate experiments treated independently in this table.
