# Supplementary material for: Off-Target Effects of Psychoactive Drugs Revealed by Genome-Wide Assays in Yeast
Source: PLoS Genet. 2008 Aug 8;4(8):e1000151. doi: 10.1371/journal.pgen.1000151 (PMC2483942; doi:10.1371/journal.pgen.1000151)
Supplement: Table S5 — Significantly enriched (p<0.0001) GO Processes in genome-wide fitness profiles. (0.12 MB XLS) [file pgen.1000151.s006.xls]

## Sheet: Sheet1
Table S5. Significantly enriched (p<0.0001) Gene Ontology processes in genome-wide fitness profiles.
Condition	Gene Ontology ID	Gene Ontology Process	Expected number of genes classified to this process in input dataset	Scored number of genes classified to this process in input dataset	Number of genes in the background data set classified to this process	p-value for enrichment (Bonferroni corrected)	Dataset tested for enrichment*
Fluvoxamine maleate	GO:0007034	vacuolar transport	7.36759	35	83	4.34572e-15	sensitive heterozygous+homozygous strains
Fluvoxamine maleate	GO:0016192	vesicle-mediated transport	24.4995	63	276	6.58942e-12	sensitive heterozygous+homozygous strains
Fluvoxamine maleate	GO:0006623	protein targeting to vacuole	4.79337	21	54	3.14537e-08	sensitive heterozygous+homozygous strains
Fluvoxamine maleate	GO:0016197	endosome transport	3.37312	15	38	5.68534e-06	sensitive heterozygous+homozygous strains
Fluvoxamine maleate	GO:0006892	post-Golgi vesicle-mediated transport	4.88214	17	55	5.20335e-05	sensitive heterozygous+homozygous strains
Fluvoxamine maleate	GO:0048193	Golgi vesicle transport	11.9834	29	135	8.58903e-05	sensitive heterozygous+homozygous strains
SR 59230A hydrochloride	GO:0016192	vesicle-mediated transport	27.3128	65	276	1.55564e-10	sensitive heterozygous+homozygous strains
SR 59230A hydrochloride	GO:0031124	mRNA 3'-end processing	2.27607	12	23	1.09007e-05	sensitive heterozygous+homozygous strains
MPEP hydrochloride	GO:0006357	regulation of transcription from RNA polymerase II promoter	8.25441	24	169	1.13204e-05	sensitive heterozygous+homozygous strains
GBR 13069 dihydrochloride	GO:0006725	aromatic compound metabolic process	1.47802	10	48	1.21387e-05	sensitive heterozygous+homozygous strains
GBR 12909 dihydrochloride	GO:0006725	aromatic compound metabolic process	1.26396	9	48	4.81421e-05	sensitive heterozygous+homozygous strains
GBR 12783 dihydrochloride	GO:0016192	vesicle-mediated transport	14.3011	38	276	2.58155e-07	sensitive heterozygous+homozygous strains
GBR 12783 dihydrochloride	GO:0006892	post-Golgi vesicle-mediated transport	2.84986	13	55	5.5317e-05	sensitive heterozygous+homozygous strains
GBR 12783 dihydrochloride	GO:0006887	exocytosis	2.12444	11	41	8.678e-05	sensitive heterozygous+homozygous strains
GBR 12935 dihydrochloride	GO:0016126	sterol biosynthetic process	0.805267	7	24	7.17557e-05	sensitive heterozygous+homozygous strains
GBR 12935 dihydrochloride	GO:0006694	steroid biosynthetic process	0.805267	7	24	7.17557e-05	sensitive heterozygous+homozygous strains
3'-Fluorobenzylspiperone maleate	GO:0016192	vesicle-mediated transport	17.7006	43	276	4.37294e-07	sensitive heterozygous+homozygous strains
3'-Fluorobenzylspiperone maleate	GO:0032200	telomere organization and biogenesis	12.0569	33	188	1.24332e-06	sensitive heterozygous+homozygous strains
3'-Fluorobenzylspiperone maleate	GO:0000723	telomere maintenance	12.0569	33	188	1.24332e-06	sensitive heterozygous+homozygous strains
3'-Fluorobenzylspiperone maleate	GO:0007034	vacuolar transport	5.323	18	83	6.66512e-05	sensitive heterozygous+homozygous strains
A 77636 hydrochloride	GO:0016192	vesicle-mediated transport	18.4625	52	276	6.28685e-11	sensitive heterozygous+homozygous strains
A 77636 hydrochloride	GO:0032200	telomere organization and biogenesis	12.5759	34	188	1.90871e-06	sensitive heterozygous+homozygous strains
A 77636 hydrochloride	GO:0000723	telomere maintenance	12.5759	34	188	1.90871e-06	sensitive heterozygous+homozygous strains
A 77636 hydrochloride	GO:0009101	glycoprotein biosynthetic process	3.9467	17	59	5.45409e-06	sensitive heterozygous+homozygous strains
A 77636 hydrochloride	GO:0009100	glycoprotein metabolic process	4.01359	17	60	7.15439e-06	sensitive heterozygous+homozygous strains
A 77636 hydrochloride	GO:0007034	vacuolar transport	5.55213	20	83	1.1117e-05	sensitive heterozygous+homozygous strains
A 77636 hydrochloride	GO:0006486	protein amino acid glycosylation	3.74602	16	56	1.45703e-05	sensitive heterozygous+homozygous strains
A 77636 hydrochloride	GO:0043413	biopolymer glycosylation	3.74602	16	56	1.45703e-05	sensitive heterozygous+homozygous strains
A 77636 hydrochloride	GO:0046903	secretion	13.8469	34	207	2.13207e-05	sensitive heterozygous+homozygous strains
A 77636 hydrochloride	GO:0045045	secretory pathway	13.4455	33	201	3.19914e-05	sensitive heterozygous+homozygous strains
3a-Bis-(4-fluorophenyl) methoxytropane hydrochloride	GO:0016192	vesicle-mediated transport	21.7447	63	276	4.87576e-14	sensitive heterozygous+homozygous strains
3a-Bis-(4-fluorophenyl) methoxytropane hydrochloride	GO:0046903	secretion	16.3086	44	207	2.03591e-08	sensitive heterozygous+homozygous strains
3a-Bis-(4-fluorophenyl) methoxytropane hydrochloride	GO:0045045	secretory pathway	15.8358	43	201	2.64703e-08	sensitive heterozygous+homozygous strains
3a-Bis-(4-fluorophenyl) methoxytropane hydrochloride	GO:0006366	transcription from RNA polymerase II promoter	19.1448	47	243	1.37928e-07	sensitive heterozygous+homozygous strains
3a-Bis-(4-fluorophenyl) methoxytropane hydrochloride	GO:0006887	exocytosis	3.2302	17	41	1.55359e-07	sensitive heterozygous+homozygous strains
3a-Bis-(4-fluorophenyl) methoxytropane hydrochloride	GO:0016125	sterol metabolic process	2.52113	15	32	1.7006e-07	sensitive heterozygous+homozygous strains
3a-Bis-(4-fluorophenyl) methoxytropane hydrochloride	GO:0008202	steroid metabolic process	2.59992	15	33	2.89656e-07	sensitive heterozygous+homozygous strains
3a-Bis-(4-fluorophenyl) methoxytropane hydrochloride	GO:0007034	vacuolar transport	6.53918	23	83	2.32273e-06	sensitive heterozygous+homozygous strains
3a-Bis-(4-fluorophenyl) methoxytropane hydrochloride	GO:0016126	sterol biosynthetic process	1.89085	12	24	2.67227e-06	sensitive heterozygous+homozygous strains
3a-Bis-(4-fluorophenyl) methoxytropane hydrochloride	GO:0006694	steroid biosynthetic process	1.89085	12	24	2.67227e-06	sensitive heterozygous+homozygous strains
3a-Bis-(4-fluorophenyl) methoxytropane hydrochloride	GO:0006892	post-Golgi vesicle-mediated transport	4.33319	18	55	4.25836e-06	sensitive heterozygous+homozygous strains
3a-Bis-(4-fluorophenyl) methoxytropane hydrochloride	GO:0006367	transcription initiation from RNA polymerase II promoter	3.07263	15	39	4.51599e-06	sensitive heterozygous+homozygous strains
3a-Bis-(4-fluorophenyl) methoxytropane hydrochloride	GO:0000902	cell morphogenesis	15.9934	38	203	1.27202e-05	sensitive heterozygous+homozygous strains
3a-Bis-(4-fluorophenyl) methoxytropane hydrochloride	GO:0009653	anatomical structure morphogenesis	15.9934	38	203	1.27202e-05	sensitive heterozygous+homozygous strains
3a-Bis-(4-fluorophenyl) methoxytropane hydrochloride	GO:0048856	anatomical structure development	15.9934	38	203	1.27202e-05	sensitive heterozygous+homozygous strains
3a-Bis-(4-fluorophenyl) methoxytropane hydrochloride	GO:0048193	Golgi vesicle transport	10.636	29	135	1.85816e-05	sensitive heterozygous+homozygous strains
3a-Bis-(4-fluorophenyl) methoxytropane hydrochloride	GO:0030467	establishment and/or maintenance of cell polarity (sensu Fungi)	7.24825	22	92	7.48568e-05	sensitive heterozygous+homozygous strains
3a-Bis-(4-fluorophenyl) methoxytropane hydrochloride	GO:0007163	establishment and/or maintenance of cell polarity	7.24825	22	92	7.48568e-05	sensitive heterozygous+homozygous strains
3a-Bis-(4-fluorophenyl) methoxytropane hydrochloride	GO:0006352	transcription initiation	3.70291	15	47	7.50131e-05	sensitive heterozygous+homozygous strains
Haloperidol hydrochloride	GO:0016192	vesicle-mediated transport	7.20917	33	276	4.93631e-13	sensitive heterozygous+homozygous strains
Haloperidol hydrochloride	GO:0045045	secretory pathway	5.25016	24	201	3.04554e-09	sensitive heterozygous+homozygous strains
Haloperidol hydrochloride	GO:0046903	secretion	5.40688	24	207	5.67458e-09	sensitive heterozygous+homozygous strains
Haloperidol hydrochloride	GO:0006892	post-Golgi vesicle-mediated transport	1.43661	11	55	1.89542e-06	sensitive heterozygous+homozygous strains
Haloperidol hydrochloride	GO:0006725	aromatic compound metabolic process	1.25377	10	48	4.92111e-06	sensitive heterozygous+homozygous strains
Haloperidol hydrochloride	GO:0048193	Golgi vesicle transport	3.52623	16	135	5.06436e-06	sensitive heterozygous+homozygous strains
Bromocriptine mesylate	GO:0006725	aromatic compound metabolic process	0.305797	10	48	1.5059e-12	sensitive heterozygous+homozygous strains
Bromocriptine mesylate	GO:0008652	amino acid biosynthetic process	0.57337	11	90	3.51746e-11	sensitive heterozygous+homozygous strains
Bromocriptine mesylate	GO:0044271	nitrogen compound biosynthetic process	0.624336	11	98	9.1916e-11	sensitive heterozygous+homozygous strains
Bromocriptine mesylate	GO:0009309	amine biosynthetic process	0.624336	11	98	9.1916e-11	sensitive heterozygous+homozygous strains
Bromocriptine mesylate	GO:0006519	amino acid and derivative metabolic process	1.09577	12	172	2.44327e-09	sensitive heterozygous+homozygous strains
Bromocriptine mesylate	GO:0009308	amine metabolic process	1.22956	12	193	9.4176e-09	sensitive heterozygous+homozygous strains
Bromocriptine mesylate	GO:0006520	amino acid metabolic process	1.00021	11	157	1.64063e-08	sensitive heterozygous+homozygous strains
Bromocriptine mesylate	GO:0006807	nitrogen compound metabolic process	1.35061	12	212	2.79816e-08	sensitive heterozygous+homozygous strains
Bromocriptine mesylate	GO:0006576	biogenic amine metabolic process	0.146528	6	23	4.79086e-08	sensitive heterozygous+homozygous strains
Bromocriptine mesylate	GO:0006575	amino acid derivative metabolic process	0.16564	6	26	1.07835e-07	sensitive heterozygous+homozygous strains
Bromocriptine mesylate	GO:0019752	carboxylic acid metabolic process	1.68189	12	264	3.42223e-07	sensitive heterozygous+homozygous strains
Bromocriptine mesylate	GO:0006082	organic acid metabolic process	1.68189	12	264	3.42223e-07	sensitive heterozygous+homozygous strains
Bromocriptine mesylate	GO:0046483	heterocycle metabolic process	0.388618	6	61	2.22961e-05	sensitive heterozygous+homozygous strains
(+)-AJ 76 hydrochloride	GO:0008652	amino acid biosynthetic process	1.3952	11	90	1.08213e-06	sensitive heterozygous+homozygous strains
(+)-AJ 76 hydrochloride	GO:0044271	nitrogen compound biosynthetic process	1.51922	11	98	2.64168e-06	sensitive heterozygous+homozygous strains
(+)-AJ 76 hydrochloride	GO:0009309	amine biosynthetic process	1.51922	11	98	2.64168e-06	sensitive heterozygous+homozygous strains
(+)-AJ 76 hydrochloride	GO:0006725	aromatic compound metabolic process	0.744107	8	48	6.22454e-06	sensitive heterozygous+homozygous strains
(+)-AJ 76 hydrochloride	GO:0006807	nitrogen compound metabolic process	3.28647	14	212	3.83555e-05	sensitive heterozygous+homozygous strains
(+)-AJ 76 hydrochloride	GO:0006520	amino acid metabolic process	2.43385	12	157	4.70072e-05	sensitive heterozygous+homozygous strains
(+)-AJ 76 hydrochloride	GO:0009308	amine metabolic process	2.99193	13	193	7.29338e-05	sensitive heterozygous+homozygous strains
BTCP	GO:0006412	translation	16.5269	50	283	2.86173e-12	sensitive heterozygous+homozygous strains
BTCP	GO:0016197	endosome transport	2.21915	11	38	6.44957e-05	sensitive heterozygous+homozygous strains
Metergoline	GO:0016192	vesicle-mediated transport	16.2353	60	276	7.94287e-19	sensitive heterozygous+homozygous strains
Metergoline	GO:0007034	vacuolar transport	4.88235	26	83	1.3264e-11	sensitive heterozygous+homozygous strains
Metergoline	GO:0006892	post-Golgi vesicle-mediated transport	3.23529	19	55	3.27398e-09	sensitive heterozygous+homozygous strains
Metergoline	GO:0045045	secretory pathway	11.8235	37	201	6.67338e-09	sensitive heterozygous+homozygous strains
Metergoline	GO:0046903	secretion	12.1765	37	207	1.61066e-08	sensitive heterozygous+homozygous strains
Metergoline	GO:0048193	Golgi vesicle transport	7.94118	28	135	7.98614e-08	sensitive heterozygous+homozygous strains
Metergoline	GO:0016197	endosome transport	2.23529	14	38	4.04792e-07	sensitive heterozygous+homozygous strains
Metergoline	GO:0032200	telomere organization and biogenesis	11.0588	32	188	9.32788e-07	sensitive heterozygous+homozygous strains
Metergoline	GO:0000723	telomere maintenance	11.0588	32	188	9.32788e-07	sensitive heterozygous+homozygous strains
Metergoline	GO:0006623	protein targeting to vacuole	3.17647	16	54	1.2979e-06	sensitive heterozygous+homozygous strains
Metergoline	GO:0016044	membrane organization and biogenesis	8.58824	25	146	3.06874e-05	sensitive heterozygous+homozygous strains
Parthenolide	GO:0016192	vesicle-mediated transport	9.90529	38	276	1.52523e-12	sensitive heterozygous+homozygous strains
Parthenolide	GO:0045045	secretory pathway	7.21363	29	201	5.81853e-10	sensitive heterozygous+homozygous strains
Parthenolide	GO:0046903	secretion	7.42897	29	207	1.21499e-09	sensitive heterozygous+homozygous strains
Parthenolide	GO:0048193	Golgi vesicle transport	4.84498	22	135	1.49662e-08	sensitive heterozygous+homozygous strains
Cyproheptadine hydrochloride	GO:0016192	vesicle-mediated transport	18.1109	80	276	6.67744e-32	sensitive heterozygous+homozygous strains
Cyproheptadine hydrochloride	GO:0007034	vacuolar transport	5.44638	37	83	2.40684e-21	sensitive heterozygous+homozygous strains
Cyproheptadine hydrochloride	GO:0016197	endosome transport	2.49352	22	38	1.28678e-15	sensitive heterozygous+homozygous strains
Cyproheptadine hydrochloride	GO:0006892	post-Golgi vesicle-mediated transport	3.60905	26	55	1.30787e-15	sensitive heterozygous+homozygous strains
Cyproheptadine hydrochloride	GO:0045045	secretory pathway	13.1894	49	201	2.80202e-15	sensitive heterozygous+homozygous strains
Cyproheptadine hydrochloride	GO:0046903	secretion	13.5831	49	207	1.02436e-14	sensitive heterozygous+homozygous strains
Cyproheptadine hydrochloride	GO:0048193	Golgi vesicle transport	8.85857	37	135	4.44321e-13	sensitive heterozygous+homozygous strains
Cyproheptadine hydrochloride	GO:0006623	protein targeting to vacuole	3.54343	21	54	1.74941e-10	sensitive heterozygous+homozygous strains
Cyproheptadine hydrochloride	GO:0008104	protein localization	16.2735	45	248	4.18625e-09	sensitive heterozygous+homozygous strains
Cyproheptadine hydrochloride	GO:0016044	membrane organization and biogenesis	9.58038	30	146	3.43407e-07	sensitive heterozygous+homozygous strains
Cyproheptadine hydrochloride	GO:0015031	protein transport	14.3049	38	218	4.33915e-07	sensitive heterozygous+homozygous strains
Cyproheptadine hydrochloride	GO:0006886	intracellular protein transport	13.9769	37	213	7.56579e-07	sensitive heterozygous+homozygous strains
Cyproheptadine hydrochloride	GO:0045184	establishment of protein localization	14.9611	38	228	1.53699e-06	sensitive heterozygous+homozygous strains
Cyproheptadine hydrochloride	GO:0006887	exocytosis	2.69038	14	41	4.72992e-06	sensitive heterozygous+homozygous strains
Cyproheptadine hydrochloride	GO:0006605	protein targeting	12.8613	32	196	3.12335e-05	sensitive heterozygous+homozygous strains
Cyproheptadine hydrochloride	GO:0032200	telomere organization and biogenesis	12.3364	31	188	3.74501e-05	sensitive heterozygous+homozygous strains
Cyproheptadine hydrochloride	GO:0000723	telomere maintenance	12.3364	31	188	3.74501e-05	sensitive heterozygous+homozygous strains
Cyproheptadine hydrochloride	GO:0000902	cell morphogenesis	13.3207	32	203	6.9336e-05	sensitive heterozygous+homozygous strains
Cyproheptadine hydrochloride	GO:0009653	anatomical structure morphogenesis	13.3207	32	203	6.9336e-05	sensitive heterozygous+homozygous strains
Cyproheptadine hydrochloride	GO:0048856	anatomical structure development	13.3207	32	203	6.9336e-05	sensitive heterozygous+homozygous strains
GR 127935 hydrochloride	GO:0019954	asexual reproduction	11.3413	30	69	4.85645e-06	sensitive heterozygous+homozygous strains
GR 127935 hydrochloride	GO:0007114	cell budding	11.3413	30	69	4.85645e-06	sensitive heterozygous+homozygous strains
GR 127935 hydrochloride	GO:0006893	Golgi to plasma membrane transport	4.76662	17	29	1.61544e-05	sensitive heterozygous+homozygous strains
GR 127935 hydrochloride	GO:0016568	chromatin modification	26.7917	51	163	7.34063e-05	sensitive heterozygous+homozygous strains
GR 127935 hydrochloride	GO:0007047	cell wall organization and biogenesis	28.4353	53	173	9.36824e-05	sensitive heterozygous+homozygous strains
GR 127935 hydrochloride	GO:0045229	external encapsulating structure organization and biogenesis	28.4353	53	173	9.36824e-05	sensitive heterozygous+homozygous strains
Paroxetine maleate	GO:0006396	RNA processing	39.0554	71	291	2.86428e-06	sensitive heterozygous+homozygous strains
Paroxetine maleate	GO:0016192	vesicle-mediated transport	37.0423	68	276	3.6362e-06	sensitive heterozygous+homozygous strains
Paroxetine maleate	GO:0006892	post-Golgi vesicle-mediated transport	7.38161	21	55	7.70705e-05	sensitive heterozygous+homozygous strains
WAY 629	GO:0006396	RNA processing	44.6171	105	291	1.02377e-17	sensitive heterozygous+homozygous strains
WAY 629	GO:0006364	rRNA processing	21.0053	53	137	9.19358e-10	sensitive heterozygous+homozygous strains
WAY 629	GO:0016072	rRNA metabolic process	22.3852	55	146	1.27935e-09	sensitive heterozygous+homozygous strains
WAY 629	GO:0006397	mRNA processing	17.7855	47	116	2.09903e-09	sensitive heterozygous+homozygous strains
WAY 629	GO:0042254	ribosome biogenesis and assembly	40.9374	80	267	2.43529e-08	sensitive heterozygous+homozygous strains
WAY 629	GO:0000278	mitotic cell cycle	30.5114	61	199	1.41917e-06	sensitive heterozygous+homozygous strains
WAY 629	GO:0065003	macromolecule complex assembly	36.6443	67	239	1.3625e-05	sensitive heterozygous+homozygous strains
WAY 629	GO:0016071	mRNA metabolic process	23.9185	49	156	1.65798e-05	sensitive heterozygous+homozygous strains
WAY 629	GO:0016192	vesicle-mediated transport	42.3173	74	276	2.16596e-05	sensitive heterozygous+homozygous strains
WAY 629	GO:0008380	RNA splicing	16.2523	37	106	2.90312e-05	sensitive heterozygous+homozygous strains
WAY 629	GO:0006399	tRNA metabolic process	14.8724	34	97	7.76227e-05	sensitive heterozygous+homozygous strains
Sertraline hydrochloride	GO:0016192	vesicle-mediated transport	14.1253	47	276	5.76064e-13	sensitive heterozygous+homozygous strains
Sertraline hydrochloride	GO:0007034	vacuolar transport	4.24782	19	83	2.77977e-07	sensitive heterozygous+homozygous strains
Sertraline hydrochloride	GO:0046903	secretion	10.594	31	207	5.03508e-07	sensitive heterozygous+homozygous strains
Sertraline hydrochloride	GO:0045045	secretory pathway	10.2869	30	201	9.25301e-07	sensitive heterozygous+homozygous strains
Sertraline hydrochloride	GO:0006892	post-Golgi vesicle-mediated transport	2.81482	14	55	5.39208e-06	sensitive heterozygous+homozygous strains
Sertraline hydrochloride	GO:0048193	Golgi vesicle transport	6.90911	22	135	1.29407e-05	sensitive heterozygous+homozygous strains
L-741,741 hydrochloride	GO:0008652	amino acid biosynthetic process	1.22319	12	90	1.97115e-08	sensitive heterozygous+homozygous strains
L-741,741 hydrochloride	GO:0044271	nitrogen compound biosynthetic process	1.33192	12	98	5.38002e-08	sensitive heterozygous+homozygous strains
L-741,741 hydrochloride	GO:0009309	amine biosynthetic process	1.33192	12	98	5.38002e-08	sensitive heterozygous+homozygous strains
L-741,741 hydrochloride	GO:0006725	aromatic compound metabolic process	0.652368	9	48	1.17714e-07	sensitive heterozygous+homozygous strains
L-741,741 hydrochloride	GO:0006520	amino acid metabolic process	2.13379	12	157	1.08922e-05	sensitive heterozygous+homozygous strains
L-741,741 hydrochloride	GO:0006519	amino acid and derivative metabolic process	2.33765	12	172	2.89153e-05	sensitive heterozygous+homozygous strains
L-741,741 hydrochloride	GO:0006807	nitrogen compound metabolic process	2.88129	13	212	4.44336e-05	sensitive heterozygous+homozygous strains
L-741,741 hydrochloride	GO:0009308	amine metabolic process	2.62306	12	193	9.65313e-05	sensitive heterozygous+homozygous strains
CY 208-243	GO:0016192	vesicle-mediated transport	32.0603	97	276	7.0155e-25	sensitive heterozygous+homozygous strains
CY 208-243	GO:0007034	vacuolar transport	9.64133	40	83	3.2943e-15	sensitive heterozygous+homozygous strains
CY 208-243	GO:0006892	post-Golgi vesicle-mediated transport	6.38883	30	55	3.73831e-13	sensitive heterozygous+homozygous strains
CY 208-243	GO:0045045	secretory pathway	23.3483	63	201	6.795e-13	sensitive heterozygous+homozygous strains
CY 208-243	GO:0046903	secretion	24.0452	64	207	8.54308e-13	sensitive heterozygous+homozygous strains
CY 208-243	GO:0048193	Golgi vesicle transport	15.6817	48	135	5.93347e-12	sensitive heterozygous+homozygous strains
CY 208-243	GO:0006887	exocytosis	4.76258	21	41	2.16515e-08	sensitive heterozygous+homozygous strains
CY 208-243	GO:0016197	endosome transport	4.4141	20	38	3.01906e-08	sensitive heterozygous+homozygous strains
CY 208-243	GO:0000902	cell morphogenesis	23.5806	53	203	1.93888e-07	sensitive heterozygous+homozygous strains
CY 208-243	GO:0009653	anatomical structure morphogenesis	23.5806	53	203	1.93888e-07	sensitive heterozygous+homozygous strains
CY 208-243	GO:0048856	anatomical structure development	23.5806	53	203	1.93888e-07	sensitive heterozygous+homozygous strains
CY 208-243	GO:0030467	establishment and/or maintenance of cell polarity (sensu Fungi)	10.6868	31	92	6.75264e-07	sensitive heterozygous+homozygous strains
CY 208-243	GO:0007163	establishment and/or maintenance of cell polarity	10.6868	31	92	6.75264e-07	sensitive heterozygous+homozygous strains
CY 208-243	GO:0016568	chromatin modification	18.9342	44	163	1.49551e-06	sensitive heterozygous+homozygous strains
CY 208-243	GO:0030010	establishment of cell polarity	9.64133	28	83	3.34315e-06	sensitive heterozygous+homozygous strains
CY 208-243	GO:0030468	establishment of cell polarity (sensu Fungi)	9.64133	28	83	3.34315e-06	sensitive heterozygous+homozygous strains
CY 208-243	GO:0016044	membrane organization and biogenesis	16.9594	40	146	4.18173e-06	sensitive heterozygous+homozygous strains
CY 208-243	GO:0006944	membrane fusion	5.69187	20	49	7.34217e-06	sensitive heterozygous+homozygous strains
CY 208-243	GO:0006623	protein targeting to vacuole	6.27267	21	54	9.63162e-06	sensitive heterozygous+homozygous strains
CY 208-243	GO:0006323	DNA packaging	21.8382	46	188	1.78225e-05	sensitive heterozygous+homozygous strains
CY 208-243	GO:0006325	establishment and/or maintenance of chromatin architecture	21.8382	46	188	1.78225e-05	sensitive heterozygous+homozygous strains
CY 208-243	GO:0006338	chromatin remodeling	13.4746	33	116	2.26506e-05	sensitive heterozygous+homozygous strains
L741,742 hydrochloride	GO:0006725	aromatic compound metabolic process	1.15184	11	48	1.39734e-07	sensitive heterozygous+homozygous strains
L741,742 hydrochloride	GO:0008652	amino acid biosynthetic process	2.15969	12	90	1.6142e-05	sensitive heterozygous+homozygous strains
L741,742 hydrochloride	GO:0044271	nitrogen compound biosynthetic process	2.35167	12	98	4.07471e-05	sensitive heterozygous+homozygous strains
L741,742 hydrochloride	GO:0009309	amine biosynthetic process	2.35167	12	98	4.07471e-05	sensitive heterozygous+homozygous strains
Pimozide	GO:0016192	vesicle-mediated transport	28.2506	53	276	2.71891e-05	sensitive heterozygous+homozygous strains
Pimozide	GO:0006643	membrane lipid metabolic process	10.9522	27	107	5.69846e-05	sensitive heterozygous+homozygous strains
SKF 81297 hydrobromide	GO:0006397	mRNA processing	1.10852	8	116	4.28768e-05	sensitive heterozygous+homozygous strains
(S)-(-)-5-fluorowillardiine	GO:0016072	rRNA metabolic process	2.57337	21	146	3.08744e-13	sensitive heterozygous+homozygous strains
(S)-(-)-5-fluorowillardiine	GO:0006364	rRNA processing	2.41474	20	137	1.06147e-12	sensitive heterozygous+homozygous strains
(S)-(-)-5-fluorowillardiine	GO:0006396	RNA processing	5.12911	25	291	1.17525e-10	sensitive heterozygous+homozygous strains
(S)-(-)-5-fluorowillardiine	GO:0042254	ribosome biogenesis and assembly	4.70609	24	267	1.29099e-10	sensitive heterozygous+homozygous strains
(S)-(-)-5-fluorowillardiine	GO:0006401	RNA catabolic process	1.00467	12	57	1.93037e-09	sensitive heterozygous+homozygous strains
(S)-(-)-5-fluorowillardiine	GO:0006365	35S primary transcript processing	1.11043	12	63	6.69104e-09	sensitive heterozygous+homozygous strains
(S)-(-)-5-fluorowillardiine	GO:0006402	mRNA catabolic process	0.846039	10	48	8.22567e-08	sensitive heterozygous+homozygous strains
(S)-(-)-5-fluorowillardiine	GO:0044265	cellular macromolecule catabolic process	4.26545	16	242	4.38881e-05	sensitive heterozygous+homozygous strains
3a-[(4-Chlorophenyl)phenylmethoxy] tropane hydrochloride	GO:0016192	vesicle-mediated transport	22.3895	70	276	9.41897e-18	sensitive heterozygous+homozygous strains
3a-[(4-Chlorophenyl)phenylmethoxy] tropane hydrochloride	GO:0006892	post-Golgi vesicle-mediated transport	4.46167	24	55	3.83372e-11	sensitive heterozygous+homozygous strains
3a-[(4-Chlorophenyl)phenylmethoxy] tropane hydrochloride	GO:0045045	secretory pathway	16.3054	47	201	3.87627e-10	sensitive heterozygous+homozygous strains
3a-[(4-Chlorophenyl)phenylmethoxy] tropane hydrochloride	GO:0046903	secretion	16.7921	47	207	1.1847e-09	sensitive heterozygous+homozygous strains
3a-[(4-Chlorophenyl)phenylmethoxy] tropane hydrochloride	GO:0048193	Golgi vesicle transport	10.9514	35	135	1.08651e-08	sensitive heterozygous+homozygous strains
3a-[(4-Chlorophenyl)phenylmethoxy] tropane hydrochloride	GO:0006887	exocytosis	3.32597	18	41	2.72443e-08	sensitive heterozygous+homozygous strains
3a-[(4-Chlorophenyl)phenylmethoxy] tropane hydrochloride	GO:0000902	cell morphogenesis	16.4676	44	203	2.73579e-08	sensitive heterozygous+homozygous strains
3a-[(4-Chlorophenyl)phenylmethoxy] tropane hydrochloride	GO:0009653	anatomical structure morphogenesis	16.4676	44	203	2.73579e-08	sensitive heterozygous+homozygous strains
3a-[(4-Chlorophenyl)phenylmethoxy] tropane hydrochloride	GO:0048856	anatomical structure development	16.4676	44	203	2.73579e-08	sensitive heterozygous+homozygous strains
3a-[(4-Chlorophenyl)phenylmethoxy] tropane hydrochloride	GO:0030467	establishment and/or maintenance of cell polarity (sensu Fungi)	7.46316	27	92	7.11673e-08	sensitive heterozygous+homozygous strains
3a-[(4-Chlorophenyl)phenylmethoxy] tropane hydrochloride	GO:0007163	establishment and/or maintenance of cell polarity	7.46316	27	92	7.11673e-08	sensitive heterozygous+homozygous strains
3a-[(4-Chlorophenyl)phenylmethoxy] tropane hydrochloride	GO:0030010	establishment of cell polarity	6.73306	25	83	1.62437e-07	sensitive heterozygous+homozygous strains
3a-[(4-Chlorophenyl)phenylmethoxy] tropane hydrochloride	GO:0007034	vacuolar transport	6.73306	25	83	1.62437e-07	sensitive heterozygous+homozygous strains
3a-[(4-Chlorophenyl)phenylmethoxy] tropane hydrochloride	GO:0030468	establishment of cell polarity (sensu Fungi)	6.73306	25	83	1.62437e-07	sensitive heterozygous+homozygous strains
3a-[(4-Chlorophenyl)phenylmethoxy] tropane hydrochloride	GO:0016044	membrane organization and biogenesis	11.8437	32	146	5.4537e-06	sensitive heterozygous+homozygous strains
3a-[(4-Chlorophenyl)phenylmethoxy] tropane hydrochloride	GO:0019954	asexual reproduction	5.59737	20	69	1.28411e-05	sensitive heterozygous+homozygous strains
3a-[(4-Chlorophenyl)phenylmethoxy] tropane hydrochloride	GO:0007114	cell budding	5.59737	20	69	1.28411e-05	sensitive heterozygous+homozygous strains
3a-[(4-Chlorophenyl)phenylmethoxy] tropane hydrochloride	GO:0006366	transcription from RNA polymerase II promoter	19.7125	43	243	2.39791e-05	sensitive heterozygous+homozygous strains
3a-[(4-Chlorophenyl)phenylmethoxy] tropane hydrochloride	GO:0016197	endosome transport	3.08261	14	38	3.28893e-05	sensitive heterozygous+homozygous strains
N-Desmethylclozapine	GO:0016192	vesicle-mediated transport	22.0378	83	276	1.24751e-27	sensitive heterozygous+homozygous strains
N-Desmethylclozapine	GO:0006892	post-Golgi vesicle-mediated transport	4.39159	30	55	8.64116e-18	sensitive heterozygous+homozygous strains
N-Desmethylclozapine	GO:0045045	secretory pathway	16.0493	55	201	1.36763e-15	sensitive heterozygous+homozygous strains
N-Desmethylclozapine	GO:0046903	secretion	16.5283	55	207	5.81216e-15	sensitive heterozygous+homozygous strains
N-Desmethylclozapine	GO:0007034	vacuolar transport	6.62731	33	83	2.6478e-14	sensitive heterozygous+homozygous strains
N-Desmethylclozapine	GO:0048193	Golgi vesicle transport	10.7794	42	135	7.46642e-14	sensitive heterozygous+homozygous strains
N-Desmethylclozapine	GO:0016197	endosome transport	3.03419	18	38	4.09633e-09	sensitive heterozygous+homozygous strains
N-Desmethylclozapine	GO:0030467	establishment and/or maintenance of cell polarity (sensu Fungi)	7.34593	28	92	8.77434e-09	sensitive heterozygous+homozygous strains
N-Desmethylclozapine	GO:0007163	establishment and/or maintenance of cell polarity	7.34593	28	92	8.77434e-09	sensitive heterozygous+homozygous strains
N-Desmethylclozapine	GO:0032200	telomere organization and biogenesis	15.0113	42	188	1.46661e-08	sensitive heterozygous+homozygous strains
N-Desmethylclozapine	GO:0000723	telomere maintenance	15.0113	42	188	1.46661e-08	sensitive heterozygous+homozygous strains
N-Desmethylclozapine	GO:0006893	Golgi to plasma membrane transport	2.31557	15	29	3.2997e-08	sensitive heterozygous+homozygous strains
N-Desmethylclozapine	GO:0008104	protein localization	19.8021	49	248	4.24679e-08	sensitive heterozygous+homozygous strains
N-Desmethylclozapine	GO:0030010	establishment of cell polarity	6.62731	25	83	1.09408e-07	sensitive heterozygous+homozygous strains
N-Desmethylclozapine	GO:0030468	establishment of cell polarity (sensu Fungi)	6.62731	25	83	1.09408e-07	sensitive heterozygous+homozygous strains
N-Desmethylclozapine	GO:0006887	exocytosis	3.27373	17	41	1.79333e-07	sensitive heterozygous+homozygous strains
N-Desmethylclozapine	GO:0016044	membrane organization and biogenesis	11.6577	34	146	2.59707e-07	sensitive heterozygous+homozygous strains
N-Desmethylclozapine	GO:0006944	membrane fusion	3.91251	18	49	6.17894e-07	sensitive heterozygous+homozygous strains
N-Desmethylclozapine	GO:0006623	protein targeting to vacuole	4.31174	18	54	3.56373e-06	sensitive heterozygous+homozygous strains
N-Desmethylclozapine	GO:0015031	protein transport	17.4067	41	218	4.92316e-06	sensitive heterozygous+homozygous strains
N-Desmethylclozapine	GO:0006886	intracellular protein transport	17.0074	40	213	7.44025e-06	sensitive heterozygous+homozygous strains
N-Desmethylclozapine	GO:0006906	vesicle fusion	2.07602	12	26	8.98228e-06	sensitive heterozygous+homozygous strains
N-Desmethylclozapine	GO:0045184	establishment of protein localization	18.2051	41	228	1.77151e-05	sensitive heterozygous+homozygous strains
N-Desmethylclozapine	GO:0019954	asexual reproduction	5.50945	19	69	4.53581e-05	sensitive heterozygous+homozygous strains
N-Desmethylclozapine	GO:0007114	cell budding	5.50945	19	69	4.53581e-05	sensitive heterozygous+homozygous strains
N-Desmethylclozapine	GO:0000902	cell morphogenesis	16.209	37	203	4.85347e-05	sensitive heterozygous+homozygous strains
N-Desmethylclozapine	GO:0009653	anatomical structure morphogenesis	16.209	37	203	4.85347e-05	sensitive heterozygous+homozygous strains
N-Desmethylclozapine	GO:0048856	anatomical structure development	16.209	37	203	4.85347e-05	sensitive heterozygous+homozygous strains
Fluoxetine hydrochloride	GO:0016192	vesicle-mediated transport	39.9142	97	276	2.27782e-17	sensitive heterozygous+homozygous strains
Fluoxetine hydrochloride	GO:0007034	vacuolar transport	12.0032	37	83	1.22404e-09	sensitive heterozygous+homozygous strains
Fluoxetine hydrochloride	GO:0006892	post-Golgi vesicle-mediated transport	7.95392	28	55	7.27416e-09	sensitive heterozygous+homozygous strains
Fluoxetine hydrochloride	GO:0008104	protein localization	35.8649	70	248	2.84266e-07	sensitive heterozygous+homozygous strains
Fluoxetine hydrochloride	GO:0046903	secretion	29.9357	61	207	4.95273e-07	sensitive heterozygous+homozygous strains
Fluoxetine hydrochloride	GO:0016197	endosome transport	5.49543	20	38	1.58288e-06	sensitive heterozygous+homozygous strains
Fluoxetine hydrochloride	GO:0045045	secretory pathway	29.068	58	201	2.69621e-06	sensitive heterozygous+homozygous strains
Fluoxetine hydrochloride	GO:0048193	Golgi vesicle transport	19.5233	43	135	7.52163e-06	sensitive heterozygous+homozygous strains
Fluoxetine hydrochloride	GO:0000902	cell morphogenesis	29.3572	57	203	9.96835e-06	sensitive heterozygous+homozygous strains
Fluoxetine hydrochloride	GO:0009653	anatomical structure morphogenesis	29.3572	57	203	9.96835e-06	sensitive heterozygous+homozygous strains
Fluoxetine hydrochloride	GO:0048856	anatomical structure development	29.3572	57	203	9.96835e-06	sensitive heterozygous+homozygous strains
Fluoxetine hydrochloride	GO:0030467	establishment and/or maintenance of cell polarity (sensu Fungi)	13.3047	33	92	1.00089e-05	sensitive heterozygous+homozygous strains
Fluoxetine hydrochloride	GO:0007163	establishment and/or maintenance of cell polarity	13.3047	33	92	1.00089e-05	sensitive heterozygous+homozygous strains
Fluoxetine hydrochloride	GO:0045184	establishment of protein localization	32.9726	60	228	5.46742e-05	sensitive heterozygous+homozygous strains
Fluoxetine hydrochloride	GO:0032200	telomere organization and biogenesis	27.1879	52	188	5.83665e-05	sensitive heterozygous+homozygous strains
Fluoxetine hydrochloride	GO:0000723	telomere maintenance	27.1879	52	188	5.83665e-05	sensitive heterozygous+homozygous strains
Fluoxetine hydrochloride	GO:0007010	cytoskeleton organization and biogenesis	26.7541	51	185	8.28413e-05	sensitive heterozygous+homozygous strains
Tropanyl 3,5-dimethylbenzoate	GO:0016192	vesicle-mediated transport	18.8142	72	276	5.89607e-24	sensitive heterozygous+homozygous strains
Tropanyl 3,5-dimethylbenzoate	GO:0045045	secretory pathway	13.7016	49	201	1.91997e-14	sensitive heterozygous+homozygous strains
Tropanyl 3,5-dimethylbenzoate	GO:0046903	secretion	14.1106	49	207	6.90463e-14	sensitive heterozygous+homozygous strains
Tropanyl 3,5-dimethylbenzoate	GO:0048193	Golgi vesicle transport	9.20259	37	135	2.08432e-12	sensitive heterozygous+homozygous strains
Tropanyl 3,5-dimethylbenzoate	GO:0006511	ubiquitin-dependent protein catabolic process	8.38458	33	123	1.04373e-10	sensitive heterozygous+homozygous strains
Tropanyl 3,5-dimethylbenzoate	GO:0019941	modification-dependent protein catabolic process	8.38458	33	123	1.04373e-10	sensitive heterozygous+homozygous strains
Tropanyl 3,5-dimethylbenzoate	GO:0051603	proteolysis involved in cellular protein catabolic process	8.52092	33	125	1.70545e-10	sensitive heterozygous+homozygous strains
Tropanyl 3,5-dimethylbenzoate	GO:0044257	cellular protein catabolic process	9.13442	34	134	2.68095e-10	sensitive heterozygous+homozygous strains
Tropanyl 3,5-dimethylbenzoate	GO:0043632	modification-dependent macromolecule catabolic process	8.86175	33	130	5.54222e-10	sensitive heterozygous+homozygous strains
Tropanyl 3,5-dimethylbenzoate	GO:0030163	protein catabolic process	9.95243	35	146	7.50179e-10	sensitive heterozygous+homozygous strains
Tropanyl 3,5-dimethylbenzoate	GO:0006508	proteolysis	9.95243	34	146	3.53072e-09	sensitive heterozygous+homozygous strains
Tropanyl 3,5-dimethylbenzoate	GO:0006887	exocytosis	2.79486	17	41	1.48567e-08	sensitive heterozygous+homozygous strains
Tropanyl 3,5-dimethylbenzoate	GO:0043285	biopolymer catabolic process	15.474	40	227	5.21165e-07	sensitive heterozygous+homozygous strains
Tropanyl 3,5-dimethylbenzoate	GO:0006888	ER to Golgi vesicle-mediated transport	4.70355	20	69	6.29731e-07	sensitive heterozygous+homozygous strains
Tropanyl 3,5-dimethylbenzoate	GO:0006892	post-Golgi vesicle-mediated transport	3.7492	17	55	2.76517e-06	sensitive heterozygous+homozygous strains
Tropanyl 3,5-dimethylbenzoate	GO:0044265	cellular macromolecule catabolic process	16.4965	40	242	3.35899e-06	sensitive heterozygous+homozygous strains
Tropanyl 3,5-dimethylbenzoate	GO:0030467	establishment and/or maintenance of cell polarity (sensu Fungi)	6.2714	22	92	5.50457e-06	sensitive heterozygous+homozygous strains
Tropanyl 3,5-dimethylbenzoate	GO:0007163	establishment and/or maintenance of cell polarity	6.2714	22	92	5.50457e-06	sensitive heterozygous+homozygous strains
Tropanyl 3,5-dimethylbenzoate	GO:0000902	cell morphogenesis	13.838	35	203	8.16664e-06	sensitive heterozygous+homozygous strains
Tropanyl 3,5-dimethylbenzoate	GO:0009653	anatomical structure morphogenesis	13.838	35	203	8.16664e-06	sensitive heterozygous+homozygous strains
Tropanyl 3,5-dimethylbenzoate	GO:0048856	anatomical structure development	13.838	35	203	8.16664e-06	sensitive heterozygous+homozygous strains
Tropanyl 3,5-dimethylbenzoate	GO:0030010	establishment of cell polarity	5.65789	20	83	1.83943e-05	sensitive heterozygous+homozygous strains
Tropanyl 3,5-dimethylbenzoate	GO:0030468	establishment of cell polarity (sensu Fungi)	5.65789	20	83	1.83943e-05	sensitive heterozygous+homozygous strains
Tropanyl 3,5-dimethylbenzoate	GO:0009057	macromolecule catabolic process	18.2688	41	268	2.04477e-05	sensitive heterozygous+homozygous strains
RS 39604 hydrochloride	GO:0016568	chromatin modification	4.43066	16	163	8.52671e-05	sensitive heterozygous+homozygous strains
BRL 15572 hydrochloride	GO:0016192	vesicle-mediated transport	9.14334	24	276	3.84392e-05	sensitive heterozygous+homozygous strains
SB 228357	GO:0042493	response to drug	1.7715	10	97	8.35909e-06	sensitive heterozygous+homozygous strains
SB 206553 hydrochloride	GO:0042493	response to drug	1.50372	11	97	5.93534e-07	sensitive heterozygous+homozygous strains
N-Methylquipazine dimaleate	GO:0006412	translation	17.1879	40	283	1.68705e-06	sensitive heterozygous+homozygous strains
N-Methylquipazine dimaleate	GO:0042273	ribosomal large subunit biogenesis and assembly	3.03674	13	50	3.77682e-05	sensitive heterozygous+homozygous strains
N-Methylquipazine dimaleate	GO:0042254	ribosome biogenesis and assembly	16.2162	35	267	5.99751e-05	sensitive heterozygous+homozygous strains
SB 216641 hydrochloride	GO:0016568	chromatin modification	14.9189	35	163	3.7071e-05	sensitive heterozygous+homozygous strains
4F 4PP	GO:0016192	vesicle-mediated transport	11.605	33	276	3.96397e-07	sensitive heterozygous+homozygous strains
4F 4PP	GO:0045045	secretory pathway	8.45148	27	201	7.58702e-07	sensitive heterozygous+homozygous strains
4F 4PP	GO:0046903	secretion	8.70376	27	207	1.42284e-06	sensitive heterozygous+homozygous strains
4F 4PP	GO:0048193	Golgi vesicle transport	5.67636	21	135	2.14429e-06	sensitive heterozygous+homozygous strains
4F 4PP	GO:0006892	post-Golgi vesicle-mediated transport	2.31259	12	55	3.12517e-05	sensitive heterozygous+homozygous strains
SKF 83959 hydrobromide	GO:0016192	vesicle-mediated transport	17.5247	56	276	1.56834e-14	sensitive heterozygous+homozygous strains
SKF 83959 hydrobromide	GO:0045045	secretory pathway	12.7626	43	201	8.62931e-12	sensitive heterozygous+homozygous strains
SKF 83959 hydrobromide	GO:0048193	Golgi vesicle transport	8.57188	34	135	2.38253e-11	sensitive heterozygous+homozygous strains
SKF 83959 hydrobromide	GO:0046903	secretion	13.1436	43	207	2.53149e-11	sensitive heterozygous+homozygous strains
SKF 83959 hydrobromide	GO:0006892	post-Golgi vesicle-mediated transport	3.49225	18	55	7.14763e-08	sensitive heterozygous+homozygous strains
SKF 83959 hydrobromide	GO:0006944	membrane fusion	3.11128	16	49	5.79751e-07	sensitive heterozygous+homozygous strains
SKF 83959 hydrobromide	GO:0007034	vacuolar transport	5.27012	20	83	3.179e-06	sensitive heterozygous+homozygous strains
SKF 83959 hydrobromide	GO:0006887	exocytosis	2.60331	13	41	1.84197e-05	sensitive heterozygous+homozygous strains
SKF 83959 hydrobromide	GO:0006906	vesicle fusion	1.65088	10	26	4.89649e-05	sensitive heterozygous+homozygous strains
Methiothepin maleate	GO:0006396	RNA processing	36.0274	96	291	5.33859e-20	sensitive heterozygous+homozygous strains
Methiothepin maleate	GO:0006364	rRNA processing	16.9614	52	137	3.69433e-13	sensitive heterozygous+homozygous strains
Methiothepin maleate	GO:0016072	rRNA metabolic process	18.0756	53	146	1.75687e-12	sensitive heterozygous+homozygous strains
Methiothepin maleate	GO:0016071	mRNA metabolic process	19.3137	51	156	5.77829e-10	sensitive heterozygous+homozygous strains
Methiothepin maleate	GO:0016192	vesicle-mediated transport	34.1703	73	276	2.12897e-09	sensitive heterozygous+homozygous strains
Methiothepin maleate	GO:0006397	mRNA processing	14.3614	41	116	4.30872e-09	sensitive heterozygous+homozygous strains
Methiothepin maleate	GO:0042254	ribosome biogenesis and assembly	33.0561	69	267	2.37198e-08	sensitive heterozygous+homozygous strains
Methiothepin maleate	GO:0006352	transcription initiation	5.81886	21	47	1.75525e-06	sensitive heterozygous+homozygous strains
Methiothepin maleate	GO:0000398	nuclear mRNA splicing, via spliceosome	10.152	29	82	2.66996e-06	sensitive heterozygous+homozygous strains
Methiothepin maleate	GO:0000377	RNA splicing, via transesterification reactions with bulged adenosine as nucleophile	10.2759	29	83	3.63367e-06	sensitive heterozygous+homozygous strains
Methiothepin maleate	GO:0008104	protein localization	30.7038	60	248	5.01536e-06	sensitive heterozygous+homozygous strains
Methiothepin maleate	GO:0045045	secretory pathway	24.8849	51	201	9.97133e-06	sensitive heterozygous+homozygous strains
Methiothepin maleate	GO:0008380	RNA splicing	13.1234	33	106	1.07811e-05	sensitive heterozygous+homozygous strains
Methiothepin maleate	GO:0000375	RNA splicing, via transesterification reactions	10.8949	29	88	1.54755e-05	sensitive heterozygous+homozygous strains
Methiothepin maleate	GO:0046903	secretion	25.6277	51	207	2.69064e-05	sensitive heterozygous+homozygous strains
Methiothepin maleate	GO:0007010	cytoskeleton organization and biogenesis	22.904	47	185	2.96413e-05	sensitive heterozygous+homozygous strains
Methiothepin maleate	GO:0000278	mitotic cell cycle	24.6373	49	199	4.63932e-05	sensitive heterozygous+homozygous strains
Methiothepin maleate	GO:0015031	protein transport	26.9896	52	218	6.07915e-05	sensitive heterozygous+homozygous strains
Indatraline hydrochloride	GO:0016192	vesicle-mediated transport	25.2614	81	276	6.28254e-22	sensitive heterozygous+homozygous strains
Indatraline hydrochloride	GO:0007034	vacuolar transport	7.59673	33	83	1.18626e-12	sensitive heterozygous+homozygous strains
Indatraline hydrochloride	GO:0006892	post-Golgi vesicle-mediated transport	5.03398	24	55	3.85568e-10	sensitive heterozygous+homozygous strains
Indatraline hydrochloride	GO:0045045	secretory pathway	18.3969	50	201	4.7577e-10	sensitive heterozygous+homozygous strains
Indatraline hydrochloride	GO:0046903	secretion	18.9461	50	207	1.5291e-09	sensitive heterozygous+homozygous strains
Indatraline hydrochloride	GO:0048193	Golgi vesicle transport	12.3561	38	135	3.29332e-09	sensitive heterozygous+homozygous strains
Indatraline hydrochloride	GO:0016197	endosome transport	3.47802	16	38	2.16603e-06	sensitive heterozygous+homozygous strains
Indatraline hydrochloride	GO:0006623	protein targeting to vacuole	4.94245	19	54	3.93569e-06	sensitive heterozygous+homozygous strains
Indatraline hydrochloride	GO:0030467	establishment and/or maintenance of cell polarity (sensu Fungi)	8.42047	25	92	1.28305e-05	sensitive heterozygous+homozygous strains
Indatraline hydrochloride	GO:0007163	establishment and/or maintenance of cell polarity	8.42047	25	92	1.28305e-05	sensitive heterozygous+homozygous strains
Indatraline hydrochloride	GO:0006887	exocytosis	3.7526	15	41	4.95735e-05	sensitive heterozygous+homozygous strains
Indatraline hydrochloride	GO:0008104	protein localization	22.6987	46	248	5.55168e-05	sensitive heterozygous+homozygous strains
Indatraline hydrochloride	GO:0016568	chromatin modification	14.9189	34	163	9.61883e-05	sensitive heterozygous+homozygous strains
MDL 72222	GO:0016192	vesicle-mediated transport	71.154	107	276	1.06234e-05	sensitive heterozygous+homozygous strains
MDL 72222	GO:0000910	cytokinesis	21.6556	41	84	6.0326e-05	sensitive heterozygous+homozygous strains
Clozapine	GO:0016192	vesicle-mediated transport	5.80251	39	276	4.82429e-22	sensitive heterozygous+homozygous strains
Clozapine	GO:0007034	vacuolar transport	1.74496	24	83	1.54939e-20	sensitive heterozygous+homozygous strains
Clozapine	GO:0016197	endosome transport	0.798896	15	38	7.29091e-15	sensitive heterozygous+homozygous strains
Clozapine	GO:0006623	protein targeting to vacuole	1.13527	14	54	6.29849e-11	sensitive heterozygous+homozygous strains
Clozapine	GO:0008104	protein localization	5.21385	24	248	3.67349e-09	sensitive heterozygous+homozygous strains
Clozapine	GO:0048193	Golgi vesicle transport	2.83818	17	135	4.9051e-08	sensitive heterozygous+homozygous strains
Clozapine	GO:0045045	secretory pathway	4.22574	19	201	6.40753e-07	sensitive heterozygous+homozygous strains
Clozapine	GO:0046903	secretion	4.35188	19	207	1.03989e-06	sensitive heterozygous+homozygous strains
Clozapine	GO:0006886	intracellular protein transport	4.47802	19	213	1.65823e-06	sensitive heterozygous+homozygous strains
Clozapine	GO:0015031	protein transport	4.58314	19	218	2.41552e-06	sensitive heterozygous+homozygous strains
Clozapine	GO:0006892	post-Golgi vesicle-mediated transport	1.1563	10	55	4.2722e-06	sensitive heterozygous+homozygous strains
Clozapine	GO:0045184	establishment of protein localization	4.79337	19	228	4.9623e-06	sensitive heterozygous+homozygous strains
Clozapine	GO:0032200	telomere organization and biogenesis	3.95243	16	188	4.04942e-05	sensitive heterozygous+homozygous strains
Clozapine	GO:0000723	telomere maintenance	3.95243	16	188	4.04942e-05	sensitive heterozygous+homozygous strains
Clozapine	GO:0006605	protein targeting	4.12062	16	196	7.06716e-05	sensitive heterozygous+homozygous strains
2-Chloro-11-(4-methylpiperazino)dibenz[b,f]oxepin maleate	GO:0016192	vesicle-mediated transport	17.4075	59	276	1.3564e-16	sensitive heterozygous+homozygous strains
2-Chloro-11-(4-methylpiperazino)dibenz[b,f]oxepin maleate	GO:0007034	vacuolar transport	5.23487	26	83	5.91213e-11	sensitive heterozygous+homozygous strains
2-Chloro-11-(4-methylpiperazino)dibenz[b,f]oxepin maleate	GO:0016197	endosome transport	2.39669	14	38	8.52019e-07	sensitive heterozygous+homozygous strains
2-Chloro-11-(4-methylpiperazino)dibenz[b,f]oxepin maleate	GO:0032200	telomere organization and biogenesis	11.8573	32	188	4.26571e-06	sensitive heterozygous+homozygous strains
2-Chloro-11-(4-methylpiperazino)dibenz[b,f]oxepin maleate	GO:0000723	telomere maintenance	11.8573	32	188	4.26571e-06	sensitive heterozygous+homozygous strains
2-Chloro-11-(4-methylpiperazino)dibenz[b,f]oxepin maleate	GO:0045045	secretory pathway	12.6772	33	201	6.51071e-06	sensitive heterozygous+homozygous strains
2-Chloro-11-(4-methylpiperazino)dibenz[b,f]oxepin maleate	GO:0046903	secretion	13.0556	33	207	1.32377e-05	sensitive heterozygous+homozygous strains
2-Chloro-11-(4-methylpiperazino)dibenz[b,f]oxepin maleate	GO:0006623	protein targeting to vacuole	3.40582	15	54	1.92565e-05	sensitive heterozygous+homozygous strains
2-Chloro-11-(4-methylpiperazino)dibenz[b,f]oxepin maleate	GO:0048193	Golgi vesicle transport	8.51455	24	135	7.6818e-05	sensitive heterozygous+homozygous strains
Clomipramine hydrochloride	GO:0016192	vesicle-mediated transport	16.9972	57	276	8.52021e-16	sensitive heterozygous+homozygous strains
Clomipramine hydrochloride	GO:0007034	vacuolar transport	5.11149	27	83	3.84628e-12	sensitive heterozygous+homozygous strains
Clomipramine hydrochloride	GO:0016197	endosome transport	2.3402	15	38	5.60634e-08	sensitive heterozygous+homozygous strains
Clomipramine hydrochloride	GO:0045045	secretory pathway	12.3784	36	201	7.49518e-08	sensitive heterozygous+homozygous strains
Clomipramine hydrochloride	GO:0046903	secretion	12.7479	36	207	1.71392e-07	sensitive heterozygous+homozygous strains
Clomipramine hydrochloride	GO:0008104	protein localization	15.2729	39	248	7.18902e-07	sensitive heterozygous+homozygous strains
Clomipramine hydrochloride	GO:0048193	Golgi vesicle transport	8.31387	27	135	7.55825e-07	sensitive heterozygous+homozygous strains
Clomipramine hydrochloride	GO:0006892	post-Golgi vesicle-mediated transport	3.38713	16	55	2.55572e-06	sensitive heterozygous+homozygous strains
Clomipramine hydrochloride	GO:0006623	protein targeting to vacuole	3.32555	14	54	7.70133e-05	sensitive heterozygous+homozygous strains
SKF 83822 hydrobromide	GO:0016192	vesicle-mediated transport	17.7592	41	276	1.2513e-06	sensitive heterozygous+homozygous strains
SKF 83822 hydrobromide	GO:0045045	secretory pathway	12.9333	30	201	5.5877e-05	sensitive heterozygous+homozygous strains
Fluvoxamine maleate	GO:0007034	vacuolar transport	7.26813	35	81	1.75823e-15	sensitive homozygous strains
Fluvoxamine maleate	GO:0046907	intracellular transport	26.3806	68	294	2.69115e-13	sensitive homozygous strains
Fluvoxamine maleate	GO:0016192	vesicle-mediated transport	18.5741	55	207	2.69632e-13	sensitive homozygous strains
Fluvoxamine maleate	GO:0006623	protein targeting to vacuole	4.84542	21	54	3.3443e-08	sensitive homozygous strains
Fluvoxamine maleate	GO:0008104	protein localization	15.3438	38	171	1.0854e-06	sensitive homozygous strains
Fluvoxamine maleate	GO:0048193	Golgi vesicle transport	7.35786	23	82	6.81242e-06	sensitive homozygous strains
Fluvoxamine maleate	GO:0045045	secretory pathway	10.9471	29	122	9.9823e-06	sensitive homozygous strains
Fluvoxamine maleate	GO:0016197	endosome transport	3.14055	14	35	1.22824e-05	sensitive homozygous strains
Fluvoxamine maleate	GO:0006892	post-Golgi vesicle-mediated transport	3.67893	15	41	1.89872e-05	sensitive homozygous strains
Fluvoxamine maleate	GO:0046903	secretion	11.306	29	126	2.05789e-05	sensitive homozygous strains
Fluvoxamine maleate	GO:0015031	protein transport	13.1006	31	146	5.52792e-05	sensitive homozygous strains
Fluvoxamine maleate	GO:0006605	protein targeting	11.4854	28	128	9.25816e-05	sensitive homozygous strains
SR 59230A hydrochloride	GO:0016192	vesicle-mediated transport	18.081	54	207	5.17802e-13	sensitive homozygous strains
SR 59230A hydrochloride	GO:0046907	intracellular transport	25.6803	60	294	1.74155e-09	sensitive homozygous strains
SR 59230A hydrochloride	GO:0045045	secretory pathway	10.6564	29	122	8.37782e-06	sensitive homozygous strains
SR 59230A hydrochloride	GO:0046903	secretion	11.0058	29	126	1.74453e-05	sensitive homozygous strains
SR 59230A hydrochloride	GO:0007034	vacuolar transport	7.07517	21	81	8.72335e-05	sensitive homozygous strains
SR 59230A hydrochloride	GO:0016197	endosome transport	3.05717	13	35	9.24505e-05	sensitive homozygous strains
GBR 13069 dihydrochloride	GO:0006725	aromatic compound metabolic process	1.2406	9	43	2.7174e-05	sensitive homozygous strains
GBR 12909 dihydrochloride	GO:0006725	aromatic compound metabolic process	0.967443	8	43	4.31621e-05	sensitive homozygous strains
GBR 12783 dihydrochloride	GO:0016192	vesicle-mediated transport	8.27343	25	207	3.00528e-06	sensitive homozygous strains
3'-Fluorobenzylspiperone maleate	GO:0032200	telomere organization and biogenesis	10.635	32	177	1.23959e-07	sensitive homozygous strains
3'-Fluorobenzylspiperone maleate	GO:0000723	telomere maintenance	10.635	32	177	1.23959e-07	sensitive homozygous strains
3'-Fluorobenzylspiperone maleate	GO:0046907	intracellular transport	17.6649	43	294	2.29691e-07	sensitive homozygous strains
3'-Fluorobenzylspiperone maleate	GO:0016192	vesicle-mediated transport	12.4375	32	207	5.90344e-06	sensitive homozygous strains
3'-Fluorobenzylspiperone maleate	GO:0008104	protein localization	10.2745	28	171	1.03018e-05	sensitive homozygous strains
3'-Fluorobenzylspiperone maleate	GO:0007034	vacuolar transport	4.86686	18	81	1.30262e-05	sensitive homozygous strains
A 77636 hydrochloride	GO:0016192	vesicle-mediated transport	14.1908	45	207	2.14291e-11	sensitive homozygous strains
A 77636 hydrochloride	GO:0032200	telomere organization and biogenesis	12.1342	34	177	6.39133e-07	sensitive homozygous strains
A 77636 hydrochloride	GO:0000723	telomere maintenance	12.1342	34	177	6.39133e-07	sensitive homozygous strains
A 77636 hydrochloride	GO:0046907	intracellular transport	20.1551	45	294	4.00343e-06	sensitive homozygous strains
A 77636 hydrochloride	GO:0009101	glycoprotein biosynthetic process	3.08497	15	45	4.96714e-06	sensitive homozygous strains
A 77636 hydrochloride	GO:0009100	glycoprotein metabolic process	3.15352	15	46	6.92302e-06	sensitive homozygous strains
A 77636 hydrochloride	GO:0046903	secretion	8.6379	26	126	8.18859e-06	sensitive homozygous strains
A 77636 hydrochloride	GO:0007034	vacuolar transport	5.55294	20	81	1.0707e-05	sensitive homozygous strains
A 77636 hydrochloride	GO:0006486	protein amino acid glycosylation	2.8793	14	42	1.32862e-05	sensitive homozygous strains
A 77636 hydrochloride	GO:0043413	biopolymer glycosylation	2.8793	14	42	1.32862e-05	sensitive homozygous strains
A 77636 hydrochloride	GO:0045045	secretory pathway	8.36368	25	122	1.64254e-05	sensitive homozygous strains
3a-Bis-(4-fluorophenyl) methoxytropane hydrochloride	GO:0016192	vesicle-mediated transport	12.7663	46	207	5.55002e-14	sensitive homozygous strains
3a-Bis-(4-fluorophenyl) methoxytropane hydrochloride	GO:0007034	vacuolar transport	4.9955	23	81	6.1822e-09	sensitive homozygous strains
3a-Bis-(4-fluorophenyl) methoxytropane hydrochloride	GO:0046907	intracellular transport	18.1318	47	294	9.21287e-09	sensitive homozygous strains
3a-Bis-(4-fluorophenyl) methoxytropane hydrochloride	GO:0045045	secretory pathway	7.52409	27	122	7.29804e-08	sensitive homozygous strains
3a-Bis-(4-fluorophenyl) methoxytropane hydrochloride	GO:0046903	secretion	7.77078	27	126	1.55521e-07	sensitive homozygous strains
3a-Bis-(4-fluorophenyl) methoxytropane hydrochloride	GO:0008202	steroid metabolic process	1.23346	10	20	2.18336e-06	sensitive homozygous strains
3a-Bis-(4-fluorophenyl) methoxytropane hydrochloride	GO:0006887	exocytosis	1.66517	11	27	6.52303e-06	sensitive homozygous strains
Haloperidol hydrochloride	GO:0016192	vesicle-mediated transport	4.10932	21	207	3.3087e-09	sensitive homozygous strains
Haloperidol hydrochloride	GO:0006725	aromatic compound metabolic process	0.853626	9	43	1.73443e-06	sensitive homozygous strains
Haloperidol hydrochloride	GO:0045045	secretory pathway	2.42192	13	122	9.14937e-06	sensitive homozygous strains
Haloperidol hydrochloride	GO:0008652	amino acid biosynthetic process	1.6874	11	85	1.05974e-05	sensitive homozygous strains
Haloperidol hydrochloride	GO:0046903	secretion	2.50132	13	126	1.33581e-05	sensitive homozygous strains
Haloperidol hydrochloride	GO:0044271	nitrogen compound biosynthetic process	1.82636	11	92	2.38961e-05	sensitive homozygous strains
Haloperidol hydrochloride	GO:0009309	amine biosynthetic process	1.82636	11	92	2.38961e-05	sensitive homozygous strains
Bromocriptine mesylate	GO:0006725	aromatic compound metabolic process	0.250397	10	43	9.07672e-14	sensitive homozygous strains
Bromocriptine mesylate	GO:0008652	amino acid biosynthetic process	0.494971	11	85	2.89893e-12	sensitive homozygous strains
Bromocriptine mesylate	GO:0044271	nitrogen compound biosynthetic process	0.535733	11	92	7.16548e-12	sensitive homozygous strains
Bromocriptine mesylate	GO:0009309	amine biosynthetic process	0.535733	11	92	7.16548e-12	sensitive homozygous strains
Bromocriptine mesylate	GO:0006519	amino acid and derivative metabolic process	0.850185	12	146	4.27109e-11	sensitive homozygous strains
Bromocriptine mesylate	GO:0009308	amine metabolic process	0.949179	12	163	1.61204e-10	sensitive homozygous strains
Bromocriptine mesylate	GO:0006520	amino acid metabolic process	0.774484	11	133	4.49473e-10	sensitive homozygous strains
Bromocriptine mesylate	GO:0006807	nitrogen compound metabolic process	1.05982	12	182	6.028e-10	sensitive homozygous strains
Bromocriptine mesylate	GO:0006576	biogenic amine metabolic process	0.12811	6	22	1.69714e-08	sensitive homozygous strains
Bromocriptine mesylate	GO:0006575	amino acid derivative metabolic process	0.139756	6	24	3.03923e-08	sensitive homozygous strains
Bromocriptine mesylate	GO:0019752	carboxylic acid metabolic process	1.32769	11	228	1.55153e-07	sensitive homozygous strains
Bromocriptine mesylate	GO:0006082	organic acid metabolic process	1.32769	11	228	1.55153e-07	sensitive homozygous strains
Bromocriptine mesylate	GO:0046483	heterocycle metabolic process	0.285336	6	49	2.88155e-06	sensitive homozygous strains
(+)-AJ 76 hydrochloride	GO:0008652	amino acid biosynthetic process	1.07994	11	85	5.7819e-08	sensitive homozygous strains
(+)-AJ 76 hydrochloride	GO:0044271	nitrogen compound biosynthetic process	1.16887	11	92	1.36613e-07	sensitive homozygous strains
(+)-AJ 76 hydrochloride	GO:0009309	amine biosynthetic process	1.16887	11	92	1.36613e-07	sensitive homozygous strains
(+)-AJ 76 hydrochloride	GO:0006725	aromatic compound metabolic process	0.546321	8	43	4.99345e-07	sensitive homozygous strains
(+)-AJ 76 hydrochloride	GO:0006520	amino acid metabolic process	1.68978	12	133	6.76831e-07	sensitive homozygous strains
(+)-AJ 76 hydrochloride	GO:0006519	amino acid and derivative metabolic process	1.85495	12	146	1.92995e-06	sensitive homozygous strains
(+)-AJ 76 hydrochloride	GO:0006807	nitrogen compound metabolic process	2.31233	13	182	2.79934e-06	sensitive homozygous strains
(+)-AJ 76 hydrochloride	GO:0019752	carboxylic acid metabolic process	2.89677	14	228	5.69527e-06	sensitive homozygous strains
(+)-AJ 76 hydrochloride	GO:0006082	organic acid metabolic process	2.89677	14	228	5.69527e-06	sensitive homozygous strains
(+)-AJ 76 hydrochloride	GO:0009308	amine metabolic process	2.07094	12	163	6.51464e-06	sensitive homozygous strains
(+)-AJ 76 hydrochloride	GO:0006576	biogenic amine metabolic process	0.279513	5	22	7.7918e-05	sensitive homozygous strains
BTCP	GO:0006412	translation	13.2165	46	219	6.64617e-14	sensitive homozygous strains
Metergoline	GO:0016192	vesicle-mediated transport	12.6567	52	207	1.118e-18	sensitive homozygous strains
Metergoline	GO:0046907	intracellular transport	17.9762	52	294	1.03874e-11	sensitive homozygous strains
Metergoline	GO:0007034	vacuolar transport	4.95262	26	81	1.40738e-11	sensitive homozygous strains
Metergoline	GO:0045045	secretory pathway	7.4595	29	122	2.5298e-09	sensitive homozygous strains
Metergoline	GO:0046903	secretion	7.70408	29	126	5.87755e-09	sensitive homozygous strains
Metergoline	GO:0048193	Golgi vesicle transport	5.01376	21	82	3.01701e-07	sensitive homozygous strains
Metergoline	GO:0032200	telomere organization and biogenesis	10.8224	32	177	4.21418e-07	sensitive homozygous strains
Metergoline	GO:0000723	telomere maintenance	10.8224	32	177	4.21418e-07	sensitive homozygous strains
Metergoline	GO:0016197	endosome transport	2.14002	13	35	1.85237e-06	sensitive homozygous strains
Metergoline	GO:0006892	post-Golgi vesicle-mediated transport	2.50688	14	41	1.93905e-06	sensitive homozygous strains
Metergoline	GO:0006623	protein targeting to vacuole	3.30175	16	54	2.08809e-06	sensitive homozygous strains
Parthenolide	GO:0016192	vesicle-mediated transport	8.10905	32	207	4.89971e-11	sensitive homozygous strains
Parthenolide	GO:0045045	secretory pathway	4.77925	21	122	4.90274e-08	sensitive homozygous strains
Parthenolide	GO:0046903	secretion	4.93594	21	126	8.98194e-08	sensitive homozygous strains
Parthenolide	GO:0048193	Golgi vesicle transport	3.21228	16	82	6.17752e-07	sensitive homozygous strains
Parthenolide	GO:0046907	intracellular transport	11.5172	29	294	1.95013e-05	sensitive homozygous strains
5-Nonyloxytryptamine oxalate	GO:0016192	vesicle-mediated transport	4.49285	16	207	6.77463e-05	sensitive homozygous strains
Cyproheptadine hydrochloride	GO:0016192	vesicle-mediated transport	11.8348	67	207	2.08756e-34	sensitive homozygous strains
Cyproheptadine hydrochloride	GO:0046907	intracellular transport	16.8089	73	294	3.0173e-29	sensitive homozygous strains
Cyproheptadine hydrochloride	GO:0007034	vacuolar transport	4.63102	37	81	2.52418e-24	sensitive homozygous strains
Cyproheptadine hydrochloride	GO:0045045	secretory pathway	6.97512	38	122	6.38149e-18	sensitive homozygous strains
Cyproheptadine hydrochloride	GO:0046903	secretion	7.20381	38	126	2.2567e-17	sensitive homozygous strains
Cyproheptadine hydrochloride	GO:0016197	endosome transport	2.00106	21	35	9.82521e-17	sensitive homozygous strains
Cyproheptadine hydrochloride	GO:0048193	Golgi vesicle transport	4.68819	29	82	3.57894e-15	sensitive homozygous strains
Cyproheptadine hydrochloride	GO:0006892	post-Golgi vesicle-mediated transport	2.3441	20	41	1.52578e-13	sensitive homozygous strains
Cyproheptadine hydrochloride	GO:0008104	protein localization	9.7766	39	171	2.88835e-13	sensitive homozygous strains
Cyproheptadine hydrochloride	GO:0006623	protein targeting to vacuole	3.08735	21	54	8.36513e-12	sensitive homozygous strains
Cyproheptadine hydrochloride	GO:0015031	protein transport	8.34727	32	146	3.04647e-10	sensitive homozygous strains
Cyproheptadine hydrochloride	GO:0006886	intracellular protein transport	8.17575	31	143	9.01639e-10	sensitive homozygous strains
Cyproheptadine hydrochloride	GO:0045184	establishment of protein localization	8.69031	32	152	9.5767e-10	sensitive homozygous strains
Cyproheptadine hydrochloride	GO:0006605	protein targeting	7.31816	27	128	3.67087e-08	sensitive homozygous strains
Cyproheptadine hydrochloride	GO:0016044	membrane organization and biogenesis	6.06035	23	106	3.82426e-07	sensitive homozygous strains
Cyproheptadine hydrochloride	GO:0032200	telomere organization and biogenesis	10.1196	30	177	9.78069e-07	sensitive homozygous strains
Cyproheptadine hydrochloride	GO:0000723	telomere maintenance	10.1196	30	177	9.78069e-07	sensitive homozygous strains
GR 127935 hydrochloride	GO:0006338	chromatin remodeling	13.4987	31	86	7.78658e-05	sensitive homozygous strains
Paroxetine maleate	GO:0016192	vesicle-mediated transport	20.437	51	207	3.48462e-09	sensitive homozygous strains
Paroxetine maleate	GO:0046907	intracellular transport	29.0265	59	294	6.03034e-07	sensitive homozygous strains
Paroxetine maleate	GO:0007034	vacuolar transport	7.99709	23	81	3.64741e-05	sensitive homozygous strains
Paroxetine maleate	GO:0006892	post-Golgi vesicle-mediated transport	4.04791	15	41	7.89145e-05	sensitive homozygous strains
WAY 629	GO:0016192	vesicle-mediated transport	14.3004	46	207	3.69062e-12	sensitive homozygous strains
WAY 629	GO:0007034	vacuolar transport	5.59582	23	81	4.54975e-08	sensitive homozygous strains
WAY 629	GO:0046907	intracellular transport	20.3107	48	294	1.16643e-07	sensitive homozygous strains
WAY 629	GO:0006892	post-Golgi vesicle-mediated transport	2.83245	15	41	7.4959e-07	sensitive homozygous strains
WAY 629	GO:0048193	Golgi vesicle transport	5.6649	20	82	8.67758e-06	sensitive homozygous strains
WAY 629	GO:0016197	endosome transport	2.41795	12	35	4.20688e-05	sensitive homozygous strains
WAY 629	GO:0030467	establishment and/or maintenance of cell polarity (sensu Fungi)	4.90498	17	71	8.85451e-05	sensitive homozygous strains
WAY 629	GO:0007163	establishment and/or maintenance of cell polarity	4.90498	17	71	8.85451e-05	sensitive homozygous strains
Sertraline hydrochloride	GO:0016192	vesicle-mediated transport	6.95844	36	207	1.6707e-16	sensitive homozygous strains
Sertraline hydrochloride	GO:0007034	vacuolar transport	2.72287	19	81	6.91026e-11	sensitive homozygous strains
Sertraline hydrochloride	GO:0046907	intracellular transport	9.88301	34	294	3.96394e-10	sensitive homozygous strains
Sertraline hydrochloride	GO:0048193	Golgi vesicle transport	2.75648	15	82	5.10772e-07	sensitive homozygous strains
Sertraline hydrochloride	GO:0045045	secretory pathway	4.10111	18	122	7.12874e-07	sensitive homozygous strains
Sertraline hydrochloride	GO:0046903	secretion	4.23557	18	126	1.18879e-06	sensitive homozygous strains
Sertraline hydrochloride	GO:0006892	post-Golgi vesicle-mediated transport	1.37824	10	41	5.98314e-06	sensitive homozygous strains
Sertraline hydrochloride	GO:0016197	endosome transport	1.17655	9	35	1.39139e-05	sensitive homozygous strains
L-741,741 hydrochloride	GO:0008652	amino acid biosynthetic process	1.19243	12	85	1.25222e-08	sensitive homozygous strains
L-741,741 hydrochloride	GO:0044271	nitrogen compound biosynthetic process	1.29063	12	92	3.21437e-08	sensitive homozygous strains
L-741,741 hydrochloride	GO:0009309	amine biosynthetic process	1.29063	12	92	3.21437e-08	sensitive homozygous strains
L-741,741 hydrochloride	GO:0006725	aromatic compound metabolic process	0.603229	9	43	5.29623e-08	sensitive homozygous strains
L-741,741 hydrochloride	GO:0006520	amino acid metabolic process	1.8658	12	133	2.22898e-06	sensitive homozygous strains
L-741,741 hydrochloride	GO:0006519	amino acid and derivative metabolic process	2.04817	12	146	6.25291e-06	sensitive homozygous strains
L-741,741 hydrochloride	GO:0006807	nitrogen compound metabolic process	2.5532	13	182	9.86771e-06	sensitive homozygous strains
L-741,741 hydrochloride	GO:0009308	amine metabolic process	2.28666	12	163	2.06607e-05	sensitive homozygous strains
CY 208-243	GO:0016192	vesicle-mediated transport	19.0672	71	207	8.32299e-24	sensitive homozygous strains
CY 208-243	GO:0007034	vacuolar transport	7.46109	39	81	1.075e-18	sensitive homozygous strains
CY 208-243	GO:0046907	intracellular transport	27.081	77	294	1.09005e-17	sensitive homozygous strains
CY 208-243	GO:0046903	secretion	11.6061	40	126	1.26676e-11	sensitive homozygous strains
CY 208-243	GO:0045045	secretory pathway	11.2377	39	122	1.99177e-11	sensitive homozygous strains
CY 208-243	GO:0048193	Golgi vesicle transport	7.5532	29	82	1.37522e-09	sensitive homozygous strains
CY 208-243	GO:0006892	post-Golgi vesicle-mediated transport	3.7766	20	41	1.72274e-09	sensitive homozygous strains
CY 208-243	GO:0016197	endosome transport	3.22393	18	35	5.35266e-09	sensitive homozygous strains
CY 208-243	GO:0006623	protein targeting to vacuole	4.97406	21	54	1.02598e-07	sensitive homozygous strains
CY 208-243	GO:0008104	protein localization	15.7512	39	171	1.31878e-06	sensitive homozygous strains
CY 208-243	GO:0032200	telomere organization and biogenesis	16.3039	38	177	1.087e-05	sensitive homozygous strains
CY 208-243	GO:0000723	telomere maintenance	16.3039	38	177	1.087e-05	sensitive homozygous strains
CY 208-243	GO:0016044	membrane organization and biogenesis	9.7639	26	106	6.51877e-05	sensitive homozygous strains
L741,742 hydrochloride	GO:0006725	aromatic compound metabolic process	0.796718	10	43	3.78488e-08	sensitive homozygous strains
L741,742 hydrochloride	GO:0008652	amino acid biosynthetic process	1.57491	12	85	3.66655e-07	sensitive homozygous strains
L741,742 hydrochloride	GO:0044271	nitrogen compound biosynthetic process	1.70461	12	92	9.13626e-07	sensitive homozygous strains
L741,742 hydrochloride	GO:0009309	amine biosynthetic process	1.70461	12	92	9.13626e-07	sensitive homozygous strains
L741,742 hydrochloride	GO:0006520	amino acid metabolic process	2.46427	13	133	7.88029e-06	sensitive homozygous strains
L741,742 hydrochloride	GO:0006519	amino acid and derivative metabolic process	2.70513	13	146	2.32044e-05	sensitive homozygous strains
L741,742 hydrochloride	GO:0006807	nitrogen compound metabolic process	3.37215	14	182	5.14462e-05	sensitive homozygous strains
L741,742 hydrochloride	GO:0009308	amine metabolic process	3.02012	13	163	8.05444e-05	sensitive homozygous strains
Pimozide	GO:0016192	vesicle-mediated transport	17.5331	42	207	5.36787e-07	sensitive homozygous strains
Pimozide	GO:0046907	intracellular transport	24.9021	50	294	9.26719e-06	sensitive homozygous strains
3a-[(4-Chlorophenyl)phenylmethoxy] tropane hydrochloride	GO:0016192	vesicle-mediated transport	9.53362	48	207	3.37582e-21	sensitive homozygous strains
3a-[(4-Chlorophenyl)phenylmethoxy] tropane hydrochloride	GO:0046907	intracellular transport	13.5405	52	294	2.06495e-17	sensitive homozygous strains
3a-[(4-Chlorophenyl)phenylmethoxy] tropane hydrochloride	GO:0007034	vacuolar transport	3.73055	24	81	1.45165e-12	sensitive homozygous strains
3a-[(4-Chlorophenyl)phenylmethoxy] tropane hydrochloride	GO:0045045	secretory pathway	5.61885	26	122	5.43829e-10	sensitive homozygous strains
3a-[(4-Chlorophenyl)phenylmethoxy] tropane hydrochloride	GO:0046903	secretion	5.80307	26	126	1.18536e-09	sensitive homozygous strains
3a-[(4-Chlorophenyl)phenylmethoxy] tropane hydrochloride	GO:0006892	post-Golgi vesicle-mediated transport	1.8883	14	41	4.77872e-08	sensitive homozygous strains
3a-[(4-Chlorophenyl)phenylmethoxy] tropane hydrochloride	GO:0048193	Golgi vesicle transport	3.7766	19	82	8.31507e-08	sensitive homozygous strains
3a-[(4-Chlorophenyl)phenylmethoxy] tropane hydrochloride	GO:0032200	telomere organization and biogenesis	8.15193	28	177	1.32902e-07	sensitive homozygous strains
3a-[(4-Chlorophenyl)phenylmethoxy] tropane hydrochloride	GO:0000723	telomere maintenance	8.15193	28	177	1.32902e-07	sensitive homozygous strains
3a-[(4-Chlorophenyl)phenylmethoxy] tropane hydrochloride	GO:0008104	protein localization	7.8756	27	171	2.73438e-07	sensitive homozygous strains
3a-[(4-Chlorophenyl)phenylmethoxy] tropane hydrochloride	GO:0016197	endosome transport	1.61196	12	35	7.23364e-07	sensitive homozygous strains
3a-[(4-Chlorophenyl)phenylmethoxy] tropane hydrochloride	GO:0006605	protein targeting	5.89518	21	128	7.62241e-06	sensitive homozygous strains
3a-[(4-Chlorophenyl)phenylmethoxy] tropane hydrochloride	GO:0006886	intracellular protein transport	6.58602	22	143	1.23675e-05	sensitive homozygous strains
3a-[(4-Chlorophenyl)phenylmethoxy] tropane hydrochloride	GO:0015031	protein transport	6.72419	22	146	1.79564e-05	sensitive homozygous strains
3a-[(4-Chlorophenyl)phenylmethoxy] tropane hydrochloride	GO:0006623	protein targeting to vacuole	2.48703	13	54	1.99129e-05	sensitive homozygous strains
3a-[(4-Chlorophenyl)phenylmethoxy] tropane hydrochloride	GO:0045184	establishment of protein localization	7.00053	22	152	3.66509e-05	sensitive homozygous strains
N-Desmethylclozapine	GO:0016192	vesicle-mediated transport	15.451	68	207	2.55123e-27	sensitive homozygous strains
N-Desmethylclozapine	GO:0046907	intracellular transport	21.9449	78	294	1.06015e-24	sensitive homozygous strains
N-Desmethylclozapine	GO:0007034	vacuolar transport	6.04606	33	81	7.49888e-16	sensitive homozygous strains
N-Desmethylclozapine	GO:0045045	secretory pathway	9.10641	40	122	2.12548e-15	sensitive homozygous strains
N-Desmethylclozapine	GO:0046903	secretion	9.40498	40	126	7.67929e-15	sensitive homozygous strains
N-Desmethylclozapine	GO:0048193	Golgi vesicle transport	6.1207	31	82	9.3197e-14	sensitive homozygous strains
N-Desmethylclozapine	GO:0006892	post-Golgi vesicle-mediated transport	3.06035	21	41	2.38386e-12	sensitive homozygous strains
N-Desmethylclozapine	GO:0008104	protein localization	12.7639	43	171	6.00468e-12	sensitive homozygous strains
N-Desmethylclozapine	GO:0032200	telomere organization and biogenesis	13.2118	42	177	9.91169e-11	sensitive homozygous strains
N-Desmethylclozapine	GO:0000723	telomere maintenance	13.2118	42	177	9.91169e-11	sensitive homozygous strains
N-Desmethylclozapine	GO:0016197	endosome transport	2.61249	17	35	1.90413e-09	sensitive homozygous strains
N-Desmethylclozapine	GO:0015031	protein transport	10.8978	35	146	5.78442e-09	sensitive homozygous strains
N-Desmethylclozapine	GO:0006886	intracellular protein transport	10.6739	34	143	1.37338e-08	sensitive homozygous strains
N-Desmethylclozapine	GO:0045184	establishment of protein localization	11.3457	35	152	1.90834e-08	sensitive homozygous strains
N-Desmethylclozapine	GO:0006605	protein targeting	9.55426	30	128	2.30814e-07	sensitive homozygous strains
N-Desmethylclozapine	GO:0006623	protein targeting to vacuole	4.0307	18	54	8.29474e-07	sensitive homozygous strains
N-Desmethylclozapine	GO:0016044	membrane organization and biogenesis	7.91212	25	106	3.96082e-06	sensitive homozygous strains
Fluoxetine hydrochloride	GO:0016192	vesicle-mediated transport	28.4913	84	207	2.62475e-21	sensitive homozygous strains
Fluoxetine hydrochloride	GO:0046907	intracellular transport	40.4659	96	294	1.44978e-16	sensitive homozygous strains
Fluoxetine hydrochloride	GO:0008104	protein localization	23.5363	60	171	1.98321e-11	sensitive homozygous strains
Fluoxetine hydrochloride	GO:0046903	secretion	17.3425	49	126	4.08053e-11	sensitive homozygous strains
Fluoxetine hydrochloride	GO:0007034	vacuolar transport	11.1488	37	81	9.55942e-11	sensitive homozygous strains
Fluoxetine hydrochloride	GO:0006892	post-Golgi vesicle-mediated transport	5.6432	25	41	1.0842e-10	sensitive homozygous strains
Fluoxetine hydrochloride	GO:0045045	secretory pathway	16.792	47	122	1.85384e-10	sensitive homozygous strains
Fluoxetine hydrochloride	GO:0048193	Golgi vesicle transport	11.2864	35	82	4.2171e-09	sensitive homozygous strains
Fluoxetine hydrochloride	GO:0045184	establishment of protein localization	20.9211	50	152	3.03669e-08	sensitive homozygous strains
Fluoxetine hydrochloride	GO:0015031	protein transport	20.0953	48	146	7.03218e-08	sensitive homozygous strains
Fluoxetine hydrochloride	GO:0006886	intracellular protein transport	19.6824	47	143	1.06899e-07	sensitive homozygous strains
Fluoxetine hydrochloride	GO:0030467	establishment and/or maintenance of cell polarity (sensu Fungi)	9.77237	29	71	6.35744e-07	sensitive homozygous strains
Fluoxetine hydrochloride	GO:0007163	establishment and/or maintenance of cell polarity	9.77237	29	71	6.35744e-07	sensitive homozygous strains
Fluoxetine hydrochloride	GO:0016197	endosome transport	4.81736	19	35	7.87172e-07	sensitive homozygous strains
Fluoxetine hydrochloride	GO:0006605	protein targeting	17.6178	41	128	2.79007e-06	sensitive homozygous strains
Fluoxetine hydrochloride	GO:0000902	cell morphogenesis	22.7104	48	165	5.92346e-06	sensitive homozygous strains
Fluoxetine hydrochloride	GO:0009653	anatomical structure morphogenesis	22.7104	48	165	5.92346e-06	sensitive homozygous strains
Fluoxetine hydrochloride	GO:0048856	anatomical structure development	22.7104	48	165	5.92346e-06	sensitive homozygous strains
Fluoxetine hydrochloride	GO:0032200	telomere organization and biogenesis	24.3621	50	177	8.87665e-06	sensitive homozygous strains
Fluoxetine hydrochloride	GO:0000723	telomere maintenance	24.3621	50	177	8.87665e-06	sensitive homozygous strains
Fluoxetine hydrochloride	GO:0016044	membrane organization and biogenesis	14.5897	35	106	1.19342e-05	sensitive homozygous strains
Fluoxetine hydrochloride	GO:0030010	establishment of cell polarity	8.53362	24	62	3.91201e-05	sensitive homozygous strains
Fluoxetine hydrochloride	GO:0030468	establishment of cell polarity (sensu Fungi)	8.53362	24	62	3.91201e-05	sensitive homozygous strains
Tropanyl 3,5-dimethylbenzoate	GO:0016192	vesicle-mediated transport	10.4103	48	207	1.95756e-19	sensitive homozygous strains
Tropanyl 3,5-dimethylbenzoate	GO:0046907	intracellular transport	14.7856	43	294	1.16629e-09	sensitive homozygous strains
Tropanyl 3,5-dimethylbenzoate	GO:0045045	secretory pathway	6.13552	25	122	2.1412e-08	sensitive homozygous strains
Tropanyl 3,5-dimethylbenzoate	GO:0046903	secretion	6.33669	25	126	4.40237e-08	sensitive homozygous strains
Tropanyl 3,5-dimethylbenzoate	GO:0007034	vacuolar transport	4.07358	17	81	9.60632e-06	sensitive homozygous strains
Tropanyl 3,5-dimethylbenzoate	GO:0048193	Golgi vesicle transport	4.12388	17	82	1.15894e-05	sensitive homozygous strains
Tropanyl 3,5-dimethylbenzoate	GO:0016197	endosome transport	1.76019	11	35	1.74854e-05	sensitive homozygous strains
BRL 15572 hydrochloride	GO:0016192	vesicle-mediated transport	7.45156	23	207	3.09933e-06	sensitive homozygous strains
BRL 15572 hydrochloride	GO:0045045	secretory pathway	4.39174	15	122	9.31125e-05	sensitive homozygous strains
SB 228357	GO:0042493	response to drug	1.88036	10	96	1.30995e-05	sensitive homozygous strains
SB 206553 hydrochloride	GO:0042493	response to drug	1.49921	11	96	3.26873e-07	sensitive homozygous strains
N-Methylquipazine dimaleate	GO:0006412	translation	11.9412	31	219	4.69657e-06	sensitive homozygous strains
MDL 11,939	GO:0042493	response to drug	1.39756	8	96	5.90413e-05	sensitive homozygous strains
SB 216641 hydrochloride	GO:0032259	methylation	2.10482	11	28	8.21945e-05	sensitive homozygous strains
SB 216641 hydrochloride	GO:0043414	biopolymer methylation	2.10482	11	28	8.21945e-05	sensitive homozygous strains
S 14506 hydrochloride	GO:0016192	vesicle-mediated transport	17.5879	37	207	5.3136e-05	sensitive homozygous strains
S 14506 hydrochloride	GO:0046907	intracellular transport	24.9799	47	294	6.96981e-05	sensitive homozygous strains
SKF 83959 hydrobromide	GO:0016192	vesicle-mediated transport	12.7115	41	207	4.79982e-11	sensitive homozygous strains
SKF 83959 hydrobromide	GO:0048193	Golgi vesicle transport	5.03547	23	82	2.88122e-09	sensitive homozygous strains
SKF 83959 hydrobromide	GO:0045045	secretory pathway	7.49179	28	122	5.10274e-09	sensitive homozygous strains
SKF 83959 hydrobromide	GO:0046907	intracellular transport	18.054	46	294	1.03897e-08	sensitive homozygous strains
SKF 83959 hydrobromide	GO:0046903	secretion	7.73743	28	126	1.13513e-08	sensitive homozygous strains
SKF 83959 hydrobromide	GO:0007034	vacuolar transport	4.97406	20	81	5.04854e-07	sensitive homozygous strains
SKF 83959 hydrobromide	GO:0006944	membrane fusion	1.71943	10	28	3.71417e-05	sensitive homozygous strains
SKF 83959 hydrobromide	GO:0006892	post-Golgi vesicle-mediated transport	2.51773	12	41	4.17313e-05	sensitive homozygous strains
Methiothepin maleate	GO:0016192	vesicle-mediated transport	10.739	47	207	4.27151e-18	sensitive homozygous strains
Methiothepin maleate	GO:0007034	vacuolar transport	4.20222	25	81	1.5934e-12	sensitive homozygous strains
Methiothepin maleate	GO:0046907	intracellular transport	15.2525	48	294	2.16462e-12	sensitive homozygous strains
Methiothepin maleate	GO:0016197	endosome transport	1.81578	15	35	9.34776e-10	sensitive homozygous strains
Methiothepin maleate	GO:0008104	protein localization	8.87136	29	171	1.44316e-07	sensitive homozygous strains
Methiothepin maleate	GO:0045045	secretory pathway	6.32927	22	122	3.77182e-06	sensitive homozygous strains
Methiothepin maleate	GO:0046903	secretion	6.53679	22	126	6.83025e-06	sensitive homozygous strains
Methiothepin maleate	GO:0006623	protein targeting to vacuole	2.80148	14	54	7.66328e-06	sensitive homozygous strains
Methiothepin maleate	GO:0006892	post-Golgi vesicle-mediated transport	2.12705	12	41	1.30871e-05	sensitive homozygous strains
Methiothepin maleate	GO:0048193	Golgi vesicle transport	4.2541	16	82	6.90502e-05	sensitive homozygous strains
Methiothepin maleate	GO:0015031	protein transport	7.57438	22	146	9.20575e-05	sensitive homozygous strains
Indatraline hydrochloride	GO:0016192	vesicle-mediated transport	18.5193	66	207	1.09217e-20	sensitive homozygous strains
Indatraline hydrochloride	GO:0007034	vacuolar transport	7.24669	33	81	2.12328e-13	sensitive homozygous strains
Indatraline hydrochloride	GO:0046907	intracellular transport	26.3028	68	294	4.59834e-13	sensitive homozygous strains
Indatraline hydrochloride	GO:0045045	secretory pathway	10.9148	36	122	1.02051e-09	sensitive homozygous strains
Indatraline hydrochloride	GO:0046903	secretion	11.2726	36	126	2.86644e-09	sensitive homozygous strains
Indatraline hydrochloride	GO:0006892	post-Golgi vesicle-mediated transport	3.66808	19	41	1.04444e-08	sensitive homozygous strains
Indatraline hydrochloride	GO:0048193	Golgi vesicle transport	7.33616	27	82	2.32665e-08	sensitive homozygous strains
Indatraline hydrochloride	GO:0008104	protein localization	15.2986	39	171	6.09787e-07	sensitive homozygous strains
Indatraline hydrochloride	GO:0006623	protein targeting to vacuole	4.83113	19	54	2.62838e-06	sensitive homozygous strains
Indatraline hydrochloride	GO:0016197	endosome transport	3.13129	15	35	3.09088e-06	sensitive homozygous strains
Indatraline hydrochloride	GO:0032200	telomere organization and biogenesis	15.8354	36	177	4.68327e-05	sensitive homozygous strains
Indatraline hydrochloride	GO:0000723	telomere maintenance	15.8354	36	177	4.68327e-05	sensitive homozygous strains
Indatraline hydrochloride	GO:0030467	establishment and/or maintenance of cell polarity (sensu Fungi)	6.35204	20	71	7.1293e-05	sensitive homozygous strains
Indatraline hydrochloride	GO:0007163	establishment and/or maintenance of cell polarity	6.35204	20	71	7.1293e-05	sensitive homozygous strains
MDL 72222	GO:0016192	vesicle-mediated transport	48.4352	79	207	4.82528e-06	sensitive homozygous strains
Clozapine	GO:0046907	intracellular transport	6.45897	43	294	1.84909e-25	sensitive homozygous strains
Clozapine	GO:0016192	vesicle-mediated transport	4.54764	37	207	1.82357e-24	sensitive homozygous strains
Clozapine	GO:0007034	vacuolar transport	1.77951	24	81	1.40286e-20	sensitive homozygous strains
Clozapine	GO:0016197	endosome transport	0.768925	14	35	1.07374e-13	sensitive homozygous strains
Clozapine	GO:0008104	protein localization	3.75675	23	171	1.67627e-11	sensitive homozygous strains
Clozapine	GO:0006623	protein targeting to vacuole	1.18634	14	54	1.08033e-10	sensitive homozygous strains
Clozapine	GO:0048193	Golgi vesicle transport	1.80148	15	82	3.8433e-09	sensitive homozygous strains
Clozapine	GO:0045045	secretory pathway	2.68025	17	122	1.7115e-08	sensitive homozygous strains
Clozapine	GO:0006886	intracellular protein transport	3.14161	18	143	2.72295e-08	sensitive homozygous strains
Clozapine	GO:0046903	secretion	2.76813	17	126	2.87606e-08	sensitive homozygous strains
Clozapine	GO:0015031	protein transport	3.20752	18	146	3.85181e-08	sensitive homozygous strains
Clozapine	GO:0045184	establishment of protein localization	3.33933	18	152	7.51312e-08	sensitive homozygous strains
Clozapine	GO:0006605	protein targeting	2.81207	16	128	3.03675e-07	sensitive homozygous strains
Clozapine	GO:0032200	telomere organization and biogenesis	3.88857	16	177	3.06873e-05	sensitive homozygous strains
Clozapine	GO:0000723	telomere maintenance	3.88857	16	177	3.06873e-05	sensitive homozygous strains
Clozapine	GO:0044257	cellular protein catabolic process	1.88936	11	86	6.41866e-05	sensitive homozygous strains
Clozapine	GO:0006892	post-Golgi vesicle-mediated transport	0.900741	8	41	6.95985e-05	sensitive homozygous strains
2-Chloro-11-(4-methylpiperazino)dibenz[b,f]oxepin maleate	GO:0016192	vesicle-mediated transport	11.7253	48	207	5.8169e-17	sensitive homozygous strains
2-Chloro-11-(4-methylpiperazino)dibenz[b,f]oxepin maleate	GO:0007034	vacuolar transport	4.58814	26	81	2.51587e-12	sensitive homozygous strains
2-Chloro-11-(4-methylpiperazino)dibenz[b,f]oxepin maleate	GO:0046907	intracellular transport	16.6533	48	294	1.30406e-10	sensitive homozygous strains
2-Chloro-11-(4-methylpiperazino)dibenz[b,f]oxepin maleate	GO:0032200	telomere organization and biogenesis	10.0259	31	177	2.82398e-07	sensitive homozygous strains
2-Chloro-11-(4-methylpiperazino)dibenz[b,f]oxepin maleate	GO:0000723	telomere maintenance	10.0259	31	177	2.82398e-07	sensitive homozygous strains
2-Chloro-11-(4-methylpiperazino)dibenz[b,f]oxepin maleate	GO:0016197	endosome transport	1.98253	13	35	8.39678e-07	sensitive homozygous strains
2-Chloro-11-(4-methylpiperazino)dibenz[b,f]oxepin maleate	GO:0006623	protein targeting to vacuole	3.05876	15	54	5.87302e-06	sensitive homozygous strains
2-Chloro-11-(4-methylpiperazino)dibenz[b,f]oxepin maleate	GO:0045045	secretory pathway	6.91053	23	122	7.38197e-06	sensitive homozygous strains
2-Chloro-11-(4-methylpiperazino)dibenz[b,f]oxepin maleate	GO:0046903	secretion	7.13711	23	126	1.36434e-05	sensitive homozygous strains
Clomipramine hydrochloride	GO:0016192	vesicle-mediated transport	9.31445	43	207	2.25746e-17	sensitive homozygous strains
Clomipramine hydrochloride	GO:0007034	vacuolar transport	3.64479	27	81	3.8818e-16	sensitive homozygous strains
Clomipramine hydrochloride	GO:0046907	intracellular transport	13.2292	49	294	9.07286e-16	sensitive homozygous strains
Clomipramine hydrochloride	GO:0016197	endosome transport	1.57491	14	35	2.00389e-09	sensitive homozygous strains
Clomipramine hydrochloride	GO:0006892	post-Golgi vesicle-mediated transport	1.84489	14	41	2.40154e-08	sensitive homozygous strains
Clomipramine hydrochloride	GO:0008104	protein localization	7.69455	27	171	1.10852e-07	sensitive homozygous strains
Clomipramine hydrochloride	GO:0048193	Golgi vesicle transport	3.68978	18	82	2.67583e-07	sensitive homozygous strains
Clomipramine hydrochloride	GO:0045045	secretory pathway	5.48968	22	122	2.82451e-07	sensitive homozygous strains
Clomipramine hydrochloride	GO:0046903	secretion	5.66967	22	126	5.25851e-07	sensitive homozygous strains
Clomipramine hydrochloride	GO:0006623	protein targeting to vacuole	2.42986	14	54	1.3231e-06	sensitive homozygous strains
SKF 83822 hydrobromide	GO:0016192	vesicle-mediated transport	12.054	31	207	4.65477e-06	sensitive homozygous strains
3a-Bis-(4-fluorophenyl) methoxytropane hydrochloride	GO:0032505	reproduction of a single-celled organism	6.79657	19	46	8.7446e-05	sensitive heterozygous strains
3a-Bis-(4-fluorophenyl) methoxytropane hydrochloride	GO:0000003	reproduction	6.79657	19	46	8.7446e-05	sensitive heterozygous strains
Cyproheptadine hydrochloride	GO:0016568	chromatin modification	4.12634	14	41	6.13882e-05	sensitive heterozygous strains
Cyproheptadine hydrochloride	GO:0006323	DNA packaging	4.73019	15	47	7.53202e-05	sensitive heterozygous strains
Cyproheptadine hydrochloride	GO:0006325	establishment and/or maintenance of chromatin architecture	4.73019	15	47	7.53202e-05	sensitive heterozygous strains
GR 127935 hydrochloride	GO:0032505	reproduction of a single-celled organism	8.91435	24	46	4.89494e-06	sensitive heterozygous strains
GR 127935 hydrochloride	GO:0000003	reproduction	8.91435	24	46	4.89494e-06	sensitive heterozygous strains
GR 127935 hydrochloride	GO:0048610	reproductive cellular process	6.39507	18	33	7.54238e-05	sensitive heterozygous strains
GR 127935 hydrochloride	GO:0022413	reproductive process in single-celled organism	6.39507	18	33	7.54238e-05	sensitive heterozygous strains
GR 127935 hydrochloride	GO:0022414	reproductive process	6.39507	18	33	7.54238e-05	sensitive heterozygous strains
GR 127935 hydrochloride	GO:0051301	cell division	10.6585	25	55	7.69923e-05	sensitive heterozygous strains
(S)-(-)-5-fluorowillardiine	GO:0006401	RNA catabolic process	1.07923	11	21	6.38645e-09	sensitive heterozygous strains
(S)-(-)-5-fluorowillardiine	GO:0006402	mRNA catabolic process	1.02784	10	20	8.08115e-08	sensitive heterozygous strains
(S)-(-)-5-fluorowillardiine	GO:0006364	rRNA processing	6.11563	20	119	2.86802e-06	sensitive heterozygous strains
(S)-(-)-5-fluorowillardiine	GO:0016072	rRNA metabolic process	6.21842	20	121	3.86155e-06	sensitive heterozygous strains
(S)-(-)-5-fluorowillardiine	GO:0042254	ribosome biogenesis and assembly	8.63383	22	168	5.6371e-05	sensitive heterozygous strains
3a-[(4-Chlorophenyl)phenylmethoxy] tropane hydrochloride	GO:0000902	cell morphogenesis	8.46253	24	38	5.92986e-07	sensitive heterozygous strains
3a-[(4-Chlorophenyl)phenylmethoxy] tropane hydrochloride	GO:0009653	anatomical structure morphogenesis	8.46253	24	38	5.92986e-07	sensitive heterozygous strains
3a-[(4-Chlorophenyl)phenylmethoxy] tropane hydrochloride	GO:0048856	anatomical structure development	8.46253	24	38	5.92986e-07	sensitive heterozygous strains
3a-[(4-Chlorophenyl)phenylmethoxy] tropane hydrochloride	GO:0032502	developmental process	11.3576	27	51	1.35004e-05	sensitive heterozygous strains
3a-[(4-Chlorophenyl)phenylmethoxy] tropane hydrochloride	GO:0032505	reproduction of a single-celled organism	10.2441	25	46	1.89118e-05	sensitive heterozygous strains
3a-[(4-Chlorophenyl)phenylmethoxy] tropane hydrochloride	GO:0000003	reproduction	10.2441	25	46	1.89118e-05	sensitive heterozygous strains
3a-[(4-Chlorophenyl)phenylmethoxy] tropane hydrochloride	GO:0030010	establishment of cell polarity	4.67666	15	21	2.71596e-05	sensitive heterozygous strains
3a-[(4-Chlorophenyl)phenylmethoxy] tropane hydrochloride	GO:0030467	establishment and/or maintenance of cell polarity (sensu Fungi)	4.67666	15	21	2.71596e-05	sensitive heterozygous strains
3a-[(4-Chlorophenyl)phenylmethoxy] tropane hydrochloride	GO:0030468	establishment of cell polarity (sensu Fungi)	4.67666	15	21	2.71596e-05	sensitive heterozygous strains
3a-[(4-Chlorophenyl)phenylmethoxy] tropane hydrochloride	GO:0007163	establishment and/or maintenance of cell polarity	4.67666	15	21	2.71596e-05	sensitive heterozygous strains
3a-[(4-Chlorophenyl)phenylmethoxy] tropane hydrochloride	GO:0019954	asexual reproduction	4.89936	15	22	6.85557e-05	sensitive heterozygous strains
3a-[(4-Chlorophenyl)phenylmethoxy] tropane hydrochloride	GO:0007114	cell budding	4.89936	15	22	6.85557e-05	sensitive heterozygous strains
N-Desmethylclozapine	GO:0019954	asexual reproduction	2.23769	12	22	2.76622e-06	sensitive heterozygous strains
N-Desmethylclozapine	GO:0007114	cell budding	2.23769	12	22	2.76622e-06	sensitive heterozygous strains
N-Desmethylclozapine	GO:0030010	establishment of cell polarity	2.13597	11	21	1.65277e-05	sensitive heterozygous strains
N-Desmethylclozapine	GO:0030467	establishment and/or maintenance of cell polarity (sensu Fungi)	2.13597	11	21	1.65277e-05	sensitive heterozygous strains
N-Desmethylclozapine	GO:0030468	establishment of cell polarity (sensu Fungi)	2.13597	11	21	1.65277e-05	sensitive heterozygous strains
N-Desmethylclozapine	GO:0007163	establishment and/or maintenance of cell polarity	2.13597	11	21	1.65277e-05	sensitive heterozygous strains
Tropanyl 3,5-dimethylbenzoate	GO:0044257	cellular protein catabolic process	6.73233	23	48	1.36772e-07	sensitive heterozygous strains
Tropanyl 3,5-dimethylbenzoate	GO:0051603	proteolysis involved in cellular protein catabolic process	6.73233	23	48	1.36772e-07	sensitive heterozygous strains
Tropanyl 3,5-dimethylbenzoate	GO:0030163	protein catabolic process	6.73233	23	48	1.36772e-07	sensitive heterozygous strains
Tropanyl 3,5-dimethylbenzoate	GO:0006511	ubiquitin-dependent protein catabolic process	6.73233	23	48	1.36772e-07	sensitive heterozygous strains
Tropanyl 3,5-dimethylbenzoate	GO:0006508	proteolysis	6.73233	23	48	1.36772e-07	sensitive heterozygous strains
Tropanyl 3,5-dimethylbenzoate	GO:0019941	modification-dependent protein catabolic process	6.73233	23	48	1.36772e-07	sensitive heterozygous strains
Tropanyl 3,5-dimethylbenzoate	GO:0043632	modification-dependent macromolecule catabolic process	7.01285	23	50	3.7307e-07	sensitive heterozygous strains
Tropanyl 3,5-dimethylbenzoate	GO:0043285	biopolymer catabolic process	9.67773	27	69	1.29404e-06	sensitive heterozygous strains
Tropanyl 3,5-dimethylbenzoate	GO:0044265	cellular macromolecule catabolic process	10.6595	27	76	1.40052e-05	sensitive heterozygous strains
Tropanyl 3,5-dimethylbenzoate	GO:0009057	macromolecule catabolic process	10.6595	27	76	1.40052e-05	sensitive heterozygous strains
Tropanyl 3,5-dimethylbenzoate	GO:0044248	cellular catabolic process	10.94	27	78	2.58117e-05	sensitive heterozygous strains
Tropanyl 3,5-dimethylbenzoate	GO:0009056	catabolic process	10.94	27	78	2.58117e-05	sensitive heterozygous strains
*For completeness, this table indicates all significantly enriched (p<0.0001) Gene Ontology processes scored for sensitive i) heterozygous and homozygous, ii) homozygous, or iii) heterozygous strains. (In contrast, Figure 5 indicates condensed GO terms (see Table S6 for grouping of detailed GO Processes) uniquely scored for homozygous strains (blue), uniquely scored for heterozygous strains (red)…
