# Supplementary material for: Off-Target Effects of Psychoactive Drugs Revealed by Genome-Wide Assays in Yeast
Source: PLoS Genet. 2008 Aug 8;4(8):e1000151. doi: 10.1371/journal.pgen.1000151 (PMC2483942; doi:10.1371/journal.pgen.1000151)
Supplement: Table S6 — Sub-grouping of the enriched GO categories. (0.02 MB XLS) [file pgen.1000151.s007.xls]

## Sheet: Sheet1
Table S6. Sub-grouping of the enriched GO categories.
GO Process	Collapsed GO Process
amine biosynthetic process	amino acid biosynthesis and metabolism
amine metabolic process	amino acid biosynthesis and metabolism
amino acid and derivative metabolic process	amino acid biosynthesis and metabolism
amino acid biosynthetic process	amino acid biosynthesis and metabolism
amino acid derivative metabolic process	amino acid biosynthesis and metabolism
amino acid metabolic process	amino acid biosynthesis and metabolism
aromatic compound metabolic process	amino acid biosynthesis and metabolism
biogenic amine metabolic process	amino acid biosynthesis and metabolism
carboxylic acid metabolic process	amino acid biosynthesis and metabolism
heterocycle metabolic process	amino acid biosynthesis and metabolism
nitrogen compound biosynthetic process	amino acid biosynthesis and metabolism
nitrogen compound metabolic process	amino acid biosynthesis and metabolism
organic acid metabolic process	amino acid biosynthesis and metabolism
biopolymer catabolic process	catabolic process
catabolic process	catabolic process
cellular catabolic process	catabolic process
cellular macromolecule catabolic process	catabolic process
cellular protein catabolic process	catabolic process
macromolecule catabolic process	catabolic process
modification-dependent macromolecule catabolic process	catabolic process
modification-dependent protein catabolic process	catabolic process
protein catabolic process	catabolic process
proteolysis	catabolic process
proteolysis involved in cellular protein catabolic process	catabolic process
ubiquitin-dependent protein catabolic process	catabolic process
anatomical structure development	cell morphogenesis
anatomical structure morphogenesis	cell morphogenesis
cell morphogenesis	cell morphogenesis
external encapsulating structure organization and biogenesis	cell morphogenesis
macromolecule complex assembly	cell morphogenesis
cell wall organization and biogenesis	cell wall organization and biogenesis
chromatin modification	chromatin organisation
chromatin remodeling	chromatin organisation
DNA packaging	chromatin organisation
establishment and/or maintenance of chromatin architecture	chromatin organisation
cytoskeleton organization and biogenesis	cytoskeleton organization and biogenesis
establishment and/or maintenance of cell polarity	establishment of cell polarity
establishment and/or maintenance of cell polarity (sensu Fungi)	establishment of cell polarity
establishment of cell polarity	establishment of cell polarity
establishment of cell polarity (sensu Fungi)	establishment of cell polarity
membrane fusion	fusion of membrane/vesicle
vesicle fusion	fusion of membrane/vesicle
membrane lipid metabolic process	membrane lipid metabolic process
membrane organization and biogenesis	membrane organization and biogenesis
biopolymer methylation	methylation
methylation	methylation
asexual reproduction	mitotic and meiotic cell cycle
cell budding	mitotic and meiotic cell cycle
cell division	mitotic and meiotic cell cycle
cytokinesis	mitotic and meiotic cell cycle
developmental process	mitotic and meiotic cell cycle
mitotic cell cycle	mitotic and meiotic cell cycle
reproduction	mitotic and meiotic cell cycle
reproduction of a single-celled organism	mitotic and meiotic cell cycle
reproductive cellular process	mitotic and meiotic cell cycle
reproductive process	mitotic and meiotic cell cycle
reproductive process in single-celled organism	mitotic and meiotic cell cycle
biopolymer glycosylation	protein glycosylation
glycoprotein biosynthetic process	protein glycosylation
glycoprotein metabolic process	protein glycosylation
protein amino acid glycosylation	protein glycosylation
establishment of protein localization	protein localization
intracellular protein transport	protein localization
protein localization	protein localization
protein targeting	protein localization
protein targeting to vacuole	protein localization
protein transport	protein localization
response to drug	response to drug
ribosomal large subunit biogenesis and assembly	ribosome biogenesis and assembly
ribosome biogenesis and assembly	ribosome biogenesis and assembly
35S primary transcript processing	RNA metabolism
mRNA 3'-end processing	RNA metabolism
mRNA catabolic process	RNA metabolism
mRNA metabolic process	RNA metabolism
mRNA processing	RNA metabolism
nuclear mRNA splicing, via spliceosome	RNA metabolism
RNA catabolic process	RNA metabolism
RNA processing	RNA metabolism
RNA splicing	RNA metabolism
RNA splicing, via transesterification reactions	RNA metabolism
RNA splicing, via transesterification reactions with bulged adenosine as nucleophile	RNA metabolism
rRNA metabolic process	RNA metabolism
rRNA processing	RNA metabolism
tRNA metabolic process	RNA metabolism
steroid biosynthetic process	sterol/steroid metabolism and biogenesis
steroid metabolic process	sterol/steroid metabolism and biogenesis
sterol biosynthetic process	sterol/steroid metabolism and biogenesis
sterol metabolic process	sterol/steroid metabolism and biogenesis
telomere maintenance	telomere biology
telomere organization and biogenesis	telomere biology
regulation of transcription from RNA polymerase II promoter	transcription
transcription from RNA polymerase II promoter	transcription
transcription initiation	transcription
transcription initiation from RNA polymerase II promoter	transcription
translation	translation
endosome transport	vesicle transport
ER to Golgi vesicle-mediated transport	vesicle transport
exocytosis	vesicle transport
Golgi to plasma membrane transport	vesicle transport
Golgi vesicle transport	vesicle transport
intracellular transport	vesicle transport
post-Golgi vesicle-mediated transport	vesicle transport
secretion	vesicle transport
secretory pathway	vesicle transport
vacuolar transport	vesicle transport
vesicle-mediated transport	vesicle transport
